# Supplementary material for: Survey dataset on analysis of queues in some selected banks in Ogun State, Nigeria
Source: Data Brief. 2018 May 24;19:835–41. doi: 10.1016/j.dib.2018.05.101 (PMC5997939; doi:10.1016/j.dib.2018.05.101)
Supplement: Supplementary file 2 — Supplementary material [file mmc2.zip]

Archive with 13 entries (12 files):
- Supplementary DATA on Queues/
- Supplementary DATA on Queues/FIRST BANK (WEEK 1).xlsx
- Supplementary DATA on Queues/FIRST BANK (WEEK 2).xlsx
- Supplementary DATA on Queues/FIRST BANK (WEEK 3).xlsx
- Supplementary DATA on Queues/FIRST BANK (WEEK 4).xlsx
- Supplementary DATA on Queues/SECOND  BANK (WEEK 1).xlsx
- Supplementary DATA on Queues/SECOND  BANK (WEEK 2).xlsx
- Supplementary DATA on Queues/SECOND  BANK (WEEK 3).xlsx
- Supplementary DATA on Queues/SECOND  BANK (WEEK 4).xlsx
- Supplementary DATA on Queues/THIRD BANK (WEEK 1).xlsx
- Supplementary DATA on Queues/THIRD BANK (WEEK 2).xlsx
- Supplementary DATA on Queues/THIRD BANK (WEEK 3).xlsx
- Supplementary DATA on Queues/THIRD BANK (WEEK 4).xlsx
