# Supplementary material for: Survey dataset on analysis of queues in some selected banks in Ogun State, Nigeria
Source: Data Brief. 2018 May 24;19:835–41. doi: 10.1016/j.dib.2018.05.101 (PMC5997939; doi:10.1016/j.dib.2018.05.101)
Supplement: Supplementary file 2 — Supplementary material [file mmc2.zip › Supplementary DATA on Queues/FIRST BANK (WEEK 1).xlsx]

## Sheet: Sheet1
Number	Arrival time	X1	X2	X3
1	8	11	28	39
2	8	13	25	38		X1	X2	X3
3	8	14	26	40	MEAN	12	26	38
4	8	9	26	35
5	8	14	23	37
6	8	10	26	36
7	8	9	27	36
8	8	10	27	37
9	8.01	11	26	37
10	8.01	12	24	36
11	8.01	11	28	39
12	8.01	14	25	39
13	8.01	12	28	40
14	8.01	15	24	39
15	8.01	15	28	43
16	8.01	15	25	40
17	8.01	13	25	38
18	8.01	15	28	43
19	8.01	11	24	35
20	8.02	11	28	39
21	8.02	9	26	35
22	8.03	9	24	33
23	8.03	12	23	35
24	8.04	11	26	37
25	8.04	9	29	38
26	8.04	9	26	35
27	8.04	10	28	38
28	8.04	14	28	42
29	8.04	14	24	38
30	8.04	10	27	37
31	8.04	14	25	39
32	8.05	10	24	34
33	8.05	12	29	41
34	8.05	12	25	37
35	8.06	15	27	42
36	8.07	12	26	38
37	8.08	14	29	43
38	8.08	10	26	36
39	8.08	10	26	36
40	8.11	14	25	39
41	8.11	15	29	44
42	8.15	14	26	40
43	8.17	12	23	35
44	8.21	12	26	38
45	8.21	9	24	33
46	8.21	13	27	40
47	8.21	13	26	39
48	8.21	14	26	40
49	8.22	10	27	37
50	8.22	11	24	35
51	8.22	11	28	39
52	8.23	13	27	40
53	8.24	14	25	39
54	8.25	13	29	42
55	8.25	12	23	35
56	8.31	11	26	37
57	8.31	14	29	43
58	8.32	14	27	41
59	8.32	13	28	41
60	8.32	15	29	44
61	8.32	14	24	38
62	8.32	14	27	41
63	8.32	10	26	36
64	8.32	11	26	37
65	8.33	13	25	38
66	8.34	11	28	39
67	8.35	15	27	42
68	8.35	12	25	37
69	8.35	15	28	43
70	8.35	14	27	41
71	8.35	12	23	35
72	8.36	11	28	39
73	8.36	14	25	39
74	8.37	10	28	38
75	8.41	14	23	37
76	8.41	13	26	39
77	8.41	14	28	42
78	8.41	14	23	37
79	8.41	13	27	40
80	8.41	9	29	38
81	8.41	14	27	41
82	8.41	13	24	37
83	8.41	15	28	43
84	8.41	11	27	38
85	8.42	12	23	35
86	8.42	13	26	39
87	8.42	12	29	41
88	8.42	9	26	35
89	8.42	12	26	38
90	8.42	12	26	38
91	8.42	13	26	39
92	8.42	12	28	40
93	8.44	9	24	33
94	8.44	14	27	41
95	8.45	11	25	36
96	8.45	11	26	37
97	8.45	12	27	39
98	8.45	10	29	39
99	8.45	12	25	37
100	8.45	13	24	37
101	8.45	13	29	42
102	8.46	12	24	36
103	8.46	13	23	36
104	8.47	14	26	40
105	8.48	13	25	38
106	8.49	12	27	39
107	8.49	15	26	41
108	8.49	10	28	38
109	8.49	14	23	37
110	8.51	9	24	33
111	8.51	12	27	39
112	8.51	10	29	39
113	8.52	13	27	40
114	8.53	11	24	35
115	8.53	10	25	35
116	8.54	14	29	43
117	8.54	11	24	35
118	8.54	12	25	37
119	8.54	13	28	41
120	8.54	12	23	35
121	8.54	11	29	40
122	8.54	14	26	40
123	8.55	9	26	35
124	8.55	12	26	38
125	8.56	9	29	38
126	8.56	13	27	40
127	8.56	12	27	39
128	8.56	13	26	39
129	8.57	14	24	38
130	8.58	15	28	43
131	8.59	13	23	36
132	9.01	14	26	40
133	9.01	10	26	36
134	9.01	10	25	35
135	9.01	14	26	40
136	9.01	9	25	34
137	9.01	13	26	39
138	9.01	10	24	34
139	9.01	11	26	37
140	9.01	9	28	37
141	9.04	10	26	36
142	9.05	10	24	34
143	9.06	10	25	35
144	9.06	12	24	36
145	9.06	14	28	42
146	9.06	12	25	37
147	9.06	11	25	36
148	9.06	14	28	42
149	9.06	9	25	34
150	9.06	12	25	37
151	9.07	11	24	35
152	9.09	10	27	37
153	9.09	11	28	39
154	9.09	10	28	38
155	9.09	12	25	37
156	9.09	9	26	35
157	9.09	13	24	37
158	9.09	13	24	37
159	9.09	14	26	40
160	9.09	11	25	36
161	9.09	12	28	40
162	9.1	15	24	39
163	9.1	10	27	37
164	9.11	13	26	39
165	9.12	9	24	33
166	9.13	15	26	41
167	9.14	12	29	41
168	9.15	14	29	43
169	9.15	12	26	38
170	9.18	11	25	36
171	9.21	12	25	37
172	9.23	10	26	36
173	9.25	14	25	39
174	9.25	13	27	40
175	9.25	12	24	36
176	9.25	14	26	40
177	9.25	10	26	36
178	9.25	13	28	41
179	9.25	10	26	36
180	9.25	15	28	43
181	9.25	11	25	36
182	9.27	15	29	44
183	9.28	12	28	40
184	9.29	14	28	42
185	9.3	15	26	41
186	9.3	14	24	38
187	9.3	14	25	39
188	9.3	12	28	40
189	9.31	13	25	38
190	9.31	12	28	40
191	9.32	9	26	35
192	9.36	12	25	37
193	9.36	12	28	40
194	9.36	14	24	38
195	9.36	10	28	38
196	9.36	11	27	38
197	9.36	14	28	42
198	9.37	14	24	38
199	9.38	11	27	38
200	9.4	10	25	35
201	9.41	11	24	35
202	9.47	10	25	35
203	9.51	14	25	39
204	9.54	13	28	41
205	10.01	14	25	39
206	10.01	13	29	42
207	10.01	13	27	40
208	10.01	12	28	40
209	10.02	10	28	38
210	10.02	15	24	39
211	10.05	10	28	38
212	10.05	13	26	39
213	10.05	15	24	39
214	10.05	10	24	34
215	10.06	11	26	37
216	10.07	14	26	40
217	10.08	11	24	35
218	10.09	10	27	37
219	10.1	12	28	40
220	10.11	15	23	38
221	10.11	15	26	41
222	10.11	11	25	36
223	10.11	9	28	37
224	10.11	14	27	41
225	10.11	11	28	39
226	10.13	10	28	38
227	10.15	15	25	40
228	10.18	12	24	36
229	10.18	12	25	37
230	10.18	11	25	36
231	10.18	11	26	37
232	10.18	14	28	42
233	10.18	9	28	37
234	10.18	13	25	38
235	10.19	9	28	37
236	10.19	10	29	39
237	10.21	11	27	38
238	10.22	11	27	38
239	10.23	14	26	40
240	10.23	9	23	32
241	10.23	12	24	36
242	10.23	14	26	40
243	10.23	10	25	35
244	10.23	12	28	40
245	10.23	11	23	34
246	10.23	14	24	38
247	10.25	11	28	39
248	10.25	10	27	37
249	10.27	12	25	37
250	10.28	14	28	42
251	10.29	14	27	41
252	10.3	13	24	37
253	10.3	15	28	43
254	10.3	10	27	37
255	10.31	11	28	39
256	10.31	11	25	36
257	10.31	10	29	39
258	10.31	11	25	36
259	10.31	9	27	36
260	10.31	15	23	38
261	10.31	14	25	39
262	10.31	10	27	37
263	10.31	12	26	38
264	10.32	14	27	41
265	10.32	13	24	37
266	10.32	10	26	36
267	10033	11	29	40
268	10.33	9	29	38
269	10.34	15	28	43
270	10.34	10	24	34
271	10.35	15	25	40
272	10.37	14	28	42
273	10.37	13	28	41
274	10.37	11	24	35
275	10.37	13	27	40
276	10.37	10	25	35
277	10.37	12	29	41
278	10.37	14	26	40
279	10.37	11	26	37
280	10.37	10	26	36
281	10.38	9	25	34
282	10.38	15	29	44
283	10.38	14	23	37
284	10.39	14	29	43
285	10.39	14	26	40
286	10.39	14	24	38
287	10.39	10	28	38
288	10.39	11	25	36
289	10.4	13	25	38
290	10.41	9	26	35
291	10.41	14	26	40
292	10.41	11	23	34
293	10.41	15	27	42
294	10.41	12	25	37
295	10.41	13	26	39
296	10.42	15	24	39
297	10.42	9	28	37
298	10.42	15	23	38
299	10.44	12	25	37
300	10.47	14	27	41
301	10.47	10	25	35
302	10.47	10	23	33
303	10.47	10	27	37
304	10.47	14	25	39
305	10.47	11	28	39
306	10.47	9	24	33
307	10.48	11	24	35
308	10.48	11	28	39
309	10.49	13	29	42
310	10.5	14	27	41
311	10.5	13	25	38
312	10.51	13	26	39
313	10.51	14	27	41
314	10.51	10	27	37
315	10.51	15	27	42
316	10.51	12	25	37
317	10.51	10	28	38
318	10.52	12	29	41
319	10.52	15	25	40
320	10.52	15	29	44
321	10.52	15	28	43
322	10.52	14	25	39
323	10.52	12	25	37
324	10.52	15	23	38
325	10.53	12	25	37
326	10.53	12	27	39
327	10.53	13	28	41
328	10.53	10	24	34
329	10.53	11	27	38
330	10.53	14	28	42
331	10.53	14	27	41
332	10.54	14	26	40
333	10.54	14	27	41
334	10.54	12	26	38
335	10.54	11	24	35
336	10.54	15	24	39
337	10.54	15	27	42
338	10.54	15	24	39
339	10.54	13	25	38
340	10.54	10	29	39
341	10.55	13	24	37
342	10.55	9	25	34
343	10.55	11	23	34
344	10.56	10	24	34
345	10.56	10	27	37
346	10.56	14	29	43
347	10.56	12	23	35
348	10.56	10	27	37
349	10.57	14	29	43
350	10.57	15	25	40
351	10.57	14	26	40
352	10.57	13	24	37
353	10.57	12	26	38
354	10.57	9	28	37
355	10.57	13	24	37
356	10.57	10	24	34
357	10.57	14	29	43
358	10.58	11	23	34
359	10.58	13	28	41
360	10.58	11	26	37
361	10.58	10	23	33
362	10.59	11	25	36
363	11	9	28	37
364	11	13	23	36
365	11	15	23	38
366	11.01	13	24	37
367	11.01	13	25	38
368	11.01	10	26	36
369	11.01	11	25	36
370	11.01	13	24	37
371	11.02	12	24	36
372	11.03	13	25	38
373	11.03	10	27	37
374	11.03	9	29	38
375	11.03	14	25	39
376	11.04	11	25	36
377	11.05	11	26	37
378	11.05	12	27	39
379	11.07	11	27	38
380	11.07	13	24	37
381	11.07	12	23	35
382	11.07	10	25	35
383	11.07	10	28	38
384	11.07	12	25	37
385	11.07	11	25	36
386	11.08	12	25	37
387	11.08	11	26	37
388	11.09	9	24	33
389	11.1	10	26	36
390	11.11	14	28	42
391	11.11	11	23	34
392	11.11	11	28	39
393	11.12	14	27	41
394	11.12	11	26	37
395	11.14	11	27	38
396	11.14	12	27	39
397	11.14	12	24	36
398	11.14	12	26	38
399	11.14	10	28	38
400	11.14	13	27	40
401	11.14	14	25	39
402	11.14	10	26	36
403	11.15	10	27	37
404	11.15	9	27	36
405	11.15	15	26	41
406	11.15	14	24	38
407	11.15	9	28	37
408	11.15	14	28	42
409	11.16	13	28	41
410	11.16	10	28	38
411	11.17	10	24	34
412	11.17	13	26	39
413	11.17	15	24	39
414	11.17	11	25	36
415	11.18	11	26	37
416	11.18	14	24	38
417	11.18	9	25	34
418	11.21	12	25	37
419	11.21	11	29	40
420	11.21	10	24	34
421	11.21	10	26	36
422	11.21	12	23	35
423	11.21	15	24	39
424	11.22	15	28	43
425	11.22	10	24	34
426	11.22	10	27	37
427	11.22	11	28	39
428	11.23	10	25	35
429	11.23	13	24	37
430	11.23	13	29	42
431	11.24	15	24	39
432	11.24	11	23	34
433	11.24	10	28	38
434	11.24	9	25	34
435	11.24	12	28	40
436	11.25	11	27	38
437	11.26	11	26	37
438	11.27	9	26	35
439	11.27	12	26	38
440	11.28	11	28	39
441	11.28	15	28	43
442	11.29	13	24	37
443	11.29	14	23	37
444	11.3	14	26	40
445	11.31	15	28	43
446	11.31	11	25	36
447	11.31	13	23	36
448	11.31	15	24	39
449	11.31	14	26	40
450	11.32	13	25	38
451	11.32	14	24	38
452	11.33	13	27	40
453	11.33	9	24	33
454	11.34	10	26	36
455	11.34	10	24	34
456	11.35	11	26	37
457	11.35	10	24	34
458	11.35	15	27	42
459	11.35	12	25	37
460	11.35	14	24	38
461	11.35	10	28	38
462	11.35	10	28	38
463	11.35	15	24	39
464	11.36	11	24	35
465	11.37	14	23	37
466	11.37	11	24	35
467	11.37	15	25	40
468	11.39	12	29	41
469	11.39	11	24	35
470	11.39	14	27	41
471	11.39	15	28	43
472	11.39	11	24	35
473	11.39	14	29	43
474	11.39	11	27	38
475	11.39	14	27	41
476	11.41	14	28	42
477	11.42	12	29	41
478	11.43	10	27	37
479	11.47	10	26	36
480	11.47	10	24	34
481	11.47	11	28	39
482	11.47	12	24	36
483	11.47	9	29	38
484	11.47	10	24	34
485	11.48	10	24	34
486	11.48	9	24	33
487	11.48	9	24	33
488	11.48	15	24	39
489	11.5	13	24	37
490	11.51	15	29	44
491	11.52	12	26	38
492	11.53	9	23	32
493	11.54	12	25	37
494	11.54	10	28	38
495	11.55	12	24	36
496	11.55	11	24	35
497	11.55	12	24	36
498	11.56	12	23	35
499	11.56	11	25	36
500	11.56	13	24	37
501	11.56	10	25	35
502	11.57	14	28	42
503	11.58	14	27	41
504	11.58	14	29	43
505	12	11	27	38
506	12.01	12	24	36
507	12.02	11	28	39
508	12.05	11	26	37
509	12.05	15	28	43
510	12.05	12	26	38
511	12.05	12	27	39
512	12.05	12	26	38
513	12.06	12	25	37
514	12.06	14	27	41
515	12.06	12	27	39
516	12.06	13	24	37
517	12.07	10	24	34
518	12.09	10	27	37
519	12.1	11	23	34
520	12.12	10	29	39
521	12.12	14	24	38
522	12.12	10	25	35
523	12.12	13	27	40
524	12.13	10	24	34
525	12.14	11	26	37
526	12.15	9	24	33
527	12.16	11	23	34
528	12.17	13	27	40
529	12.17	14	27	41
530	12.17	13	25	38
531	12.18	10	25	35
532	12.19	10	24	34
533	12.2	9	23	32
534	12.21	9	24	33
535	12.21	11	26	37
536	12.23	14	24	38
537	12.25	13	24	37
538	12.27	12	27	39
539	12.28	13	28	41
540	12.29	10	24	34
541	12.29	12	26	38
542	12.29	14	25	39
543	12.29	14	26	40
544	12.29	13	24	37
545	12.29	15	23	38
546	12.29	13	24	37
547	12.3	13	26	39
548	12.3	13	28	41
549	12.31	10	23	33
550	12.34	13	29	42
551	12.36	10	27	37
552	12.36	11	25	36
553	12.37	12	25	37
554	12.38	14	25	39
555	12.39	12	24	36
556	12.39	14	26	40
557	12.39	14	24	38
558	12.39	9	26	35
559	12.39	13	23	36
560	12.39	10	27	37
561	12.4	11	26	37
562	12.4	11	25	36
563	12.41	10	27	37
564	12.47	12	25	37
565	12.47	10	24	34
566	12.48	10	29	39
567	12.49	13	26	39
568	12.51	13	27	40
569	12.56	9	23	32
570	12.56	15	28	43
571	12.56	15	25	40
572	12.56	15	27	42
573	12.56	13	25	38
574	12.56	13	28	41
575	12.57	12	27	39
576	12.57	11	25	36
577	12.57	14	29	43
578	12.57	10	26	36
579	12.58	12	26	38
580	12.58	11	28	39
581	12.59	13	27	40
582	12.59	13	27	40
583	12.59	12	25	37
584	13	15	24	39
585	13	13	27	40
586	13.01	10	28	38
587	13.01	12	24	36
588	13.04	10	24	34
589	13.05	14	24	38
590	13.05	10	24	34
591	13.05	12	23	35
592	13.06	15	28	43
593	13.06	12	24	36
594	13.06	12	25	37
595	13.07	13	24	37
596	13.08	11	27	38
597	13.09	11	25	36
598	13.1	10	28	38
599	13.11	14	29	43
600	13.11	11	27	38
601	13.11	14	25	39
602	13.11	9	29	38
603	13.11	12	28	40
604	13.11	11	28	39
605	13.11	12	26	38
606	13.12	12	27	39
607	13.12	14	24	38
608	13.12	10	28	38
609	13.13	13	29	42
610	13.13	11	27	38
611	13.14	15	27	42
612	13.15	11	25	36
613	13.17	10	28	38
614	13.17	10	29	39
615	13.18	10	26	36
616	13.19	11	24	35
617	13.19	11	26	37
618	13.19	11	24	35
619	13.19	10	24	34
620	13.19	9	24	33
621	13.19	13	29	42
622	13.2	14	27	41
623	13.2	9	25	34
624	13.2	14	25	39
625	13.2	9	28	37
626	13.21	14	25	39
627	13.22	13	26	39
628	13.24	12	27	39
629	13.24	10	23	33
630	13.24	14	24	38
631	13.26	10	28	38
632	13.28	15	28	43
633	13.28	15	28	43
634	13.28	12	26	38
635	13.28	12	23	35
636	13.29	10	25	35
637	13.29	11	24	35
638	13.29	13	28	41
639	13.29	9	27	36
640	13.3	11	24	35
641	13.3	13	24	37
642	13.3	9	27	36
643	13.31	14	26	40
644	13.31	12	23	35
645	13.32	10	26	36
646	13.33	11	25	36
647	13.34	15	27	42
648	13.36	14	24	38
649	13.36	11	27	38
650	13.36	10	24	34
651	13.36	15	23	38
652	13.36	12	26	38
653	13.36	9	28	37
654	13.36	11	26	37
655	13.37	9	29	38
656	13.38	11	28	39
657	13.38	11	27	38
658	13.38	10	23	33
659	13.38	12	28	40
660	13.38	15	29	44
661	13.39	12	27	39
662	13.39	10	28	38
663	13.4	13	27	40
664	13.4	14	26	40
665	13.4	15	27	42
666	13.41	11	26	37
667	13.41	11	24	35
668	13.41	15	24	39
669	13.41	11	26	37
670	13.41	14	26	40
671	13.41	12	24	36
672	13.42	10	24	34
673	13.43	10	26	36
674	13.44	13	27	40
675	13.44	9	29	38
676	13.44	13	24	37
677	13.45	13	24	37
678	13.45	12	29	41
679	13.46	9	26	35
680	13.46	14	27	41
681	13.46	13	27	40
682	13.46	12	25	37
683	13.47	13	26	39
684	13.47	11	25	36
685	13.47	11	25	36
686	13.48	13	29	42
687	13.48	15	24	39
688	13.48	13	25	38
689	13.48	11	23	34
690	13.48	11	25	36
691	13.48	9	29	38
692	13.49	14	25	39
693	13.49	13	24	37
694	13.5	14	25	39
695	13.5	14	26	40
696	13.51	15	25	40
697	13.51	13	25	38
698	13.51	11	29	40
699	13.51	9	29	38
700	13.52	13	29	42
701	13.52	15	27	42
702	13.52	11	28	39
703	13.53	12	25	37
704	13.53	13	25	38
705	13.53	12	24	36
706	13.53	14	27	41
707	13.53	12	25	37
708	13.54	13	25	38
709	13.54	11	28	39
710	13.54	11	25	36
711	13.54	10	24	34
712	13.55	14	27	41
713	13.55	12	24	36
714	13.55	14	26	40
715	13.55	10	26	36
716	13.56	13	27	40
717	13.56	10	28	38
718	13.57	10	26	36
719	13.57	12	27	39
720	13.57	13	25	38
721	13.57	11	24	35
722	13.57	10	27	37
723	13.58	12	27	39
724	13.58	11	25	36
725	13.59	12	27	39
726	13.59	13	24	37
727	13.59	12	26	38
728	13.59	13	27	40
729	13.59	13	29	42
730	14	13	27	40
731	14	9	28	37
732	14.01	13	26	39
733	14.02	11	28	39
734	14.02	13	25	38
735	14.02	11	25	36
736	14.05	11	24	35
737	14.05	10	29	39
738	14.05	15	26	41
739	14.06	14	26	40
740	14.06	10	28	38
741	14.06	12	25	37
742	14.06	11	26	37
743	14.06	12	25	37
744	14.07	10	27	37
745	14.07	12	28	40
746	14.07	14	23	37
747	14.07	13	27	40
748	14.07	10	25	35
749	14.08	14	27	41
750	14.08	11	29	40
751	14.09	14	29	43
752	14.09	13	24	37
753	14.09	10	25	35
754	14.09	11	25	36
755	14.1	9	24	33
756	14.1	11	27	38
757	14.1	13	29	42
758	14.11	13	28	41
759	14.11	10	23	33
760	14.11	13	23	36
761	14.12	15	25	40
762	14.14	9	27	36
763	14.15	11	26	37
764	14.15	14	28	42
765	14.15	15	25	40
766	14.15	12	29	41
767	14.15	11	27	38
768	14.15	11	25	36
769	14.15	10	23	33
770	14.16	14	26	40
771	14.16	11	29	40
772	14.16	10	23	33
773	14.16	14	26	40
774	14.16	11	24	35
775	14.16	14	24	38
776	14.16	9	27	36
777	14.17	15	25	40
778	14.17	11	28	39
779	14.17	9	29	38
780	14.17	10	28	38
781	14.18	11	26	37
782	14.18	14	25	39
783	14.19	9	28	37
784	14.19	10	26	36
785	14.19	10	28	38
786	14.19	14	26	40
787	14.21	14	24	38
788	14.21	10	24	34
789	14.21	14	27	41
790	14.21	14	24	38
791	14.22	14	25	39
792	14.22	12	28	40
793	14.22	15	25	40
794	14.22	12	27	39
795	14.23	13	25	38
796	14.23	14	26	40
797	14.25	14	24	38
798	14.26	15	29	44
799	14.26	13	25	38
800	14.26	15	27	42
801	14.26	10	24	34
802	14.26	13	24	37
803	14.26	11	27	38
804	14.27	12	25	37
805	14.27	10	29	39
806	14.27	13	25	38
807	14.27	9	27	36
808	14.27	10	23	33
809	14.28	12	24	36
810	14.28	13	26	39
811	14.28	11	29	40
812	14.29	11	28	39
813	14.29	13	27	40
814	14.3	11	25	36
815	14.31	11	27	38
816	14.32	14	24	38
817	14.33	10	26	36
818	14.34	9	26	35
819	14.35	13	27	40
820	14.36	13	25	38
821	14.37	11	24	35
822	14.37	12	26	38
823	14.37	13	26	39
824	14.39	10	28	38
825	14.39	12	28	40
826	14.39	14	26	40
827	14.41	13	28	41
828	14.41	11	25	36
829	14.41	11	27	38
830	14.41	14	26	40
831	14.41	9	24	33
832	14.42	12	25	37
833	14.42	11	26	37
834	14.43	11	24	35
835	14.44	10	28	38
836	14.45	15	26	41
837	14.46	12	28	40
838	14.47	10	27	37
839	14.48	9	27	36
840	14.48	12	28	40
841	14.49	10	24	34
842	14.5	14	27	41
843	14.5	12	26	38
844	14.5	14	27	41
845	14.51	14	27	41
846	14.51	14	24	38
847	14.51	12	24	36
848	14.51	15	28	43
849	14.51	11	25	36
850	14.51	10	26	36
851	14.52	10	25	35
852	14.52	9	23	32
853	14.52	12	24	36
854	14.52	9	27	36
855	14.52	14	28	42
856	14.52	14	24	38
857	14.53	10	28	38
858	14.53	9	25	34
859	14.53	15	27	42
860	14.53	10	24	34
861	14.53	14	29	43
862	14.54	11	29	40
863	14.54	11	24	35
864	14.54	10	26	36
865	14.55	10	23	33
866	14.55	9	29	38
867	14.56	12	26	38
868	14.56	10	26	36
869	14.56	14	27	41
870	14.57	10	23	33
871	14.57	15	25	40
872	14.57	15	27	42
873	14.57	9	26	35
874	14.57	11	28	39
875	14.58	12	26	38
876	14.58	11	23	34
877	14.59	15	27	42
878	14.59	14	27	41
879	14.59	13	29	42
880	14.59	11	28	39

## Sheet: Sheet2
Number	Arrival time	X1	X2	X3
1	8	3.02344	14.0586	17.082		X1	X2	X3
2	8	5.60921	20.523	26.1322	MEAN	5	19	24
3	8	4.08475	16.7119	20.7966
4	8	5.35603	19.8901	25.2461
5	8	3.2588	14.647	17.9058
6	8.01	6.96899	23.9225	30.8915
7	8.01	5.87826	21.1957	27.0739
8	8.01	6.14646	21.8661	28.0126
9	8.01	3.00769	14.0192	17.0269
10	8.01	3.46352	15.1588	18.6223
11	8.01	6.86608	23.6652	30.5313
12	8.02	6.6831	23.2077	29.8908
13	8.02	6.15696	21.8924	28.0493
14	8.02	5.96567	21.4142	27.3798
15	8.02	4.83026	18.5756	23.4059
16	8.02	4.4174	17.5435	21.9609
17	8.02	5.95492	21.3873	27.3422
18	8.02	3.91971	16.2993	20.219
19	8.03	5.86923	21.1731	27.0423
20	8.03	3.76016	15.9004	19.6605
21	8.03	3.05481	14.137	17.1918
22	8.03	3.71181	15.7795	19.4913
23	8.03	3.78811	15.9703	19.7584
24	8.03	6.40733	22.5183	28.9257
25	8.03	5.03485	19.0871	24.122
26	8.03	6.60924	23.0231	29.6323
27	8.04	4.77923	18.4481	23.2273
28	8.04	5.79965	20.9991	26.7988
29	8.04	5.51985	20.2996	25.8195
30	8.04	3.89554	16.2388	20.1344
31	8.04	4.51592	17.7898	22.3057
32	8.04	4.34001	17.35	21.69
33	8.04	3.02918	14.0729	17.1021
34	8.04	4.82733	18.5683	23.3956
35	8.04	6.78674	23.4668	30.2536
36	8.05	5.99387	21.4847	27.4785
37	8.05	5.67684	20.6921	26.3689
38	8.05	3.03345	14.0836	17.1171
39	8.05	6.79186	23.4797	30.2715
40	8.05	6.89685	23.7421	30.639
41	8.05	5.84701	21.1175	26.9645
42	8.05	4.98773	18.9693	23.9571
43	8.06	4.22977	17.0744	21.3042
44	8.06	4.59502	17.9875	22.5826
45	8.06	6.97302	23.9326	30.9056
46	8.06	6.17417	21.9354	28.1096
47	8.06	5.29841	19.746	25.0444
48	8.06	4.5446	17.8615	22.4061
49	8.06	6.54039	22.851	29.3914
50	8.07	6.57457	22.9364	29.511
51	8.07	6.73388	23.3347	30.0686
52	8.07	4.49223	17.7306	22.2228
53	8.07	5.44417	20.1104	25.5546
54	8.07	3.10059	14.2515	17.3521
55	8.08	5.01422	19.0356	24.0498
56	8.09	3.36439	14.911	18.2754
57	8.09	3.82022	16.0505	19.8708
58	8.1	6.59606	22.9901	29.5862
59	8.1	3.85257	16.1314	19.984
60	8.1	3.28968	14.7242	18.0139
61	8.1	5.48018	20.2004	25.6806
62	8.12	5.03436	19.0859	24.1203
63	8.12	3.1034	14.2585	17.3619
64	8.12	3.37867	14.9467	18.3254
65	8.13	3.07154	14.1788	17.2504
66	8.14	4.53716	17.8429	22.38
67	8.15	6.20872	22.0218	28.2305
68	8.15	5.88571	21.2143	27.1
69	8.16	6.09043	21.7261	27.8165
70	8.16	5.83761	21.094	26.9316
71	8.16	5.3072	19.768	25.0752
72	8.16	5.3802	19.9505	25.3307
73	8.16	3.86966	16.1741	20.0438
74	8.16	3.81338	16.0334	19.8468
75	8.19	5.13422	19.3356	24.4698
76	8.18	5.54952	20.3738	25.9233
77	8.19	5.66964	20.6741	26.3437
78	8.19	3.71694	15.7924	19.5093
79	8.19	4.83367	18.5842	23.4179
80	8.19	6.25974	22.1494	28.4091
81	8.19	5.99496	21.4874	27.4824
82	8.2	5.72359	20.809	26.5326
83	8.2	6.81115	23.5279	30.339
84	8.2	5.5002	20.2505	25.7507
85	8.23	5.26325	19.6581	24.9214
86	8.23	3.42653	15.0663	18.4928
87	8.23	3.74892	15.8723	19.6212
88	8.24	6.83447	23.5862	30.4206
89	8.24	5.94955	21.3739	27.3234
90	8.25	3.90249	16.2562	20.1587
91	8.25	4.91241	18.781	23.6934
92	8.26	4.98492	18.9623	23.9472
93	8.26	6.33335	22.3334	28.6667
94	8.27	6.97095	23.9274	30.8983
95	8.27	4.86798	18.6699	23.5379
96	8.27	4.1757	16.9392	21.1149
97	8.28	3.97183	16.4296	20.4014
98	8.28	3.27491	14.6873	17.9622
99	8.28	3.74221	15.8555	19.5977
100	8.31	5.85678	21.1419	26.9987
101	8.31	3.02417	14.0604	17.0846
102	8.31	4.80779	18.5195	23.3273
103	8.31	6.14438	21.861	28.0053
104	8.33	4.43767	17.5942	22.0318
105	8.35	5.55318	20.3829	25.9361
106	8.37	3.50819	15.2705	18.7787
107	8.37	3.87698	16.1924	20.0694
108	8.37	3.65261	15.6315	19.2841
109	8.37	4.92767	18.8192	23.7468
110	8.37	3.55226	15.3807	18.9329
111	8.37	5.56197	20.4049	25.9669
112	8.38	4.18485	16.9621	21.147
113	8.38	5.45247	20.1312	25.5836
114	8.39	6.96545	23.9136	30.8791
115	8.4	6.30515	22.2629	28.568
116	8.4	3.17188	14.4297	17.6016
117	8.41	6.3491	22.3728	28.7219
118	8.41	6.17905	21.9476	28.1267
119	8.41	4.5247	17.8118	22.3365
120	8.41	4.22074	17.0519	21.2726
121	8.41	6.21287	22.0322	28.245
122	8.41	3.15845	14.3961	17.5546
123	8.41	3.06885	14.1721	17.241
124	8.42	6.55419	22.8855	29.4396
125	8.42	6.07273	21.6818	27.7545
126	8.42	4.72564	18.3141	23.0397
127	8.44	5.74789	20.8697	26.6176
128	8.44	3.91556	16.2889	20.2044
129	8.45	3.17627	14.4407	17.617
130	8.45	5.70174	20.7544	26.4561
131	8.46	6.40416	22.5104	28.9145
132	8.47	5.85726	21.1432	27.0004
133	8.48	5.62752	20.5688	26.1963
134	8.48	5.49605	20.2401	25.7362
135	8.48	5.64803	20.6201	26.2681
136	8.48	4.03482	16.5871	20.6219
137	8.48	4.00003	16.5001	20.5001
138	8.49	5.76424	20.9106	26.6749
139	8.49	4.38102	17.4526	21.8336
140	8.49	4.13614	16.8404	20.9765
141	8.5	6.05271	21.6318	27.6845
142	8.51	6.76305	23.4076	30.1707
143	8.51	5.2342	19.5855	24.8197
144	8.51	6.06699	21.6675	27.7345
145	8.51	6.67174	23.1794	29.8511
146	8.51	6.02377	21.5594	27.5832
147	8.51	3.04505	14.1126	17.1577
148	8.52	5.01996	19.0499	24.0699
149	8.52	3.16334	14.4083	17.5717
150	8.52	4.97223	18.9306	23.9028
151	8.52	3.49855	15.2464	18.7449
152	8.52	4.05155	16.6289	20.6804
153	8.53	4.02518	16.5629	20.5881
154	8.53	3.1189	14.2973	17.4162
155	8.53	3.0575	14.1437	17.2012
156	8.53	6.79113	23.4778	30.269
157	8.53	5.31623	19.7906	25.1068
158	8.54	5.44429	20.1107	25.555
159	8.54	5.30659	19.7665	25.0731
160	8.55	4.9079	18.7697	23.6776
161	8.55	6.75622	23.3905	30.1468
162	8.55	6.60375	23.0094	29.6131
163	8.56	6.83581	23.5895	30.4253
164	8.56	4.96234	18.9059	23.8682
165	8.56	5.67476	20.6869	26.3617
166	8.56	5.57894	20.4473	26.0263
167	8.57	3.78762	15.9691	19.7567
168	8.57	5.26276	19.6569	24.9197
169	8.57	4.9378	18.8445	23.7823
170	8.58	6.39915	22.4979	28.897
171	8.58	4.19413	16.9853	21.1794
172	8.58	3.35621	14.8905	18.2467
173	8.58	4.97552	18.9388	23.9143
174	8.58	6.55724	22.8931	29.4503
175	8.59	5.22651	19.5663	24.7928
176	8.59	4.77813	18.4453	23.2235
177	9	4.03629	16.5907	20.627
178	9	4.74712	18.3678	23.1149
179	9	4.48503	17.7126	22.1976
180	9	5.68221	20.7055	26.3877
181	9.01	4.79339	18.4835	23.2769
182	9.01	5.54537	20.3634	25.9088
183	9.03	4.4528	17.632	22.0848
184	9.04	3.98038	16.4509	20.4313
185	9.05	3.42653	15.0663	18.4928
186	9.06	4.66375	18.1594	22.8231
187	9.07	3.23841	14.596	17.8344
188	9.08	3.61476	15.5369	19.1517
189	9.08	3.30714	14.7678	18.075
190	9.08	4.39726	17.4931	21.8904
191	9.11	6.73266	23.3316	30.0643
192	9.12	6.58739	22.9685	29.5559
193	9.12	5.40779	20.0195	25.4273
194	9.12	6.89209	23.7302	30.6223
195	9.12	3.30372	14.7593	18.063
196	9.13	5.37239	19.931	25.3034
197	9.13	5.56539	20.4135	25.9789
198	9.18	6.85839	23.646	30.5044
199	9.14	4.15824	16.8956	21.0538
200	9.14	6.33702	22.3425	28.6796
201	9.15	6.71923	23.2981	30.0173
202	9.16	3.35499	14.8875	18.2425
203	9.17	6.48936	22.7234	29.2128
204	9.19	4.79461	18.4865	23.2811
205	9.19	4.25163	17.1291	21.3807
206	9.19	4.26786	17.1697	21.4375
207	9.19	6.53978	22.8495	29.3892
208	9.21	6.31565	22.2891	28.6048
209	9.21	4.55535	17.8884	22.4437
210	9.21	3.10913	14.2728	17.382
211	9.21	3.704	15.76	19.464
212	9.21	6.92126	23.8032	30.7244
213	9.21	6.9508	23.877	30.8278
214	9.22	5.76266	20.9066	26.6693
215	9.23	6.79479	23.487	30.2818
216	9.24	6.78539	23.4635	30.2489
217	9.25	5.08222	19.2055	24.2878
218	9.26	6.79772	23.4943	30.292
219	9.27	3.59719	15.493	19.0902
220	9.28	6.06931	21.6733	27.7426
221	9.29	5.91379	21.2845	27.1982
222	9.3	4.98004	18.9501	23.9301
223	9.31	4.83953	18.5988	23.4384
224	9.32	5.51326	20.2832	25.7964
225	9.33	6.45262	22.6316	29.0842
226	9.34	5.60274	20.5069	26.1096
227	9.35	3.69973	15.7493	19.449
228	9.36	4.41227	17.5307	21.943
229	9.37	6.32383	22.3096	28.6334
230	9.38	3.26087	14.6522	17.9131
231	9.39	5.97958	21.449	27.4285
232	9.4	6.59862	22.9966	29.5952
233	9.41	4.32145	17.3036	21.6251
234	9.42	4.69939	18.2485	22.9479
235	9.43	4.06436	16.6609	20.7253
236	9.44	3.0575	14.1437	17.2012
237	9.45	5.06183	19.1546	24.2164
238	9.46	5.35298	19.8824	25.2354
239	9.47	5.80001	21	26.8
240	9.48	5.80123	21.0031	26.8043
241	9.49	3.86233	16.1558	20.0182
242	9.5	3.20875	14.5219	17.7306
243	9.51	3.40626	15.0157	18.4219
244	9.52	5.62459	20.5615	26.1861
245	9.53	3.97244	16.4311	20.4035
246	9.54	3.61354	15.5339	19.1474
247	9.55	5.55647	20.3912	25.9477
248	9.56	4.36991	17.4248	21.7947
249	9.57	6.28196	22.2049	28.4869
250	9.57	6.65075	23.1269	29.7776
251	9.57	5.74422	20.8606	26.6048
252	9.57	6.32347	22.3087	28.6321
253	9.57	5.62899	20.5725	26.2015
254	9.58	6.71325	23.2831	29.9964
255	9.58	6.06577	21.6644	27.7302
256	9.59	3.37037	14.9259	18.2963
257	9.59	5.83663	21.0916	26.9282
258	10.1	3.89688	16.2422	20.1391
259	10.11	5.54048	20.3512	25.8917
260	10.11	6.53246	22.8311	29.3636
261	10.11	3.59926	15.4982	19.0974
262	10.11	4.83856	18.5964	23.4349
263	10.11	4.09598	16.74	20.8359
264	10.11	6.51329	22.7832	29.2965
265	10.13	5.34736	19.8684	25.2158
266	10.15	4.62468	18.0617	22.6864
267	10.18	3.34193	14.8548	18.1968
268	10.18	3.87649	16.1912	20.0677
269	10.18	3.21168	14.5292	17.7409
270	10.18	3.3954	14.9885	18.3839
271	10.18	3.25794	14.6449	17.9028
272	10.18	3.48219	15.2055	18.6877
273	10.18	6.21628	22.0407	28.257
274	10.19	5.26936	19.6734	24.9427
275	10.19	3.9208	16.302	20.2228
276	10.21	5.80526	21.0132	26.8184
277	10.22	4.82049	18.5512	23.3717
278	10.23	5.2121	19.5303	24.7424
279	10.23	3.39515	14.9879	18.383
280	10.23	5.76241	20.906	26.6684
281	10.23	4.94086	18.8521	23.793
282	10.23	3.47755	15.1939	18.6714
283	10.23	4.91461	18.7865	23.7011
284	10.23	3.67129	15.6782	19.3495
285	10.23	5.57112	20.4278	25.9989
286	10.25	5.24226	19.6056	24.8479
287	10.25	4.47465	17.6866	22.1613
288	10.27	6.96826	23.9207	30.8889
289	10.28	4.13114	16.8278	20.959
290	10.29	5.06085	19.1521	24.213
291	10.3	3.96731	16.4183	20.3856
292	10.3	3.30799	14.77	18.078
293	10.3	3.6664	15.666	19.3324
294	10.31	5.76803	20.9201	26.6881
295	10.31	4.9776	18.944	23.9216
296	10.31	3.67177	15.6794	19.3512
297	10.31	6.02438	21.561	27.5853
298	10.31	3.44813	15.1203	18.5685
299	10.31	4.37016	17.4254	21.7956
300	10.31	4.10794	16.7699	20.8778
301	10.31	5.13202	19.3301	24.4621
302	10.31	4.10355	16.7589	20.8624
303	10.32	6.79003	23.4751	30.2651
304	10.32	4.73052	18.3263	23.0568
305	10.32	4.50066	17.7516	22.2523
306	10.33	3.63942	15.5986	19.238
307	10.33	3.20167	14.5042	17.7058
308	10.34	6.60082	23.002	29.6029
309	10.34	5.08173	19.2043	24.286
310	10.35	4.79778	18.4945	23.2922
311	10.37	6.59337	22.9834	29.5768
312	10.37	5.11603	19.2901	24.4061
313	10.37	3.59902	15.4975	19.0966
314	10.37	6.65844	23.1461	29.8045
315	10.37	5.96884	21.4221	27.3909
316	10.37	4.53166	17.8292	22.3608
317	10.37	3.48341	15.2085	18.6919
318	10.37	4.33744	17.3436	21.6811
319	10.37	5.75497	20.8874	26.6424
320	10.38	4.24137	17.1034	21.3448
321	10.38	6.53282	22.8321	29.3649
322	10.38	6.50572	22.7643	29.27
323	10.39	3.74697	15.8674	19.6144
324	10.39	5.43916	20.0979	25.5371
325	10.39	3.4247	15.0617	18.4864
326	10.39	4.35087	17.3772	21.728
327	10.39	6.71899	23.2975	30.0164
328	10.4	4.79009	18.4752	23.2653
329	10.41	3.20496	14.5124	17.7174
330	10.41	3.61245	15.5311	19.1436
331	10.41	4.82171	18.5543	23.376
332	10.41	3.7333	15.8332	19.5665
333	10.41	3.87832	16.1958	20.0741
334	10.41	5.31001	19.775	25.085
335	10.42	3.89676	16.2419	20.1386
336	10.42	4.04337	16.6084	20.6518
337	10.42	4.22465	17.0616	21.2863
338	10.44	6.79296	23.4824	30.2754
339	10.47	4.82806	18.5701	23.3982
340	10.47	6.2739	22.1848	28.4587
341	10.47	6.96802	23.92	30.8881
342	10.47	4.73455	18.3364	23.0709
343	10.47	5.05792	19.1448	24.2027
344	10.47	5.70919	20.773	26.4822
345	10.47	5.42158	20.054	25.4755
346	10.48	3.69778	15.7444	19.4422
347	10.48	3.3921	14.9803	18.3724
348	10.49	6.44871	22.6218	29.0705
349	10.5	3.73391	15.8348	19.5687
350	10.5	3.89468	16.2367	20.1314
351	10.51	3.21986	14.5496	17.7695
352	10.51	4.24943	17.1236	21.373
353	10.51	6.86254	23.6564	30.5189
354	10.51	3.76736	15.9184	19.6858
355	10.51	3.27113	14.6778	17.9489
356	10.51	6.75121	23.378	30.1292
357	10.52	6.39842	22.496	28.8945
358	10.52	3.01392	14.0348	17.0487
359	10.52	3.0398	14.0995	17.1393
360	10.52	5.70882	20.7721	26.4809
361	10.52	6.36692	22.4173	28.7842
362	10.52	5.68465	20.7116	26.3963
363	10.52	3.99454	16.4863	20.4809
364	10.53	5.8591	21.1477	27.0068
365	10.53	3.13123	14.3281	17.4593
366	10.53	4.97308	18.9327	23.9058
367	10.53	5.70455	20.7614	26.4659
368	10.53	5.04279	19.107	24.1498
369	10.53	3.52174	15.3044	18.8261
370	10.53	5.32832	19.8208	25.1491
371	10.54	6.00412	21.5103	27.5144
372	10.54	6.21226	22.0306	28.2429
373	10.54	3.31629	14.7907	18.107
374	10.54	3.51198	15.2799	18.7919
375	10.54	4.32121	17.303	21.6242
376	10.54	3.9451	16.3627	20.3078
377	10.54	6.19834	21.9958	28.1942
378	10.54	4.22587	17.0647	21.2905
379	10.54	5.29511	19.7378	25.0329
380	10.55	6.09104	21.7276	27.8186
381	10.55	5.31574	19.7894	25.1051
382	10.55	3.93423	16.3356	20.2698
383	10.56	5.80807	21.0202	26.8282
384	10.56	5.17682	19.4421	24.6189
385	10.56	3.56679	15.417	18.9838
386	10.56	6.50731	22.7683	29.2756
387	10.56	6.55638	22.891	29.4473
388	10.57	4.19401	16.985	21.179
389	10.57	6.73681	23.342	30.0788
390	10.57	4.30924	17.2731	21.5824
391	10.57	3.28492	14.7123	17.9972
392	10.57	3.39405	14.9851	18.3792
393	10.57	5.61238	20.531	26.1433
394	10.57	4.35734	17.3934	21.7507
395	10.57	6.81152	23.5288	30.3403
396	10.57	4.71661	18.2915	23.0081
397	10.58	5.1966	19.4915	24.6881
398	10.58	5.17548	19.4387	24.6142
399	10.58	6.96411	23.9103	30.8744
400	10.58	4.47563	17.6891	22.1647
401	10.59	5.15094	19.3774	24.5283
402	11	3.96915	16.4229	20.392
403	11	5.55879	20.397	25.9558
404	11	6.92859	23.8215	30.7501
405	11.01	5.58858	20.4714	26.06
406	11.01	3.74416	15.8604	19.6046
407	11.01	5.54048	20.3512	25.8917
408	11.01	5.35224	19.8806	25.2329
409	11.01	6.34458	22.3615	28.706
410	11.02	3.99747	16.4937	20.4911
411	11.03	5.41292	20.0323	25.4452
412	11.03	3.25282	14.632	17.8849
413	11.03	5.84725	21.1181	26.9654
414	11.03	4.60173	18.0043	22.6061
415	11.04	6.08286	21.7071	27.79
416	11.05	6.33335	22.3334	28.6667
417	11.05	3.71682	15.792	19.5089
418	11.07	6.51146	22.7786	29.2901
419	11.07	3.24403	14.6101	17.8541
420	11.07	5.84323	21.1081	26.9513
421	11.07	5.21455	19.5364	24.7509
422	11.07	6.91333	23.7833	30.6966
423	11.07	4.42399	17.56	21.984
424	11.07	3.93643	16.3411	20.2775
425	11.08	3.66909	15.6727	19.3418
426	11.08	4.44768	17.6192	22.0669
427	11.09	3.82022	16.0505	19.8708
428	11.1	5.66243	20.6561	26.3185
429	11.11	3.00488	14.0122	17.0171
430	11.11	4.12552	16.8138	20.9393
431	11.11	6.05136	21.6284	27.6798
432	11.12	4.21427	17.0357	21.2499
433	11.12	4.4959	17.7397	22.2356
434	11.14	5.56417	20.4104	25.9746
435	11.14	3.94632	16.3658	20.3121
436	11.14	4.06058	16.6514	20.712
437	11.14	3.87161	16.179	20.0506
438	11.14	4.17032	16.9258	21.0961
439	11.14	5.498	20.245	25.743
440	11.14	4.58379	17.9595	22.5433
441	11.14	6.90014	23.7504	30.6505
442	11.15	4.89239	18.731	23.6234
443	11.15	3.10584	14.2646	17.3704
444	11.15	4.85308	18.6327	23.4858
445	11.15	5.57137	20.4284	25.9998
446	11.15	6.16758	21.9189	28.0865
447	11.15	4.23283	17.0821	21.3149
448	11.16	4.15336	16.8834	21.0367
449	11.16	3.00879	14.022	17.0308
450	11.17	5.69088	20.7272	26.4181
451	11.17	4.60112	18.0028	22.6039
452	11.17	6.8988	23.747	30.6458
453	11.17	5.2309	19.5773	24.8082
454	11.18	5.62777	20.5694	26.1972
455	11.21	3.05164	14.1291	17.1807
456	11.21	6.55187	22.8797	29.4315
457	11.22	3.88968	16.2242	20.1139
458	11.24	4.89837	18.7459	23.6443
459	11.26	3.19373	14.4843	17.6781
460	11.27	5.17792	19.4448	24.6227
461	11.29	4.11197	16.7799	20.8919
462	11.29	4.15604	16.8901	21.0461
463	11.3	4.96747	18.9187	23.8861
464	11.33	3.25562	14.6391	17.8947
465	11.34	5.56551	20.4138	25.9793
466	11.35	3.08704	14.2176	17.3046
467	11.35	3.24574	14.6143	17.8601
468	11.36	4.37089	17.4272	21.7981
469	11.36	6.87756	23.6939	30.5715
470	11.37	3.65493	15.6373	19.2922
471	11.38	4.60088	18.0022	22.6031
472	11.39	5.41816	20.0454	25.4636
473	11.39	5.53011	20.3253	25.8554
474	11.39	6.91552	23.7888	30.7043
475	11.39	3.35939	14.8985	18.2579
476	11.41	4.93548	18.8387	23.7742
477	11.42	3.35646	14.8911	18.2476
478	11.43	5.02728	19.0682	24.0955
479	11.47	4.07144	16.6786	20.7501
480	11.47	4.19657	16.9914	21.188
481	11.47	5.76437	20.9109	26.6753
482	11.47	4.0817	16.7042	20.7859
483	11.47	3.51894	15.2973	18.8163
484	11.47	5.68575	20.7144	26.4001
485	11.48	4.81036	18.5259	23.3363
486	11.48	3.37953	14.9488	18.3283
487	11.48	3.38783	14.9696	18.3574
488	11.48	3.58095	15.4524	19.0333
489	11.5	6.25169	22.1292	28.3809
490	11.51	6.7766	23.4415	30.2181
491	11.52	6.73009	23.3252	30.0553
492	11.53	6.86962	23.6741	30.5437
493	11.54	6.69848	23.2462	29.9447
494	11.54	3.725	15.8125	19.5375
495	11.55	5.33833	19.8458	25.1841
496	11.55	5.72188	20.8047	26.5266
497	11.55	4.99335	18.9834	23.9767
498	11.56	3.63637	15.5909	19.2273
499	11.56	3.16114	14.4028	17.564
500	11.56	5.74728	20.8682	26.6155
501	11.56	5.94296	21.3574	27.3004
502	11.57	5.18696	19.4674	24.6543
503	11.58	6.88159	23.704	30.5856
504	11.58	4.7586	18.3965	23.1551
505	12	4.52446	17.8112	22.3356
506	12.01	4.19669	16.9917	21.1884
507	12.02	4.78399	18.46	23.244
508	12.05	4.66924	18.1731	22.8423
509	12.05	4.69561	18.239	22.9346
510	12.05	5.70138	20.7534	26.4548
511	12.05	5.03729	19.0932	24.1305
512	12.05	5.14753	19.3688	24.5163
513	12.06	4.9295	18.8238	23.7533
514	12.06	3.84524	16.1131	19.9583
515	12.06	6.51427	22.7857	29.2999
516	12.06	3.65456	15.6364	19.291
517	12.07	4.60234	18.0059	22.6082
518	12.09	3.22034	14.5509	17.7712
519	12.1	5.27717	19.6929	24.9701
520	12.12	4.48979	17.7245	22.2143
521	12.12	3.35743	14.8936	18.251
522	12.12	5.27461	19.6865	24.9611
523	12.12	5.85177	21.1294	26.9812
524	12.13	5.46895	20.1724	25.6413
525	12.14	3.56972	15.4243	18.994
526	12.15	5.41572	20.0393	25.455
527	12.16	4.41484	17.5371	21.9519
528	12.17	4.85992	18.6498	23.5097
529	12.17	4.03848	16.5962	20.6347
530	12.17	4.43571	17.5893	22.025
531	12.18	5.02167	19.0542	24.0758
532	12.19	5.20234	19.5058	24.7082
533	12.2	3.03003	14.0751	17.1051
534	12.21	3.88089	16.2022	20.0831
535	12.21	3.99686	16.4921	20.489
536	12.23	4.63359	18.084	22.7176
537	12.25	6.79858	23.4964	30.295
538	12.27	4.99103	18.9776	23.9686
539	12.28	3.61476	15.5369	19.1517
540	12.29	4.34819	17.3705	21.7186
541	12.29	5.70699	20.7675	26.4745
542	12.29	4.83538	18.5885	23.4238
543	12.29	6.1937	21.9843	28.178
544	12.29	6.81579	23.5395	30.3553
545	12.29	6.07553	21.6888	27.7644
546	12.29	5.26765	19.6691	24.9368
547	12.3	5.7286	20.8215	26.5501
548	12.3	5.38044	19.9511	25.3316
549	12.31	3.88125	16.2031	20.0844
550	12.34	4.32707	17.3177	21.6447
551	12.36	4.18925	16.9731	21.1624
552	12.36	3.86917	16.1729	20.0421
553	12.37	4.43461	17.5865	22.0211
554	12.38	5.71004	20.7751	26.4852
555	12.39	5.60677	20.5169	26.1237
556	12.39	6.83227	23.5807	30.4129
557	12.39	6.15696	21.8924	28.0493
558	12.39	3.9357	16.3392	20.2749
559	12.39	3.073	14.1825	17.2555
560	12.39	3.04187	14.1047	17.1465
561	12.4	4.58452	17.9613	22.5458
562	12.4	4.8338	18.5845	23.4183
563	12.41	3.7814	15.9535	19.7349
564	12.47	6.87402	23.685	30.5591
565	12.47	6.7257	23.3142	30.0399
566	12.48	6.97583	23.9396	30.9154
567	12.49	3.22938	14.5734	17.8028
568	12.51	4.1962	16.9905	21.1867
569	12.54	3.89199	16.23	20.122
570	12.54	3.67824	15.6956	19.3739
571	12.54	5.71236	20.7809	26.4933
572	12.55	3.39125	14.9781	18.3694
573	12.56	5.13361	19.334	24.4676
574	12.56	3.19971	14.4993	17.699
575	12.57	6.2291	22.0728	28.3019
576	12.57	6.13584	21.8396	27.9754
577	12.58	3.39869	14.9967	18.3954
578	12.58	6.75988	23.3997	30.1596
579	12.58	6.92846	23.8212	30.7496
580	12.58	6.56346	22.9087	29.4721
581	12.58	4.54656	17.8664	22.4129
582	12.59	6.00143	21.5036	27.505
583	12.59	3.219	14.5475	17.7665
584	13	5.43477	20.0869	25.5217
585	13	3.33583	14.8396	18.1754
586	13.01	3.52516	15.3129	18.8381
587	13.01	4.66802	18.17	22.8381
588	13.04	3.94107	16.3527	20.2937
589	13.05	4.51531	17.7883	22.3036
590	13.05	6.11838	21.796	27.9143
591	13.05	5.81405	21.0351	26.8492
592	13.06	3.76492	15.9123	19.6772
593	13.06	5.14032	19.3508	24.4911
594	13.06	6.30418	22.2604	28.5646
595	13.07	4.01944	16.5486	20.568
596	13.08	6.02463	21.5616	27.5862
597	13.09	4.24162	17.104	21.3457
598	13.1	5.83615	21.0904	26.9265
599	13.11	3.48634	15.2159	18.7022
600	13.11	3.72488	15.8122	19.5371
601	13.11	3.97024	16.4256	20.3959
602	13.11	4.76312	18.4078	23.1709
603	13.11	6.56188	22.9047	29.4666
604	13.11	4.34245	17.3561	21.6986
605	13.11	4.34391	17.3598	21.7037
606	13.12	5.69015	20.7254	26.4155
607	13.12	3.45692	15.1423	18.5992
608	13.12	5.16742	19.4186	24.586
609	13.13	3.72048	15.8012	19.5217
610	13.13	4.85809	18.6452	23.5033
611	13.14	5.50569	20.2642	25.7699
612	13.15	6.02878	21.5719	27.6007
613	13.17	3.12244	14.3061	17.4285
614	13.17	3.66994	15.6749	19.3448
615	13.18	5.08612	19.2153	24.3014
616	13.19	6.02744	21.5686	27.596
617	13.19	6.53856	22.8464	29.385
618	13.19	4.28739	17.2185	21.5059
619	13.19	3.33326	14.8332	18.1664
620	13.19	4.90179	18.7545	23.6563
621	13.19	3.32569	14.8142	18.1399
622	13.2	6.92163	23.8041	30.7257
623	13.2	4.7636	18.409	23.1726
624	13.2	3.65114	15.6279	19.279
625	13.2	4.83966	18.5991	23.4388
626	13.21	4.44548	17.6137	22.0592
627	13.22	3.93985	16.3496	20.2895
628	13.23	5.04218	19.1054	24.1476
629	13.23	5.41499	20.0375	25.4525
630	13.24	3.95096	16.3774	20.3283
631	13.26	3.29969	14.7492	18.0489
632	13.28	4.6231	18.0577	22.6808
633	13.28	3.82302	16.0576	19.8806
634	13.28	6.87585	23.6896	30.5655
635	13.28	3.27357	14.6839	17.9575
636	13.29	4.87066	18.6767	23.5473
637	13.29	3.33082	14.8271	18.1579
638	13.29	5.32698	19.8174	25.1444
639	13.29	3.81594	16.0399	19.8558
640	13.3	3.09485	14.2371	17.332
641	13.3	6.48717	22.7179	29.2051
642	13.3	6.22349	22.0587	28.2822
643	13.31	6.47667	22.6917	29.1683
644	13.31	5.72665	20.8166	26.5433
645	13.32	6.75878	23.397	30.1557
646	13.33	4.8847	18.7118	23.5965
647	13.34	4.13517	16.8379	20.9731
648	13.35	3.61306	15.5326	19.1457
649	13.35	5.14521	19.363	24.5082
650	13.36	3.68911	15.7228	19.4119
651	13.36	3.52541	15.3135	18.8389
652	13.36	4.94598	18.865	23.8109
653	13.36	5.89377	21.2344	27.1282
654	13.36	5.42842	20.071	25.4995
655	13.37	3.67275	15.6819	19.3546
656	13.38	4.44743	17.6186	22.066
657	13.38	3.44118	15.1029	18.5441
658	13.38	4.98151	18.9538	23.9353
659	13.38	3.37184	14.9296	18.3014
660	13.38	5.43928	20.0982	25.5375
661	13.39	6.70763	23.2691	29.9767
662	13.39	4.93463	18.8366	23.7712
663	13.4	4.82696	18.5674	23.3944
664	13.4	5.41902	20.0475	25.4666
665	13.4	4.86541	18.6635	23.5289
666	13.41	6.77099	23.4275	30.1985
667	13.41	6.58312	22.9578	29.5409
668	13.41	5.76986	20.9246	26.6945
669	13.41	4.7127	18.2817	22.9944
670	13.41	3.25562	14.6391	17.8947
671	13.41	4.86944	18.6736	23.543
672	13.42	4.22794	17.0699	21.2978
673	13.43	3.76968	15.9242	19.6939
674	13.44	3.64211	15.6053	19.2474
675	13.44	4.48308	17.7077	22.1908
676	13.44	6.73229	23.3307	30.063
677	13.45	5.22944	19.5736	24.803
678	13.45	5.32221	19.8055	25.1278
679	13.46	6.33616	22.3404	28.6766
680	13.46	5.28254	19.7064	24.9889
681	13.46	6.88354	23.7089	30.5924
682	13.46	3.54762	15.3691	18.9167
683	13.47	4.79241	18.481	23.2734
684	13.47	6.42991	22.5748	29.0047
685	13.47	6.15024	21.8756	28.0258
686	13.48	4.84674	18.6168	23.4636
687	13.48	5.91769	21.2942	27.2119
688	13.48	5.02594	19.0649	24.0908
689	13.48	5.32905	19.8226	25.1517
690	13.48	3.76064	15.9016	19.6623
691	13.48	3.76943	15.9236	19.693
692	13.49	3.85342	16.1335	19.987
693	13.49	3.20618	14.5155	17.7216
694	13.5	4.52641	17.816	22.3424
695	13.5	5.85031	21.1258	26.9761
696	13.51	5.76583	20.9146	26.6804
697	13.51	5.13764	19.3441	24.4817
698	13.51	3.3285	14.8213	18.1498
699	13.51	4.85064	18.6266	23.4772
700	13.52	6.95898	23.8975	30.8564
701	13.52	5.73263	20.8316	26.5642
702	13.52	4.74688	18.3672	23.1141
703	13.53	3.80593	16.0148	19.8208
704	13.53	6.00131	21.5033	27.5046
705	13.53	4.26469	17.1617	21.4264
706	13.53	4.02518	16.5629	20.5881
707	13.53	3.79153	15.9788	19.7703
708	13.54	5.2458	19.6145	24.8603
709	13.54	6.9342	23.8355	30.7697
710	13.54	4.78436	18.4609	23.2452
711	13.54	5.28352	19.7088	24.9923
712	13.55	3.25135	14.6284	17.8797
713	13.55	4.10575	16.7644	20.8701
714	13.55	3.80544	16.0136	19.8191
715	13.55	4.30692	17.2673	21.5742
716	13.56	6.8352	23.588	30.4232
717	13.56	4.65056	18.1264	22.777
718	13.57	4.50957	17.7739	22.2835
719	13.57	6.49913	22.7478	29.247
720	13.57	5.38386	19.9597	25.3435

## Sheet: Sheet3
Number	Arrival time	X1	X2	X3
1	08:00:00	4.02344	5.03516	9.0586			X1	X2	X3
2	08:00:00	6.60921	8.91382	15.523		MEAN	6	8	14
3	08:00:00	5.08475	6.62712	11.7119
4	08:00:00	6.35603	8.53404	14.8901
5	08:00:00	4.2588	5.3882	9.64699
6	08:00:00	7.96899	10.9535	18.9225
7	08:00:00	6.87826	9.31739	16.1957
8	08:00:00	7.14646	9.71969	16.8661
9	08:00:00	4.00769	5.01154	9.01923
10	08:00:00	4.46352	5.69527	10.1588
11	08:00:00	7.86608	10.7991	18.6652
12	08:00:00	7.6831	10.5246	18.2077
13	08:01:00	7.15696	9.73544	16.8924
14	08:01:00	6.96567	9.4485	16.4142
15	08:02:00	5.83026	7.74538	13.5756
16	08:02:00	5.4174	7.1261	12.5435
17	08:02:00	6.95492	9.43239	16.3873
18	08:02:00	4.91971	6.37956	11.2993
19	08:03:00	6.86923	9.30384	16.1731
20	08:03:00	4.76016	6.14023	10.9004
21	08:04:00	4.05481	5.08222	9.13703
22	08:04:00	4.71181	6.06772	10.7795
23	08:04:00	4.78811	6.18216	10.9703
24	08:04:00	7.40733	10.111	17.5183
25	08:05:00	6.03485	8.05228	14.0871
26	08:05:00	7.60924	10.4139	18.0231
27	08:05:00	5.77923	7.66884	13.4481
28	08:05:00	6.79965	9.19947	15.9991
29	08:05:00	6.51985	8.77978	15.2996
30	08:05:00	4.89554	6.3433	11.2388
31	08:05:00	5.51592	7.27387	12.7898
32	08:05:00	5.34001	7.01001	12.35
33	08:06:00	4.02918	5.04376	9.07294
34	08:06:00	5.82733	7.74099	13.5683
35	08:07:00	7.78674	10.6801	18.4668
36	08:07:00	6.99387	9.4908	16.4847
37	08:08:00	6.67684	9.01526	15.6921
38	08:08:00	4.03345	5.05017	9.08362
39	08:08:00	7.79186	10.6878	18.4797
40	08:08:00	7.89685	10.8453	18.7421
41	08:09:00	6.84701	9.27052	16.1175
42	08:09:00	5.98773	7.9816	13.9693
43	08:10:00	5.22977	6.84466	12.0744
44	08:10:00	5.59502	7.39253	12.9875
45	08:10:00	7.97302	10.9595	18.9326
46	08:10:00	7.17417	9.76125	16.9354
47	08:10:00	6.29841	8.44761	14.746
48	08:10:00	5.5446	7.3169	12.8615
49	08:10:00	7.54039	10.3106	17.851
50	08:10:00	7.57457	10.3619	17.9364
51	08:10:00	7.73388	10.6008	18.3347
52	08:10:00	5.49223	7.23835	12.7306
53	08:10:00	6.44417	8.66625	15.1104
54	08:10:00	4.10059	5.15088	9.25147
55	08:11:00	6.01422	8.02133	14.0356
56	08:11:00	4.36439	5.54659	9.91098
57	08:13:00	4.82022	6.23032	11.0505
58	08:13:00	7.59606	10.3941	17.9901
59	08:15:00	4.85257	6.27885	11.1314
60	08:15:00	4.28968	5.43452	9.7242
61	08:15:00	6.48018	8.72027	15.2004
62	08:15:00	6.03436	8.05155	14.0859
63	08:15:00	4.1034	5.1551	9.25849
64	08:15:00	4.37867	5.56801	9.94668
65	08:15:00	4.07154	5.1073	9.17884
66	08:15:00	5.53716	7.30573	12.8429
67	08:17:00	7.20872	9.81307	17.0218
68	08:17:00	6.88571	9.32856	16.2143
69	08:18:00	7.09043	9.63564	16.7261
70	08:18:00	6.83761	9.25642	16.094
71	08:19:00	6.3072	8.4608	14.768
72	08:19:00	6.3802	8.5703	14.9505
73	08:20:00	4.86966	6.30448	11.1741
74	08:20:00	4.81338	6.22007	11.0334
75	08:20:00	6.13422	8.20133	14.3356
76	08:20:00	6.54952	8.82427	15.3738
77	08:20:00	6.66964	9.00446	15.6741
78	08:20:00	4.71694	6.07541	10.7924
79	08:20:00	5.83367	7.75051	13.5842
80	08:20:00	7.25974	9.88961	17.1494
81	08:22:00	6.99496	9.49245	16.4874
82	08:22:00	6.72359	9.08539	15.809
83	08:22:00	7.81115	10.7167	18.5279
84	08:22:00	6.5002	8.7503	15.2505
85	08:23:00	6.26325	8.39488	14.6581
86	08:24:00	4.42653	5.63979	10.0663
87	08:24:00	4.74892	6.12339	10.8723
88	08:25:00	7.83447	10.7517	18.5862
89	08:25:00	6.94955	9.42433	16.3739
90	08:25:00	4.90249	6.35374	11.2562
91	08:25:00	5.91241	7.86862	13.781
92	08:25:00	5.98492	7.97739	13.9623
93	08:25:00	7.33335	10	17.3334
94	08:25:00	7.97095	10.9564	18.9274
95	08:25:00	5.86798	7.80197	13.6699
96	08:25:00	5.1757	6.76354	11.9392
97	08:25:00	4.97183	6.45775	11.4296
98	08:25:00	4.27491	5.41237	9.68728
99	08:25:00	4.74221	6.11332	10.8555
100	08:26:00	6.85678	9.28516	16.1419
101	08:26:00	4.02417	5.03626	9.06043
102	08:29:00	5.80779	7.71169	13.5195
103	08:29:00	7.14438	9.71657	16.861
104	08:30:00	5.43767	7.1565	12.5942
105	08:30:00	6.55318	8.82977	15.3829
106	08:30:00	4.50819	5.76229	10.2705
107	08:30:00	4.87698	6.31547	11.1924
108	08:30:00	4.65261	5.97891	10.6315
109	08:30:00	5.92767	7.89151	13.8192
110	08:30:00	4.55226	5.82839	10.3807
111	08:30:00	6.56197	8.84295	15.4049
112	08:30:00	5.18485	6.77728	11.9621
113	08:30:00	6.45247	8.6787	15.1312
114	08:30:00	7.96545	10.9482	18.9136
115	08:30:00	7.30515	9.95773	17.2629
116	08:33:00	4.17188	5.25782	9.4297
117	08:33:00	7.3491	10.0237	17.3728
118	08:34:00	7.17905	9.76858	16.9476
119	08:34:00	5.5247	7.28706	12.8118
120	08:34:00	5.22074	6.83111	12.0519
121	08:34:00	7.21287	9.8193	17.0322
122	08:34:00	4.15845	5.23768	9.39613
123	08:34:00	4.06885	5.10327	9.17212
124	08:35:00	7.55419	10.3313	17.8855
125	08:35:00	7.07273	9.60909	16.6818
126	08:35:00	5.72564	7.58846	13.3141
127	08:35:00	6.74789	9.12183	15.8697
128	08:35:00	4.91556	6.37333	11.2889
129	08:35:00	4.17627	5.26441	9.44069
130	08:35:00	6.70174	9.05261	15.7544
131	08:35:00	7.40416	10.1062	17.5104
132	08:35:00	6.85726	9.2859	16.1432
133	08:35:00	6.62752	8.94128	15.5688
134	08:35:00	6.49605	8.74407	15.2401
135	08:35:00	6.64803	8.97205	15.6201
136	08:35:00	5.03482	6.55223	11.5871
137	08:35:00	5.00003	6.50005	11.5001
138	08:36:00	6.76424	9.14637	15.9106
139	08:36:00	5.38102	7.07154	12.4526
140	08:36:00	5.13614	6.70421	11.8404
141	08:36:00	7.05271	9.57906	16.6318
142	08:36:00	7.76305	10.6446	18.4076
143	08:36:00	6.2342	8.3513	14.5855
144	08:36:00	7.06699	9.60048	16.6675
145	08:36:00	7.67174	10.5076	18.1794
146	08:37:00	7.02377	9.53566	16.5594
147	08:37:00	4.04505	5.06757	9.11261
148	08:38:00	6.01996	8.02994	14.0499
149	08:38:00	4.16334	5.245	9.40834
150	08:38:00	5.97223	7.95834	13.9306
151	08:38:00	4.49855	5.74783	10.2464
152	08:38:00	5.05155	6.57732	11.6289
153	08:38:00	5.02518	6.53777	11.5629
154	08:40:00	4.1189	5.17835	9.29725
155	08:40:00	4.0575	5.08625	9.14374
156	08:40:00	7.79113	10.6867	18.4778
157	08:40:00	6.31623	8.47435	14.7906
158	08:40:00	6.44429	8.66643	15.1107
159	08:40:00	6.30659	8.45988	14.7665
160	08:40:00	5.9079	7.86184	13.7697
161	08:40:00	7.75622	10.6343	18.3905
162	08:40:00	7.60375	10.4056	18.0094
163	08:40:00	7.83581	10.7537	18.5895
164	08:42:00	5.96234	7.94351	13.9059
165	08:42:00	6.67476	9.01215	15.6869
166	08:42:00	6.57894	8.8684	15.4473
167	08:42:00	4.78762	6.18143	10.9691
168	08:43:00	6.26276	8.39415	14.6569
169	08:43:00	5.9378	7.9067	13.8445
170	08:44:00	7.39915	10.0987	17.4979
171	08:44:00	5.19413	6.79119	11.9853
172	08:44:00	4.35621	5.53432	9.89053
173	08:44:00	5.97552	7.96329	13.9388
174	08:45:00	7.55724	10.3359	17.8931
175	08:45:00	6.22651	8.33976	14.5663
176	08:45:00	5.77813	7.6672	13.4453
177	08:45:00	5.03629	6.55443	11.5907
178	08:45:00	5.74712	7.62069	13.3678
179	08:45:00	5.48503	7.22755	12.7126
180	08:45:00	6.68221	9.02332	15.7055
181	08:45:00	5.79339	7.69008	13.4835
182	08:45:00	6.54537	8.81805	15.3634
183	08:45:00	5.4528	7.1792	12.632
184	08:45:00	4.98038	6.47056	11.4509
185	08:45:00	4.42653	5.63979	10.0663
186	08:46:00	5.66375	7.49562	13.1594
187	08:46:00	4.23841	5.35762	9.59603
188	08:46:00	4.61476	5.92215	10.5369
189	08:46:00	4.30714	5.46071	9.76785
190	08:46:00	5.39726	7.09589	12.4931
191	08:46:00	7.73266	10.599	18.3316
192	08:48:00	7.58739	10.3811	17.9685
193	08:48:00	6.40779	8.61168	15.0195
194	08:48:00	7.89209	10.8381	18.7302
195	08:48:00	4.30372	5.45558	9.7593
196	08:49:00	6.37239	8.55858	14.931
197	08:49:00	6.56539	8.84808	15.4135
198	08:49:00	7.85839	10.7876	18.646
199	08:49:00	5.15824	6.73736	11.8956
200	08:50:00	7.33702	10.0055	17.3425
201	08:50:00	7.71923	10.5788	18.2981
202	08:50:00	4.35499	5.53249	9.88748
203	08:50:00	7.48936	10.234	17.7234
204	08:50:00	5.79461	7.69192	13.4865
205	08:50:00	5.25163	6.87744	12.1291
206	08:50:00	5.26786	6.90179	12.1697
207	08:50:00	7.53978	10.3097	17.8495
208	08:50:00	7.31565	9.97348	17.2891
209	08:50:00	5.55535	7.33302	12.8884
210	08:50:00	4.10913	5.1637	9.27284
211	08:50:00	4.704	6.056	10.76
212	08:50:00	7.92126	10.8819	18.8032
213	08:50:00	7.9508	10.9262	18.877
214	08:51:00	6.76266	9.14399	15.9066
215	08:51:00	7.79479	10.6922	18.487
216	08:52:00	7.78539	10.6781	18.4635
217	08:52:00	6.08222	8.12333	14.2055
218	08:53:00	7.79772	10.6966	18.4943
219	08:53:00	4.59719	5.89578	10.493
220	08:54:00	7.06931	9.60396	16.6733
221	08:54:00	6.91379	9.37068	16.2845
222	08:54:00	5.98004	7.97006	13.9501
223	08:54:00	5.83953	7.7593	13.5988
224	08:54:00	6.51326	8.76989	15.2832
225	08:54:00	7.45262	10.1789	17.6316
226	08:55:00	6.60274	8.90411	15.5069
227	08:55:00	4.69973	6.04959	10.7493
228	08:55:00	5.41227	7.11841	12.5307
229	08:55:00	7.32383	9.98575	17.3096
230	08:55:00	4.26087	5.39131	9.65218
231	08:55:00	6.97958	9.46937	16.449
232	08:55:00	7.59862	10.3979	17.9966
233	08:55:00	5.32145	6.98218	12.3036
234	08:55:00	5.69939	7.54909	13.2485
235	08:55:00	5.06436	6.59655	11.6609
236	08:56:00	4.0575	5.08625	9.14374
237	08:56:00	6.06183	8.09275	14.1546
238	08:56:00	6.35298	8.52947	14.8824
239	08:56:00	6.80001	9.20002	16
240	09:00:00	6.80123	9.20185	16.0031
241	09:00:00	4.86233	6.2935	11.1558
242	09:00:00	4.20875	5.31312	9.52187
243	09:00:00	4.40626	5.60939	10.0157
244	09:00:00	6.62459	8.93689	15.5615
245	09:00:00	4.97244	6.45866	11.4311
246	09:00:00	4.61354	5.92032	10.5339
247	09:00:00	6.55647	8.83471	15.3912
248	09:01:00	5.36991	7.05487	12.4248
249	09:01:00	7.28196	9.92294	17.2049
250	09:01:00	7.65075	10.4761	18.1269
251	09:01:00	6.74422	9.11634	15.8606
252	09:01:00	7.32347	9.9852	17.3087
253	09:01:00	6.62899	8.94348	15.5725
254	09:02:00	7.71325	10.5699	18.2831
255	09:02:00	7.06577	9.59865	16.6644
256	09:02:00	4.37037	5.55556	9.92593
257	09:02:00	6.83663	9.25495	16.0916
258	09:03:00	4.89688	6.34532	11.2422
259	09:03:00	6.54048	8.81072	15.3512
260	09:05:00	7.53246	10.2987	17.8311
261	09:05:00	4.59926	5.89889	10.4982
262	09:05:00	5.83856	7.75784	13.5964
263	09:05:00	5.09598	6.64397	11.74
264	09:05:00	7.51329	10.2699	17.7832
265	09:05:00	6.34736	8.52104	14.8684
266	09:05:00	5.62468	7.43703	13.0617
267	09:05:00	4.34193	5.51289	9.85482
268	09:05:00	4.87649	6.31474	11.1912
269	09:05:00	4.21168	5.31751	9.52919
270	09:06:00	4.3954	5.5931	9.98849
271	09:06:00	4.25794	5.38691	9.64486
272	09:07:00	4.48219	5.72329	10.2055
273	09:07:00	7.21628	9.82443	17.0407
274	09:08:00	6.26936	8.40403	14.6734
275	09:08:00	4.9208	6.38121	11.302
276	09:09:00	6.80526	9.20789	16.0132
277	09:09:00	5.82049	7.73074	13.5512
278	09:10:00	6.2121	8.31816	14.5303
279	09:10:00	4.39515	5.59273	9.98788
280	09:10:00	6.76241	9.14362	15.906
281	09:10:00	5.94086	7.91128	13.8521
282	09:10:00	4.47755	5.71633	10.1939
283	09:10:00	5.91461	7.87191	13.7865
284	09:10:00	4.67129	6.00693	10.6782
285	09:10:00	6.57112	8.85669	15.4278
286	09:10:00	6.24226	8.36338	14.6056
287	09:10:00	5.47465	7.21198	12.6866
288	09:10:00	7.96826	10.9524	18.9207
289	09:10:00	5.13114	6.69671	11.8278
290	09:11:00	6.06085	8.09128	14.1521
291	09:11:00	4.96731	6.45097	11.4183
292	09:14:00	4.30799	5.46199	9.76998
293	09:14:00	4.6664	5.9996	10.666
294	09:14:00	6.76803	9.15204	15.9201
295	09:14:00	5.9776	7.9664	13.944
296	09:15:00	4.67177	6.00766	10.6794
297	09:15:00	7.02438	9.53658	16.561
298	09:15:00	4.44813	5.6722	10.1203
299	09:15:00	5.37016	7.05524	12.4254
300	09:15:00	5.10794	6.66192	11.7699
301	09:15:00	6.13202	8.19803	14.3301
302	09:15:00	5.10355	6.65532	11.7589
303	09:15:00	7.79003	10.685	18.4751
304	09:16:00	5.73052	7.59578	13.3263
305	09:16:00	5.50066	7.25098	12.7516
306	09:16:00	4.63942	5.95914	10.5986
307	09:16:00	4.20167	5.3025	9.50417
308	09:18:00	7.60082	10.4012	18.002
309	09:18:00	6.08173	8.12259	14.2043
310	09:18:00	5.79778	7.69668	13.4945
311	09:18:00	7.59337	10.3901	17.9834
312	09:18:00	6.11603	8.17405	14.2901
313	09:18:00	4.59902	5.89853	10.4975
314	09:20:00	7.65844	10.4877	18.1461
315	09:20:00	6.96884	9.45326	16.4221
316	09:20:00	5.53166	7.29749	12.8292
317	09:20:00	4.48341	5.72512	10.2085
318	09:20:00	5.33744	7.00616	12.3436
319	09:20:00	6.75497	9.13245	15.8874
320	09:20:00	5.24137	6.86206	12.1034
321	09:20:00	7.53282	10.2992	17.8321
322	09:20:00	7.50572	10.2586	17.7643
323	09:20:00	4.74697	6.12046	10.8674
324	09:20:00	6.43916	8.65874	15.0979
325	09:20:00	4.4247	5.63704	10.0617
326	09:22:00	5.35087	7.02631	12.3772
327	09:22:00	7.71899	10.5785	18.2975
328	09:22:00	5.79009	7.68514	13.4752
329	09:22:00	4.20496	5.30744	9.51241
330	09:24:00	4.61245	5.91867	10.5311
331	09:24:00	5.82171	7.73257	13.5543
332	09:25:00	4.7333	6.09995	10.8332
333	09:25:00	4.87832	6.31748	11.1958
334	09:25:00	6.31001	8.46501	14.775
335	09:25:00	4.89676	6.34513	11.2419
336	09:25:00	5.04337	6.56505	11.6084
337	09:25:00	5.22465	6.83697	12.0616
338	09:25:00	7.79296	10.6894	18.4824
339	09:25:00	5.82806	7.74209	13.5701
340	09:25:00	7.2739	9.91086	17.1848
341	09:25:00	7.96802	10.952	18.92
342	09:26:00	5.73455	7.60183	13.3364
343	09:26:00	6.05792	8.08689	14.1448
344	09:26:00	6.70919	9.06378	15.773
345	09:26:00	6.42158	8.63237	15.054
346	09:26:00	4.69778	6.04666	10.7444
347	09:26:00	4.3921	5.58815	9.98025
348	09:27:00	7.44871	10.1731	17.6218
349	09:27:00	4.73391	6.10086	10.8348
350	09:28:00	4.89468	6.34202	11.2367
351	09:28:00	4.21986	5.32978	9.54964
352	09:28:00	5.24943	6.87414	12.1236
353	09:28:00	7.86254	10.7938	18.6564
354	09:30:00	4.76736	6.15104	10.9184
355	09:30:00	4.27113	5.40669	9.67782
356	09:30:00	7.75121	10.6268	18.378
357	09:30:00	7.39842	10.0976	17.496
358	09:30:00	4.01392	5.02087	9.03479
359	09:30:00	4.0398	5.05969	9.09949
360	09:30:00	6.70882	9.06323	15.7721
361	09:30:00	7.36692	10.0504	17.4173
362	09:30:00	6.68465	9.02698	15.7116
363	09:30:00	4.99454	6.49181	11.4863
364	09:31:00	6.8591	9.28864	16.1477
365	09:31:00	4.13123	5.19684	9.32807
366	09:31:00	5.97308	7.95962	13.9327
367	09:31:00	6.70455	9.05683	15.7614
368	09:32:00	6.04279	8.06418	14.107
369	09:32:00	4.52174	5.78262	10.3044
370	09:32:00	6.32832	8.49248	14.8208
371	09:32:00	7.00412	9.50618	16.5103
372	09:32:00	7.21226	9.81838	17.0306
373	09:32:00	4.31629	5.47444	9.79073
374	09:32:00	4.51198	5.76797	10.2799
375	09:32:00	5.32121	6.98181	12.303
376	09:32:00	4.9451	6.41765	11.3627
377	09:32:00	7.19834	9.79751	16.9958
378	09:34:00	5.22587	6.8388	12.0647
379	09:34:00	6.29511	8.44267	14.7378
380	09:34:00	7.09104	9.63656	16.7276
381	09:34:00	6.31574	8.47362	14.7894
382	09:35:00	4.93423	6.40135	11.3356
383	09:35:00	6.80807	9.2121	16.0202
384	09:35:00	6.17682	8.26524	14.4421
385	09:35:00	4.56679	5.85018	10.417
386	09:35:00	7.50731	10.261	17.7683
387	09:35:00	7.55638	10.3346	17.891
388	09:35:00	5.19401	6.79101	11.985
389	09:35:00	7.73681	10.6052	18.342
390	09:35:00	5.30924	6.96387	12.2731
391	09:35:00	4.28492	5.42738	9.7123
392	09:36:00	4.39405	5.59108	9.98514
393	09:36:00	6.61238	8.91858	15.531
394	09:36:00	5.35734	7.03601	12.3934
395	09:36:00	7.81152	10.7173	18.5288
396	09:37:00	5.71661	7.57491	13.2915
397	09:37:00	6.1966	8.2949	14.4915
398	09:38:00	6.17548	8.26322	14.4387
399	09:38:00	7.96411	10.9462	18.9103
400	09:38:00	5.47563	7.21345	12.6891
401	09:38:00	6.15094	8.22642	14.3774
402	09:40:00	4.96915	6.45372	11.4229
403	09:40:00	6.55879	8.83819	15.397
404	09:40:00	7.92859	10.8929	18.8215
405	09:40:00	6.58858	8.88287	15.4714
406	09:40:00	4.74416	6.11625	10.8604
407	09:40:00	6.54048	8.81072	15.3512
408	09:40:00	6.35224	8.52837	14.8806
409	09:40:00	7.34458	10.0169	17.3615
410	09:40:00	4.99747	6.4962	11.4937
411	09:40:00	6.41292	8.61937	15.0323
412	09:40:00	4.25282	5.37922	9.63204
413	09:40:00	6.84725	9.27088	16.1181
414	09:41:00	5.60173	7.4026	13.0043
415	09:41:00	7.08286	9.62429	16.7071
416	09:42:00	7.33335	10	17.3334
417	09:42:00	4.71682	6.07523	10.792
418	09:43:00	7.51146	10.2672	17.7786
419	09:43:00	4.24403	5.36604	9.61007
420	09:43:00	6.84323	9.26484	16.1081
421	09:43:00	6.21455	8.32182	14.5364
422	09:44:00	7.91333	10.87	18.7833
423	09:44:00	5.42399	7.13599	12.56
424	09:44:00	4.93643	6.40464	11.3411
425	09:44:00	4.66909	6.00363	10.6727
426	09:44:00	5.44768	7.17151	12.6192
427	09:44:00	4.82022	6.23032	11.0505
428	09:45:00	6.66243	8.99365	15.6561
429	09:45:00	4.00488	5.00732	9.01221
430	09:45:00	5.12552	6.68828	11.8138
431	09:45:00	7.05136	9.57704	16.6284
432	09:45:00	5.21427	6.82141	12.0357
433	09:45:00	5.4959	7.24384	12.7397
434	09:45:00	6.56417	8.84625	15.4104
435	09:45:00	4.94632	6.41948	11.3658
436	09:45:00	5.06058	6.59087	11.6514
437	09:45:00	4.87161	6.30741	11.179
438	09:48:00	5.17032	6.75549	11.9258
439	09:48:00	6.498	8.747	15.245
440	09:50:00	5.58379	7.37568	12.9595
441	09:50:00	7.90014	10.8502	18.7504
442	09:50:00	5.89239	7.83859	13.731
443	09:50:00	4.10584	5.15876	9.2646
444	09:50:00	5.85308	7.77963	13.6327
445	09:50:00	6.57137	8.85705	15.4284
446	09:50:00	7.16758	9.75137	16.9189
447	09:50:00	5.23283	6.84924	12.0821
448	09:50:00	5.15336	6.73003	11.8834
449	09:50:00	4.00879	5.01318	9.02197
450	09:50:00	6.69088	9.03632	15.7272
451	09:50:00	5.60112	7.40168	13.0028
452	09:50:00	7.8988	10.8482	18.747
453	09:50:00	6.2309	8.34635	14.5773
454	09:51:00	6.62777	8.94165	15.5694
455	09:51:00	4.05164	5.07746	9.12909
456	09:52:00	7.55187	10.3278	17.8797
457	09:52:00	4.88968	6.33451	11.2242
458	09:52:00	5.89837	7.84756	13.7459
459	09:52:00	4.19373	5.2906	9.48433
460	09:52:00	6.17792	8.26688	14.4448
461	09:52:00	5.11197	6.66796	11.7799
462	09:54:00	5.15604	6.73406	11.8901
463	09:54:00	5.96747	7.9512	13.9187
464	09:54:00	4.25562	5.38343	9.63906
465	09:54:00	6.56551	8.84826	15.4138
466	09:54:00	4.08704	5.13056	9.2176
467	09:54:00	4.24574	5.3686	9.61434
468	09:55:00	5.37089	7.05634	12.4272
469	09:55:00	7.87756	10.8163	18.6939
470	09:55:00	4.65493	5.98239	10.6373
471	09:55:00	5.60088	7.40132	13.0022
472	09:55:00	6.41816	8.62725	15.0454
473	09:55:00	6.53011	8.79516	15.3253
474	09:55:00	7.91552	10.8733	18.7888
475	09:55:00	4.35939	5.53908	9.89846
476	09:56:00	5.93548	7.90323	13.8387
477	09:56:00	4.35646	5.53468	9.89114
478	09:56:00	6.02728	8.04093	14.0682
479	09:56:00	5.07144	6.60717	11.6786
480	09:56:00	5.19657	6.79485	11.9914
481	09:56:00	6.76437	9.14655	15.9109
482	09:57:00	5.0817	6.62255	11.7042
483	09:57:00	4.51894	5.77841	10.2973
484	09:57:00	6.68575	9.02863	15.7144
485	09:57:00	5.81036	7.71554	13.5259
486	09:58:00	4.37953	5.56929	9.94882
487	09:58:00	4.38783	5.58174	9.96957
488	10:00:00	4.58095	5.87143	10.4524
489	10:00:00	7.25169	9.87753	17.1292
490	10:00:00	7.7766	10.6649	18.4415
491	10:00:00	7.73009	10.5951	18.3252
492	10:00:00	7.86962	10.8044	18.6741
493	10:00:00	7.69848	10.5477	18.2462
494	10:00:00	4.725	6.0875	10.8125
495	10:00:00	6.33833	8.50749	14.8458
496	10:00:00	6.72188	9.08283	15.8047
497	10:00:00	5.99335	7.99002	13.9834
498	10:01:00	4.63637	5.95456	10.5909
499	10:01:00	4.16114	5.24171	9.40284
500	10:02:00	6.74728	9.12091	15.8682
501	10:02:00	6.94296	9.41444	16.3574
502	10:02:00	6.18696	8.28043	14.4674
503	10:02:00	7.88159	10.8224	18.704
504	10:02:00	5.7586	7.6379	13.3965
505	10:02:00	5.52446	7.28669	12.8112
506	10:03:00	5.19669	6.79504	11.9917
507	10:03:00	5.78399	7.67598	13.46
508	10:03:00	5.66924	7.50386	13.1731
509	10:03:00	5.69561	7.54341	13.239
510	10:04:00	6.70138	9.05206	15.7534
511	10:04:00	6.03729	8.05594	14.0932
512	10:04:00	6.14753	8.22129	14.3688
513	10:04:00	5.9295	7.89425	13.8238
514	10:05:00	4.84524	6.26786	11.1131
515	10:05:00	7.51427	10.2714	17.7857
516	10:05:00	4.65456	5.98184	10.6364
517	10:05:00	5.60234	7.40352	13.0059
518	10:05:00	4.22034	5.33052	9.55086
519	10:05:00	6.27717	8.41575	14.6929
520	10:06:00	5.48979	7.23469	12.7245
521	10:06:00	4.35743	5.53615	9.89358
522	10:06:00	6.27461	8.41191	14.6865
523	10:06:00	6.85177	9.27766	16.1294
524	10:10:00	6.46895	8.70342	15.1724
525	10:10:00	4.56972	5.85458	10.4243
526	10:10:00	6.41572	8.62358	15.0393
527	10:10:00	5.41484	7.12226	12.5371
528	10:10:00	5.85992	7.78988	13.6498
529	10:10:00	5.03848	6.55773	11.5962
530	10:10:00	5.43571	7.15357	12.5893
531	10:10:00	6.02167	8.0325	14.0542
532	10:10:00	6.20234	8.30351	14.5058
533	10:10:00	4.03003	5.04505	9.07508
534	10:12:00	4.88089	6.32133	11.2022
535	10:12:00	4.99686	6.49528	11.4921
536	10:12:00	5.63359	7.45039	13.084
537	10:12:00	7.79858	10.6979	18.4964
538	10:14:00	5.99103	7.98654	13.9776
539	10:14:00	4.61476	5.92215	10.5369
540	10:14:00	5.34819	7.02228	12.3705
541	10:14:00	6.70699	9.06049	15.7675
542	10:15:00	5.83538	7.75307	13.5885
543	10:15:00	7.1937	9.79055	16.9843
544	10:15:00	7.81579	10.7237	18.5395
545	10:15:00	7.07553	9.6133	16.6888
546	10:18:00	6.26765	8.40147	14.6691
547	10:18:00	6.7286	9.0929	15.8215
548	10:18:00	6.38044	8.57067	14.9511
549	10:18:00	4.88125	6.32188	11.2031
550	10:18:00	5.32707	6.9906	12.3177
551	10:18:00	5.18925	6.78387	11.9731
552	10:19:00	4.86917	6.30375	11.1729
553	10:19:00	5.43461	7.15192	12.5865
554	10:20:00	6.71004	9.06507	15.7751
555	10:20:00	6.60677	8.91015	15.5169
556	10:20:00	7.83227	10.7484	18.5807
557	10:20:00	7.15696	9.73544	16.8924
558	10:20:00	4.9357	6.40355	11.3392
559	10:20:00	4.073	5.1095	9.1825
560	10:20:00	4.04187	5.06281	9.10468
561	10:20:00	5.58452	7.37678	12.9613
562	10:22:00	5.8338	7.75069	13.5845
563	10:22:00	4.7814	6.17209	10.9535
564	10:22:00	7.87402	10.811	18.685
565	10:22:00	7.7257	10.5885	18.3142
566	10:23:00	7.97583	10.9637	18.9396
567	10:23:00	4.22938	5.34407	9.57344
568	10:24:00	5.1962	6.79431	11.9905
569	10:24:00	4.89199	6.33799	11.23
570	10:25:00	4.67824	6.01737	10.6956
571	10:25:00	6.71236	9.06854	15.7809
572	10:25:00	4.39125	5.58687	9.97812
573	10:25:00	6.13361	8.20042	14.334
574	10:25:00	4.19971	5.29957	9.49928
575	10:25:00	7.2291	9.84365	17.0728
576	10:26:00	7.13584	9.70376	16.8396
577	10:26:00	4.39869	5.59804	9.99673
578	10:27:00	7.75988	10.6398	18.3997
579	10:27:00	7.92846	10.8927	18.8212
580	10:28:00	7.56346	10.3452	17.9087
581	10:28:00	5.54656	7.31983	12.8664
582	10:29:00	7.00143	9.50215	16.5036
583	10:29:00	4.219	5.3285	9.5475
584	10:30:00	6.43477	8.65215	15.0869
585	10:30:00	4.33583	5.50374	9.83956
586	10:30:00	4.52516	5.78774	10.3129
587	10:30:00	5.66802	7.50203	13.17
588	10:30:00	4.94107	6.4116	11.3527
589	10:30:00	5.51531	7.27296	12.7883
590	10:31:00	7.11838	9.67757	16.796
591	10:31:00	6.81405	9.22108	16.0351
592	10:32:00	4.76492	6.14737	10.9123
593	10:32:00	6.14032	8.21049	14.3508
594	10:33:00	7.30418	9.95627	17.2604
595	10:33:00	5.01944	6.52916	11.5486
596	10:34:00	7.02463	9.53694	16.5616
597	10:34:00	5.24162	6.86242	12.104
598	10:35:00	6.83615	9.25422	16.0904
599	10:35:00	4.48634	5.72951	10.2159
600	10:35:00	4.72488	6.08731	10.8122
601	10:35:00	4.97024	6.45537	11.4256
602	10:35:00	5.76312	7.64467	13.4078
603	10:36:00	7.56188	10.3428	17.9047
604	10:36:00	5.34245	7.01367	12.3561
605	10:36:00	5.34391	7.01587	12.3598
606	10:37:00	6.69015	9.03522	15.7254
607	10:38:00	4.45692	5.68538	10.1423
608	10:38:00	6.16742	8.25114	14.4186
609	10:40:00	4.72048	6.08072	10.8012
610	10:40:00	5.85809	7.78713	13.6452
611	10:40:00	6.50569	8.75854	15.2642
612	10:40:00	7.02878	9.54317	16.5719
613	10:42:00	4.12244	5.18366	9.3061
614	10:43:00	4.66994	6.00491	10.6749
615	10:44:00	6.08612	8.12918	14.2153
616	10:44:00	7.02744	9.54115	16.5686
617	10:45:00	7.53856	10.3078	17.8464
618	10:45:00	5.28739	6.93109	12.2185
619	10:46:00	4.33326	5.49989	9.83316
620	10:47:00	5.90179	7.85269	13.7545
621	10:47:00	4.32569	5.48854	9.81423
622	10:48:00	7.92163	10.8824	18.8041
623	10:48:00	5.7636	7.64541	13.409
624	10:49:00	4.65114	5.97671	10.6279
625	10:49:00	5.83966	7.75948	13.5991
626	10:50:00	5.44548	7.16822	12.6137
627	10:50:00	4.93985	6.40977	11.3496
628	10:50:00	6.04218	8.06326	14.1054
629	10:51:00	6.41499	8.62249	15.0375
630	10:52:00	4.95096	6.42644	11.3774
631	10:52:00	4.29969	5.44954	9.74923
632	10:54:00	5.6231	7.43464	13.0577
633	10:55:00	4.82302	6.23453	11.0576
634	10:55:00	7.87585	10.8138	18.6896
635	10:56:00	4.27357	5.41035	9.68392
636	11:00:00	5.87066	7.80599	13.6767
637	11:00:00	4.33082	5.49623	9.82705
638	11:02:00	6.32698	8.49046	14.8174
639	11:02:00	4.81594	6.22391	11.0399
640	11:02:00	4.09485	5.14228	9.23713
641	11:03:00	7.48717	10.2308	17.7179
642	11:04:00	7.22349	9.83523	17.0587
643	11:05:00	7.47667	10.215	17.6917
644	11:05:00	6.72665	9.08997	15.8166
645	11:05:00	7.75878	10.6382	18.397
646	11:05:00	5.8847	7.82705	13.7118
647	11:06:00	5.13517	6.70275	11.8379
648	11:08:00	4.61306	5.91958	10.5326
649	11:09:00	6.14521	8.21781	14.363
650	11:10:00	4.68911	6.03366	10.7228
651	11:10:00	4.52541	5.78811	10.3135
652	11:10:00	5.94598	7.91897	13.865
653	11:10:00	6.89377	9.34065	16.2344
654	11:11:00	6.42842	8.64263	15.071
655	11:12:00	4.67275	6.00913	10.6819
656	11:12:00	5.44743	7.17115	12.6186
657	11:12:00	4.44118	5.66176	10.1029
658	11:13:00	5.98151	7.97226	13.9538
659	11:14:00	4.37184	5.55776	9.92959
660	11:15:00	6.43928	8.65893	15.0982
661	11:15:00	7.70763	10.5614	18.2691
662	11:15:00	5.93463	7.90194	13.8366
663	11:15:00	5.82696	7.74044	13.5674
664	11:16:00	6.41902	8.62853	15.0475
665	11:16:00	5.86541	7.79812	13.6635
666	11:17:00	7.77099	10.6565	18.4275
667	11:18:00	7.58312	10.3747	17.9578
668	11:18:00	6.76986	9.15479	15.9246
669	11:18:00	5.7127	7.56905	13.2817
670	11:20:00	4.25562	5.38343	9.63906
671	11:20:00	5.86944	7.80416	13.6736
672	11:21:00	5.22794	6.84191	12.0699
673	11:22:00	4.76968	6.15452	10.9242
674	11:22:00	4.64211	5.96316	10.6053
675	11:24:00	5.48308	7.22462	12.7077
676	11:25:00	7.73229	10.5984	18.3307
677	11:25:00	6.22944	8.34416	14.5736
678	11:25:00	6.32221	8.48332	14.8055
679	11:25:00	7.33616	10.0042	17.3404
680	11:26:00	6.28254	8.42381	14.7064
681	11:30:00	7.88354	10.8253	18.7089
682	11:30:00	4.54762	5.82144	10.3691
683	11:30:00	5.79241	7.68862	13.481
684	11:30:00	7.42991	10.1449	17.5748
685	11:32:00	7.15024	9.72536	16.8756
686	11:33:00	5.84674	7.7701	13.6168
687	11:33:00	6.91769	9.37654	16.2942
688	11:35:00	6.02594	8.03891	14.0649
689	11:35:00	6.32905	8.49358	14.8226
690	11:36:00	4.76064	6.14096	10.9016
691	11:36:00	4.76943	6.15415	10.9236
692	11:37:00	4.85342	6.28013	11.1335
693	11:40:00	4.20618	5.30927	9.51546
694	11:40:00	5.52641	7.28962	12.816
695	11:40:00	6.85031	9.27546	16.1258
696	11:42:00	6.76583	9.14875	15.9146
697	11:42:00	6.13764	8.20646	14.3441
698	11:43:00	4.3285	5.49275	9.82125
699	11:44:00	5.85064	7.77596	13.6266
700	11:44:00	7.95898	10.9385	18.8975
701	11:44:00	6.73263	9.09894	15.8316
702	11:45:00	5.74688	7.62032	13.3672
703	11:45:00	4.80593	6.2089	11.0148
704	11:46:00	7.00131	9.50197	16.5033
705	11:46:00	5.26469	6.89703	12.1617
706	11:47:00	5.02518	6.53777	11.5629
707	11:49:00	4.79153	6.18729	10.9788
708	11:50:00	6.2458	8.36869	14.6145
709	11:50:00	7.9342	10.9013	18.8355
710	11:50:00	5.78436	7.67653	13.4609
711	11:50:00	6.28352	8.42528	14.7088
712	11:51:00	4.25135	5.37703	9.62838
713	11:52:00	5.10575	6.65862	11.7644
714	11:52:00	4.80544	6.20817	11.0136
715	11:54:00	5.30692	6.96039	12.2673
716	11:54:00	7.8352	10.7528	18.588
717	11:55:00	5.65056	7.47584	13.1264
718	11:55:00	5.50957	7.26435	12.7739
719	11:55:00	7.49913	10.2487	17.7478
720	11:56:00	6.38386	8.57579	14.9597
721	11:58:00	4.51161	5.76742	10.279
722	11:59:00	7.75683	10.6352	18.3921
723	12:00:00	5.21171	6.81756	12.0293
724	12:00:00	5.04764	6.57146	11.6191
725	12:00:00	5.62297	7.43446	13.0574
726	12:00:00	7.59069	10.386	17.9767
727	12:02:00	4.77664	6.16495	10.9416
728	12:05:00	7.44212	10.1632	17.6053
729	12:05:00	4.30457	5.45686	9.76144
730	12:05:00	6.55342	8.83013	15.3836
731	12:06:00	5.06156	6.59233	11.6539
732	12:08:00	4.48195	5.72292	10.2049
733	12:08:00	7.25877	9.88815	17.1469
734	12:10:00	4.19593	5.29389	9.48982
735	12:10:00	6.4388	8.65819	15.097
736	12:10:00	7.97424	10.9614	18.9356
737	12:11:00	6.29353	8.44029	14.7338
738	12:12:00	5.40898	7.11347	12.5224
739	12:14:00	7.29368	9.94052	17.2342
740	12:15:00	5.59258	7.38887	12.9814
741	12:15:00	7.89721	10.8458	18.743
742	12:15:00	4.19776	5.29664	9.4944
743	12:18:00	7.19712	9.79568	16.9928
744	12:19:00	7.86084	10.7913	18.6521
745	12:20:00	6.78976	9.18464	15.9744
746	12:20:00	7.52989	10.2948	17.8247
747	12:20:00	5.86688	7.80032	13.6672
748	12:20:00	7.76818	10.6523	18.4205
749	12:21:00	5.57561	7.36341	12.939
750	12:21:00	4.87503	6.31254	11.1876
751	12:22:00	5.04312	6.56468	11.6078
752	12:22:00	7.64306	10.4646	18.1076
753	12:25:00	4.62294	5.93442	10.5574
754	12:25:00	7.06833	9.6025	16.6708
755	12:25:00	6.40278	8.60417	15.007
756	12:26:00	5.90948	7.86422	13.7737
757	12:27:00	4.29469	5.44203	9.73672
758	12:28:00	4.11634	5.1745	9.29084
759	12:28:00	4.63857	5.95785	10.5964
760	12:29:00	6.35102	8.52654	14.8776
761	12:30:00	7.65636	10.4845	18.1409
762	12:30:00	5.57537	7.36305	12.9384
763	12:30:00	4.82632	6.23948	11.0658
764	12:30:00	6.50777	8.76165	15.2694
765	12:33:00	5.78411	7.67617	13.4603
766	12:34:00	5.12357	6.68535	11.8089
767	12:34:00	7.20664	9.80996	17.0166
768	12:34:00	7.83142	10.7471	18.5785
769	12:35:00	5.80218	7.70327	13.5054
770	12:35:00	4.95425	6.43138	11.3856
771	12:36:00	4.506	5.759	10.265
772	12:37:00	4.22254	5.33381	9.55635
773	12:38:00	7.76818	10.6523	18.4205
774	12:39:00	5.61443	7.42164	13.0361
775	12:40:00	6.92172	9.38258	16.3043
776	12:40:00	7.5764	10.3646	17.941
777	12:40:00	6.53804	8.80706	15.3451
778	12:41:00	4.91324	6.36985	11.2831
779	12:42:00	7.89526	10.8429	18.7382
780	12:42:00	6.9603	9.44044	16.4007
781	12:42:00	4.73098	6.09647	10.8274
782	12:43:00	7.52623	10.2893	17.8156
783	12:44:00	5.80059	7.70089	13.5015
784	12:44:00	4.05066	5.07599	9.12665
785	12:44:00	4.92178	6.38267	11.3045
786	12:45:00	4.91897	6.37846	11.2974
787	12:45:00	6.67183	9.00775	15.6796
788	12:45:00	5.45158	7.17737	12.629
789	12:46:00	7.18345	9.77517	16.9586
790	12:46:00	7.21812	9.82717	17.0453
791	12:48:00	7.09323	9.63985	16.7331
792	12:50:00	6.52083	8.78124	15.3021
793	12:50:00	4.10779	5.16169	9.26948
794	12:50:00	6.64962	8.97443	15.624
795	12:51:00	6.38008	8.57012	14.9502
796	12:51:00	7.3303	9.99545	17.3258
797	12:52:00	7.42723	10.1408	17.5681
798	12:53:00	6.17512	8.26267	14.4378
799	12:54:00	7.17283	9.75924	16.9321
800	12:55:00	7.38255	10.0738	17.4564
801	12:55:00	6.36201	8.54302	14.905
802	12:55:00	4.94742	6.42112	11.3685
803	12:57:00	5.57024	7.35536	12.9256
804	12:58:00	7.71117	10.5668	18.2779
805	12:58:00	7.82128	10.7319	18.5532
806	12:58:00	6.211	8.31651	14.5275
807	12:59:00	5.92694	7.89041	13.8173
808	13:00:00	6.98898	9.48347	16.4725
809	13:00:00	6.57796	8.86694	15.4449
810	13:00:00	7.27317	9.90976	17.1829
811	13:00:00	5.4395	7.15925	12.5987
812	13:00:00	4.26795	5.40193	9.66988
813	13:00:00	7.54747	10.3212	17.8687
814	13:00:00	5.17081	6.75622	11.927
815	13:01:00	7.64769	10.4715	18.1192
816	13:02:00	6.97885	9.46828	16.4471
817	13:02:00	4.29188	5.43782	9.7297
818	13:03:00	5.65752	7.48628	13.1438
819	13:04:00	5.97284	7.95926	13.9321
820	13:04:00	4.81167	6.21751	11.0292
821	13:05:00	7.87597	10.814	18.6899
822	13:05:00	5.1348	6.7022	11.837
823	13:05:00	4.42274	5.63411	10.0569
824	13:07:00	4.10498	5.15748	9.26246
825	13:08:00	6.19929	8.29893	14.4982
826	13:09:00	5.15555	6.73333	11.8889
827	13:10:00	4.58327	5.8749	10.4582
828	13:10:00	7.36863	10.0529	17.4216
829	13:10:00	7.93091	10.8964	18.8273
830	13:10:00	5.12113	6.68169	11.8028
831	13:12:00	6.02594	8.03891	14.0649
832	13:12:00	4.56203	5.84304	10.4051
833	13:12:00	7.16953	9.7543	16.9238
834	13:12:00	4.79958	6.19938	10.999
835	13:13:00	5.25285	6.87927	12.1321
836	13:14:00	4.75845	6.13767	10.8961
837	13:15:00	6.95602	9.43403	16.3901
838	13:15:00	6.28913	8.4337	14.7228
839	13:16:00	4.3075	5.46126	9.76876
840	13:18:00	6.81429	9.22144	16.0357
841	13:18:00	5.76202	7.64302	13.405
842	13:18:00	7.05173	9.57759	16.6293
843	13:19:00	6.17304	8.25956	14.4326
844	13:19:00	5.67278	7.50917	13.182
845	13:20:00	5.08048	6.62072	11.7012
846	13:20:00	5.64214	7.46321	13.1053
847	13:20:00	4.08509	5.12763	9.21271
848	13:22:00	4.92459	6.38688	11.3115
849	13:22:00	6.24201	8.36302	14.605
850	13:24:00	7.75744	10.6362	18.3936
851	13:25:00	5.88507	7.8276	13.7127
852	13:25:00	4.25245	5.37867	9.63112
853	13:25:00	6.58419	8.87628	15.4605
854	13:26:00	6.23103	8.34654	14.5776
855	13:26:00	4.53444	5.80166	10.3361
856	13:27:00	4.38185	5.57277	9.95462
857	13:28:00	7.09568	9.64351	16.7392
858	13:28:00	6.59859	8.89789	15.4965
859	13:29:00	7.92151	10.8823	18.8038
860	13:30:00	6.16645	8.24967	14.4161
861	13:30:00	5.66338	7.49507	13.1585
862	13:30:00	7.8573	10.7859	18.6432
863	13:32:00	7.07944	9.61916	16.6986
864	13:33:00	6.42952	8.64428	15.0738
865	13:34:00	4.04566	5.06848	9.11414
866	13:34:00	6.04682	8.07022	14.117
867	13:35:00	7.94568	10.9185	18.8642
868	13:35:00	7.18967	9.78451	16.9742
869	13:35:00	6.69686	9.04529	15.7421
870	13:38:00	6.2757	8.41356	14.6893
871	13:40:00	5.78326	7.67489	13.4581
872	13:40:00	4.89334	6.34001	11.2333
873	13:40:00	7.5681	10.3522	17.9203
874	13:40:00	6.81637	9.22456	16.0409
875	13:42:00	7.39329	10.0899	17.4832
876	13:43:00	4.28101	5.42152	9.70254
877	13:44:00	7.01083	9.51625	16.5271
878	13:44:00	4.89798	6.34696	11.2449
879	13:44:00	4.23914	5.35871	9.59786
880	13:45:00	7.51012	10.2652	17.7753
881	13:45:00	6.90609	9.35914	16.2652
882	13:46:00	7.81726	10.7259	18.5431
883	13:47:00	5.61248	7.41871	13.0312
884	13:47:00	7.16172	9.74258	16.9043
885	13:48:00	6.14496	8.21744	14.3624
886	13:48:00	6.99594	9.49391	16.4899
887	13:50:00	6.96054	9.44081	16.4013
888	13:50:00	5.75469	7.63204	13.3867
889	13:51:00	4.58681	5.88021	10.467
890	13:54:00	6.60823	8.91235	15.5206
891	13:55:00	6.50459	8.75689	15.2615
892	13:55:00	6.39302	8.58953	14.9825
893	13:55:00	5.61797	7.42695	13.0449
894	13:56:00	4.4037	5.60555	10.0092
895	13:56:00	5.27165	6.90747	12.1791
896	13:56:00	5.16959	6.75439	11.924
897	13:57:00	5.43718	7.15577	12.5929
898	13:58:00	4.35023	5.52535	9.87558
899	13:58:00	7.66503	10.4975	18.1626
900	13:58:00	5.95502	7.93252	13.8875
901	13:58:00	7.19321	9.78982	16.983
902	13:59:00	6.72237	9.08356	15.8059
903	14:00:00	5.6989	7.54836	13.2473
904	14:00:00	4.1919	5.28785	9.47975
905	14:00:00	4.09827	5.1474	9.24567
906	14:02:00	7.25974	9.88961	17.1494
907	14:02:00	4.02319	5.03479	9.05799
908	14:03:00	4.32423	5.48634	9.81057
909	14:05:00	5.64409	7.46614	13.1102
910	14:05:00	7.02158	9.53236	16.5539
911	14:06:00	4.86062	6.29093	11.1516
912	14:08:00	5.48222	7.22333	12.7056
913	14:08:00	7.0427	9.56404	16.6067
914	14:08:00	4.56069	5.84103	10.4017
915	14:09:00	5.98419	7.97629	13.9605
916	14:10:00	4.05188	5.07782	9.1297
917	14:10:00	4.02026	5.0304	9.05066
918	14:10:00	4.04358	5.06537	9.10895
919	14:10:00	6.85812	9.28718	16.1453
920	14:10:00	7.75182	10.6277	18.3796
921	14:11:00	5.08805	6.63207	11.7201
922	14:11:00	6.93942	9.40913	16.3486
923	14:12:00	4.06824	5.10236	9.1706
924	14:12:00	5.84198	7.76296	13.6049
925	14:12:00	7.4127	10.1191	17.5318
926	14:14:00	4.90628	6.35942	11.2657
927	14:15:00	7.16636	9.74953	16.9159
928	14:15:00	6.09186	8.13779	14.2297
929	14:15:00	4.41493	5.62239	10.0373
930	14:16:00	5.49614	7.24421	12.7403
931	14:16:00	4.05249	5.07874	9.13123
932	14:18:00	7.12973	9.6946	16.8243
933	14:18:00	7.21934	9.829	17.0483
934	14:19:00	4.30592	5.45888	9.76479
935	14:19:00	7.02414	9.53621	16.5604
936	14:20:00	4.80093	6.20139	11.0023
937	14:20:00	4.08057	5.12085	9.20142
938	14:20:00	7.19895	9.79843	16.9974
939	14:21:00	4.61074	5.9161	10.5268
940	14:22:00	5.15885	6.73827	11.8971
941	14:22:00	7.91113	10.8667	18.7778
942	14:23:00	4.22059	5.33088	9.55147
943	14:24:00	6.32551	8.48827	14.8138
944	14:24:00	6.7131	9.06964	15.7827
945	14:25:00	4.03565	5.05347	9.08911
946	14:25:00	6.83663	9.25495	16.0916
947	14:25:00	5.45427	7.1814	12.6357
948	14:26:00	4.56093	5.8414	10.4023
949	14:26:00	4.29713	5.44569	9.74282
950	14:27:00	6.11347	8.1702	14.2837
951	14:28:00	7.00961	9.51442	16.524
952	14:28:00	7.02646	9.53969	16.5661
953	14:28:00	7.63939	10.4591	18.0985
954	14:30:00	7.47215	10.2082	17.6804
955	14:30:00	5.97296	7.95944	13.9324
956	14:30:00	5.43254	7.14881	12.5813
957	14:30:00	5.29081	6.93622	12.227
958	14:30:00	7.63536	10.453	18.0884
959	14:30:00	6.95175	9.42763	16.3794
960	14:30:00	7.63085	10.4463	18.0771
961	14:30:00	6.67537	9.01306	15.6884
962	14:30:00	5.39531	7.09296	12.4883
963	14:30:00	6.37507	8.56261	14.9377
964	14:31:00	7.91382	10.8707	18.7845
965	14:31:00	4.17481	5.26222	9.43703
966	14:32:00	7.82824	10.7424	18.5706
967	14:32:00	4.35365	5.53047	9.88412
968	14:33:00	7.93603	10.904	18.8401
969	14:33:00	4.86721	6.30082	11.168
970	14:33:00	7.5764	10.3646	17.941
971	14:33:00	7.32871	9.99307	17.3218
972	14:35:00	5.26627	6.89941	12.1657
973	14:35:00	7.36741	10.0511	17.4185
974	14:35:00	4.82839	6.24259	11.071
975	14:35:00	4.63478	5.95218	10.587
976	14:35:00	4.19984	5.29975	9.49959
977	14:35:00	7.89392	10.8409	18.7348
978	14:35:00	5.61834	7.4275	13.0458
979	14:35:00	4.10193	5.1529	9.25483
980	14:36:00	5.45146	7.17719	12.6287
981	14:36:00	5.68743	7.53114	13.2186
982	14:38:00	6.06977	8.10465	14.1744
983	14:38:00	5.82208	7.73312	13.5552
984	14:40:00	5.3571	7.03565	12.3927
985	14:40:00	7.90576	10.8586	18.7644
986	14:40:00	6.21125	8.31687	14.5281
987	14:40:00	7.20371	9.80557	17.0093
988	14:40:00	5.20853	6.8128	12.0213
989	14:40:00	4.12037	5.18055	9.30091
990	14:40:00	6.98642	9.47963	16.466
991	14:40:00	6.44136	8.66204	15.1034
992	14:42:00	5.34599	7.01898	12.365
993	14:42:00	6.53987	8.80981	15.3497
994	14:42:00	6.08429	8.12644	14.2107
995	14:43:00	5.52397	7.28596	12.8099
996	14:44:00	4.63259	5.94888	10.5815
997	14:45:00	6.08405	8.12607	14.2101
998	14:45:00	6.21589	8.32383	14.5397
999	14:45:00	7.90735	10.861	18.7684
1000	14:46:00	7.93799	10.907	18.845
1001	14:47:00	4.4358	5.65371	10.0895
1002	14:47:00	7.45958	10.1894	17.6489
1003	14:48:00	7.97497	10.9625	18.9374
1004	14:48:00	6.253	8.3795	14.6325
1005	14:48:00	4.19361	5.29041	9.48402
1006	14:49:00	5.3029	6.95434	12.2572
1007	14:50:00	7.41441	10.1216	17.536
1008	14:50:00	4.06458	5.09687	9.16144
1009	14:50:00	5.25114	6.87671	12.1278
1010	14:50:00	6.0047	8.00705	14.0117
1011	14:51:00	7.63134	10.447	18.0783
1012	14:55:00	6.61116	8.91675	15.5279
1013	14:55:00	5.52788	7.29182	12.8197
1014	14:55:00	4.90176	6.35264	11.2544
1015	14:56:00	5.32792	6.99188	12.3198
1016	14:56:00	5.6469	7.47035	13.1173
1017	14:56:00	6.17719	8.26579	14.443
1018	14:57:00	7.2866	9.9299	17.2165
1019	14:58:00	4.37098	5.55647	9.92746
1020	14:58:00	4.33888	5.50832	9.84719

## Sheet: Sheet4
Number	Arrival time	X1	X2	X3
1	08:00:00	7.02368	8.07401	15.0977			X1	X2	X3
2	08:00:00	8.11869	11.4959	19.6146		MEAN	11	20	31
3	08:00:00	10.6898	19.5307	30.2205
4	08:01:00	9.34187	15.3183	24.6602
5	08:01:00	14.4897	14	28.4897
6	08:02:00	11.1364	20.9261	32.0625
7	08:02:00	14.7202	32.1256	46.8459
8	08:02:00	10.0182	17.4317	27.4499
9	08:02:00	10.1122	17.7255	27.8376
10	08:03:00	11.4559	21.9248	33.3808
11	08:04:00	7.77908	10.4346	18.2137
12	08:05:00	14.0542	14	28.0542
13	08:06:00	8.5689	12.9028	21.4717
14	08:06:00	7.78201	10.4438	18.2258
15	08:06:00	13.5383	28.4321	41.9704
16	08:07:00	7.07959	8.24873	15.3283
17	08:08:00	7.03613	8.11292	15.1491
18	08:08:00	14.3877	31.0865	45.4742
19	08:09:00	7.77688	10.4277	18.2046
20	08:10:00	9.96396	17.2624	27.2263
21	08:10:00	14.2871	30.7721	45.0592
22	08:11:00	10.8175	19.9297	30.7472
23	08:11:00	14.2702	30.7195	44.9897
24	08:12:00	12.1508	24.0962	36.247
25	08:12:00	11.6796	22.6237	34.3033
26	08:13:00	7.92117	10.8787	18.7998
27	08:13:00	11.6923	22.6634	34.3557
28	08:14:00	7.94998	10.9687	18.9187
29	08:15:00	13.2888	27.6524	40.9412
30	08:15:00	8.46318	12.5724	21.0356
31	08:16:00	12.7851	26.0784	38.8635
32	08:16:00	12.0302	23.7193	35.7495
33	08:17:00	12.4257	24.9553	37.381
34	08:18:00	12.5614	25.3795	37.941
35	08:19:00	9.04303	14.3845	23.4275
36	08:19:00	14.3647	14	28.3647
37	08:20:00	13.7988	29.2462	43.045
38	08:21:00	14.2031	14	28.2031
39	08:22:00	14.1638	30.3869	44.5506
40	08:22:00	14.8816	14	28.8816
41	08:22:00	10.5658	19.1431	29.7089
42	08:23:00	11.0907	20.7834	31.8741
43	08:23:00	11.5126	22.1018	33.6144
44	08:24:00	10.065	17.5782	27.6433
45	08:24:00	9.5262	15.8944	25.4206
46	08:25:00	14.0642	30.0756	44.1397
47	08:26:00	14.8557	32.5491	47.4048
48	08:26:00	7.76321	10.385	18.1482
49	08:26:00	11.7045	22.7015	34.406
50	08:27:00	14.3515	14	28.3515
51	08:27:00	7.605	9.89062	17.4956
52	08:28:00	14.4451	31.2658	45.7108
53	08:29:00	11.5729	22.2903	33.8632
54	08:30:00	14.8989	14	28.8989
55	08:30:00	9.83383	16.8557	26.6895
56	08:31:00	7.16163	8.50508	15.6667
57	08:31:00	10.1664	17.8949	28.0612
58	08:32:00	12.027	23.7094	35.7364
59	08:32:00	14.3022	30.8195	45.1217
60	08:33:00	10.4645	18.8264	29.2909
61	08:33:00	9.33747	15.3046	24.6421
62	08:34:00	9.66634	16.3323	25.9987
63	08:35:00	8.75274	13.4773	22.23
64	08:35:00	10.5199	18.9996	29.5195
65	08:35:00	14.4018	14	28.4018
66	08:36:00	8.42216	12.4443	20.8664
67	08:37:00	9.71957	16.4986	26.2182
68	08:37:00	10.6832	19.5101	30.1933
69	08:37:00	12.4233	24.9477	37.371
70	08:38:00	11.7138	22.7305	34.4443
71	08:38:00	13.1037	27.0741	40.1778
72	08:39:00	8.77105	13.5345	22.3056
73	08:39:00	9.3929	15.4778	24.8707
74	08:39:00	7.24561	8.76754	16.0132
75	08:40:00	10.7633	19.7603	30.5236
76	08:40:00	8.29032	12.0323	20.3226
77	08:40:00	13.5439	28.4497	41.9936
78	08:41:00	14.0561	14	28.0561
79	08:41:00	10.3707	18.5335	28.9042
80	08:42:00	11.8686	23.2142	35.0828
81	08:42:00	8.06107	11.3158	19.3769
82	08:42:00	9.3907	15.4709	24.8616
83	08:43:00	7.78469	10.4522	18.2369
84	08:44:00	13.1367	27.1771	40.3137
85	08:44:00	8.42924	12.4664	20.8956
86	08:45:00	9.6595	16.311	25.9705
87	08:45:00	9.18757	14.8361	24.0237
88	08:46:00	7.31715	8.99109	16.3082
89	08:46:00	7.6719	10.0997	17.7716
90	08:47:00	7.71633	10.2385	17.9549
91	08:47:00	12.2389	24.3717	36.6106
92	08:48:00	12.7646	26.0143	38.7789
93	08:48:00	8.73247	13.414	22.1465
94	08:49:00	8.72124	13.3789	22.1001
95	08:49:00	11.4938	22.0431	33.5369
96	08:50:00	11.7057	22.7053	34.4111
97	08:50:00	11.2428	21.2588	32.5016
98	08:50:00	10.8282	19.9633	30.7915
99	08:51:00	9.33869	15.3084	24.6471
100	08:52:00	10.44	18.7501	29.1902
101	08:52:00	7.93558	10.9237	18.8592
102	08:52:00	12.9514	26.598	39.5493
103	08:53:00	9.69027	16.4071	26.0974
104	08:53:00	7.23609	8.73778	15.9739
105	08:53:00	9.94687	17.209	27.1558
106	08:54:00	7.86062	10.6894	18.5501
107	08:54:00	7.71242	10.2263	17.9387
108	08:55:00	12.1852	24.2038	36.389
109	08:55:00	12.2563	24.4258	36.6821
110	08:55:00	10.8539	20.0434	30.8972
111	08:56:00	8.79693	13.6154	22.4123
112	08:57:00	11.2567	21.3023	32.559
113	08:57:00	14.5222	31.5069	46.0291
114	08:58:00	10.2577	18.1802	28.4379
115	08:59:00	10.0602	17.563	27.6231
116	08:59:00	10.807	19.8969	30.7039
117	08:59:00	8.55327	12.854	21.4072
118	09:00:00	10.0077	17.3989	27.4066
119	09:00:00	9.60726	16.1477	25.7549
120	09:01:00	14.7917	32.3492	47.1409
121	09:02:00	7.67531	10.1104	17.7857
122	09:02:00	10.5541	19.1064	29.6605
123	09:02:00	8.80865	13.652	22.4607
124	09:03:00	14.9302	32.7818	47.712
125	09:03:00	13.2336	27.48	40.7136
126	09:03:00	10.3485	18.464	28.8125
127	09:04:00	8.84576	13.768	22.6138
128	09:04:00	14.0739	30.1061	44.18
129	09:05:00	9.48982	15.7807	25.2705
130	09:05:00	10.1563	17.8636	28.0199
131	09:05:00	14.7693	32.279	47.0483
132	09:06:00	11.0282	20.5881	31.6163
133	09:07:00	10.1583	17.8697	28.028
134	09:07:00	14.4494	31.2795	45.729
135	09:08:00	8.32426	12.1383	20.4626
136	09:08:00	7.07544	8.23576	15.3112
137	09:09:00	7.83132	10.5979	18.4292
138	09:09:00	12.1249	24.0154	36.1403
139	09:10:00	14.7925	32.3515	47.144
140	09:10:00	10.4545	18.7952	29.2496
141	09:10:00	9.54842	15.9638	25.5122
142	09:11:00	10.8031	19.8847	30.6878
143	09:11:00	9.09699	14.5531	23.6501
144	09:11:00	11.0389	20.6217	31.6606
145	09:11:00	9.75326	16.6039	26.3572
146	09:11:00	10.954	20.3562	31.3102
147	09:12:00	10.4256	18.7051	29.1308
148	09:12:00	13.4733	28.2292	41.7025
149	09:13:00	11.8925	23.289	35.1815
150	09:13:00	10.1014	17.6919	27.7933
151	09:13:00	14.6182	31.8067	46.4249
152	09:14:00	13.0082	26.7757	39.784
153	09:14:00	13.9045	29.5766	43.4811
154	09:15:00	11.3544	21.6074	32.9618
155	09:16:00	9.56868	16.0271	25.5958
156	09:16:00	10.2916	18.2863	28.5779
157	09:17:00	12.8508	26.2836	39.1344
158	09:17:00	14.5188	31.4962	46.015
159	09:18:00	10.8971	20.1784	31.0755
160	09:18:00	13.3608	27.8775	41.2383
161	09:19:00	7.93435	10.9199	18.8542
162	09:20:00	12.0338	23.7308	35.7646
163	09:21:00	11.1305	20.9078	32.0383
164	09:22:00	11.0897	20.7804	31.8701
165	09:22:00	9.16315	14.7598	23.923
166	09:23:00	7.991	11.0969	19.0879
167	09:23:00	11.6557	22.5489	34.2046
168	09:24:00	10.338	18.4312	28.7692
169	09:24:00	14.8999	32.6872	47.5871
170	09:24:00	10.4776	18.8676	29.3453
171	09:25:00	14.6843	32.0135	46.6978
172	09:25:00	9.05304	14.4158	23.4688
173	09:25:00	13.5554	28.4855	42.0409
174	09:26:00	7.49928	9.56026	17.0595
175	09:26:00	8.48344	12.6358	21.1192
176	09:27:00	13.5769	28.5527	42.1296
177	09:27:00	12.6711	25.7221	38.3932
178	09:28:00	12.7319	25.9121	38.6439
179	09:28:00	7.12476	8.38987	15.5146
180	09:29:00	12.4032	24.8851	37.2884
181	09:29:00	14.6438	31.8868	46.5306
182	09:29:00	7.34889	9.09027	16.4392
183	09:30:00	9.99496	17.3593	27.3542
184	09:31:00	14.6411	31.8784	46.5195
185	09:31:00	14.3381	30.9316	45.2697
186	09:31:00	8.18192	11.6935	19.8754
187	09:32:00	14.3254	30.8919	45.2174
188	09:32:00	9.42879	15.59	25.0187
189	09:32:00	9.8431	16.8847	26.7278
190	09:33:00	8.45244	12.5389	20.9913
191	09:34:00	9.98495	17.328	27.3129
192	09:34:00	10.5526	19.1019	29.6545
193	09:35:00	13.6169	28.6778	42.2947
194	09:36:00	13.3374	27.8042	41.1416
195	09:37:00	9.79134	16.723	26.5143
196	09:38:00	10.5174	18.992	29.5094
197	09:38:00	7.27247	8.85147	16.1239
198	09:39:00	12.6095	25.5298	38.1394
199	09:39:00	12.5849	25.4528	38.0377
200	09:40:00	8.32206	12.1314	20.4535
201	09:40:00	11.2557	21.2992	32.5549
202	09:40:00	8.60869	13.0272	21.6359
203	09:41:00	8.31962	12.1238	20.4434
204	09:41:00	7.18628	8.58214	15.7684
205	09:42:00	12.6613	25.6916	38.3529
206	09:42:00	13.7885	29.2142	43.0027
207	09:43:00	10.4198	18.6868	29.1066
208	09:43:00	10.4816	18.8798	29.3614
209	09:44:00	10.4413	18.754	29.1952
210	09:44:00	8.09256	11.4143	19.5068
211	09:44:00	8.65239	13.1637	21.8161
212	09:45:00	8.11429	11.4822	19.5965
213	09:45:00	9.25446	15.0452	24.2997
214	09:45:00	10.4088	18.6525	29.0613
215	09:46:00	11.7641	22.8877	34.6518
216	09:46:00	13.614	28.6687	42.2826
217	09:47:00	13.2048	27.3899	40.5947
218	09:47:00	14.3515	30.9736	45.3251
219	09:48:00	9.13507	14.6721	23.8072
220	09:48:00	8.17191	11.6622	19.8341
221	09:48:00	10.7213	19.6291	30.3504
222	09:49:00	14.6211	31.8159	46.437
223	09:49:00	12.6977	25.8053	38.5029
224	09:49:00	11.8856	23.2676	35.1533
225	09:49:00	9.8287	16.8397	26.6684
226	09:50:00	10.1937	17.9803	28.174
227	09:50:00	8.37138	12.2856	20.6569
228	09:50:00	10.454	18.7936	29.2476
229	09:51:00	11.059	20.6843	31.7432
230	09:51:00	10.5878	19.2117	29.7995
231	09:52:00	10.2626	18.1955	28.458
232	09:52:00	13.5771	28.5535	42.1306
233	09:53:00	9.25275	15.0399	24.2926
234	09:53:00	11.4572	21.9286	33.3858
235	09:53:00	14.8804	32.6261	47.5065
236	09:54:00	13.3095	27.7172	41.0268
237	09:54:00	7.50099	9.5656	17.0666
238	09:54:00	13.7663	29.1447	42.9111
239	09:55:00	8.61846	13.0577	21.6761
240	09:56:00	14.6147	31.796	46.4108
241	09:56:00	14.48	31.3749	45.8549
242	09:57:00	12.789	26.0906	38.8796
243	09:58:00	9.75204	16.6001	26.3522
244	09:59:00	10.3744	18.5449	28.9193
245	09:59:00	8.42192	12.4435	20.8654
246	09:59:00	7.18897	8.59053	15.7795
247	10:00:00	10.2003	18.0009	28.2012
248	10:00:00	9.10065	14.5645	23.6652
249	10:01:00	14.9829	32.9466	47.9295
250	10:01:00	10.4266	18.7082	29.1348
251	10:02:00	14.3049	30.8278	45.1328
252	10:02:00	11.6012	22.3788	33.98
253	10:03:00	10.2442	18.1382	28.3825
254	10:03:00	10.7445	19.7016	30.4461
255	10:04:00	7.87307	10.7284	18.6014
256	10:04:00	12.8464	26.2699	39.1163
257	10:04:00	12.1108	23.9711	36.0819
258	10:05:00	13.9804	29.8139	43.7943
259	10:06:00	14.7395	32.1859	46.9254
260	10:06:00	13.2917	27.6615	40.9532
261	10:07:00	7.34449	9.07654	16.421
262	10:07:00	11.4591	21.9348	33.3939
263	10:07:00	10.0887	17.6522	27.741
264	10:08:00	11.9018	23.318	35.2198
265	10:08:00	13.4943	28.2948	41.7891
266	10:08:00	7.2129	8.6653	15.8782
267	10:09:00	7.79788	10.4934	18.2912
268	10:09:00	13.1274	27.1481	40.2755
269	10:09:00	10.9598	20.3745	31.3343
270	10:10:00	10.7782	19.8068	30.585
271	10:10:00	11.0426	20.6331	31.6757
272	10:11:00	12.0871	23.8971	35.9842
273	10:11:00	12.453	25.0408	37.4938
274	10:11:00	9.82235	16.8198	26.6422
275	10:12:00	7.41823	9.30696	16.7252
276	10:13:00	14.2007	30.5021	44.7027
277	10:13:00	13.0937	27.0428	40.1365
278	10:13:00	12.8476	26.2737	39.1213
279	10:14:00	9.82919	16.8412	26.6704
280	10:14:00	13.5251	28.3909	41.916
281	10:14:00	8.40092	12.3779	20.7788
282	10:15:00	8.22245	11.8202	20.0426
283	10:16:00	12.3908	24.8462	37.237
284	10:16:00	10.0465	17.5202	27.5667
285	10:16:00	7.42238	9.31993	16.7423
286	10:16:00	9.79379	16.7306	26.5244
287	10:16:00	14.5991	31.7472	46.3463
288	10:17:00	14.1711	30.4097	44.5809
289	10:18:00	12.2538	24.4182	36.672
290	10:19:00	11.3239	21.5121	32.8359
291	10:20:00	7.01465	8.04578	15.0604
292	10:20:00	14.6736	31.9799	46.6535
293	10:20:00	11.2015	21.1298	32.3314
294	10:20:00	12.007	23.6468	35.6538
295	10:21:00	7.71413	10.2317	17.9458
296	10:21:00	10.3446	18.4518	28.7964
297	10:21:00	12.8337	26.2302	39.0639
298	10:22:00	7.31495	8.98422	16.2992
299	10:22:00	10.7543	19.7321	30.4863
300	10:22:00	9.59505	16.1095	25.7046
301	10:23:00	8.17215	11.663	19.8351
302	10:23:00	11.4203	21.8134	33.2337
303	10:23:00	7.90481	10.8275	18.7324
304	10:24:00	10.2606	18.1894	28.45
305	10:24:00	8.27641	11.9888	20.2652
306	10:24:00	13.4453	28.1415	41.5867
307	10:25:00	8.89508	13.9221	22.8172
308	10:25:00	7.86062	10.6894	18.5501
309	10:25:00	12.4667	25.0835	37.5502
310	10:26:00	13.7929	29.2279	43.0208
311	10:26:00	13.4262	28.0819	41.5082
312	10:27:00	12.5612	25.3788	37.94
313	10:28:00	14.438	31.2437	45.6816
314	10:28:00	10.8033	19.8854	30.6888
315	10:28:00	12.2001	24.2503	36.4505
316	10:29:00	11.0878	20.7743	31.8621
317	10:30:00	13.5153	28.3604	41.8758
318	10:30:00	11.9899	23.5934	35.5833
319	10:31:00	10.2135	18.0421	28.2556
320	10:31:00	13.8462	29.3942	43.2404
321	10:32:00	10.2992	18.3099	28.6091
322	10:32:00	12.1012	23.9413	36.0426
323	10:33:00	13.5666	28.5206	42.0873
324	10:33:00	11.4916	22.0362	33.5278
325	10:34:00	9.95224	17.2257	27.178
326	10:34:00	12.2643	24.451	36.7153
327	10:35:00	13.039	26.8719	39.9109
328	10:36:00	13.2045	27.3892	40.5937
329	10:36:00	12.3749	24.7966	37.1715
330	10:36:00	14.4534	31.2917	45.7451
331	10:37:00	9.68075	16.3773	26.0581
332	10:37:00	14.9177	32.7429	47.6606
333	10:37:00	12.5229	25.259	37.7819
334	10:38:00	9.53792	15.931	25.4689
335	10:38:00	11.6684	22.5886	34.257
336	10:38:00	13.7463	29.0822	42.8285
337	10:38:00	14.1167	30.2396	44.3563
338	10:39:00	13.1591	27.2473	40.4064
339	10:39:00	7.67653	10.1142	17.7907
340	10:40:00	12.8725	26.3515	39.224
341	10:40:00	7.98807	11.0877	19.0758
342	10:41:00	7.68288	10.134	17.8169
343	10:41:00	14.0166	29.9268	43.9434
344	10:42:00	13.1325	27.1641	40.2966
345	10:43:00	14.3218	30.8805	45.2022
346	10:43:00	12.4838	25.1369	37.6207
347	10:44:00	8.78936	13.5918	22.3811
348	10:44:00	7.55519	9.73498	17.2902
349	10:45:00	12.0324	23.7262	35.7586
350	10:47:00	12.8032	26.1349	38.938
351	10:48:00	10.3041	18.3252	28.6292
352	10:49:00	7.10767	8.33647	15.4441
353	10:50:00	14.5381	31.5565	46.0945
354	10:53:00	9.43928	15.6228	25.062
355	10:53:00	9.01373	14.2929	23.3066
356	10:54:00	9.88876	17.0274	26.9161
357	10:55:00	11.1691	21.0284	32.1974
358	10:55:00	7.51418	9.6068	17.121
359	10:56:00	10.2137	18.0429	28.2566
360	11:01:00	14.0307	29.971	44.0018
361	11:01:00	9.47078	15.7212	25.192
362	11:02:00	14.5669	31.6465	46.2134
363	11:02:00	8.75909	13.4971	22.2562
364	11:03:00	10.5502	19.0942	29.6444
365	11:03:00	9.64657	16.2705	25.9171
366	11:05:00	10.2269	18.0841	28.311
367	11:05:00	9.04572	14.3929	23.4386
368	11:06:00	8.40532	12.3916	20.7969
369	11:09:00	10.389	18.5907	28.9797
370	11:10:00	13.716	28.9876	42.7036
371	11:11:00	7.50661	9.58315	17.0898
372	11:11:00	12.0033	23.6354	35.6387
373	11:11:00	13.3557	27.8614	41.2171
374	11:11:00	11.4262	21.8318	33.2579
375	11:11:00	10.8759	20.112	30.9879
376	11:12:00	11.413	21.7906	33.2035
377	11:13:00	13.531	28.4093	41.9402
378	11:14:00	14.8279	32.4621	47.29
379	11:14:00	7.46486	9.45268	16.9175
380	11:15:00	9.52937	15.9043	25.4337
381	11:16:00	14.7339	32.1684	46.9022
382	11:17:00	10.9542	20.3569	31.3112
383	11:18:00	12.7092	25.8411	38.5503
384	11:18:00	10.4422	18.757	29.1993
385	11:18:00	9.51082	15.8463	25.3571
386	11:19:00	11.7155	22.7359	34.4513
387	11:19:00	10.2254	18.0795	28.3049
388	11:20:00	9.25764	15.0551	24.3128
389	11:20:00	10.6739	19.4811	30.155
390	11:20:00	12.2904	24.5326	36.8231
391	11:20:00	13.6389	28.7465	42.3854
392	11:21:00	11.6215	22.4421	34.0636
393	11:22:00	9.72567	16.5177	26.2434
394	11:22:00	8.84527	13.7665	22.6117
395	11:23:00	14.4211	31.191	45.6121
396	11:24:00	11.1979	21.1184	32.3163
397	11:24:00	13.4282	28.088	41.5162
398	11:26:00	13.833	29.353	43.186
399	11:26:00	9.00031	14.251	23.2513
400	11:28:00	9.34944	15.342	24.6914
401	11:28:00	9.76009	16.6253	26.3854
402	11:29:00	11.118	20.8689	31.9869
403	11:30:00	14.3801	31.0628	45.4429
404	11:30:00	13.2709	27.5967	40.8676
405	11:31:00	14.5161	31.4878	46.0039
406	11:31:00	13.1809	27.3152	40.496
407	11:32:00	9.52913	15.9035	25.4327
408	11:32:00	8.82647	13.7077	22.5342
409	11:34:00	9.79427	16.7321	26.5264
410	11:36:00	10.6505	19.4078	30.0583
411	11:36:00	7.78347	10.4483	18.2318
412	11:37:00	12.3395	24.686	37.0255
413	11:38:00	13.6294	28.7167	42.3461
414	11:38:00	8.41411	12.4191	20.8332
415	11:39:00	13.5163	28.3635	41.8798
416	11:39:00	13.5861	28.5817	42.1678
417	11:40:00	12.0092	23.6537	35.6629
418	11:40:00	10.5563	19.1133	29.6696
419	11:42:00	12.3212	24.6288	36.95
420	11:42:00	10.2406	18.1268	28.3674
421	11:42:00	8.53911	12.8097	21.3488
422	11:43:00	12.3754	24.7982	37.1736
423	11:45:00	11.9643	23.5133	35.4776
424	11:45:00	10.026	17.4562	27.4821
425	11:47:00	10.9926	20.4767	31.4693
426	11:47:00	13.728	29.025	42.753
427	11:47:00	11.3483	21.5884	32.9366
428	11:48:00	8.81573	13.6742	22.4899
429	11:48:00	10.0023	17.3822	27.3844
430	11:49:00	7.95169	10.974	18.9257
431	11:49:00	10.7445	19.7016	30.4461
432	11:51:00	12.9396	26.5614	39.501
433	11:51:00	9.14582	14.7057	23.8515
434	11:52:00	8.61675	13.0523	21.6691
435	11:53:00	12.5405	25.3139	37.8544
436	11:53:00	9.94272	17.196	27.1387
437	11:53:00	9.66683	16.3338	26.0007
438	11:54:00	12.3549	24.7341	37.089
439	11:54:00	13.7522	29.1005	42.8527
440	11:55:00	12.0468	23.7712	35.818
441	11:57:00	9.0904	14.5325	23.6229
442	12:00:00	8.01566	11.1739	19.1896
443	12:00:00	11.5519	22.2247	33.7766
444	12:00:00	12.5663	25.3948	37.9611
445	12:01:00	12.9785	26.6827	39.6611
446	12:01:00	10.4032	18.6349	29.0381
447	12:01:00	7.06323	8.19761	15.2608
448	12:02:00	11.5255	22.1423	33.6678
449	12:03:00	7.07349	8.22965	15.3031
450	12:04:00	12.839	26.247	39.0861
451	12:05:00	12.6699	25.7183	38.3881
452	12:05:00	14.7307	32.1585	46.8892
453	12:05:00	9.08722	14.5226	23.6098
454	12:06:00	12.8032	26.1349	38.938
455	12:06:00	8.09085	11.4089	19.4998
456	12:06:00	10.5431	19.0721	29.6152
457	12:07:00	11.3749	21.6715	33.0464
458	12:07:00	12.9045	26.4515	39.356
459	12:08:00	10.472	18.8501	29.3221
460	12:08:00	12.6091	25.5283	38.1374
461	12:08:00	13.7541	29.1066	42.8607
462	12:09:00	7.42897	9.34053	16.7695
463	12:09:00	11.7414	22.8167	34.5581
464	12:10:00	12.7875	26.086	38.8736
465	12:11:00	13.7121	28.9754	42.6875
466	12:11:00	8.7149	13.3591	22.0739
467	12:12:00	12.4821	25.1316	37.6137
468	12:12:00	12.5363	25.3009	37.8372
469	12:13:00	9.2552	15.0475	24.3027
470	12:14:00	11.6068	22.3963	34.0032
471	12:15:00	9.5699	16.0309	25.6008
472	12:15:00	8.99786	14.2433	23.2412
473	12:16:00	9.64754	16.2736	25.9211
474	12:16:00	14.2385	30.6203	44.8588
475	12:17:00	14.8267	32.4583	47.285
476	12:18:00	8.03958	11.2487	19.2883
477	12:18:00	13.2912	27.66	40.9512
478	12:18:00	9.39265	15.477	24.8697
479	12:19:00	9.93832	17.1823	27.1206
480	12:19:00	12.497	25.1781	37.6751
481	12:19:00	11.9955	23.611	35.6065
482	12:19:00	8.69024	13.282	21.9722
483	12:19:00	10.8905	20.1578	31.0483
484	12:20:00	9.86972	16.9679	26.8376
485	12:21:00	12.8906	26.408	39.2986
486	12:21:00	13.8562	29.4255	43.2817
487	12:22:00	11.1691	21.0284	32.1974
488	12:22:00	11.7216	22.7549	34.4765
489	12:23:00	9.22639	14.9575	24.1838
490	12:23:00	13.3144	27.7325	41.0469
491	12:23:00	8.97418	14.1693	23.1435
492	12:24:00	9.03229	14.3509	23.3832
493	12:24:00	11.3178	21.493	32.8108
494	12:24:00	14.3606	31.0018	45.3624
495	12:25:00	7.70388	10.1996	17.9035
496	12:26:00	7.75393	10.356	18.11
497	12:27:00	12.8749	26.3592	39.2341
498	12:27:00	13.1638	27.2618	40.4255
499	12:28:00	10.9493	20.3417	31.291
500	12:28:00	8.81915	13.6848	22.504
501	12:29:00	11.9787	23.5583	35.537
502	12:29:00	8.84429	13.7634	22.6077
503	12:29:00	13.2585	27.5578	40.8163
504	12:30:00	8.85333	13.7917	22.645
505	12:30:00	9.94443	17.2013	27.1458
506	12:30:00	11.8827	23.2585	35.1412
507	12:31:00	7.91433	10.8573	18.7716
508	12:31:00	13.8396	29.3736	43.2132
509	12:32:00	11.327	21.522	32.849
510	12:32:00	9.1026	14.5706	23.6732
511	12:32:00	12.9789	26.6842	39.6631
512	12:33:00	13.9868	29.8337	43.8205
513	12:33:00	12.3158	24.612	36.9278
514	12:34:00	11.4872	22.0225	33.5097
515	12:34:00	8.8526	13.7894	22.642
516	12:34:00	8.05081	11.2838	19.3346
517	12:34:00	8.77081	13.5338	22.3046
518	12:35:00	11.068	20.7125	31.7805
519	12:36:00	12.599	25.497	38.0961
520	12:36:00	9.36018	15.3756	24.7357
521	12:36:00	11.1508	20.9711	32.1219
522	12:36:00	13.1467	27.2083	40.355
523	12:37:00	14.2868	30.7714	45.0582
524	12:37:00	9.79134	16.723	26.5143
525	12:37:00	9.5782	16.0569	25.6351
526	12:38:00	10.0919	17.6622	27.7541
527	12:38:00	8.59478	12.9837	21.5784
528	12:39:00	9.95077	17.2212	27.1719
529	12:40:00	12.3002	24.5632	36.8634
530	12:40:00	14.9656	32.8924	47.858
531	12:40:00	14.936	32.8001	47.7361
532	12:41:00	11.8092	23.0288	34.8381
533	12:41:00	12.7841	26.0754	38.8595
534	12:42:00	13.2263	27.4571	40.6833
535	12:42:00	7.3423	9.06967	16.412
536	12:42:00	10.0372	17.4913	27.5285
537	12:42:00	8.70952	13.3423	22.0518
538	12:43:00	14.7632	32.2599	47.0231
539	12:44:00	7.37159	9.16123	16.5328
540	12:44:00	14.2961	30.8004	45.0965
541	12:45:00	8.09598	11.4249	19.5209
542	12:46:00	8.5042	12.7006	21.2048
543	12:47:00	13.2734	27.6043	40.8777
544	12:48:00	10.7308	19.6588	30.3897
545	12:49:00	9.82528	16.829	26.6543
546	12:49:00	9.85653	16.9267	26.7832
547	12:50:00	10.6749	19.4841	30.159
548	12:50:00	14.9167	32.7398	47.6566
549	12:51:00	13.801	29.2531	43.0541
550	12:51:00	11.2218	21.1932	32.415
551	12:52:00	10.0311	17.4722	27.5033
552	12:53:00	12.5077	25.2117	37.7194
553	12:53:00	8.00101	11.1281	19.1292
554	12:53:00	9.8414	16.8794	26.7208
555	12:54:00	12.0907	23.9085	35.9993
556	12:54:00	11.8407	23.1273	34.968
557	12:54:00	11.6706	22.5955	34.266
558	12:55:00	11.2189	21.184	32.4029
559	12:55:00	14.6274	31.8357	46.4631
560	12:56:00	12.7392	25.935	38.6742
561	12:57:00	9.90414	17.0754	26.9796
562	12:58:00	14.3721	31.0377	45.4097
563	12:58:00	9.68612	16.3941	26.0802
564	12:58:00	11.7738	22.9182	34.692
565	12:59:00	10.869	20.0907	30.9597
566	12:59:00	13.1606	27.2518	40.4124
567	13:00:00	12.5978	25.4932	38.091
568	13:00:00	8.22318	11.8224	20.0456
569	13:00:00	12.9213	26.5041	39.4255
570	13:00:00	11.9442	23.4508	35.395
571	13:01:00	8.0054	11.1419	19.1473
572	13:01:00	10.9894	20.4668	31.4562
573	13:02:00	8.85797	13.8061	22.6641
574	13:03:00	9.81796	16.8061	26.6241
575	13:03:00	14.1596	30.3739	44.5335
576	13:03:00	10.7162	19.6131	30.3292
577	13:03:00	14.5652	31.6412	46.2063
578	13:04:00	7.67556	10.1111	17.7867
579	13:04:00	14.7268	32.1462	46.873
580	13:04:00	13.3596	27.8737	41.2332
581	13:05:00	9.30256	15.1955	24.4981
582	13:05:00	8.35087	12.2215	20.5723
583	13:06:00	7.36573	9.14292	16.5087
584	13:06:00	11.4633	21.9477	33.411
585	13:07:00	14.8813	32.6292	47.5105
586	13:07:00	8.08744	11.3982	19.4857
587	13:07:00	14.3183	30.8698	45.1881
588	13:08:00	13.3857	27.9553	41.341
589	13:08:00	8.97931	14.1853	23.1646
590	13:09:00	13.5871	28.5847	42.1718
591	13:09:00	8.26371	11.9491	20.2128
592	13:09:00	14.7305	32.1577	46.8881
593	13:09:00	11.8527	23.1646	35.0173
594	13:10:00	10.8851	20.141	31.0262
595	13:10:00	14.6943	32.0448	46.7391
596	13:11:00	8.23051	11.8453	20.0758
597	13:11:00	9.68075	16.3773	26.0581
598	13:11:00	8.30497	12.078	20.383
599	13:12:00	8.04959	11.28	19.3296
600	13:12:00	12.3354	24.673	37.0084
601	13:12:00	13.8081	29.2752	43.0833
602	13:12:00	7.74026	10.3133	18.0536
603	13:13:00	14.8721	32.6002	47.4723
604	13:14:00	14.7497	32.218	46.9677
605	13:14:00	7.12232	8.38224	15.5046
606	13:15:00	10.5148	18.9836	29.4984
607	13:16:00	9.22492	14.9529	24.1778
608	13:16:00	11.1786	21.0581	32.2367
609	13:16:00	12.8266	26.2081	39.0347
610	13:17:00	8.07108	11.3471	19.4182
611	13:18:00	13.6272	28.7099	42.337
612	13:18:00	11.5219	22.1308	33.6527
613	13:19:00	12.8486	26.2768	39.1253
614	13:20:00	7.73806	10.3064	18.0445
615	13:20:00	14.7537	32.2302	46.9838
616	13:20:00	9.77523	16.6726	26.4478
617	13:21:00	7.14429	8.45091	15.5952
618	13:21:00	11.8246	23.0769	34.9015
619	13:21:00	11.1505	20.9704	32.1209
620	13:22:00	13.8811	29.5033	43.3844
621	13:22:00	13.1396	27.1862	40.3258
622	13:23:00	8.29228	12.0384	20.3306
623	13:23:00	10.2176	18.0551	28.2727
624	13:23:00	11.7855	22.9548	34.7404
625	13:24:00	8.56182	12.8807	21.4425
626	13:24:00	11.2572	21.3038	32.561
627	13:25:00	11.7045	22.7015	34.406
628	13:25:00	9.94687	17.209	27.1558
629	13:26:00	8.91632	13.9885	22.9048
630	13:26:00	9.56844	16.0264	25.5948
631	13:27:00	10.9733	20.4165	31.3897
632	13:28:00	12.547	25.3345	37.8816
633	13:29:00	10.8485	20.0266	30.8751
634	13:30:00	13.716	28.9876	42.7036
635	13:30:00	11.2782	21.3694	32.6476
636	13:31:00	13.6569	28.8029	42.4599
637	13:31:00	8.64898	13.1531	21.802
638	13:32:00	11.3148	21.4838	32.7987
639	13:32:00	14.3078	30.837	45.1448
640	13:33:00	14.6047	31.7648	46.3695
641	13:33:00	7.14991	8.46846	15.6184
642	13:34:00	13.4201	28.0629	41.483
643	13:34:00	10.2455	18.1421	28.3875
644	13:35:00	10.7967	19.8648	30.6616
645	13:35:00	14.261	30.6905	44.9515
646	13:36:00	9.91733	17.1166	27.034
647	13:37:00	8.59453	12.9829	21.5774
648	13:38:00	8.24271	11.8835	20.1262
649	13:40:00	8.39433	12.3573	20.7516
650	13:41:00	8.24223	11.882	20.1242
651	13:41:00	11.0197	20.5614	31.5811
652	13:42:00	14.0324	29.9764	44.0088
653	13:42:00	8.03519	11.235	19.2701
654	13:45:00	13.6804	28.8762	42.5566
655	13:46:00	7.45143	9.41072	16.8621
656	13:48:00	13.0165	26.8017	39.8182
657	13:48:00	14.6977	32.0555	46.7532
658	13:50:00	13.4899	28.2811	41.771
659	13:51:00	8.7105	13.3453	22.0558
660	13:51:00	10.9405	20.3142	31.2548
661	13:52:00	12.5234	25.2605	37.7839
662	13:52:00	7.10865	8.33952	15.4482
663	13:52:00	12.8945	26.4202	39.3147
664	13:53:00	12.2824	24.5075	36.7898
665	13:53:00	11.7714	22.9106	34.682
666	13:53:00	8.6856	13.2675	21.9531
667	13:55:00	14.7808	32.3149	47.0956
668	13:56:00	13.041	26.878	39.9189
669	13:58:00	7.44777	9.39927	16.847
670	13:58:00	8.18925	11.7164	19.9056
671	13:58:00	11.4957	22.0492	33.5449
672	14:00:00	12.7304	25.9075	38.6379
673	14:00:00	8.32694	12.1467	20.4736
674	14:00:00	9.34944	15.342	24.6914
675	14:00:00	9.70052	16.4391	26.1397
676	14:00:00	13.8264	29.3324	43.1588
677	14:01:00	7.61159	9.91122	17.5228
678	14:02:00	10.671	19.4719	30.1429
679	14:02:00	11.5397	22.1865	33.7262
680	14:03:00	12.9145	26.4828	39.3973
681	14:03:00	10.4845	18.889	29.3735
682	14:04:00	7.78005	10.4377	18.2177
683	14:04:00	8.60698	13.0218	21.6288
684	14:05:00	7.79421	10.4819	18.2761
685	14:05:00	13.8022	29.2569	43.0591
686	14:06:00	11.3466	21.583	32.9296
687	14:06:00	9.17804	14.8064	23.9844
688	14:07:00	8.78399	13.575	22.359
689	14:07:00	13.1762	27.3007	40.4769
690	14:08:00	14.8352	32.485	47.3202
691	14:08:00	7.95682	10.9901	18.9469
692	14:09:00	14.4792	31.3726	45.8518
693	14:10:00	12.6987	25.8083	38.507
694	14:10:00	10.3343	18.4198	28.7541
695	14:11:00	11.5883	22.3384	33.9266
696	14:11:00	12.2152	24.2976	36.5129
697	14:12:00	8.55473	12.8585	21.4133
698	14:12:00	10.7137	19.6054	30.3192
699	14:13:00	13.1857	27.3304	40.5162
700	14:13:00	11.4823	22.0072	33.4895
701	14:14:00	9.77865	16.6833	26.4619
702	14:14:00	8.35893	12.2467	20.6056
703	14:14:00	13.1269	27.1465	40.2734
704	14:15:00	10.5426	19.0706	29.6132
705	14:16:00	11.3986	21.7455	33.1441
706	14:16:00	12.7363	25.9258	38.6621
707	14:17:00	11.3619	21.6311	32.993
708	14:18:00	8.50322	12.6976	21.2008
709	14:18:00	7.22315	8.69735	15.9205
710	14:19:00	9.03278	14.3524	23.3852
711	14:19:00	12.4887	25.1522	37.6409
712	14:20:00	11.0895	20.7796	31.8691
713	14:20:00	13.5185	28.3703	41.8889
714	14:21:00	12.1271	24.0222	36.1493
715	14:21:00	8.84405	13.7627	22.6067
716	14:22:00	14.3723	31.0384	45.4107
717	14:22:00	14.8245	32.4514	47.2759
718	14:23:00	10.1371	17.8033	27.9404
719	14:23:00	14.8608	32.5651	47.4259
720	14:23:00	10.6998	19.5619	30.2618
721	14:24:00	11.1635	21.0108	32.1743
722	14:24:00	11.7951	22.9846	34.7797
723	14:24:00	13.938	29.6811	43.6191
724	14:24:00	9.08014	14.5004	23.5806
725	14:25:00	13.8899	29.5308	43.4207
726	14:25:00	7.9031	10.8222	18.7253
727	14:25:00	11.0802	20.7506	31.8308
728	14:26:00	10.2694	18.2168	28.4862
729	14:26:00	9.42756	15.5861	25.0137
730	14:26:00	13.1147	27.1084	40.2231
731	14:27:00	12.5505	25.3452	37.8957
732	14:28:00	8.8106	13.6581	22.4687
733	14:28:00	10.151	17.8468	27.9978
734	14:28:00	14.2944	30.795	45.0894
735	14:28:00	13.7893	29.2165	43.0057
736	14:29:00	10.2772	18.2412	28.5184
737	14:30:00	11.6557	22.5489	34.2046
738	14:30:00	7.70705	10.2095	17.9166
739	14:31:00	8.8482	13.7756	22.6238
740	14:31:00	7.97024	11.032	19.0023
741	14:32:00	7.66799	10.0875	17.7555
742	14:32:00	7.28565	8.89267	16.1783
743	14:32:00	14.5923	31.7259	46.3181
744	14:33:00	11.3163	21.4884	32.8047
745	14:33:00	9.8497	16.9053	26.755
746	14:34:00	14.2231	30.5723	44.7954
747	14:35:00	10.913	20.228	31.141
748	14:36:00	14.2212	30.5661	44.7873
749	14:37:00	7.73659	10.3019	18.0385
750	14:38:00	14.1474	30.3357	44.4832
751	14:38:00	14.2121	30.5379	44.7501
752	14:38:00	11.6251	22.4536	34.0787
753	14:38:00	8.07523	11.3601	19.4353
754	14:39:00	8.12137	11.5043	19.6257
755	14:39:00	9.39729	15.4915	24.8888
756	14:40:00	8.51128	12.7227	21.234
757	14:40:00	8.794	13.6063	22.4003
758	14:40:00	7.72341	10.2607	17.9841
759	14:40:00	13.6457	28.7678	42.4136
760	14:41:00	9.61873	16.1835	25.8023
761	14:41:00	14.8682	32.588	47.4562
762	14:42:00	8.45268	12.5396	20.9923
763	14:43:00	13.1813	27.3167	40.498
764	14:43:00	14.1064	30.2076	44.314
765	14:44:00	7.32472	9.01474	16.3395
766	14:44:00	7.71584	10.237	17.9528
767	14:44:00	14.3203	30.8759	45.1962
768	14:45:00	11.421	21.8157	33.2368
769	14:46:00	12.6391	25.6222	38.2612
770	14:46:00	9.63948	16.2484	25.8879
771	14:47:00	14.0293	29.9665	43.9957
772	14:47:00	10.6197	19.3117	29.9314
773	14:47:00	7.76833	10.401	18.1694
774	14:48:00	10.963	20.3844	31.3474
775	14:48:00	11.2509	21.2839	32.5348
776	14:49:00	11.3939	21.731	33.125
777	14:50:00	8.08158	11.3799	19.4615
778	14:50:00	14.2573	30.6791	44.9364
779	14:51:00	8.24491	11.8903	20.1353
780	14:51:00	13.0461	26.894	39.9401
781	14:52:00	9.42415	15.5755	24.9996
782	14:52:00	14.7231	32.1348	46.8579
783	14:52:00	11.195	21.1092	32.3042
784	14:53:00	9.67098	16.3468	26.0178
785	14:53:00	11.578	22.3063	33.8843
786	14:53:00	14.8164	32.4263	47.2427
787	14:53:00	11.3292	21.5289	32.8581
788	14:54:00	11.7902	22.9693	34.7595
789	14:54:00	10.3585	18.4953	28.8538
790	14:55:00	12.9538	26.6056	39.5594
791	14:55:00	11.81	23.0311	34.8411
792	14:56:00	10.6871	19.5223	30.2094
793	14:56:00	9.60482	16.14	25.7449
794	14:56:00	12.5429	25.3215	37.8644
795	14:57:00	9.63485	16.2339	25.8687
796	14:57:00	13.6992	28.9349	42.6341
797	14:57:00	12.3097	24.5929	36.9026
798	14:57:00	13.5947	28.6084	42.2031
799	14:58:00	13.8083	29.276	43.0843
800	14:59:00	10.7098	19.5932	30.303
801	14:59:00	10.1397	17.8117	27.9514
802	14:59:00	9.15998	14.7499	23.9099

## Sheet: Sheet5
Number	Arrival time	X1	X2	X3
1	08:00:00	14.0178	11.0237	25.0414			X1	X2	X3
2	08:00:00	14.839	12.1187	26.9577		MEAN	17	15	32
3	08:01:00	16.7674	14.6898	31.4572
4	08:02:00	15.7564	13.3419	29.0983
5	08:03:00	19.6173	18.4897	38.107
6	08:04:00	17.1023	15.1364	32.2386
7	08:04:00	19.7902	18.7202	38.5104
8	08:05:00	16.2636	14.0182	30.2818
9	08:05:00	16.3341	14.1122	30.4463
10	08:05:00	17.342	15.4559	32.7979
11	08:06:00	14.5843	11.7791	26.3634
12	08:07:00	19.2906	18.0542	37.3448
13	08:07:00	15.1767	12.5689	27.7456
14	08:08:00	14.5865	11.782	26.3685
15	08:09:00	18.9037	17.5383	36.442
16	08:10:00	14.0597	11.0796	25.1393
17	08:11:00	14.0271	11.0361	25.0632
18	08:11:00	19.5408	18.3877	37.9284
19	08:12:00	14.5827	11.7769	26.3595
20	08:12:00	16.223	13.964	30.1869
21	08:13:00	19.4653	18.2871	37.7524
22	08:14:00	16.8631	14.8175	31.6806
23	08:14:00	19.4527	18.2702	37.7229
24	08:15:00	17.8631	16.1508	34.0139
25	08:16:00	17.5097	15.6796	33.1893
26	08:16:00	14.6909	11.9212	26.612
27	08:17:00	17.5192	15.6923	33.2115
28	08:17:00	14.7125	11.95	26.6625
29	08:17:00	18.7166	17.2888	36.0053
30	08:18:00	15.0974	12.4632	27.5606
31	08:19:00	18.3388	16.7851	35.1239
32	08:19:00	17.7726	16.0302	33.8028
33	08:20:00	18.0693	16.4257	34.495
34	08:20:00	18.1711	16.5614	34.7325
35	08:21:00	15.5323	13.043	28.5753
36	08:21:00	19.5235	18.3647	37.8883
37	08:22:00	19.0991	17.7988	36.8979
38	08:22:00	19.4023	18.2031	37.6054
39	08:22:00	19.3728	18.1638	37.5366
40	08:23:00	19.9112	18.8816	38.7928
41	08:23:00	16.6743	14.5658	31.2401
42	08:24:00	17.068	15.0907	32.1587
43	08:25:00	17.3844	15.5126	32.897
44	08:25:00	16.2988	14.065	30.3638
45	08:26:00	15.8947	13.5262	29.4209
46	08:26:00	19.2981	18.0642	37.3623
47	08:26:00	19.8918	18.8557	38.7475
48	08:27:00	14.5724	11.7632	26.3356
49	08:27:00	17.5284	15.7045	33.2329
50	08:28:00	19.5137	18.3515	37.8652
51	08:28:00	14.4537	11.605	26.0587
52	08:29:00	19.5838	18.4451	38.0288
53	08:29:00	17.4297	15.5729	33.0026
54	08:29:00	19.9242	18.8989	38.8231
55	08:30:00	16.1254	13.8338	29.9592
56	08:30:00	14.1212	11.1616	25.2828
57	08:31:00	16.3748	14.1664	30.5411
58	08:32:00	17.7703	16.027	33.7973
59	08:33:00	19.4767	18.3022	37.7789
60	08:33:00	16.5983	14.4645	31.0628
61	08:33:00	15.7531	13.3375	29.0906
62	08:34:00	15.9998	13.6663	29.6661
63	08:34:00	15.3146	12.7527	28.0673
64	08:35:00	16.6399	14.5199	31.1598
65	08:35:00	19.5514	18.4018	37.9532
66	08:35:00	15.0666	12.4222	27.4888
67	08:36:00	16.0397	13.7196	29.7592
68	08:36:00	16.7624	14.6832	31.4456
69	08:36:00	18.0674	16.4233	34.4907
70	08:37:00	17.5353	15.7138	33.2491
71	08:37:00	18.5778	17.1037	35.6815
72	08:38:00	15.3283	12.7711	28.0993
73	08:39:00	15.7947	13.3929	29.1876
74	08:40:00	14.1842	11.2456	25.4298
75	08:40:00	16.8225	14.7633	31.5858
76	08:40:00	14.9677	12.2903	27.2581
77	08:41:00	18.9079	17.5439	36.4518
78	08:41:00	19.2921	18.0561	37.3482
79	08:42:00	16.528	14.3707	30.8987
80	08:43:00	17.6514	15.8686	33.52
81	08:44:00	14.7958	12.0611	26.8569
82	08:44:00	15.793	13.3907	29.1837
83	08:45:00	14.5885	11.7847	26.3732
84	08:45:00	18.6025	17.1367	35.7392
85	08:46:00	15.0719	12.4292	27.5012
86	08:47:00	15.9946	13.6595	29.6541
87	08:47:00	15.6407	13.1876	28.8282
88	08:48:00	14.2379	11.3171	25.555
89	08:49:00	14.5039	11.6719	26.1758
90	08:49:00	14.5372	11.7163	26.2536
91	08:50:00	17.9292	16.2389	34.1681
92	08:51:00	18.3234	16.7646	35.088
93	08:51:00	15.2994	12.7325	28.0318
94	08:52:00	15.2909	12.7212	28.0122
95	08:53:00	17.3703	15.4938	32.8641
96	08:54:00	17.5293	15.7057	33.235
97	08:55:00	17.1821	15.2428	32.4249
98	08:55:00	16.8712	14.8282	31.6994
99	08:56:00	15.754	13.3387	29.0927
100	08:57:00	16.58	14.44	31.0201
101	08:58:00	14.7017	11.9356	26.6373
102	08:59:00	18.4635	16.9514	35.4149
103	09:00:00	16.0177	13.6903	29.708
104	09:01:00	14.1771	11.2361	25.4132
105	09:01:00	16.2102	13.9469	30.157
106	09:02:00	14.6455	11.8606	26.5061
107	09:02:00	14.5343	11.7124	26.2467
108	09:03:00	17.8889	16.1852	34.0741
109	09:04:00	17.9422	16.2563	34.1985
110	09:04:00	16.8904	14.8539	31.7443
111	09:04:00	15.3477	12.7969	28.1446
112	09:05:00	17.1925	15.2567	32.4493
113	09:05:00	19.6417	18.5222	38.1639
114	09:06:00	16.4433	14.2577	30.7009
115	09:06:00	16.2951	14.0602	30.3553
116	09:06:00	16.8553	14.807	31.6623
117	09:07:00	15.165	12.5533	27.7182
118	09:07:00	16.2557	14.0077	30.2634
119	09:08:00	15.9554	13.6073	29.5627
120	09:09:00	19.8438	18.7917	38.6355
121	09:10:00	14.5065	11.6753	26.1818
122	09:10:00	16.6655	14.5541	31.2196
123	09:11:00	15.3565	12.8086	28.1651
124	09:11:00	19.9476	18.9302	38.8778
125	09:12:00	18.6752	17.2336	35.9088
126	09:12:00	16.5114	14.3485	30.8599
127	09:13:00	15.3843	12.8458	28.2301
128	09:13:00	19.3055	18.0739	37.3794
129	09:14:00	15.8674	13.4898	29.3572
130	09:14:00	16.3673	14.1563	30.5236
131	09:15:00	19.827	18.7693	38.5962
132	09:15:00	17.0211	15.0282	32.0493
133	09:15:00	16.3687	14.1583	30.527
134	09:16:00	19.5871	18.4494	38.0365
135	09:16:00	14.9932	12.3243	27.3175
136	09:17:00	14.0566	11.0754	25.132
137	09:17:00	14.6235	11.8313	26.4548
138	09:18:00	17.8437	16.1249	33.9686
139	09:18:00	19.8444	18.7925	38.6368
140	09:19:00	16.5908	14.4545	31.0453
141	09:19:00	15.9113	13.5484	29.4597
142	09:19:00	16.8523	14.8031	31.6554
143	09:20:00	15.5727	13.097	28.6697
144	09:21:00	17.0292	15.0389	32.0681
145	09:21:00	16.0649	13.7533	29.8182
146	09:22:00	16.9655	14.954	31.9195
147	09:22:00	16.5692	14.4256	30.9949
148	09:22:00	18.855	17.4733	36.3283
149	09:23:00	17.6694	15.8925	33.5618
150	09:23:00	16.3261	14.1014	30.4275
151	09:24:00	19.7136	18.6182	38.3318
152	09:24:00	18.5062	17.0082	35.5144
153	09:25:00	19.1784	17.9045	37.0829
154	09:26:00	17.2658	15.3544	32.6202
155	09:26:00	15.9265	13.5687	29.4952
156	09:26:00	16.4687	14.2916	30.7603
157	09:27:00	18.3881	16.8508	35.2388
158	09:27:00	19.6391	18.5188	38.1579
159	09:27:00	16.9228	14.8971	31.8199
160	09:28:00	18.7706	17.3608	36.1314
161	09:29:00	14.7008	11.9344	26.6351
162	09:29:00	17.7754	16.0338	33.8092
163	09:29:00	17.0979	15.1305	32.2284
164	09:33:00	17.0673	15.0897	32.157
165	09:41:00	15.6224	13.1632	28.7855
166	09:41:00	14.7432	11.991	26.7342
167	09:42:00	17.4917	15.6557	33.1474
168	09:42:00	16.5035	14.338	30.8415
169	09:46:00	19.9249	18.8999	38.8248
170	09:47:00	16.6082	14.4776	31.0859
171	09:47:00	19.7632	18.6843	38.4476
172	09:49:00	15.5398	13.053	28.5928
173	09:50:00	18.9165	17.5554	36.4719
174	09:51:00	14.3745	11.4993	25.8737
175	09:51:00	15.1126	12.4834	27.596
176	09:52:00	18.9326	17.5769	36.5095
177	09:53:00	18.2533	16.6711	34.9244
178	09:53:00	18.2989	16.7319	35.0308
179	10:02:00	14.0936	11.1248	25.2183
180	10:04:00	18.0524	16.4032	34.4557
181	10:04:00	19.7328	18.6438	38.3766
182	10:05:00	14.2617	11.3489	25.6106
183	10:05:00	16.2462	13.995	30.2412
184	10:07:00	19.7308	18.6411	38.3719
185	10:08:00	19.5036	18.3381	37.8417
186	10:09:00	14.8864	12.1819	27.0684
187	10:10:00	19.4941	18.3254	37.8195
188	10:10:00	15.8216	13.4288	29.2504
189	10:12:00	16.1323	13.8431	29.9754
190	10:12:00	15.0893	12.4524	27.5418
191	10:14:00	16.2387	13.985	30.2237
192	10:17:00	16.6644	14.5526	31.217
193	10:17:00	18.9627	17.6169	36.5796
194	10:19:00	18.753	17.3374	36.0904
195	10:20:00	16.0935	13.7913	29.8849
196	10:21:00	16.6381	14.5174	31.1555
197	10:23:00	14.2044	11.2725	25.4768
198	10:25:00	18.2072	16.6095	34.8167
199	10:27:00	18.1887	16.5849	34.7736
200	10:28:00	14.9915	12.3221	27.3136
201	10:29:00	17.1918	15.2557	32.4476
202	10:29:00	15.2065	12.6087	27.8152
203	10:33:00	14.9897	12.3196	27.3093
204	10:36:00	14.1397	11.1863	25.326
205	10:40:00	18.246	16.6613	34.9073
206	10:41:00	19.0914	17.7885	36.8799
207	10:51:00	16.5648	14.4198	30.9846
208	10:51:00	16.6112	14.4816	31.0927
209	10:52:00	16.581	14.4413	31.0222
210	10:56:00	14.8194	12.0926	26.912
211	10:57:00	15.2393	12.6524	27.8917
212	10:57:00	14.8357	12.1143	26.95
213	11:00:00	15.6908	13.2545	28.9453
214	11:00:00	16.5566	14.4088	30.9654
215	11:01:00	17.573	15.7641	33.3371
216	11:02:00	18.9605	17.614	36.5744
217	11:04:00	18.6536	17.2048	35.8584
218	11:07:00	19.5137	18.3515	37.8652
219	11:11:00	15.6013	13.1351	28.7364
220	11:12:00	14.8789	12.1719	27.0508
221	11:13:00	16.791	14.7213	31.5123
222	11:14:00	19.7158	18.6211	38.3369
223	11:15:00	18.2733	16.6977	34.9709
224	11:16:00	17.6642	15.8856	33.5499
225	11:17:00	16.1215	13.8287	29.9502
226	11:17:00	16.3953	14.1937	30.589
227	11:18:00	15.0285	12.3714	27.3999
228	11:19:00	16.5905	14.454	31.0444
229	11:19:00	17.0442	15.059	32.1032
230	11:20:00	16.6908	14.5878	31.2786
231	11:21:00	16.4469	14.2626	30.7095
232	11:23:00	18.9328	17.5771	36.5099
233	11:23:00	15.6896	13.2528	28.9423
234	11:25:00	17.3429	15.4572	32.8
235	11:26:00	19.9103	18.8804	38.7906
236	11:27:00	18.7321	17.3095	36.0417
237	11:27:00	14.3757	11.501	25.8767
238	11:28:00	19.0747	17.7663	36.8411
239	11:28:00	15.2138	12.6185	27.8323
240	11:28:00	19.7111	18.6147	38.3258
241	11:28:00	19.61	18.48	38.0899
242	11:29:00	18.3417	16.789	35.1307
243	11:29:00	16.064	13.752	29.8161
244	11:29:00	16.5308	14.3744	30.9051
245	11:29:00	15.0664	12.4219	27.4884
246	11:30:00	14.1417	11.189	25.3307
247	11:30:00	16.4002	14.2003	30.6005
248	11:31:00	15.5755	13.1007	28.6761
249	11:31:00	19.9872	18.9829	38.9701
250	11:31:00	16.57	14.4266	30.9966
251	11:32:00	19.4787	18.3049	37.7836
252	11:32:00	17.4509	15.6012	33.0521
253	11:32:00	16.4332	14.2442	30.6774
254	11:33:00	16.8084	14.7445	31.5529
255	11:34:00	14.6548	11.8731	26.5279
256	11:35:00	18.3848	16.8464	35.2311
257	11:35:00	17.8331	16.1108	33.9438
258	11:36:00	19.2353	17.9804	37.2158
259	11:36:00	19.8046	18.7395	38.5441
260	11:37:00	18.7188	17.2917	36.0105
261	11:38:00	14.2584	11.3445	25.6029
262	11:38:00	17.3443	15.4591	32.8035
263	11:39:00	16.3165	14.0887	30.4053
264	11:39:00	17.6763	15.9018	33.5781
265	11:39:00	18.8708	17.4943	36.3651
266	11:40:00	14.1597	11.2129	25.3726
267	11:40:00	14.5984	11.7979	26.3963
268	11:40:00	18.5955	17.1274	35.7229
269	11:41:00	16.9699	14.9598	31.9297
270	11:41:00	16.8336	14.7782	31.6118
271	11:41:00	17.032	15.0426	32.0746
272	11:42:00	17.8153	16.0871	33.9024
273	11:42:00	18.0898	16.453	34.5428
274	11:42:00	16.1168	13.8224	29.9391
275	11:43:00	14.3137	11.4182	25.7319
276	11:45:00	19.4005	18.2007	37.6012
277	11:45:00	18.5703	17.0937	35.664
278	11:45:00	18.3857	16.8476	35.2333
279	11:45:00	16.1219	13.8292	29.9511
280	11:47:00	18.8938	17.5251	36.4189
281	11:47:00	15.0507	12.4009	27.4516
282	11:47:00	14.9168	12.2224	27.1393
283	11:47:00	18.0431	16.3908	34.4339
284	11:48:00	16.2849	14.0465	30.3313
285	11:48:00	14.3168	11.4224	25.7392
286	11:49:00	16.0953	13.7938	29.8891
287	11:51:00	19.6993	18.5991	38.2984
288	11:52:00	19.3783	18.1711	37.5495
289	11:55:00	17.9404	16.2538	34.1942
290	11:56:00	17.2429	15.3239	32.5668
291	11:57:00	14.011	11.0146	25.0256
292	11:58:00	19.7552	18.6736	38.4288
293	12:00:00	17.1512	15.2015	32.3527
294	12:02:00	17.7552	16.007	33.7622
295	12:04:00	14.5356	11.7141	26.2497
296	12:06:00	16.5084	14.3446	30.853
297	12:07:00	18.3753	16.8337	35.2089
298	12:12:00	14.2362	11.315	25.5512
299	12:13:00	16.8157	14.7543	31.57
300	12:14:00	15.9463	13.595	29.5413
301	12:16:00	14.8791	12.1722	27.0513
302	12:17:00	17.3152	15.4203	32.7355
303	12:17:00	14.6786	11.9048	26.5834
304	12:19:00	16.4454	14.2606	30.706
305	12:19:00	14.9573	12.2764	27.2337
306	12:19:00	18.8339	17.4453	36.2792
307	12:20:00	15.4213	12.8951	28.3164
308	12:20:00	14.6455	11.8606	26.5061
309	12:20:00	18.1	16.4667	34.5668
310	12:21:00	19.0947	17.7929	36.8876
311	12:23:00	18.8197	17.4262	36.2459
312	12:23:00	18.1709	16.5612	34.7321
313	12:27:00	19.5785	18.438	38.0164
314	12:27:00	16.8525	14.8033	31.6558
315	12:28:00	17.9001	16.2001	34.1002
316	12:29:00	17.0658	15.0878	32.1536
317	12:29:00	18.8865	17.5153	36.4018
318	12:29:00	17.7424	15.9899	33.7323
319	12:30:00	16.4101	14.2135	30.6236
320	12:32:00	19.1346	17.8462	36.9808
321	12:33:00	16.4744	14.2992	30.7736
322	12:35:00	17.8259	16.1012	33.9272
323	12:35:00	18.925	17.5666	36.4916
324	12:37:00	17.3687	15.4916	32.8603
325	12:37:00	16.2142	13.9522	30.1664
326	12:40:00	17.9482	16.2643	34.2126
327	12:41:00	18.5293	17.039	35.5683
328	12:43:00	18.6534	17.2045	35.8579
329	12:44:00	18.0312	16.3749	34.4061
330	12:45:00	19.59	18.4534	38.0434
331	12:45:00	16.0106	13.6807	29.6913
332	12:48:00	19.9383	18.9177	38.856
333	12:50:00	18.1422	16.5229	34.665
334	12:50:00	15.9034	13.5379	29.4414
335	12:51:00	17.5013	15.6684	33.1696
336	12:53:00	19.0597	17.7463	36.806
337	12:55:00	19.3375	18.1167	37.4542
338	12:56:00	18.6193	17.1591	35.7785
339	12:56:00	14.5074	11.6765	26.1839
340	13:00:00	18.4044	16.8725	35.2769
341	13:00:00	14.7411	11.9881	26.7291
342	13:01:00	14.5122	11.6829	26.195
343	13:01:00	19.2624	18.0166	37.279
344	13:02:00	18.5994	17.1325	35.7319
345	13:03:00	19.4913	18.3218	37.8131
346	13:03:00	18.1129	16.4838	34.5967
347	13:04:00	15.342	12.7894	28.1314
348	13:04:00	14.4164	11.5552	25.9716
349	13:05:00	17.7743	16.0324	33.8067
350	13:05:00	18.3524	16.8032	35.1555
351	13:05:00	16.478	14.3041	30.7821
352	13:06:00	14.0808	11.1077	25.1884
353	13:07:00	19.6536	18.5381	38.1916
354	13:07:00	15.8295	13.4393	29.2687
355	13:07:00	15.5103	13.0137	28.524
356	13:08:00	16.1666	13.8888	30.0553
357	13:09:00	17.1268	15.1691	32.2959
358	13:10:00	14.3856	11.5142	25.8998
359	13:11:00	16.4103	14.2137	30.624
360	13:12:00	19.273	18.0307	37.3038
361	13:12:00	15.8531	13.4708	29.3239
362	13:13:00	19.6752	18.5669	38.242
363	13:14:00	15.3193	12.7591	28.0784
364	13:14:00	16.6626	14.5502	31.2128
365	13:15:00	15.9849	13.6466	29.6315
366	13:15:00	16.4202	14.2269	30.6471
367	13:16:00	15.5343	13.0457	28.58
368	13:16:00	15.054	12.4053	27.4593
369	13:16:00	16.5418	14.389	30.9308
370	13:17:00	19.037	17.716	36.753
371	13:17:00	14.38	11.5066	25.8866
372	13:17:00	17.7525	16.0033	33.7558
373	13:18:00	18.7667	17.3557	36.1224
374	13:18:00	17.3196	15.4262	32.7458
375	13:19:00	16.9069	14.8759	31.7827
376	13:19:00	17.3097	15.413	32.7227
377	13:19:00	18.8982	17.531	36.4292
378	13:20:00	19.8709	18.8279	38.6988
379	13:20:00	14.3486	11.4649	25.8135
380	13:20:00	15.897	13.5294	29.4264
381	13:21:00	19.8004	18.7339	38.5343
382	13:21:00	16.9657	14.9542	31.9199
383	13:22:00	18.2819	16.7092	34.991
384	13:23:00	16.5817	14.4422	31.0239
385	13:23:00	15.8831	13.5108	29.3939
386	13:24:00	17.5366	15.7155	33.2521
387	13:25:00	16.4191	14.2254	30.6445
388	13:26:00	15.6932	13.2576	28.9509
389	13:27:00	16.7555	14.6739	31.4294
390	13:27:00	17.9678	16.2904	34.2583
391	13:28:00	18.9792	17.6389	36.618
392	13:29:00	17.4661	15.6215	33.0876
393	13:29:00	16.0443	13.7257	29.7699
394	13:30:00	15.384	12.8453	28.2292
395	13:32:00	19.5658	18.4211	37.987
396	13:33:00	17.1484	15.1979	32.3463
397	13:33:00	18.8211	17.4282	36.2493
398	13:33:00	19.1247	17.833	36.9577
399	13:34:00	15.5002	13.0003	28.5005
400	13:38:00	15.7621	13.3494	29.1115
401	13:39:00	16.0701	13.7601	29.8302
402	13:41:00	17.0885	15.118	32.2066
403	13:41:00	19.5351	18.3801	37.9152
404	13:43:00	18.7032	17.2709	35.9742
405	13:45:00	19.6371	18.5161	38.1532
406	13:45:00	18.6356	17.1809	35.8165
407	13:47:00	15.8968	13.5291	29.426
408	13:51:00	15.3699	12.8265	28.1963
409	13:51:00	16.0957	13.7943	29.89
410	13:53:00	16.7379	14.6505	31.3884
411	13:55:00	14.5876	11.7835	26.3711
412	13:55:00	18.0046	16.3395	34.3442
413	13:56:00	18.972	17.6294	36.6014
414	13:58:00	15.0606	12.4141	27.4747
415	14:00:00	18.8872	17.5163	36.4035
416	14:00:00	18.9396	17.5861	36.5257
417	14:01:00	17.7569	16.0092	33.7661
418	14:02:00	16.6672	14.5563	31.2235
419	14:03:00	17.9909	16.3212	34.3121
420	14:03:00	16.4304	14.2406	30.671
421	14:04:00	15.1543	12.5391	27.6934
422	14:04:00	18.0316	16.3754	34.407
423	14:04:00	17.7232	15.9643	33.6875
424	14:05:00	16.2695	14.026	30.2954
425	14:05:00	16.9944	14.9926	31.987
426	14:06:00	19.046	17.728	36.774
427	14:07:00	17.2612	15.3483	32.6095
428	14:07:00	15.3618	12.8157	28.1775
429	14:07:00	16.2517	14.0023	30.254
430	14:08:00	14.7138	11.9517	26.6655
431	14:09:00	16.8084	14.7445	31.5529
432	14:10:00	18.4547	16.9396	35.3944
433	14:10:00	15.6094	13.1458	28.7552
434	14:11:00	15.2126	12.6167	27.8293
435	14:11:00	18.1553	16.5405	34.6958
436	14:12:00	16.207	13.9427	30.1498
437	14:12:00	16.0001	13.6668	29.667
438	14:13:00	18.0162	16.3549	34.3711
439	14:13:00	19.0641	17.7522	36.8163
440	14:13:00	17.7851	16.0468	33.8319
441	14:14:00	15.5678	13.0904	28.6582
442	14:14:00	14.7617	12.0157	26.7774
443	14:14:00	17.4139	15.5519	32.9658
444	14:15:00	18.1747	16.5663	34.7411
445	14:15:00	18.4838	16.9785	35.4623
446	14:16:00	16.5524	14.4032	30.9556
447	14:17:00	14.0474	11.0632	25.1107
448	14:17:00	17.3941	15.5255	32.9197
449	14:18:00	14.0551	11.0735	25.1286
450	14:18:00	18.3793	16.839	35.2183
451	14:19:00	18.2524	16.6699	34.9222
452	14:19:00	19.798	18.7307	38.5287
453	14:19:00	15.5654	13.0872	28.6526
454	14:19:00	18.3524	16.8032	35.1555
455	14:20:00	14.8181	12.0909	26.909
456	14:20:00	16.6573	14.5431	31.2004
457	14:21:00	17.2812	15.3749	32.6561
458	14:21:00	18.4284	16.9045	35.3328
459	14:22:00	16.604	14.472	31.0761
460	14:23:00	18.2068	16.6091	34.8159
461	14:23:00	19.0656	17.7541	36.8197
462	14:23:00	14.3217	11.429	25.7507
463	14:24:00	17.556	15.7414	33.2974
464	14:25:00	18.3406	16.7875	35.1282
465	14:26:00	19.0341	17.7121	36.7462
466	14:26:00	15.2862	12.7149	28.0011
467	14:26:00	18.1116	16.4821	34.5937
468	14:27:00	18.1522	16.5363	34.6885
469	14:27:00	15.6914	13.2552	28.9466
470	14:27:00	17.4551	15.6068	33.062
471	14:28:00	15.9274	13.5699	29.4973
472	14:28:00	15.4984	12.9979	28.4963
473	14:29:00	15.9857	13.6475	29.6332
474	14:29:00	19.4289	18.2385	37.6674
475	14:30:00	19.87	18.8267	38.6966
476	14:30:00	14.7797	12.0396	26.8193
477	14:31:00	18.7184	17.2912	36.0096
478	14:32:00	15.7945	13.3927	29.1871
479	14:33:00	16.2037	13.9383	30.1421
480	14:33:00	18.1227	16.497	34.6197
481	14:33:00	17.7466	15.9955	33.7421
482	14:34:00	15.2677	12.6902	27.9579
483	14:34:00	16.9179	14.8905	31.8084
484	14:35:00	16.1523	13.8697	30.022
485	14:35:00	18.4179	16.8906	35.3085
486	14:36:00	19.1421	17.8562	36.9983
487	14:37:00	17.1268	15.1691	32.2959
488	14:37:00	17.5412	15.7216	33.2628
489	14:38:00	15.6698	13.2264	28.8962
490	14:39:00	18.7358	17.3144	36.0502
491	14:40:00	15.4806	12.9742	28.4548
492	14:40:00	15.5242	13.0323	28.5565
493	14:41:00	17.2383	15.3178	32.5561
494	14:41:00	19.5204	18.3606	37.881
495	14:42:00	14.5279	11.7039	26.2318
496	14:42:00	14.5654	11.7539	26.3194
497	14:43:00	18.4062	16.8749	35.2811
498	14:44:00	18.6228	17.1638	35.7866
499	14:45:00	16.962	14.9493	31.9113
500	14:45:00	15.3644	12.8191	28.1835
501	14:45:00	17.734	15.9787	33.7127
502	14:46:00	15.3832	12.8443	28.2275
503	14:46:00	18.6939	17.2585	35.9524
504	14:47:00	15.39	12.8533	28.2433
505	14:47:00	16.2083	13.9444	30.1527
506	14:48:00	17.662	15.8827	33.5448
507	14:49:00	14.6858	11.9143	26.6001
508	14:49:00	19.1297	17.8396	36.9692
509	14:50:00	17.2453	15.327	32.5723
510	14:50:00	15.577	13.1026	28.6796
511	14:50:00	18.4842	16.9789	35.4631
512	14:51:00	19.2401	17.9868	37.2269
513	14:51:00	17.9869	16.3158	34.3027
514	14:51:00	17.3654	15.4872	32.8526
515	14:52:00	15.3894	12.8526	28.242
516	14:53:00	14.7881	12.0508	26.8389
517	14:54:00	15.3281	12.7708	28.0989
518	14:55:00	17.051	15.068	32.119
519	14:56:00	18.1993	16.599	34.7983
520	14:57:00	15.7701	13.3602	29.1303
521	14:58:00	17.1131	15.1508	32.2638
522	14:59:00	18.61	17.1467	35.7567
