# Supplementary material for: Survey dataset on analysis of queues in some selected banks in Ogun State, Nigeria
Source: Data Brief. 2018 May 24;19:835–41. doi: 10.1016/j.dib.2018.05.101 (PMC5997939; doi:10.1016/j.dib.2018.05.101)
Supplement: Supplementary file 2 — Supplementary material [file mmc2.zip › Supplementary DATA on Queues/FIRST BANK (WEEK 2).xlsx]

## Sheet: Sheet1
Number	Arrival time	X1	X2	X3
1	08:00:00	18.82	13.0592	31.8792			X1	X2	X3
2	08:00:00	16.0068	14.7418	30.7486			20	13	33
3	08:00:00	20.9648	11.11	32.0749
4	08:00:00	23.9911	13.1841	37.1752
5	08:00:00	23.8461	14.1447	37.9908
6	08:01:00	24.5846	14.5554	39.1401
7	08:01:00	15.145	15.9238	31.0688
8	08:02:00	19.0742	11.585	30.6592
9	08:02:00	23.6325	11.6002	35.2327
10	08:02:00	16.3858	10.6632	27.0491
11	08:02:00	17.4503	12.8285	30.2788
12	08:03:00	15.4547	15.2278	30.6825
13	08:03:00	15.3238	11.472	26.7958
14	08:04:00	16.6413	15.0354	31.6767
15	08:04:00	17.1961	10.5898	27.7859
16	08:04:00	15.1709	10.7912	25.9621
17	08:04:00	17.8504	11.7954	29.6458
18	08:05:00	18.4309	12.3455	30.7764
19	08:05:00	20.5364	13.8448	34.3811
20	08:05:00	18.5737	15.3882	33.9619
21	08:05:00	18.7184	15.1672	33.8856
22	08:05:00	18.556	10.0062	28.5622
23	08:06:00	24.1031	11.7494	35.8525
24	08:06:00	19.6602	12.368	32.0282
25	08:07:00	19.2616	12.0787	31.3403
26	08:07:00	18.039	13.9173	31.9563
27	08:08:00	24.7571	15.4838	40.2409
28	08:08:00	23.0667	10.5585	33.6251
29	08:08:00	24.9124	13.9493	38.8618
30	08:08:00	17.5626	11.1155	28.6782
31	08:09:00	24.5169	15.0469	39.5638
32	08:09:00	15.5344	15.6243	31.1586
33	08:10:00	22.0504	13.7963	35.8466
34	08:10:00	23.1652	13.5185	36.6837
35	08:10:00	24.725	10.7854	35.5104
36	08:10:00	19.6632	11.2353	30.8985
37	08:10:00	18.0021	13.4778	31.4799
38	08:10:00	22.5021	15.9399	38.442
39	08:10:00	18.5148	14.088	32.6028
40	08:10:00	22.7566	14.7336	37.4902
41	08:10:00	15.7434	13.4496	29.1931
42	08:10:00	16.9843	12.5745	29.5589
43	08:10:00	15.6406	10.6856	26.3262
44	08:10:00	18.5835	10.9789	29.5624
45	08:11:00	19.8704	13.9693	33.8397
46	08:11:00	20.1122	15.1333	35.2455
47	08:13:00	18.7346	14.9955	33.73
48	08:13:00	24.859	15.0711	39.9301
49	08:15:00	15.4071	13.6879	29.095
50	08:15:00	17.3072	12.8186	30.1258
51	08:15:00	15.0497	10.9445	25.9942
52	08:15:00	24.2615	13.6254	37.8869
53	08:15:00	16.0031	12.5652	28.5683
54	08:15:00	17.5669	15.3271	32.894
55	08:15:00	22.7569	15.7125	38.4694
56	08:15:00	21.7965	11.2986	33.0951
57	08:17:00	23.0911	11.0485	34.1396
58	08:17:00	22.2433	11.0664	33.3097
59	08:18:00	15.8506	13.8276	29.6781
60	08:18:00	16.3227	10.2461	26.5688
61	08:19:00	22.5616	12.4484	35.0099
62	08:19:00	21.2651	11.7765	33.0417
63	08:20:00	16.7365	10.0582	26.7947
64	08:20:00	19.048	11.2007	30.2486
65	08:20:00	20.5232	14.452	34.9752
66	08:20:00	22.1151	15.7383	37.8534
67	08:20:00	20.5516	14.534	35.0856
68	08:20:00	16.8116	13.8602	30.6717
69	08:20:00	24.7027	14.7111	39.4138
70	08:20:00	21.8694	12.7606	34.63
71	08:22:00	20.2879	10.5329	30.8208
72	08:22:00	22.9669	15.2709	38.2377
73	08:22:00	23.0566	10.4413	33.4979
74	08:22:00	17.6222	13.1332	30.7554
75	08:23:00	16.7795	12.3773	29.1569
76	08:24:00	23.6676	13.8942	37.5618
77	08:24:00	16.1484	10.971	27.1194
78	08:25:00	15.5951	13.7296	29.3247
79	08:25:00	22.6156	11.8707	34.4863
80	08:25:00	22.384	12.0464	34.4304
81	08:25:00	24.863	13.1762	38.0392
82	08:25:00	24.256	15.4525	39.7085
83	08:25:00	24.0387	10.7147	34.7533
84	08:25:00	20.4497	12.394	32.8437
85	08:25:00	20.0078	12.7399	32.7477
86	08:25:00	21.7498	11.204	32.9537
87	08:25:00	19.8982	15.3463	35.2445
88	08:25:00	16.4579	13.1968	29.6546
89	08:25:00	15.3797	13.1742	28.5539
90	08:26:00	22.9626	10.573	33.5355
91	08:26:00	21.7156	11.6268	33.3424
92	08:29:00	22.3168	15.9852	38.302
93	08:29:00	20.8452	15.5397	36.3849
94	08:30:00	16.5223	14.4229	30.9451
95	08:30:00	23.9218	11.8285	35.7503
96	08:30:00	18.7782	14.3568	33.135
97	08:30:00	17.0048	10.8033	27.8081
98	08:30:00	17.0579	11.5705	28.6284
99	08:30:00	18.3396	11.3471	29.6868
100	08:30:00	18.2514	13.5837	31.8351
101	08:30:00	18.0021	11.7696	29.7717
102	08:30:00	23.0218	12.7419	35.7637
103	08:30:00	21.961	13.5859	35.5468
104	08:30:00	17.7149	13.7139	31.4288
105	08:30:00	24.0405	14.5239	38.5644
106	08:33:00	15.3912	13.9933	29.3845
107	08:33:00	22.0904	14.4423	36.5326
108	08:34:00	19.5372	11.8577	31.3948
109	08:34:00	20.1665	10.3245	30.491
110	08:34:00	17.5654	12.7827	30.3481
111	08:34:00	17.913	14.8404	32.7533
112	08:34:00	23.0215	10.3442	33.3657
113	08:34:00	22.8903	15.8815	38.7718
114	08:35:00	21.7595	10.885	32.6445
115	08:35:00	22.5533	12.741	35.2943
116	08:35:00	24.4852	14.4379	38.923
117	08:35:00	21.194	14.9607	36.1547
118	08:35:00	22.2207	13.3302	35.5509
119	08:35:00	24.6805	13.0722	37.7527
120	08:35:00	18.686	12.2984	30.9844
121	08:35:00	23.5043	13.2478	36.7521
122	08:35:00	20.5705	11.5594	32.1299
123	08:35:00	23.7307	13.014	36.7447
124	08:35:00	19.4105	10.8782	30.2887
125	08:35:00	17.1775	15.4139	32.5914
126	08:35:00	23.5904	13.9817	37.5721
127	08:35:00	17.8034	13.0757	30.8791
128	08:36:00	22.033	12.4372	34.4702
129	08:36:00	22.0739	12.3145	34.3884
130	08:36:00	18.7584	10.1221	28.8805
131	08:36:00	18.2969	11.4045	29.7014
132	08:36:00	15.8597	11.3678	27.2275
133	08:36:00	24.7687	15.2665	40.0351
134	08:36:00	17.8553	15.5455	33.4008
135	08:36:00	20.3432	13.7624	34.1056
136	08:37:00	19.0739	10.0174	29.0913
137	08:37:00	24.9771	15.3338	40.311
138	08:38:00	23.9471	11.7458	35.6929
139	08:38:00	23.1082	10.6066	33.7148
140	08:38:00	24.086	13.1909	37.2769
141	08:38:00	20.7451	12.5641	33.3092
142	08:38:00	22.0608	12.1885	34.2493
143	08:38:00	19.0144	13.7164	32.7308
144	08:40:00	16.1103	12.0281	28.1384
145	08:40:00	23.9737	11.1117	35.0853
146	08:40:00	18.8633	14.692	33.5554
147	08:40:00	15.958	13.7961	29.7541
148	08:40:00	22.7764	12.9378	35.7143
149	08:40:00	22.8356	11.1836	34.0193
150	08:40:00	21.6573	11.3358	32.9931
151	08:40:00	21.5685	11.4995	33.068
152	08:40:00	17.5846	14.2771	31.8617
153	08:40:00	22.6519	13.7497	36.4017
154	08:42:00	22.0031	14.0856	36.0887
155	08:42:00	23.5882	13.309	36.8972
156	08:42:00	15.0281	10.4664	25.4945
157	08:42:00	21.7861	14.9497	36.7358
158	08:43:00	24.2883	15.3181	39.6064
159	08:43:00	15.4248	12.7056	28.1305
160	08:44:00	20.1814	10.2249	30.4063
161	08:44:00	24.1214	12.1375	36.2588
162	08:44:00	24.5431	15.4378	39.981
163	08:44:00	20.9432	10.0725	31.0157
164	08:45:00	20.5766	10.6132	31.1899
165	08:45:00	24.6817	10.5017	35.1834
166	08:45:00	19.8302	12.7703	32.6005
167	08:45:00	17.5562	13.7646	31.3208
168	08:45:00	23.179	15.5737	38.7527
169	08:45:00	19.9605	10.1945	30.1549
170	08:45:00	23.5064	15.9202	39.4266
171	08:45:00	21.6811	15.7841	37.4652
172	08:45:00	24.2694	10.6533	34.9227
173	08:45:00	19.5177	10.9123	30.4299
174	08:45:00	16.681	15.781	32.462
175	08:45:00	15.6195	10.4982	26.1178
176	08:46:00	15.0516	12.5998	27.6514
177	08:46:00	20.4109	13.8624	34.2733
178	08:46:00	21.176	13.3868	34.5629
179	08:46:00	19.929	13.8406	33.7696
180	08:46:00	20.7945	15.5127	36.3073
181	08:46:00	21.0189	10.0531	31.072
182	08:48:00	24.3005	10.789	35.0895
183	08:48:00	20.3398	13.4245	33.7644
184	08:48:00	16.3205	12.2431	28.5636
185	08:48:00	15.8228	12.8472	28.67
186	08:49:00	20.7591	13.1493	33.9085
187	08:49:00	23.2922	11.0188	34.311
188	08:49:00	15.6568	14.7276	30.3843
189	08:49:00	17.7094	15.7127	33.4221
190	08:50:00	21.997	15.234	37.231
191	08:50:00	19.142	15.8116	34.9536
192	08:50:00	18.6558	11.9402	30.5961
193	08:50:00	19.3507	11.1117	30.4624
194	08:50:00	18.3009	14.4994	32.8003
195	08:50:00	17.111	11.9055	29.0164
196	08:50:00	22.4047	11.1567	33.5614
197	08:50:00	20.2345	11.4632	31.6978
198	08:50:00	23.9679	11.9531	35.9209
199	08:50:00	21.0341	10.483	31.5172
200	08:50:00	20.2278	11.2118	31.4396
201	08:50:00	20.8977	10.1172	31.0149
202	08:50:00	20.8492	12.982	33.8311
203	08:50:00	19.9702	12.0752	32.0454
204	08:51:00	16.1051	11.4418	27.5469
205	08:51:00	20.9304	15.2787	36.2091
206	08:52:00	20.5892	13.3304	33.9196
207	08:52:00	22.741	13.3733	36.1143
208	08:53:00	17.3081	12.9983	30.3064
209	08:53:00	22.3119	10.8165	33.1284
210	08:54:00	20.8672	12.4198	33.287
211	08:54:00	20.4552	10.0222	30.4773
212	08:54:00	23.0734	14.2187	37.2921
213	08:54:00	24.6429	12.9005	37.5434
214	08:54:00	15.9537	15.195	31.1487
215	08:54:00	16.0855	15.831	31.9165
216	08:55:00	22.1227	10.7453	32.868
217	08:55:00	23.8311	10.395	34.2261
218	08:55:00	16.8992	10.6854	27.5846
219	08:55:00	15.1596	13.8387	28.9984
220	08:55:00	16.8455	14.0772	30.9226
221	08:55:00	20.8003	11.9564	32.7567
222	08:55:00	21.6607	14.4694	36.13
223	08:55:00	16.6233	15.6742	32.2975
224	08:55:00	16.951	15.2408	32.1919
225	08:55:00	21.7785	11.7637	33.5422
226	08:56:00	20.4839	13.2261	33.7099
227	08:56:00	17.9456	12.6449	30.5905
228	08:56:00	20.4082	15.2736	35.6818
229	08:56:00	16.7322	12.8263	29.5585
230	09:00:00	16.8531	12.5679	29.421
231	09:00:00	23.5235	12.9953	36.5188
232	09:00:00	24.4809	13.1993	37.6802
233	09:00:00	17.5077	15.8011	33.3088
234	09:00:00	19.3175	14.3355	33.653
235	09:00:00	20.4488	14.7691	35.2179
236	09:00:00	24.6747	13.1907	37.8654
237	09:00:00	22.2408	10.2602	32.501
238	09:01:00	24.5102	10.5457	35.0558
239	09:01:00	20.7027	12.7157	33.4184
240	09:01:00	24.4064	13.5996	38.006
241	09:01:00	17.5987	14.3452	31.9439
242	09:01:00	16.67	12.1792	28.8492
243	09:01:00	23.8375	14.6768	38.5144
244	09:02:00	23.2089	15.5492	38.758
245	09:02:00	15.4187	13.745	29.1637
246	09:02:00	23.9831	13.9966	37.9797
247	09:02:00	19.2082	15.8903	35.0985
248	09:03:00	16.2821	13.7693	30.0514
249	09:03:00	15.3012	13.9362	29.2374
250	09:05:00	17.0472	15.5668	32.6139
251	09:05:00	21.8203	14.6507	36.4709
252	09:05:00	23.2061	13.368	36.5741
253	09:05:00	19.723	14.6221	34.3451
254	09:05:00	19.7853	11.7011	31.4864
255	09:05:00	20.8498	11.7617	32.6115
256	09:05:00	18.6241	11.2215	29.8456
257	09:05:00	23.2333	12.3083	35.5416
258	09:05:00	18.1056	12.4747	30.5803
259	09:05:00	24.9045	11.2201	36.1245
260	09:06:00	22.7157	15.6759	38.3916
261	09:06:00	22.2927	13.9539	36.2466
262	09:07:00	16.6327	12.0263	28.659
263	09:07:00	23.0831	12.5663	35.6494
264	09:08:00	24.2608	13.2407	37.5015
265	09:08:00	17.3228	11.6319	28.9546
266	09:09:00	18.8166	14.322	33.1386
267	09:09:00	15.9018	12.3416	28.2434
268	09:10:00	24.1198	15.9716	40.0915
269	09:10:00	23.5202	15.1418	38.6619
270	09:10:00	20.7314	11.0728	31.8042
271	09:10:00	15.1422	11.0875	26.2297
272	09:10:00	21.9341	14.2181	36.1523
273	09:10:00	22.0064	14.5062	36.5126
274	09:10:00	23.8803	13.9911	37.8714
275	09:10:00	16.6898	13.3269	30.0168
276	09:10:00	23.8601	10.4356	34.2958
277	09:10:00	17.8709	11.2929	29.1638
278	09:10:00	17.3157	12.574	29.8897
279	09:10:00	15.423	10.9611	26.3841
280	09:11:00	24.1537	12.7386	36.8923
281	09:11:00	16.6718	14.7003	31.3721
282	09:14:00	24.3893	13.6031	37.9924
283	09:14:00	16.2156	15.5246	31.7402
284	09:14:00	18.4126	13.8909	32.3035
285	09:14:00	15.9546	15.3377	31.2923
286	09:15:00	24.4406	15.5444	39.985
287	09:15:00	20.1149	15.7303	35.8452
288	09:15:00	21.2947	14.4157	35.7105
289	09:15:00	23.3557	12.6469	36.0025
290	09:15:00	24.7436	14.0403	38.784
291	09:15:00	19.7572	15.748	35.5053
292	09:15:00	16.5159	13.5135	30.0294
293	09:15:00	17.8455	12.8959	30.7414
294	09:16:00	23.0166	11.6775	34.6941
295	09:16:00	23.085	12.6489	35.7338
296	09:16:00	21.9524	14.478	36.4304
297	09:16:00	15.6864	13.6836	29.37
298	09:18:00	15.8133	14.2202	30.0335
299	09:18:00	19.4282	14.4564	33.8846
300	09:18:00	17.6469	10.2935	27.9404
301	09:18:00	17.6514	11.8954	29.5468
302	09:18:00	23.103	10.4951	33.5981
303	09:18:00	17.0093	11.2384	28.2477
304	09:20:00	19.5427	14.1053	33.648
305	09:20:00	19.0822	15.0449	34.127
306	09:20:00	24.3554	14.1184	38.4738
307	09:20:00	15.9384	12.6833	28.6218
308	09:20:00	16.7478	10.2465	26.9943
309	09:20:00	19.3355	14.9387	34.2741
310	09:20:00	16.4432	14.2456	30.6888
311	09:20:00	15.7578	10.5904	26.3481
312	09:20:00	15.1526	10.5138	25.6664
313	09:20:00	22.1932	11.6048	33.798
314	09:20:00	18.6735	15.5422	34.2157
315	09:20:00	21.6005	15.7178	37.3184
316	09:22:00	15.2023	13.374	28.5763
317	09:22:00	23.7854	10.4193	34.2047
318	09:22:00	15.2567	14.5512	29.8079
319	09:22:00	18.0247	15.4228	33.4475
320	09:24:00	16.6443	14.7931	31.4375
321	09:24:00	19.5997	14.3692	33.969
322	09:25:00	20.5361	14.6543	35.1904
323	09:25:00	24.5868	13.5324	38.1192
324	09:25:00	18.0622	12.3742	30.4364
325	09:25:00	17.1342	12.3903	29.5245
326	09:25:00	17.2761	10.8081	28.0841
327	09:25:00	22.213	10.8831	33.0962
328	09:25:00	24.0042	13.4908	37.495
329	09:25:00	15.7559	15.7175	31.4734
330	09:25:00	23.338	10.2463	33.5842
331	09:25:00	24.4382	15.9643	40.4024
332	09:26:00	17.5242	13.1037	30.6279
333	09:26:00	20.3313	11.1809	31.5122
334	09:26:00	17.0374	14.3341	31.3715
335	09:26:00	22.5665	10.1051	32.6716
336	09:26:00	20.9453	11.9498	32.8951
337	09:26:00	20.186	15.3948	35.5808
338	09:27:00	16.5155	15.7616	32.2771
339	09:27:00	18.8224	10.6438	29.4663
340	09:28:00	22.6565	10.7881	33.4446
341	09:28:00	19.9614	14.7635	34.7248
342	09:28:00	23.4188	14.2663	37.6851
343	09:28:00	16.5531	12.5116	29.0646
344	09:30:00	22.7596	15.3935	38.1532
345	09:30:00	23.9282	11.2549	35.1831
346	09:30:00	16.211	15.0689	31.2799
347	09:30:00	21.5413	11.6751	33.2164
348	09:30:00	15.3745	11.9824	27.3568
349	09:30:00	20.316	12.8704	33.1865
350	09:30:00	23.4286	13.2114	36.64
351	09:30:00	23.4976	10.87	34.3675
352	09:30:00	20.4186	13.7615	34.18
353	09:30:00	17.2312	14.7519	31.9831
354	09:31:00	22.1853	11.9864	34.1717
355	09:31:00	21.7879	13.0653	34.8532
356	09:31:00	22.6693	12.2827	34.952
357	09:31:00	16.713	13.8627	30.5757
358	09:32:00	22.2463	12.6423	34.8886
359	09:32:00	24.4638	11.0967	35.5604
360	09:32:00	20.9261	12.2962	33.2223
361	09:32:00	18.5002	13.1819	31.6821
362	09:32:00	20.9822	11.5542	32.5365
363	09:32:00	24.6548	14.9043	39.5591
364	09:32:00	15.0818	13.7864	28.8682
365	09:32:00	20.067	10.3455	30.4125
366	09:32:00	19.5103	14.0475	33.5578
367	09:32:00	23.388	10.8125	34.2005
368	09:34:00	23.9178	11.8784	35.7962
369	09:34:00	24.4903	10.6762	35.1666
370	09:34:00	15.3446	11.0589	26.4035
371	09:34:00	22.893	14.294	37.187
372	09:35:00	21.4315	10.304	31.7354
373	09:35:00	22.7102	11.5363	34.2465
374	09:35:00	21.8578	11.8291	33.6869
375	09:35:00	19.4615	14.6464	34.1079
376	09:35:00	24.5148	11.1131	35.6279
377	09:35:00	21.7522	15.9431	37.6953
378	09:35:00	19.8756	12.806	32.6816
379	09:35:00	19.9178	15.0291	34.9469
380	09:35:00	19.7908	12.3195	32.1103
381	09:35:00	15.4621	10.382	25.844
382	09:36:00	21.7119	13.9523	35.6642
383	09:36:00	20.7643	14.2903	35.0546
384	09:36:00	22.4239	12.1662	34.5901
385	09:36:00	19.3294	12.7593	32.0887
386	09:37:00	22.955	10.6433	33.5982
387	09:37:00	24.0683	14.0259	38.0941
388	09:38:00	24.7143	15.7013	40.4157
389	09:38:00	15.95	11.4255	27.3756
390	09:38:00	22.3238	12.3414	34.6653
391	09:38:00	19.1459	11.3047	30.4506
392	09:40:00	17.2904	12.3488	29.6392
393	09:40:00	22.7013	15.2135	37.9149
394	09:40:00	24.9014	10.2353	35.1367
395	09:40:00	24.114	12.5018	36.6159
396	09:40:00	20.7131	10.163	30.876
397	09:40:00	18.18	11.4237	29.6037
398	09:40:00	19.059	11.0316	30.0906
399	09:40:00	16.3608	10.6722	27.033
400	09:40:00	20.2983	11.4548	31.7531
401	09:40:00	18.9796	15.6977	34.6773
402	09:40:00	22.3873	11.0864	33.4737
403	09:40:00	16.0132	15.9066	31.9198
404	09:41:00	21.9817	15.4754	37.4571
405	09:41:00	23.356	10.714	34.0699
406	09:42:00	16.9382	10.0645	27.0027
407	09:42:00	21.4486	15.1033	36.5519
408	09:43:00	22.0226	10.8465	32.8691
409	09:43:00	23.3535	11.6489	35.0024
410	09:43:00	19.1032	10.3133	29.4165
411	09:43:00	20.9215	10.5991	31.5206
412	09:44:00	18.3757	13.4258	31.8015
413	09:44:00	21.9503	13.3323	35.2825
414	09:44:00	24.4259	11.1382	35.5642
415	09:44:00	19.3684	14.0896	33.458
416	09:44:00	16.5302	10.2899	26.8201
417	09:44:00	16.7844	15.0434	31.8278
418	09:45:00	22.6724	10.1694	32.8417
419	09:45:00	24.4479	13.2806	37.7285
420	09:45:00	17.6374	15.5301	33.1675
421	09:45:00	17.0258	15.8791	32.905
422	09:45:00	23.468	15.0052	38.4731
423	09:45:00	20.8821	15.7098	36.5919
424	09:45:00	21.7333	14.5406	36.2739
425	09:45:00	24.9533	14.6358	39.5891
426	09:45:00	17.812	11.3184	29.1304
427	09:45:00	17.1635	13.1713	30.3348
428	09:48:00	23.8733	14.4934	38.3666
429	09:48:00	18.8035	15.1377	33.9413
430	09:50:00	15.7834	10.6202	26.4036
431	09:50:00	23.6853	13.1841	36.8694
432	09:50:00	15.9882	13.6809	29.6691
433	09:50:00	18.4516	10.9542	29.4058
434	09:50:00	15.7514	15.8572	31.6085
435	09:50:00	16.3602	10.9419	27.3021
436	09:50:00	22.2784	11.4208	33.6991
437	09:50:00	20.4845	10.4406	30.925
438	09:50:00	15.4013	10.0403	25.4416
439	09:50:00	24.7919	12.1788	36.9707
440	09:50:00	20.9496	15.2044	36.154
441	09:50:00	24.2325	10.0403	34.2727
442	09:50:00	19.8924	10.0886	29.981
443	09:50:00	19.0571	10.3928	29.4499
444	09:51:00	20.1158	10.779	30.8948
445	09:51:00	15.3201	12.7873	28.1075
446	09:54:00	17.4512	15.072	32.5232
447	09:54:00	24.1662	10.8606	35.0269
448	09:54:00	20.6697	13.8528	34.5226
449	09:54:00	18.3009	11.9432	30.2441
450	09:55:00	17.7259	11.047	28.7729
451	09:55:00	16.2589	10.8837	27.1426
452	09:55:00	23.9413	13.1061	37.0474
453	09:55:00	24.9326	12.7113	37.6439
454	09:55:00	23.2012	11.6694	34.8707
455	09:55:00	19.6052	10.7019	30.3071
456	09:55:00	16.9517	13.2013	30.153
457	09:55:00	19.6623	11.96	31.6223
458	09:56:00	18.9946	14.7699	33.7644
459	09:56:00	18.4645	12.5132	30.9777
460	09:56:00	23.0804	11.4737	34.5541
461	09:56:00	18.8829	14.8971	33.78
462	09:56:00	21.3463	10.0839	31.4302
463	09:56:00	22.8732	10.035	32.9081
464	09:57:00	20.9508	14.9953	35.9461
465	09:57:00	15.5161	14.6292	30.1453
466	09:57:00	20.1076	14.3214	34.429
467	09:57:00	22.4224	10.0483	32.4707
468	09:58:00	19.3553	15.6966	35.0519
469	09:58:00	15.4953	13.5474	29.0427
470	10:00:00	15.5506	10.7619	26.3125
471	10:00:00	17.082	10.3571	27.439
472	10:00:00	21.0247	12.2349	33.2595
473	10:00:00	17.7021	12.4724	30.1745
474	10:00:00	24.8044	15.5669	40.3713
475	10:00:00	19.1414	11.6052	30.7465
476	10:00:00	23.0605	14.2951	37.3556
477	10:00:00	23.9242	10.5004	34.4247
478	10:00:00	18.2328	15.993	34.2259
479	10:00:00	15.3253	11.3849	26.7102
480	10:01:00	16.8366	10.0125	26.8491
481	10:01:00	20.3945	13.4863	33.8807
482	10:02:00	21.068	14.6955	35.7635
483	10:02:00	23.1472	10.0771	33.2243
484	10:02:00	15.1901	12.2048	27.395
485	10:02:00	17.4751	10.0974	27.5725
486	10:02:00	20.6075	15.3089	35.9164
487	10:02:00	20.5629	12.8591	33.422
488	10:03:00	19.7066	14.098	33.8046
489	10:03:00	19.0486	15.3853	34.4339
490	10:03:00	24.2917	15.4933	39.785
491	10:03:00	22.9897	15.3163	38.306
492	10:04:00	15.9153	12.2385	28.1538
493	10:04:00	18.177	14.7993	32.9763
494	10:04:00	18.9729	10.6316	29.6044
495	10:04:00	16.7493	11.0994	27.8487
496	10:05:00	19.2119	11.2743	30.4861
497	10:05:00	20.5956	10.5935	31.189
498	10:05:00	16.6889	14.3679	31.0568
499	10:05:00	23.001	15.0612	38.0622
500	10:05:00	19.3086	12.2962	31.6048
501	10:05:00	22.5997	15.5536	38.1533
502	10:06:00	17.251	15.1722	32.4232
503	10:06:00	21.2215	14.3093	35.5308
504	10:06:00	16.0395	13.4238	29.4633
505	10:06:00	24.888	15.9872	40.8752
506	10:10:00	22.962	13.1208	36.0827
507	10:10:00	16.3038	14.6181	30.9218
508	10:10:00	24.3219	12.3266	36.6485
509	10:10:00	18.9262	12.9127	31.839
510	10:10:00	15.7761	14.0786	29.8547
511	10:10:00	18.3277	10.6301	28.9578
512	10:10:00	21.0887	15.3646	36.4534
513	10:10:00	17.3936	13.3863	30.7798
514	10:10:00	22.2124	11.4713	33.6837
515	10:10:00	19.0696	11.29	30.3597
516	10:12:00	22.0125	13.0382	35.0507
517	10:12:00	15.2719	14.9004	30.1723
518	10:12:00	16.334	12.8349	29.1689
519	10:12:00	24.3136	14.9462	39.2598
520	10:14:00	20.8202	10.4353	31.2554
521	10:14:00	23.1436	10.7971	33.9406
522	10:14:00	16.1066	15.33	31.4366
523	10:14:00	16.0245	11.5564	27.581
524	10:15:00	19.0214	12.3596	31.381
525	10:15:00	19.2564	11.6286	30.885
526	10:15:00	23.4506	11.4089	34.8594
527	10:15:00	23.4512	14.4395	37.8907
528	10:18:00	18.8594	15.8323	34.6916
529	10:18:00	21.925	14.4049	36.3299
530	10:18:00	23.2907	12.8219	36.1126
531	10:18:00	17.2095	13.0032	30.2127
532	10:18:00	17.2968	11.6507	28.9476
533	10:18:00	18.8215	10.6656	29.4871
534	10:19:00	21.9311	12.1512	34.0822
535	10:19:00	15.4257	10.8943	26.32
536	10:20:00	23.8482	11.6949	35.5431
537	10:20:00	24.7278	13.3147	38.0425
538	10:20:00	20.052	14.0601	34.1122
539	10:20:00	15.9864	11.0016	26.988
540	10:20:00	20.0734	13.6646	33.738
541	10:20:00	24.3036	13.1524	37.456
542	10:20:00	20.6505	13.4436	34.0941
543	10:20:00	23.9666	15.7523	39.7189
544	10:22:00	23.5452	15.9414	39.4866
545	10:22:00	21.4397	13.0453	34.485
546	10:22:00	17.2358	10.6693	27.9051
547	10:22:00	18.2963	12.1389	30.4352
548	10:23:00	24.0976	12.2563	36.3539
549	10:23:00	21.7531	14.6702	36.4234
550	10:24:00	22.5903	13.0966	35.6868
551	10:24:00	16.7286	15.9158	32.6443
552	10:25:00	15.1776	12.8551	28.0327
553	10:25:00	19.7911	15.7698	35.5609
554	10:25:00	23.4085	11.0589	34.4674
555	10:25:00	23.1683	12.3977	35.5659
556	10:25:00	18.1034	15.8464	33.9498
557	10:25:00	17.5043	12.8574	30.3618
558	10:26:00	21.1293	15.4996	36.6289
559	10:26:00	16.428	12.3045	28.7324
560	10:27:00	22.0449	11.4204	33.4653
561	10:27:00	15.5509	13.309	28.8599
562	10:28:00	24.2706	13.4469	37.7175
563	10:28:00	24.4751	12.0849	36.56
564	10:29:00	17.5416	14.6292	32.1708
565	10:29:00	23.9972	15.7777	39.7749
566	10:30:00	22.5817	12.5172	35.0989
567	10:30:00	23.2232	11.1585	34.3818
568	10:30:00	16.3666	11.4085	27.7751
569	10:30:00	23.9724	10.8727	34.8451
570	10:30:00	18.3226	12.6328	30.9553
571	10:30:00	23.9434	13.5132	37.4566
572	10:31:00	15.553	11.5367	27.0897
573	10:31:00	16.8458	15.0356	31.8813
574	10:32:00	24.9872	10.1399	35.1271
575	10:32:00	18.3473	10.0943	28.4416
576	10:33:00	18.3879	15.2134	33.6012
577	10:33:00	22.4862	15.5528	38.039
578	10:34:00	18.7776	10.5213	29.2989
579	10:34:00	15.4099	13.4282	28.8381
580	10:35:00	20.1976	14.9466	35.1442
581	10:35:00	23.1606	13.6448	36.8055
582	10:35:00	23.1484	10.8808	34.0292
583	10:35:00	18.9927	14.9083	33.901
584	10:35:00	21.7275	13.4372	35.1647
585	10:36:00	24.6484	13.5644	38.2129
586	10:36:00	21.726	12.3964	34.1223
587	10:36:00	20.3304	14.1907	34.521
588	10:37:00	17.9301	11.1452	29.0753
589	10:38:00	21.1168	12.6456	33.7624
590	10:38:00	19.9217	11.9243	31.846
591	10:40:00	24.4427	15.1317	39.5744
592	10:40:00	24.9817	10.2278	35.2095
593	10:40:00	15.3342	14.239	29.5732
594	10:40:00	20.5492	14.9434	35.4926
595	10:42:00	24.5358	11.7044	36.2402
596	10:43:00	23.3261	12.5376	35.8636
597	10:44:00	20.7756	10.4711	31.2468
598	10:44:00	23.7558	13.0255	36.7813
599	10:45:00	23.4533	14.3361	37.7894
600	10:45:00	19.5747	10.3633	29.938
601	10:46:00	17.1842	10.766	27.9502
602	10:47:00	16.5848	10.0234	26.6083
603	10:47:00	16.2415	14.0973	30.3388
604	10:48:00	15.0592	13.6086	28.6678
605	10:48:00	16.1551	15.0654	31.2205
606	10:49:00	22.4795	10.1578	32.6373
607	10:49:00	22.889	13.1876	36.0766
608	10:50:00	23.862	10.0877	33.9497
609	10:50:00	18.2991	13.6855	31.9845
610	10:50:00	16.0389	10.1968	26.2357
611	10:51:00	15.3052	13.1493	28.4545
612	10:52:00	18.1281	10.6337	28.7619
613	10:52:00	18.5502	14.7495	33.2998
614	10:54:00	23.3425	10.9113	34.2539
615	10:55:00	17.6023	11.2508	28.8531
616	10:55:00	23.479	15.6988	39.1777
617	10:56:00	21.1843	13.1296	34.3138
618	11:00:00	23.1515	11.9961	35.1476
619	11:00:00	23.7344	10.4741	34.2085
620	11:02:00	22.3318	13.1407	35.4725
621	11:02:00	21.1019	15.8401	36.942
622	11:02:00	19.3034	11.642	30.9454
623	11:03:00	21.5691	15.5453	37.1144
624	11:04:00	17.9447	11.8811	29.8258
625	11:05:00	22.9467	13.8155	36.7622
626	11:05:00	19.6095	10.9494	30.5589
627	11:05:00	17.4427	14.4472	31.8899
628	11:05:00	16.9968	11.1192	28.116
629	11:06:00	24.6185	15.0152	39.6337
630	11:12:00	21.5694	14.369	35.9384
631	11:12:00	20.2693	13.8481	34.1174
632	11:13:00	23.5134	11.795	35.3085
633	11:14:00	16.7396	10.7872	27.5267
634	11:15:00	20.2126	14.3549	34.5675
635	11:15:00	19.2604	13.8865	33.1469
636	11:15:00	21.9546	11.9831	33.9377
637	11:15:00	24.6463	14.4329	39.0792
638	11:16:00	18.3845	11.4242	29.8087
639	11:16:00	24.3222	14.7499	39.0721
640	11:17:00	22.2744	14.9105	37.1849
641	11:18:00	24.4574	13.9078	38.3652
642	11:18:00	24.7845	15.8028	40.5873
643	11:18:00	23.1903	12.4817	35.672
644	11:20:00	24.7665	15.2806	40.0471
645	11:20:00	19.7896	13.597	33.3866
646	11:21:00	20.0697	15.8502	35.9199
647	11:22:00	24.3664	10.4592	34.8257
648	11:22:00	17.5053	10.5938	28.0991
649	11:24:00	20.6807	13.1017	33.7824
650	11:25:00	16.3398	15.4496	31.7893
651	11:25:00	19.9159	15.9742	35.8901
652	11:25:00	24.2016	15.1548	39.3564
653	11:25:00	21.2804	13.9753	35.2557
654	11:26:00	20.3114	11.5482	31.8596
655	11:30:00	17.1946	12.3576	29.5521
656	11:30:00	15.2734	15.4439	30.7173
657	11:30:00	17.8733	10.3466	28.2199
658	11:30:00	15.4968	14.0413	29.5381
659	11:32:00	23.5601	14.0859	37.6461
660	11:33:00	19.9623	12.5557	32.518
661	11:33:00	23.7994	12.3663	36.1657
662	11:35:00	23.7005	15.1778	38.8784
663	11:35:00	23.1365	15.3034	38.44
664	11:36:00	22.2866	12.377	34.6636
665	11:36:00	22.8259	10.416	33.2419
666	11:37:00	21.1412	10.6872	31.8285
667	11:40:00	19.6919	11.2007	30.8926
668	11:40:00	18.6625	13.2011	31.8637
669	11:40:00	17.5455	13.0166	30.5621
670	11:42:00	19.5207	15.8041	35.3248
671	11:42:00	24.6905	10.6868	35.3774
672	11:43:00	19.9947	13.4639	33.4586
673	11:44:00	24.3518	12.3717	36.7234
674	11:44:00	17.3405	10.3833	27.7237
675	11:44:00	24.5846	15.7922	40.3768
676	11:45:00	16.052	11.2864	27.3383
677	11:45:00	21.5587	10.4876	32.0464
678	11:46:00	21.7898	14.2962	36.0859
679	11:46:00	16.406	12.2356	28.6416
680	11:47:00	24.9423	12.5152	37.4575
681	11:49:00	22.232	13.8045	36.0365
682	11:50:00	16.5085	11.2851	27.7936
683	11:50:00	15.7233	12.6042	28.3275
684	11:50:00	15.4944	12.9461	28.4405
685	11:50:00	18.2856	15.274	33.5596
686	11:51:00	15.546	12.4769	28.0229
687	11:52:00	16.0193	10.568	26.5873
688	11:52:00	15.3684	13.4178	28.7861
689	11:54:00	17.4116	15.8281	33.2396
690	11:54:00	18.8191	13.7314	32.5505
691	11:55:00	23.5644	13.5813	37.1457
692	11:55:00	22.694	15.4657	38.1597
693	11:55:00	19.4047	14.1687	33.5734
694	11:56:00	19.3895	12.0201	31.4096
695	11:58:00	16.8326	12.4986	29.3312
696	11:59:00	24.0613	14.22	38.2812
697	12:00:00	23.4439	10.8203	34.2642
698	12:00:00	17.8697	15.0182	32.8878
699	12:00:00	24.5404	13.547	38.0874
700	12:00:00	16.6706	14.2405	30.9111
701	12:02:00	22.8936	15.3824	38.276
702	12:05:00	24.2697	11.099	35.3687
703	12:05:00	21.3497	15.0925	36.4422
704	12:05:00	17.4552	12.968	30.4233
705	12:06:00	19.1859	12.9162	32.1021
706	12:08:00	22.5967	13.921	36.5176
707	12:08:00	15.3204	12.6344	27.9549
708	12:10:00	16.988	13.489	30.477
709	12:10:00	21.3503	10.4094	31.7597
710	12:10:00	18.5243	10.7859	29.3102
711	12:11:00	16.1563	10.4704	26.6268
712	12:12:00	20.9868	11.292	32.2788
713	12:14:00	22.7447	11.2488	33.9935
714	12:15:00	15.4373	12.9695	28.4068
715	12:15:00	18.3171	15.4655	33.7826
716	12:15:00	17.2297	10.7121	27.9418
717	12:18:00	21.5636	14.6453	36.209
718	12:19:00	19.17	13.1988	32.3688
719	12:20:00	18.0555	15.3637	33.4192
720	12:20:00	20.6932	15.742	36.4352
721	12:20:00	16.6709	13.9427	30.6136
722	12:20:00	16.7466	12.4709	29.2175
723	12:21:00	18.4434	13.081	31.5244
724	12:21:00	24.7253	14.9048	39.6301
725	12:22:00	15.3333	12.7536	28.0869
726	12:22:00	19.4404	11.401	30.8414
727	12:25:00	21.4486	11.4173	32.8658
728	12:25:00	21.0659	12.8725	33.9383
729	12:25:00	24.4064	14.855	39.2614
730	12:26:00	15.4593	14.2822	29.7415
731	12:27:00	21.1226	13.6203	34.7429
732	12:28:00	16.5275	14.5166	31.0441
733	12:28:00	21.5413	12.7837	34.325
734	12:29:00	22.575	13.0497	35.6247
735	12:30:00	16.9684	12.2468	29.2152
736	12:30:00	19.1502	14.081	33.2312
737	12:30:00	17.9762	15.0687	33.0449
738	12:30:00	16.0041	11.3345	27.3386
739	12:33:00	21.5435	13.7505	35.294
740	12:34:00	21.6387	15.1634	36.8021
741	12:34:00	19.4691	11.0373	30.5065
742	12:34:00	21.8578	13.7937	35.6515
743	12:35:00	21.3631	11.2411	32.6042
744	12:35:00	24.8996	14.1918	39.0914
745	12:36:00	16.9382	15.1341	32.0723
746	12:37:00	21.4687	10.9066	32.3753
747	12:38:00	15.1703	12.8465	28.0168
748	12:39:00	19.4868	15.0868	34.5737
749	12:40:00	23.3724	11.6866	35.0591
750	12:40:00	16.9083	10.4223	27.3306
751	12:40:00	18.6274	14.1187	32.7461
752	12:41:00	17.7732	13.7924	31.5656
753	12:42:00	18.5743	14.0612	32.6355
754	12:42:00	23.0129	13.6479	36.6609
755	12:42:00	19.4996	15.9209	35.4205
756	12:43:00	24.6527	14.3672	39.0199
757	12:44:00	18.2972	11.14	29.4373
758	12:44:00	16.2186	11.7635	27.9821
759	12:44:00	22.3864	12.231	34.6174
760	12:45:00	19.5921	15.3205	34.9126
761	12:45:00	19.3388	15.0623	34.4011
762	12:45:00	15.5332	14.3524	29.8855
763	12:46:00	17.0679	13.3031	30.3711
764	12:46:00	17.8455	15.8828	33.7284
765	12:48:00	17.1537	13.1612	30.3149
766	12:50:00	15.943	11.3327	27.2757
767	12:50:00	19.528	10.6182	30.1462
768	12:50:00	23.6373	10.8978	34.5351
769	12:51:00	17.5513	14.0429	31.5943
770	12:51:00	19.5772	12.4812	32.0583
771	12:52:00	19.7108	15.0696	34.7804
772	12:53:00	23.1323	12.0215	35.1538
773	12:54:00	19.0339	14.7343	33.7683
774	12:55:00	24.9377	11.7311	36.6689
775	12:55:00	15.0858	14.8129	29.8986
776	12:55:00	20.0029	15.9187	35.9216
777	12:57:00	17.3441	12.8459	30.19
778	12:58:00	19.5067	14.4375	33.9442
779	12:58:00	24.0689	14.2235	38.2923
780	12:58:00	21.4095	11.1419	32.5514
781	12:59:00	18.7828	10.6825	29.4652
782	13:00:00	16.0486	10.7936	26.8422
783	13:00:00	18.3726	12.3955	30.7681
784	13:00:00	17.197	10.3834	27.5805
785	13:00:00	23.8565	15.2419	39.0984
786	13:00:00	17.9121	15.5882	33.5003
787	13:00:00	18.346	10.6235	28.9695
788	13:00:00	20.1344	13.7838	33.9182
789	13:01:00	17.8202	11.0349	28.8552
790	13:02:00	23.6523	15.4882	39.1405
791	13:02:00	20.3618	15.2991	35.6608
792	13:03:00	19.9944	15.9868	35.9812
793	13:04:00	19.6794	11.6722	31.3516
794	13:04:00	16.2775	10.0385	26.316
795	13:05:00	20.3188	11.665	31.9838
796	13:05:00	19.2991	10.6292	29.9283
797	13:05:00	16.2079	11.1437	27.3516
798	13:07:00	17.4427	11.563	29.0057
799	13:08:00	22.3214	12.8628	35.1841
800	13:09:00	23.536	14.9511	38.4872
801	13:10:00	22.5521	12.7412	35.2933
802	13:10:00	21.8926	10.1555	32.0481
803	13:10:00	16.5928	15.7085	32.3012
804	13:10:00	23.6578	14.2138	37.8715
805	13:12:00	15.9738	10.5506	26.5245
806	13:12:00	22.4728	14.9473	37.4201
807	13:12:00	15.6958	15.6385	31.3344
808	13:12:00	23.6828	10.6147	34.2975
809	13:13:00	24.3069	11.4583	35.7652
810	13:14:00	21.0192	15.8409	36.86
811	13:15:00	23.1106	14.2597	37.3703
812	13:15:00	21.2029	10.3867	31.5896
813	13:16:00	15.6784	14.6054	30.2839
814	13:18:00	15.4407	12.8961	28.3368
815	13:18:00	23.2406	15.9436	39.1842
816	13:18:00	23.616	13.7668	37.3828
817	13:19:00	21.0643	12.2299	33.2943
818	13:19:00	18.3033	11.5544	29.8578
819	13:20:00	16.9089	12.8996	29.8085
820	13:20:00	17.8919	15.5235	33.4155
821	13:20:00	16.2381	12.8322	29.0703
822	13:22:00	17.2318	10.8923	28.1241
823	13:22:00	21.4025	15.1672	36.5697
824	13:24:00	16.6886	14.7327	31.4213
825	13:25:00	24.6786	12.6024	37.281
826	13:25:00	22.4407	15.0883	37.529
827	13:25:00	19.1292	10.9633	30.0925
828	13:26:00	18.6244	11.4841	30.1085
829	13:26:00	17.9939	12.0468	30.0407
830	13:27:00	21.7055	11.2929	32.9985
831	13:28:00	23.9544	15.8235	39.7779
832	13:28:00	15.528	13.2112	28.7392
833	13:29:00	15.4321	15.7528	31.1849
834	13:30:00	18.0894	10.0892	28.1786
835	13:30:00	19.2717	11.971	31.2427
836	13:30:00	24.4684	10.3272	34.7956
837	13:32:00	19.0321	10.2239	29.2561
838	13:33:00	20.7353	13.7287	34.464
839	13:34:00	16.8772	14.3577	31.2349
840	13:34:00	17.3862	15.8601	33.2463
841	13:35:00	15.983	13.7325	29.7155
842	13:35:00	24.0359	14.3333	38.3692
843	13:35:00	20.706	10.8064	31.5125
844	13:38:00	16.135	14.7684	30.9034
845	13:40:00	24.7549	13.1149	37.8698
846	13:40:00	15.4975	13.251	28.7484
847	13:40:00	24.4937	12.6998	37.1935
848	13:40:00	15.7422	13.6307	29.3729
849	13:42:00	16.558	13.459	30.0169
850	13:43:00	17.6066	13.7479	31.3545
851	13:44:00	17.4274	11.6467	29.0742
852	13:44:00	23.7091	12.392	36.101
853	13:44:00	18.7004	15.6133	34.3136
854	13:45:00	24.0112	14.2319	38.2431
855	13:45:00	16.8488	12.5694	29.4182
856	13:46:00	18.1541	10.8562	29.0103
857	13:47:00	21.3991	15.4576	36.8567
858	13:47:00	15.3339	14.1868	29.5207
859	13:48:00	22.066	10.6431	32.709
860	13:48:00	22.6214	15.6133	38.2347
861	13:50:00	24.613	13.8743	38.4873
862	13:50:00	24.9252	12.0122	36.9374
863	13:51:00	18.3457	10.5312	28.8769
864	13:54:00	20.3584	10.0859	30.4443
865	13:55:00	16.4576	11.3543	27.8119
866	13:55:00	19.8695	12.9521	32.8216
867	13:55:00	15.1425	15.3494	30.4919
868	13:56:00	15.8783	15.3871	31.2654
869	13:56:00	19.7636	12.1799	31.9436
870	13:56:00	17.5599	14.2994	31.8593
871	13:57:00	17.6267	11.7983	29.4251
872	13:58:00	16.6239	12.671	29.2949
873	13:58:00	18.3421	12.1171	30.4592
874	13:58:00	23.1491	10.0683	33.2174
875	13:58:00	15.5786	10.9022	26.4808
876	13:59:00	22.5372	10.6706	33.2077
877	14:00:00	19.5204	12.5579	32.0783
878	14:00:00	18.1941	12.3164	30.5104
879	14:00:00	18.7062	14.7885	33.4947
880	14:02:00	16.3532	11.1021	27.4553
881	14:02:00	24.5102	11.0492	35.5594
882	14:03:00	15.8045	11.3067	27.1111
883	14:05:00	22.4529	10.9507	33.4036
884	14:05:00	22.4319	11.6335	34.0654
885	14:06:00	23.1683	11.1472	34.3155
886	14:08:00	22.6055	15.6997	38.3052
887	14:08:00	23.3538	14.4274	37.7813
888	14:08:00	16.9321	15.0938	32.0259
889	14:09:00	24.7168	13.5307	38.2475
890	14:10:00	22.8307	10.9564	33.7871
891	14:10:00	18.0085	13.3365	31.345
892	14:10:00	17.1516	10.6191	27.7707
893	14:10:00	20.9801	13.3165	34.2966
894	14:10:00	24.8581	13.148	38.0061
895	14:11:00	24.7269	12.2041	36.931
896	14:11:00	22.8341	15.4203	38.2544
897	14:12:00	23.7075	13.5102	37.2178
898	14:12:00	15.4968	14.3507	29.8476
899	14:12:00	21.9131	10.5224	32.4355
900	14:14:00	17.2657	10.8553	28.121
901	14:15:00	22.5362	13.5309	36.0672
902	14:15:00	22.3434	14.8215	37.1649
903	14:15:00	22.2536	14.9759	37.2295
904	14:16:00	20.9688	11.503	32.4718
905	14:16:00	15.1651	12.7485	27.9136
906	14:18:00	19.5134	10.1377	29.6511
907	14:18:00	16.764	12.7732	29.5372
908	14:19:00	15.8014	10.9154	26.7168
909	14:19:00	16.2955	11.9692	28.2647
910	14:20:00	17.0679	14.4886	31.5565
911	14:20:00	17.7659	10.522	28.2879
912	14:20:00	22.2863	12.745	35.0313
913	14:21:00	16.905	10.809	27.714
914	14:22:00	19.4429	12.3063	31.7492
915	14:22:00	24.8486	12.0845	36.9332
916	14:23:00	17.9688	10.9287	28.8976
917	14:24:00	20.4155	13.8906	34.3061
918	14:24:00	23.193	15.4258	38.6188
919	14:25:00	22.8826	15.85	38.7327
920	14:25:00	19.6272	13.6179	33.2451
921	14:25:00	17.3191	13.8014	31.1205
922	14:26:00	19.3669	15.9575	35.3244
923	14:26:00	16.1487	12.8633	29.012
924	14:27:00	17.139	10.5426	27.6816
925	14:28:00	24.8221	11.7524	36.5744
926	14:28:00	20.8229	12.0649	32.8879
927	14:28:00	17.6402	12.2481	29.8882
928	14:30:00	21.8245	14.497	36.3216
929	14:30:00	23.0721	13.8726	36.9448
930	14:30:00	19.7984	10.8293	30.6277
931	14:30:00	17.6029	15.3571	32.96
932	14:30:00	17.0704	10.6323	27.7027
933	14:30:00	24.5303	10.0775	34.6078
934	14:30:00	16.0453	11.3935	27.4387
935	14:30:00	20.3789	13.0926	33.4714
936	14:30:00	24.0558	10.2474	34.3031
937	14:30:00	18.0473	11.4502	29.4975
938	14:31:00	20.8461	10.5698	31.416
939	14:31:00	23.6105	11.8328	35.4433
940	14:32:00	20.3841	12.762	33.1461
941	14:32:00	24.2145	15.0711	39.2855
942	14:33:00	17.2193	10.1009	27.3202
943	14:33:00	18.8725	12.3999	31.2723
944	14:33:00	24.4427	12.5608	37.0035
945	14:33:00	23.5406	14.2339	37.7745
946	14:35:00	21.6295	13.7598	35.3894
947	14:35:00	17.7909	13.5084	31.2993
948	14:35:00	23.2916	10.3966	33.6882
949	14:35:00	24.0292	12.9873	37.0165
950	14:35:00	17.5147	11.4779	28.9926
951	14:35:00	22.7129	12.1332	34.8462
952	14:35:00	16.9053	10.0401	26.9454
953	14:35:00	19.7072	12.9371	32.6443
954	14:36:00	15.9412	10.6872	26.6284
955	14:36:00	15.9912	12.231	28.2223
956	14:38:00	16.5711	13.8618	30.4329
957	14:38:00	16.6785	15.2478	31.9263
958	14:40:00	23.7014	10.0656	33.767
959	14:41:00	16.9425	14.2564	31.1989
960	14:42:00	20.2623	10.0363	30.2986
961	14:42:00	18.2557	11.7806	30.0363
962	14:43:00	24.1629	11.8705	36.0334
963	14:43:00	20.5452	14.9072	35.4524
964	14:44:00	22.7947	13.0552	35.8499
965	14:45:00	15.7376	14.3075	30.0451
966	14:45:00	21.1876	10.0526	31.2402
967	14:45:00	16.937	13.5384	30.4754
968	14:46:00	23.5824	12.2343	35.8167
969	14:47:00	16.3947	11.7337	28.1284
970	14:47:00	21.4275	14.3313	35.7588
971	14:48:00	15.7782	12.6822	28.4604
972	14:48:00	19.803	15.9075	35.7105
973	14:48:00	15.2219	12.273	27.4948
974	14:49:00	15.3104	11.4244	26.7348
975	14:50:00	24.5379	15.1088	39.6467
976	14:50:00	17.7854	15.9885	33.7739
977	14:50:00	22.0266	12.5068	34.5334
978	14:50:00	22.0348	13.6183	35.6531
979	14:51:00	24.769	10.8703	35.6393
980	14:52:00	20.4335	12.5932	33.0267
981	14:55:00	20.4073	14.2691	34.6763
982	14:56:00	18.8737	11.8621	30.7358
983	14:56:00	15.4352	10.7614	26.1966
984	14:56:00	23.4957	13.4084	36.9042
985	14:57:00	20.1936	15.293	35.4866
986	14:57:00	20.1149	13.5811	33.696
987	14:58:00	17.353	11.6343	28.9872
988	14:58:00	18.4971	15.492	33.9892
989		19.9019	10.5557	30.4576

## Sheet: Sheet2
Number	Arrival time	X1	X2	X3
1	08:00:00	17.0305	15.0183	32.0488			X1	X2	X3
2	08:00:00	21.6788	17.8073	39.4861		MEAN	22	18	40
3	08:00:00	17.0638	15.0383	32.1021
4	08:01:00	17.271	15.1626	32.4336
5	08:01:00	19.5098	16.5059	36.0157
6	08:02:00	23.3689	18.8213	42.1903
7	08:03:00	17.6	15.36	32.96
8	08:04:00	19.8794	16.7277	36.6071
9	08:04:00	22	20.3575	42.3575
10	08:05:00	20.6937	17.2162	37.9098
11	08:05:00	17.9287	15.5572	33.4859
12	08:05:00	25.8311	20.2987	46.1298
13	08:06:00	22	20.2306	42.2306
14	08:07:00	23.0271	18.6163	41.6434
15	08:07:00	21.9452	17.9671	39.9124
16	08:08:00	22.3908	18.2345	40.6253
17	08:09:00	25.2296	19.9378	45.1674
18	08:10:00	21.8573	17.9144	39.7717
19	08:11:00	18.5296	15.9178	34.4473
20	08:11:00	17.8838	15.5303	33.4141
21	08:11:00	19.5922	16.5553	36.1476
22	08:12:00	22	20.6979	42.6979
23	08:12:00	20.6699	17.2019	37.8718
24	08:13:00	22	20.1476	42.1476
25	08:14:00	17.3058	15.1835	32.4893
26	08:14:00	21.5265	17.7159	39.2424
27	08:14:00	19.3679	16.4208	35.7887
28	08:15:00	23.2154	18.7292	41.9446
29	08:15:00	17.9104	15.5462	33.4566
30	08:16:00	22	19.8301	41.8301
31	08:16:00	25.1472	19.8883	45.0356
32	08:17:00	19.7381	16.6429	36.381
33	08:17:00	18.0334	15.62	33.6534
34	08:17:00	21.8006	17.8803	39.6809
35	08:17:00	22	19.7788	41.7788
36	08:18:00	22	20.2811	42.2811
37	08:19:00	22	20.4756	42.4756
38	08:19:00	20.1788	16.9073	37.0861
39	08:20:00	17.3519	15.2111	32.563
40	08:20:00	19.6066	16.564	36.1705
41	08:21:00	21.2039	17.5224	38.7263
42	08:21:00	17.2805	15.1683	32.4487
43	08:22:00	23.5868	18.9521	42.5389
44	08:22:00	22	19.578	41.578
45	08:22:00	22	20.3454	42.3454
46	08:22:00	20.9717	17.383	38.3547
47	08:23:00	17.7132	15.4279	33.1411
48	08:23:00	20.813	17.2878	38.1008
49	08:24:00	19.19	16.314	35.504
50	08:24:00	23.0772	18.6463	41.7234
51	08:25:00	23.2246	18.7347	41.9593
52	08:25:00	25.7692	20.2615	46.0307
53	08:26:00	18.9364	16.1618	35.0982
54	08:26:00	22.7488	18.4493	41.198
55	08:26:00	19.2144	16.3287	35.5431
56	08:27:00	17.5713	15.3428	32.9141
57	08:27:00	19.8578	16.7147	36.5724
58	08:28:00	24.0666	19.2399	43.3065
59	08:28:00	23.8175	19.0905	42.908
60	08:29:00	22	20.2134	42.2134
61	08:29:00	26.9316	20.959	47.8906
62	08:29:00	22	20.9672	42.9672
63	08:30:00	17.745	15.447	33.1919
64	08:30:00	21.6257	17.7754	39.4011
65	08:31:00	19.7323	16.6394	36.3717
66	08:32:00	22	20.0405	42.0405
67	08:33:00	25.7317	20.239	45.9706
68	08:33:00	22	20.2992	42.2992
69	08:33:00	17.9494	15.5697	33.5191
70	08:34:00	22.244	18.1464	40.3904
71	08:34:00	18.7032	16.0219	34.7252
72	08:35:00	22.4463	18.2678	40.7141
73	08:35:00	23.4113	18	41.4113
74	08:35:00	24.2634	18	42.2634
75	08:36:00	24.4847	18	42.4847
76	08:36:00	18.4322	15.8593	34.2916
77	08:36:00	18.9208	16.1525	35.0733
78	08:37:00	22	18	40
79	08:37:00	19.8468	16.7081	36.5548
80	08:38:00	18.6739	16.0044	34.6783
81	08:39:00	19.2285	16.3371	35.5655
82	08:40:00	22.8791	18.5275	41.4065
83	08:40:00	21.724	17.8344	39.5583
84	08:40:00	23.5874	18.9525	42.5399
85	08:41:00	22	19.4624	41.4624
86	08:41:00	22.6603	18.3962	41.0564
87	08:41:00	20.3946	17.0367	37.4313
88	08:42:00	20.8169	17.2902	38.1071
89	08:43:00	21.1688	17.5013	38.6701
90	08:44:00	22.7698	18.4619	41.2317
91	08:44:00	22.453	18.2718	40.7249
92	08:45:00	17.5762	15.3457	32.9219
93	08:45:00	21.792	17.8752	39.6672
94	08:46:00	19.0746	16.2448	35.3194
95	08:47:00	22	20.6266	42.6266
96	08:47:00	25.1945	19.9167	45.1112
97	08:48:00	17.0317	15.019	32.0508
98	08:49:00	20.2646	16.9587	37.2233
99	08:49:00	18.507	15.9042	34.4112
100	08:50:00	22.4326	18.2596	40.6922
101	08:51:00	22.2693	18.1616	40.4309
102	08:51:00	20.2005	16.9203	37.1208
103	08:52:00	22.2422	18.1453	40.3875
104	08:53:00	19.1329	16.2798	35.4127
105	08:54:00	22.8455	18	40.8455
106	08:55:00	23.2551	18	41.2551
107	08:55:00	18.2803	15.7682	34.0484
108	08:56:00	26.7626	20.8575	47.6201
109	08:57:00	18.6822	16.0093	34.6915
110	08:58:00	21.6986	17.8192	39.5178
111	08:59:00	18.6999	16.0199	34.7198
112	09:00:00	17.4117	15.247	32.6587
113	09:00:00	23.531	18.9186	42.4495
114	09:01:00	19.2047	16.3228	35.5275
115	09:01:00	22.7024	18.4214	41.1238
116	09:01:00	17.8161	15.4896	33.3057
117	09:01:00	19.1632	16.2979	35.461
118	09:02:00	19.5245	16.5147	36.0392
119	09:02:00	26.83	20.898	47.728
120	09:02:00	19.9572	16.7743	36.7316
121	09:03:00	19.8159	16.6896	36.5055
122	09:03:00	24.4065	19.4439	43.8505
123	09:04:00	17.4648	15.2789	32.7437
124	09:04:00	24.8082	19.6849	44.4931
125	09:04:00	17.2017	15.121	32.3228
126	09:04:00	19.8104	16.6863	36.4967
127	09:05:00	18.4301	15.8581	34.2882
128	09:05:00	20.7889	17.2733	38.0622
129	09:05:00	21.3995	17.6397	39.0393
130	09:06:00	24.4908	19.4945	43.9852
131	09:06:00	21.4975	17.6985	39.196
132	09:06:00	23.4873	18.8924	42.3797
133	09:06:00	17.9345	15.5607	33.4952
134	09:07:00	19.9991	16.7994	36.7985
135	09:07:00	22.6197	18.3718	40.9915
136	09:07:00	18.2146	15.7288	33.9434
137	09:08:00	26.3655	20.6193	46.9848
138	09:08:00	26.1821	20.5093	46.6914
139	09:09:00	21.6962	17.8177	39.5139
140	09:09:00	21.9568	17.9741	39.9309
141	09:10:00	20.6836	17.2102	37.8937
142	09:10:00	21.2247	17.5348	38.7595
143	09:10:00	18.6889	16.0133	34.7022
144	09:11:00	26.277	20.5662	46.8432
145	09:11:00	26.8465	20.9079	47.7544
146	09:11:00	20.3085	16.9851	37.2936
147	09:11:00	23.8969	19.1381	43.035
148	09:12:00	17.7453	15.4472	33.1924
149	09:12:00	17.7462	15.4477	33.1939
150	09:12:00	21.9477	17.9686	39.9163
151	09:13:00	25.2028	19.9217	45.1244
152	09:13:00	17.4453	15.2672	32.7124
153	09:13:00	20.9384	17.363	38.3015
154	09:14:00	26.0588	20.4353	46.4941
155	09:14:00	20.1053	16.8632	36.9684
156	09:14:00	26.1272	20.4763	46.6035
157	09:14:00	19.4329	16.4598	35.8927
158	09:15:00	22.8367	18.502	41.3387
159	09:15:00	25.3505	20.0103	45.3608
160	09:15:00	26.5654	20.7392	47.3047
161	09:15:00	20.8652	17.3191	38.1843
162	09:15:00	26.4894	20.6937	47.1831
163	09:16:00	21.9709	17.9825	39.9534
164	09:16:00	19.6911	16.6147	36.3058
165	09:16:00	25.3587	20.0152	45.3739
166	09:17:00	22.9014	18.5408	41.4422
167	09:17:00	18.5488	15.9293	34.4781
168	09:17:00	26.0512	20.4307	46.4819
169	09:17:00	17.3909	15.2346	32.6255
170	09:18:00	25.2833	19.97	45.2533
171	09:18:00	20.5148	17.1089	37.6237
172	09:18:00	19.1638	16.2983	35.462
173	09:19:00	21.9782	17.9869	39.9651
174	09:19:00	26.8749	20.9249	47.7998
175	09:19:00	18.2928	15.7757	34.0684
176	09:19:00	22.3322	18.1993	40.5315
177	09:20:00	20.4855	17.0913	37.5768
178	09:20:00	24.7578	19.6547	44.4125
179	09:21:00	22.1064	18.0638	40.1702
180	09:21:00	25.4765	20.0859	45.5624
181	09:21:00	26.3799	20.6279	47.0078
182	09:22:00	23.8477	19.1086	42.9564
183	09:22:00	26.2575	20.5545	46.812
184	09:22:00	23.5481	18.9288	42.4769
185	09:22:00	26.238	20.5428	46.7807
186	09:22:00	25.1219	19.8731	44.995
187	09:23:00	20.6891	17.2134	37.9025
188	09:23:00	23.0878	18.6527	41.7405
189	09:23:00	26.32	20.592	46.9121
190	09:24:00	17.1492	15.0895	32.2388
191	09:24:00	22.6484	18.389	41.0374
192	09:24:00	18.4933	15.896	34.3892
193	09:24:00	20.021	16.8126	36.8336
194	09:25:00	24.9839	19.7904	44.7743
195	09:25:00	26.2572	20.5543	46.8115
196	09:26:00	24.5533	19.532	44.0853
197	09:26:00	26.516	20.7096	47.2256
198	09:26:00	25.482	20.0892	45.5712
199	09:26:00	22.8058	18.4835	41.2893
200	09:27:00	26.8144	20.8887	47.7031
201	09:27:00	25.9053	20.3432	46.2485
202	09:27:00	23.1101	18.6661	41.7762
203	09:27:00	19.5831	16.5499	36.1329
204	09:28:00	26.3454	20.6072	46.9526
205	09:28:00	21.1816	17.509	38.6906
206	09:29:00	25.3026	19.9815	45.2841
207	09:29:00	20.0531	16.8318	36.8849
208	09:29:00	20.4532	17.0719	37.5251
209	09:29:00	22.3218	18.1931	40.5149
210	09:30:00	21.4316	17.659	39.0905
211	09:31:00	23.1931	18.7159	41.909
212	09:32:00	25.9245	20.3547	46.2792
213	09:33:00	22.8202	18.4921	41.3123
214	09:33:00	24.456	19.4736	43.9296
215	09:34:00	24.8011	19.6807	44.4818
216	09:35:00	26.3432	20.6059	46.9492
217	09:36:00	23.9784	19.187	43.1654
218	09:37:00	19.3029	16.3818	35.6847
219	09:38:00	18.5937	15.9562	34.5499
220	09:39:00	20.0583	16.835	36.8932
221	09:40:00	17.2594	15.1556	32.4151
222	09:41:00	17.058	15.0348	32.0928
223	09:41:00	19.8971	16.7383	36.6354
224	09:41:00	20.3543	17.0126	37.3669
225	09:41:00	20.0219	16.8132	36.8351
226	09:42:00	19.0099	16.206	35.2159
227	09:42:00	19.7497	16.6498	36.3995
228	09:42:00	24.3937	19.4362	43.83
229	09:43:00	24.944	19.7664	44.7103
230	09:44:00	19.6283	16.577	36.2052
231	09:45:00	22.2287	18.1372	40.366
232	09:46:00	22.4897	18.2938	40.7835
233	09:46:00	18.4533	15.872	34.3253
234	09:47:00	22.526	18.3156	40.8416
235	09:47:00	22.8095	18.4857	41.2952
236	09:47:00	24.275	19.365	43.64
237	09:48:00	18.4722	15.8833	34.3555
238	09:49:00	18.4725	15.8835	34.356
239	09:49:00	20.574	17.1444	37.7184
240	09:50:00	23.328	18.7968	42.1248
241	09:50:00	26.7916	20.8749	47.6665
242	09:51:00	19.5217	16.513	36.0348
243	09:51:00	22.0807	18.0484	40.1292
244	09:51:00	26.816	20.8896	47.7056
245	09:52:00	26.3866	20.6319	47.0185
246	09:52:00	18.3153	15.7892	34.1046
247	09:53:00	19.7036	16.6222	36.3258
248	09:53:00	21.7224	17.8335	39.5559
249	09:53:00	18.9864	16.1919	35.1783
250	09:54:00	26.6228	20.7737	47.3965
251	09:55:00	22.2596	18.1557	40.4153
252	09:56:00	24.2192	19.3315	43.5506
253	09:57:00	23.2111	18.7267	41.9378
254	09:58:00	22.1842	18.1105	40.2947
255	09:59:00	20.7318	17.2391	37.9709
256	10:00:00	23.7431	19.0458	42.7889
257	10:01:00	18.5848	15.9509	34.5357
258	10:01:00	17.9156	15.5493	33.4649
259	10:02:00	26.9048	20.9429	47.8477
260	10:02:00	18.3462	15.8077	34.1539
261	10:03:00	25.7436	20.2461	45.9897
262	10:04:00	22.5403	18.3242	40.8645
263	10:04:00	17.7187	15.4312	33.1499
264	10:04:00	22.8739	18.5243	41.3982
265	10:05:00	18.1435	15.6861	33.8296
266	10:05:00	26.7076	20.8246	47.5322
267	10:05:00	23.165	18.699	41.8641
268	10:06:00	26.5398	20.7239	47.2636
269	10:07:00	25.5907	20.1544	45.745
270	10:07:00	23.6631	18.9979	42.661
271	10:08:00	20.5218	17.1131	37.6349
272	10:08:00	21.4569	17.6742	39.1311
273	10:09:00	24.893	19.7358	44.6288
274	10:09:00	18.5329	15.9198	34.4527
275	10:10:00	22.7567	18.454	41.2107
276	10:10:00	18.6907	16.0144	34.7052
277	10:10:00	17.9595	15.5757	33.5352
278	10:11:00	25.2827	19.9696	45.2524
279	10:11:00	23.8972	19.1383	43.0355
280	10:12:00	23.3894	18.8336	42.223
281	10:12:00	22.6514	18.3909	41.0423
282	10:12:00	25.4133	20.048	45.4613
283	10:13:00	19.1885	16.3131	35.5016
284	10:14:00	25.5623	20.1374	45.6996
285	10:14:00	26.6973	20.8184	47.5156
286	10:14:00	17.4614	15.2769	32.7383
287	10:15:00	22.8501	18.5101	41.3601
288	10:15:00	18.0657	15.6394	33.7051
289	10:16:00	19.9902	16.7941	36.7843
290	10:17:00	21.3614	17.6168	38.9782
291	10:17:00	21.239	17.5434	38.7824
292	10:17:00	18.3562	15.8137	34.17
293	10:17:00	25.5769	20.1462	45.7231
294	10:18:00	26.7299	20.8379	47.5679
295	10:19:00	24.2393	19.3436	43.5829
296	10:19:00	25.5772	20.1463	45.7236
297	10:20:00	24.6464	19.5878	44.2343
298	10:20:00	19.143	16.2858	35.4288
299	10:21:00	22.6838	18.4103	41.094
300	10:21:00	19.5376	16.5226	36.0602
301	10:22:00	25.84	20.304	46.144
302	10:22:00	23.4644	18.8787	42.3431
303	10:23:00	24.626	19.5756	44.2015
304	10:23:00	23.1534	18.6921	41.8455
305	10:24:00	24.1871	19.3123	43.4994
306	10:24:00	18.2821	15.7692	34.0513
307	10:25:00	18.2699	15.7619	34.0318
308	10:25:00	24.9012	19.7407	44.642
309	10:26:00	19.9838	16.7903	36.7741
310	10:27:00	20.5255	17.1153	37.6408
311	10:27:00	24.376	19.4256	43.8016
312	10:28:00	22.8596	18.5157	41.3753
313	10:28:00	22.9249	18.5549	41.4798
314	10:29:00	24.3196	19.3917	43.7113
315	10:29:00	25.9459	20.3675	46.3134
316	10:33:00	26.8932	20.9359	47.8291
317	10:36:00	21.8015	17.8809	39.6824
318	10:40:00	23.1376	18.6825	41.8201
319	10:41:00	18.0123	15.6074	33.6197
320	10:41:00	20.542	17.1252	37.6672
321	10:51:00	25.0798	19.8479	44.9276
322	10:51:00	19.3206	16.3924	35.713
323	10:52:00	25.3343	20.0006	45.3349
324	10:56:00	19.1827	16.3096	35.4923
325	10:57:00	22.6688	18.4013	41.0701
326	10:57:00	20.0213	16.8128	36.8341
327	11:00:00	20.816	17.2896	38.1057
328	11:00:00	26.0219	20.4131	46.435
329	11:01:00	24.1941	19.3165	43.5106
330	11:01:00	23.6344	18.9807	42.6151
331	11:02:00	22.4616	18.277	40.7385
332	11:04:00	22.4811	18.2887	40.7698
333	11:07:00	24.0861	19.2517	43.3377
334	11:11:00	25.7796	20.2677	46.0473
335	11:11:00	21.677	17.8062	39.4831
336	11:12:00	24.5423	19.5254	44.0678
337	11:13:00	18.7978	16.0787	34.8766
338	11:14:00	18.8983	16.139	35.0372
339	11:14:00	20.7327	17.2396	37.9724
340	11:15:00	21.611	17.7666	39.3777
341	11:15:00	26.4659	20.6796	47.1455
342	11:16:00	24.5256	19.5153	44.0409
343	11:17:00	22.1973	18.1184	40.3157
344	11:17:00	19.4622	16.4773	35.9396
345	11:17:00	24.3211	19.3927	43.7137
346	11:18:00	22.2992	18.1795	40.4788
347	11:19:00	18.1588	15.6953	33.8541
348	11:19:00	23.8297	19.0978	42.9276
349	11:20:00	24.1715	19.3029	43.4745
350	11:21:00	24.7706	19.6624	44.433
351	11:22:00	22.0414	18.0248	40.0662
352	11:23:00	26.2035	20.5221	46.7255
353	11:23:00	21.2582	17.5549	38.8132
354	11:24:00	22.0792	18.0475	40.1267
355	11:25:00	20.8328	17.2997	38.1325
356	11:26:00	18.3959	15.8375	34.2335
357	11:27:00	26.8074	20.8845	47.6919
358	11:27:00	25.5531	20.1319	45.685
359	11:28:00	20.5371	17.1223	37.6594
360	11:28:00	17.4428	15.2657	32.7085
361	11:28:00	19.5828	16.5497	36.1325
362	11:28:00	24.2948	19.3769	43.6717
363	11:29:00	22.6572	18.3943	41.0515
364	11:29:00	17.3931	15.2358	32.6289
365	11:29:00	26.7574	20.8544	47.6118
366	11:29:00	23.8233	19.094	42.9173
367	11:30:00	24.5298	19.5179	44.0477
368	11:30:00	19.5617	16.537	36.0988
369	11:31:00	19.411	16.4466	35.8575
370	11:31:00	20.8234	17.294	38.1174
371	11:31:00	21.319	17.5914	38.9104
372	11:32:00	17.7981	15.4788	33.2769
373	11:32:00	22.9737	18.5842	41.5579
374	11:32:00	23.0759	18.6456	41.7215
375	11:33:00	22.4811	18.2887	40.7698
376	11:34:00	20.3384	17.0031	37.3415
377	11:35:00	17.9165	15.5499	33.4664
378	11:35:00	18.6221	15.9732	34.5953
379	11:36:00	20.5176	17.1105	37.6281
380	11:36:00	24.8021	19.6812	44.4833
381	11:37:00	21.0162	17.4097	38.426
382	11:38:00	23.2322	18.7393	41.9715
383	11:38:00	24.8222	19.6933	44.5155
384	11:39:00	17.8936	15.5361	33.4297
385	11:39:00	22.493	18.2958	40.7888
386	11:39:00	20.2347	16.9408	37.1755
387	11:40:00	18.4408	15.8645	34.3052
388	11:40:00	26.3796	20.6277	47.0073
389	11:40:00	19.3423	16.4054	35.7477
390	11:41:00	21.7734	17.864	39.6374
391	11:41:00	20.5539	17.1323	37.6862
392	11:41:00	20.8874	17.3325	38.2199
393	11:41:00	20.17	16.902	37.0719
394	11:42:00	25.551	20.1306	45.6816
395	11:42:00	22.4921	18.2953	40.7874
396	11:42:00	19.111	16.2666	35.3775
397	11:43:00	21.8439	17.9063	39.7502
398	11:45:00	26.1241	20.4745	46.5986
399	11:45:00	20.1007	16.8604	36.9611
400	11:45:00	19.9627	16.7776	36.7404
401	11:45:00	23.2752	18.7651	42.0403
402	11:47:00	24.8121	19.6873	44.4994
403	11:47:00	20.2655	16.9593	37.2248
404	11:47:00	25.2519	19.9511	45.203
405	11:47:00	26.639	20.7834	47.4223
406	11:48:00	17.2823	15.1694	32.4517
407	11:48:00	24.4093	19.4456	43.8549
408	11:49:00	20.4416	17.0649	37.5065
409	11:51:00	21.3504	17.6102	38.9607
410	11:52:00	22.8708	18.5225	41.3934
411	11:55:00	26.7745	20.8647	47.6391
412	11:56:00	21.0522	17.4313	38.4836
413	11:57:00	21.1084	17.465	38.5734
414	11:58:00	24.7068	19.6241	44.3309
415	12:00:00	20.3024	16.9814	37.2839
416	12:01:00	26.2706	20.5624	46.833
417	12:02:00	19.3142	16.3885	35.7027
418	12:04:00	24.6983	19.619	44.3173
419	12:06:00	17.9259	15.5556	33.4815
420	12:07:00	26.3289	20.5973	46.9262
421	12:11:00	23.1864	18.7118	41.8983
422	12:12:00	22.4457	18.2674	40.7132
423	12:13:00	22.0798	18.0479	40.1277
424	12:14:00	25.2159	19.9295	45.1454
425	12:14:00	21.8762	17.9257	39.802
426	12:15:00	22.1415	18.0849	40.2263
427	12:16:00	20.2496	16.9498	37.1994
428	12:17:00	25.2833	19.97	45.2533
429	12:17:00	18.8998	16.1399	35.0396
430	12:17:00	26.5218	20.7131	47.2348
431	12:19:00	19.3682	16.4209	35.7892
432	12:19:00	25.3077	19.9846	45.2924
433	12:19:00	24.2015	19.3209	43.5223
434	12:20:00	21.9312	17.9587	39.8899
435	12:20:00	26.8721	20.9233	47.7954
436	12:20:00	18.5738	15.9443	34.5181
437	12:21:00	26.1559	20.4935	46.6494
438	12:22:00	23.5639	18.9384	42.5023
439	12:23:00	21.2265	17.5359	38.7624
440	12:23:00	22.5379	18.3227	40.8606
441	12:24:00	18.8247	16.0948	34.9195
442	12:27:00	24.9409	19.7645	44.7055
443	12:27:00	19.7442	16.6465	36.3908
444	12:28:00	26.6365	20.7819	47.4184
445	12:29:00	24.7819	19.6691	44.4511
446	12:29:00	20.6909	17.2145	37.9055
447	12:29:00	26.4931	20.6959	47.1889
448	12:30:00	19.8028	16.6817	36.4845
449	12:32:00	18.8137	16.0882	34.9019
450	12:33:00	26.693	20.8158	47.5088
451	12:35:00	18.1188	15.6713	33.7901
452	12:35:00	24.2524	19.3515	43.6039
453	12:37:00	22.815	18.489	41.304
454	12:37:00	26.6442	20.7865	47.4306
455	12:40:00	20.39	17.034	37.424
456	12:41:00	17.0995	15.0597	32.1592
457	12:41:00	17.1843	15.1106	32.2949
458	12:43:00	19.1174	16.2704	35.3878
459	12:44:00	23.2761	18.7657	42.0418
460	12:45:00	26.371	20.6226	46.9936
461	12:45:00	19.0402	16.2241	35.2643
462	12:48:00	24.1694	19.3016	43.4711
463	12:50:00	17.3745	15.2247	32.5991
464	12:50:00	22.9725	18.5835	41.556
465	12:51:00	22.5632	18.3379	40.9012
466	12:53:00	23.56	18.936	42.4959
467	12:55:00	19.4995	16.4997	35.9991
468	12:56:00	25.1793	19.9076	45.0868
469	12:56:00	21.7801	17.8681	39.6482
470	13:00:00	23.6509	18.9905	42.6414
471	13:00:00	20.2398	16.9439	37.1838
472	13:01:00	17.2057	15.1234	32.3291
473	13:01:00	21.1032	17.4619	38.5651
474	13:01:00	25.0392	19.8235	44.8627
475	13:02:00	21.3046	17.5828	38.8874
476	13:03:00	18.4216	15.8529	34.2745
477	13:03:00	23.9338	19.1603	43.0941
478	13:04:00	17.9934	15.596	33.5894
479	13:04:00	25.4661	20.0797	45.5458
480	13:05:00	24.7721	19.6633	44.4354
481	13:05:00	24.6467	19.588	44.2347
482	13:05:00	17.7538	15.4523	33.2061
483	13:06:00	26.913	20.9478	47.8608
484	13:07:00	18.9709	16.1825	35.1534
485	13:07:00	24.2652	19.3591	43.6244
486	13:07:00	18.7554	16.0533	34.8087
487	13:08:00	24.8237	19.6942	44.518
488	13:09:00	21.0245	17.4147	38.4392
489	13:10:00	25.1399	19.8839	45.0238
490	13:11:00	21.8427	17.9056	39.7483
491	13:11:00	17.9799	15.588	33.5679
492	13:12:00	25.6486	20.1892	45.8378
493	13:12:00	24.9437	19.7662	44.7099
494	13:13:00	23.5322	18.9193	42.4515
495	13:14:00	23.2236	18.7342	41.9578
496	13:14:00	18.1447	15.6868	33.8316
497	13:14:00	25.2968	19.9781	45.2748
498	13:15:00	21.3904	17.6342	39.0246
499	13:15:00	25.5733	20.144	45.7172
500	13:15:00	25.2946	19.9768	45.2714
501	13:16:00	25.3316	19.9989	45.3305
502	13:16:00	24.5872	19.5523	44.1395
503	13:16:00	22.819	18.4914	41.3103
504	13:17:00	22.8367	18.502	41.3387
505	13:17:00	25.5128	20.1077	45.6205
506	13:17:00	23.6857	19.0114	42.6971
507	13:17:00	22.3954	18.2372	40.6326
508	13:18:00	26.0884	20.453	46.5415
509	13:18:00	22.0237	18.0142	40.0378
510	13:19:00	18.7359	16.0415	34.7774
511	13:19:00	23.3573	18.8144	42.1717
512	13:19:00	25.2727	19.9636	45.2362
513	13:20:00	17.0299	15.0179	32.0479
514	13:20:00	19.7296	16.6377	36.3673
515	13:20:00	21.2628	17.5577	38.8205
516	13:21:00	22.118	18.0708	40.1887
517	13:21:00	25.1375	19.8825	45.0199
518	13:22:00	18.4801	15.8881	34.3682
519	13:22:00	18.7811	16.0686	34.8497
520	13:23:00	19.2874	16.3724	35.6598
521	13:23:00	21.3507	17.6104	38.9611
522	13:24:00	25.9941	20.3965	46.3906
523	13:24:00	19.833	16.6998	36.5329
524	13:25:00	19.2022	16.3213	35.5235
525	13:26:00	20.8505	17.3103	38.1608
526	13:27:00	24.3882	19.4329	43.8212
527	13:27:00	20.0811	16.8487	36.9298
528	13:28:00	23.8252	19.0951	42.9203
529	13:29:00	25.9001	20.3401	46.2402
530	13:29:00	17.4266	15.256	32.6826
531	13:30:00	21.5796	17.7478	39.3274
532	13:32:00	21.9596	17.9757	39.9353
533	13:33:00	20.1904	16.9142	37.1046
534	13:33:00	18.7283	16.037	34.7652
535	13:33:00	24.3959	19.4375	43.8334
536	13:34:00	25.6343	20.1806	45.8149
537	13:38:00	25.9425	20.3655	46.3081
538	13:39:00	21.7133	17.828	39.5412
539	13:41:00	23.0189	18.6113	41.6302
540	13:41:00	22.1289	18.0774	40.2063
541	13:41:00	24.0736	19.2441	43.3177
542	13:43:00	20.3531	17.0118	37.3649
543	13:45:00	20.3638	17.0183	37.382
544	13:45:00	23.2111	18.7267	41.9378
545	13:47:00	22.7439	18.4463	41.1902
546	13:51:00	24.7813	19.6688	44.4501
547	13:51:00	17.1874	15.1124	32.2998
548	13:53:00	18.139	15.6834	33.8223
549	13:55:00	24.5942	19.5565	44.1508
550	13:55:00	20.8304	17.2982	38.1286
551	13:56:00	19.7262	16.6357	36.3619
552	13:58:00	21.998	17.9988	39.9968
553	14:00:00	17.987	15.5922	33.5791
554	14:00:00	17.5591	15.3355	32.8946
555	14:01:00	23.3689	18.8213	42.1903
556	14:01:00	25.9312	20.3587	46.29
557	14:02:00	22.5644	18.3387	40.9031
558	14:03:00	21.8277	17.8966	39.7244
559	14:03:00	25.1771	19.9063	45.0834
560	14:04:00	20.8267	17.296	38.1227
561	14:04:00	24.4346	19.4608	43.8954
562	14:04:00	23.9863	19.1918	43.1781
563	14:05:00	23.068	18.6408	41.7088
564	14:05:00	21.0266	17.416	38.4426
565	14:06:00	21.3013	17.5808	38.882
566	14:07:00	23.7434	19.046	42.7894
567	14:07:00	24.4654	19.4793	43.9447
568	14:07:00	19.6139	16.5683	36.1823
569	14:08:00	22.844	18.5064	41.3504
570	14:09:00	20.267	16.9602	37.2272
571	14:10:00	22.2403	18.1442	40.3845
572	14:10:00	21.8485	17.9091	39.7576
573	14:11:00	26.6677	20.8006	47.4682
574	14:11:00	25.591	20.1546	45.7455
575	14:11:00	20.7468	17.2481	37.9948
576	14:11:00	18.3068	15.7841	34.0909
577	14:12:00	25.1304	19.8783	45.0087
578	14:12:00	25.381	20.0286	45.4096
579	14:12:00	19.7674	16.6605	36.4279
580	14:13:00	24.2927	19.3756	43.6683
581	14:13:00	23.3607	18.8164	42.1771
582	14:13:00	26.1305	20.4783	46.6088
583	14:13:00	19.1845	16.3107	35.4952
584	14:14:00	17.079	15.0474	32.1265
585	14:14:00	23.7821	19.0693	42.8514
586	14:14:00	22.8406	18.5044	41.345
587	14:14:00	22.183	18.1098	40.2927
588	14:14:00	17.5463	15.3278	32.8741
589	14:15:00	17.4505	15.2703	32.7207
590	14:15:00	26.2535	20.5521	46.8056
591	14:15:00	19.8022	16.6813	36.4835
592	14:15:00	17.7749	15.4649	33.2398
593	14:16:00	17.5237	15.3142	32.8379
594	14:16:00	23.6982	19.0189	42.7171
595	14:17:00	24.6501	19.59	44.2401
596	14:17:00	21.1597	17.4958	38.6555
597	14:17:00	25.1701	19.9021	45.0722
598	14:18:00	22.6127	18.3676	40.9803
599	14:18:00	26.5846	20.7508	47.3354
600	14:18:00	26.6051	20.7631	47.3681
601	14:19:00	23.2313	18.7388	41.97
602	14:19:00	20.8041	17.2825	38.0866
603	14:19:00	18.1869	15.7121	33.899
604	14:19:00	23.3656	18.8193	42.1849
605	14:19:00	17.9531	15.5719	33.5249
606	14:20:00	22.5083	18.305	40.8133
607	14:20:00	22.8281	18.4969	41.325
608	14:20:00	18.092	15.6552	33.7471
609	14:21:00	24.094	19.2564	43.3504
610	14:21:00	24.315	19.389	43.704
611	14:21:00	23.1455	18.6873	41.8328
612	14:22:00	20.6497	17.1898	37.8395
613	14:22:00	23.7244	19.0347	42.7591
614	14:22:00	20.0177	16.8106	36.8283
615	14:23:00	22.7445	18.4467	41.1912
616	14:23:00	20.2655	16.9593	37.2248
617	14:23:00	24.0312	19.2187	43.2499
618	14:23:00	18.4512	15.8707	34.3218
619	14:24:00	18.9346	16.1607	35.0953
620	14:24:00	18.572	15.9432	34.5152
621	14:24:00	24.4377	19.4626	43.9003
622	14:25:00	23.3805	18.8283	42.2088
623	14:25:00	19.3112	16.3867	35.6979
624	14:26:00	21.1078	17.4647	38.5725
625	14:26:00	18.3538	15.8123	34.1661
626	14:26:00	19.504	16.5024	36.0065
627	14:26:00	20	16.8	36.8
628	14:27:00	23.8361	19.1017	42.9378
629	14:27:00	19.866	16.7196	36.5856
630	14:27:00	23.6301	18.9781	42.6082
631	14:27:00	18.3727	15.8236	34.1964
632	14:28:00	26.2486	20.5492	46.7978
633	14:28:00	20.6811	17.2087	37.8898
634	14:29:00	25.0947	19.8568	44.9516
635	14:29:00	18.0489	15.6294	33.6783
636	14:30:00	17.6091	15.3655	32.9746
637	14:30:00	17.6394	15.3836	33.023
638	14:31:00	24.4773	19.4864	43.9637
639	14:32:00	18.9935	16.1961	35.1896
640	14:33:00	17.9101	15.546	33.4561
641	14:33:00	26.1025	20.4615	46.5639
642	14:33:00	24.6815	19.6089	44.2904
643	14:34:00	20.527	17.1162	37.6432
644	14:34:00	20.0931	16.8558	36.9489
645	14:35:00	19.5352	16.5211	36.0563
646	14:35:00	23.4418	18.8651	42.307
647	14:36:00	20.057	16.8342	36.8913
648	14:37:00	25.1045	19.8627	44.9672
649	14:37:00	20.5917	17.155	37.7468
650	14:38:00	21.3175	17.5905	38.9079
651	14:39:00	25.345	20.007	45.352
652	14:40:00	26.3448	20.6069	46.9516
653	14:40:00	24.0162	19.2097	43.2259
654	14:41:00	24.2375	19.3425	43.5799
655	14:41:00	23.1202	18.6721	41.7923
656	14:41:00	25.0758	19.8455	44.9213
657	14:42:00	26.6735	20.8041	47.4775
658	14:42:00	24.6586	19.5952	44.2538
659	14:43:00	21.8552	17.9131	39.7683
660	14:44:00	23.3457	18.8074	42.1531
661	14:45:00	25.0203	19.8122	44.8324
662	14:45:00	20.4016	17.041	37.4425
663	14:45:00	21.5128	17.7077	39.2204
664	14:46:00	25.9978	20.3987	46.3964
665	14:46:00	25.3331	19.9998	45.3329
666	14:47:00	25.2217	19.933	45.1547
667	14:47:00	18.0785	15.6471	33.7256
668	14:48:00	18.3227	15.7936	34.1163
669	14:49:00	26.9988	20.9993	47.998
670	14:49:00	20.1816	16.9089	37.0905
671	14:50:00	25.6908	20.2145	45.9052
672	14:50:00	20.9186	17.3511	38.2697
673	14:50:00	24.1853	19.3112	43.4964
674	14:51:00	19.891	16.7346	36.6256
675	14:51:00	24.1804	19.3082	43.4886
676	14:51:00	18.319	15.7914	34.1104
677	14:52:00	26.2062	20.5237	46.7299
678	14:53:00	22.6652	18.3991	41.0642
679	14:54:00	24.8356	19.7014	44.537
680	14:55:00	22.9557	18.5734	41.5291
681	14:56:00	21.8851	17.9311	39.8162
682	14:57:00	18.6782	16.0069	34.6851
683	14:58:00	22.1973	18.1184	40.3157
684	14:59:00	21.0129	17.4077	38.4206

## Sheet: Sheet3
Number	Arrival time	X1	X2	X3
1	08:00:00	19.0266	17.0118	36.0385			X1	X2	X3
2	08:00:00	20.2585	17.5593	37.8179		MEAN	24	19	43
3	08:00:00	23.151	18.8449	41.9959
4	08:01:00	21.6346	18.1709	39.8055
5	08:01:00	27.4259	20.7449	48.1708
6	08:02:00	23.6534	19.0682	42.7216
7	08:03:00	27.6852	20.8601	48.5453
8	08:04:00	22.3954	18.5091	40.9045
9	08:04:00	22.5012	18.5561	41.0573
10	08:05:00	24.0129	19.228	43.2409
11	08:05:00	19.8765	17.3895	37.266
12	08:05:00	26.9359	20.5271	47.463
13	08:06:00	20.765	17.7844	38.5495
14	08:07:00	19.8798	17.391	37.2708
15	08:07:00	26.3556	20.2691	46.6247
16	08:08:00	19.0895	17.0398	36.1293
17	08:09:00	19.0407	17.0181	36.0587
18	08:10:00	27.3111	20.6938	48.005
19	08:11:00	19.874	17.3884	37.2624
20	08:11:00	22.3345	18.482	40.8164
21	08:11:00	27.198	20.6435	47.8415
22	08:12:00	23.2947	18.9087	42.2034
23	08:12:00	27.179	20.6351	47.8141
24	08:13:00	24.7946	19.5754	44.37
25	08:14:00	24.2645	19.3398	43.6043
26	08:14:00	20.0363	17.4606	37.4969
27	08:14:00	24.2788	19.3461	43.625
28	08:15:00	20.0687	17.475	37.5437
29	08:15:00	26.0749	20.1444	46.2192
30	08:16:00	20.6461	17.7316	38.3777
31	08:16:00	25.5082	19.8925	45.4008
32	08:17:00	24.659	19.5151	44.174
33	08:17:00	25.1039	19.7129	44.8168
34	08:17:00	25.2566	19.7807	45.0374
35	08:17:00	21.2984	18.0215	39.3199
36	08:18:00	27.2853	20.6824	47.9677
37	08:19:00	26.6486	20.3994	47.048
38	08:19:00	27.1035	20.6016	47.705
39	08:20:00	27.0593	20.5819	47.6412
40	08:20:00	27.8668	20.9408	48.8076
41	08:21:00	23.0115	18.7829	41.7944
42	08:21:00	23.602	19.0454	42.6474
43	08:22:00	24.0767	19.2563	43.333
44	08:22:00	22.4482	18.5325	40.9807
45	08:22:00	21.842	18.2631	40.1051
46	08:22:00	26.9472	20.5321	47.4793
47	08:23:00	27.8377	20.9279	48.7655
48	08:23:00	19.8586	17.3816	37.2402
49	08:24:00	24.2926	19.3522	43.6448
50	08:24:00	27.2705	20.6758	47.9463
51	08:25:00	19.6806	17.3025	36.9831
52	08:25:00	27.3757	20.7225	48.0982
53	08:26:00	24.1445	19.2864	43.431
54	08:26:00	27.8863	20.9495	48.8357
55	08:27:00	22.1881	18.4169	40.605
56	08:27:00	19.1818	17.0808	36.2626
57	08:28:00	22.5622	18.5832	41.1453
58	08:28:00	24.6554	19.5135	44.1689
59	08:29:00	27.215	20.6511	47.8661
60	08:29:00	22.8975	18.7322	41.6297
61	08:29:00	21.6297	18.1687	39.7984
62	08:30:00	21.9996	18.3332	40.3328
63	08:30:00	20.9718	17.8764	38.8482
64	08:31:00	22.9599	18.7599	41.7198
65	08:32:00	27.3271	20.7009	48.028
66	08:33:00	20.5999	17.7111	38.311
67	08:33:00	22.0595	18.3598	40.4193
68	08:33:00	23.1436	18.8416	41.9852
69	08:34:00	25.1012	19.7116	44.8128
70	08:34:00	24.303	19.3569	43.6599
71	08:35:00	25.8667	20.0519	45.9185
72	08:35:00	20.9924	17.8855	38.878
73	08:35:00	21.692	18.1964	39.8885
74	08:36:00	19.2763	17.1228	36.3991
75	08:40:00	23.2337	18.8816	42.1154
76	08:40:00	20.4516	17.6452	38.0968
77	08:41:00	26.3619	20.272	46.6338
78	08:41:00	26.9381	20.5281	47.4662
79	08:41:00	22.792	18.6854	41.4774
80	08:42:00	24.4771	19.4343	43.9114
81	08:43:00	20.1937	17.5305	37.7242
82	08:44:00	21.6895	18.1953	39.8849
83	08:44:00	19.8828	17.3923	37.2751
84	08:45:00	25.9037	20.0683	45.9721
85	08:45:00	20.6079	17.7146	38.3225
86	08:46:00	21.9919	18.3298	40.3217
87	08:47:00	21.461	18.0938	39.5548
88	08:47:00	19.3568	17.1586	36.5154
89	08:48:00	19.7559	17.3359	37.0918
90	08:49:00	19.8059	17.3582	37.164
91	08:49:00	24.8938	19.6195	44.5133
92	08:50:00	25.4852	19.8823	45.3674
93	08:51:00	20.949	17.8662	38.8153
94	08:51:00	20.9364	17.8606	38.797
95	08:52:00	24.0555	19.2469	43.3024
96	08:53:00	24.2939	19.3529	43.6468
97	08:54:00	23.7732	19.1214	42.8946
98	08:55:00	23.3068	18.9141	42.2209
99	08:55:00	21.631	18.1693	39.8004
100	08:56:00	22.8701	18.72	41.5901
101	08:57:00	20.0525	17.4678	37.5203
102	08:58:00	25.6953	19.9757	45.6709
103	08:59:00	22.0266	18.3451	40.3717
104	09:00:00	19.2656	17.118	36.3836
105	09:00:00	22.3152	18.4734	40.7887
106	09:01:00	19.9682	17.4303	37.3985
107	09:01:00	19.8015	17.3562	37.1577
108	09:01:00	24.8334	19.5926	44.426
109	09:01:00	24.9133	19.6281	44.5414
110	09:02:00	23.3356	18.9269	42.2626
111	09:02:00	21.0215	17.8985	38.92
112	09:02:00	23.7888	19.1284	42.9172
113	09:03:00	27.4625	20.7611	48.2236
114	09:03:00	22.6649	18.6288	41.2937
115	09:04:00	22.4427	18.5301	40.9727
116	09:04:00	23.2829	18.9035	42.1864
117	09:04:00	20.7474	17.7766	38.5241
118	09:04:00	22.3836	18.5038	40.8874
119	09:05:00	21.9332	18.3036	40.2368
120	09:05:00	27.7657	20.8959	48.6616
121	09:07:00	19.7597	17.3377	37.0974
122	09:07:00	22.9983	18.777	41.7754
123	09:08:00	21.0347	17.9043	38.9391
124	09:08:00	27.9214	20.9651	48.8865
125	09:09:00	26.0128	20.1168	46.1296
126	09:09:00	22.7671	18.6742	41.4413
127	09:10:00	21.0765	17.9229	38.9994
128	09:10:00	26.9582	20.537	47.4952
129	09:10:00	21.801	18.2449	40.046
130	09:11:00	22.5509	18.5782	41.1291
131	09:11:00	27.7404	20.8846	48.6251
132	09:11:00	23.5317	19.0141	42.5458
133	09:11:00	22.5531	18.5791	41.1322
134	09:12:00	27.3806	20.7247	48.1053
135	09:15:00	20.4898	17.6621	38.1519
136	09:15:00	19.0849	17.0377	36.1226
137	09:15:00	19.9352	17.4157	37.3509
138	09:15:00	24.7655	19.5625	44.328
139	09:16:00	27.7665	20.8962	48.6628
140	09:16:00	22.8863	18.7272	41.6135
141	09:16:00	21.867	18.2742	40.1412
142	09:17:00	23.2785	18.9015	42.18
143	09:17:00	21.3591	18.0485	39.4076
144	09:17:00	23.5438	19.0195	42.5633
145	09:17:00	22.0974	18.3766	40.474
146	09:18:00	23.4482	18.977	42.4252
147	09:18:00	22.8538	18.7128	41.5667
148	09:18:00	26.2825	20.2367	46.5192
149	09:19:00	24.504	19.4462	43.9503
150	09:19:00	22.4891	18.5507	41.0398
151	09:19:00	27.5704	20.8091	48.3795
152	09:19:00	25.7593	20.0041	45.7634
153	09:20:00	26.7676	20.4523	47.2198
154	09:20:00	23.8987	19.1772	43.0759
155	09:21:00	21.8898	18.2843	40.1741
156	09:21:00	22.7031	18.6458	41.3489
157	09:21:00	25.5821	19.9254	45.5075
158	09:22:00	27.4586	20.7594	48.218
159	09:22:00	23.3842	18.9485	42.3328
160	09:22:00	26.1559	20.1804	46.3363
161	09:22:00	20.0511	17.4672	37.5183
162	09:22:00	24.6631	19.5169	44.18
163	09:23:00	23.6468	19.0652	42.7121
164	09:23:00	23.6009	19.0449	42.6458
165	09:23:00	21.4335	18.0816	39.5151
166	09:24:00	20.1149	17.4955	37.6104
167	09:24:00	24.2376	19.3278	43.5654
168	09:24:00	22.7552	18.669	41.4242
169	09:24:00	27.8874	20.9499	48.8373
170	09:25:00	22.9124	18.7388	41.6512
171	09:25:00	27.6449	20.8422	48.487
172	09:26:00	21.3097	18.0265	39.3362
173	09:26:00	26.3748	20.2777	46.6525
174	09:26:00	19.5617	17.2496	36.8113
175	09:26:00	20.6689	17.7417	38.4106
176	09:27:00	26.399	20.2884	46.6874
177	09:27:00	25.38	19.8355	45.2155
178	09:27:00	25.4483	19.8659	45.3143
179	09:27:00	19.1404	17.0624	36.2027
180	09:28:00	25.0786	19.7016	44.7803
181	09:28:00	27.5993	20.8219	48.4212
182	09:29:00	19.3925	17.1744	36.5669
183	09:29:00	22.3693	18.4975	40.8668
184	09:29:00	27.5962	20.8206	48.4168
185	09:29:00	27.2554	20.6691	47.9244
186	09:30:00	20.3297	17.591	37.9206
187	09:31:00	27.2411	20.6627	47.9038
188	09:32:00	21.7324	18.2144	39.9468
189	09:33:00	22.1985	18.4216	40.62
190	09:33:00	20.634	17.7262	38.3602
191	09:34:00	22.3581	18.4925	40.8506
192	09:35:00	22.9967	18.7763	41.773
193	09:36:00	26.444	20.3085	46.7525
194	09:37:00	26.1295	20.1687	46.2982
195	09:38:00	22.1403	18.3957	40.5359
196	09:39:00	22.9571	18.7587	41.7158
197	09:47:00	19.3065	17.1362	36.4428
198	09:47:00	25.3107	19.8048	45.1155
199	09:48:00	25.283	19.7924	45.0754
200	09:49:00	20.4873	17.661	38.1484
201	09:49:00	23.7877	19.1279	42.9156
202	09:50:00	20.8098	17.8043	38.6141
203	09:50:00	20.4846	17.6598	38.1444
204	09:51:00	19.2096	17.0931	36.3027
205	09:51:00	25.369	19.8307	45.1996
206	09:51:00	26.6371	20.3943	47.0314
207	09:52:00	22.8473	18.7099	41.5571
208	09:52:00	22.9167	18.7408	41.6575
209	09:53:00	22.8714	18.7206	41.5921
210	09:53:00	20.2291	17.5463	37.7754
211	09:53:00	20.8589	17.8262	38.6851
212	09:54:00	20.2536	17.5571	37.8107
213	09:55:00	21.5363	18.1272	39.6635
214	09:56:00	22.8349	18.7044	41.5393
215	09:57:00	24.3596	19.382	43.7416
216	09:58:00	26.4407	20.307	46.7477
217	09:59:00	25.9804	20.1024	46.0828
218	10:00:00	27.2705	20.6758	47.9463
219	10:01:00	21.402	18.0675	39.4695
220	10:01:00	20.3184	17.586	37.9044
221	10:02:00	23.1865	18.8607	42.0471
222	10:02:00	27.5737	20.8105	48.3843
223	10:03:00	25.4099	19.8488	45.2587
224	10:04:00	24.4964	19.4428	43.9392
225	10:04:00	22.1823	18.4143	40.5966
226	10:04:00	22.5929	18.5969	41.1898
227	10:05:00	20.5428	17.6857	38.2285
228	10:05:00	22.8857	18.727	41.6127
229	10:05:00	23.5663	19.0295	42.5958
230	10:06:00	23.0362	18.7939	41.8301
231	10:07:00	22.6704	18.6313	41.3016
232	10:07:00	26.3992	20.2886	46.6878
233	10:08:00	21.5343	18.1264	39.6607
234	10:08:00	24.0143	19.2286	43.2429
235	10:09:00	27.8654	20.9402	48.8056
236	10:09:00	26.0982	20.1548	46.253
237	10:10:00	19.5636	17.2505	36.8141
238	10:10:00	26.6121	20.3832	46.9953
239	10:10:00	20.8208	17.8092	38.63
240	10:11:00	27.5666	20.8074	48.3739
241	10:11:00	27.415	20.74	48.1549
242	10:12:00	25.5126	19.8945	45.4071
243	10:12:00	22.096	18.376	40.4721
244	10:12:00	22.7962	18.6872	41.4834
245	10:13:00	20.5997	17.711	38.3106
246	10:14:00	19.2126	17.0945	36.3071
247	10:20:00	22.6003	18.6001	41.2005
248	10:21:00	21.3632	18.0503	39.4136
249	10:21:00	27.9808	20.9915	48.9722
250	10:22:00	22.8549	18.7133	41.5683
251	10:22:00	27.218	20.6525	47.8705
252	10:23:00	24.1764	19.3006	43.477
253	10:23:00	22.6498	18.6221	41.2719
254	10:24:00	23.2126	18.8722	42.0848
255	10:24:00	19.9822	17.4365	37.4187
256	10:25:00	25.5772	19.9232	45.5004
257	10:25:00	24.7496	19.5554	44.305
258	10:26:00	26.853	20.4902	47.3432
259	10:27:00	27.7069	20.8697	48.5767
260	10:27:00	26.0782	20.1458	46.224
261	10:28:00	19.3876	17.1722	36.5598
262	10:28:00	24.0165	19.2296	43.2461
263	10:29:00	22.4748	18.5444	41.0192
264	10:29:00	24.5145	19.4509	43.9654
265	10:33:00	26.3061	20.2472	46.5533
266	10:36:00	19.2395	17.1064	36.346
267	10:40:00	19.8976	17.3989	37.2965
268	10:41:00	25.8933	20.0637	45.957
269	10:41:00	23.4548	18.9799	42.4347
270	10:51:00	23.2505	18.8891	42.1396
271	10:51:00	23.5479	19.0213	42.5692
272	10:52:00	24.723	19.5435	44.2665
273	10:56:00	25.1347	19.7265	44.8612
274	10:57:00	22.1751	18.4112	40.5863
275	10:57:00	19.4705	17.2091	36.6796
276	11:00:00	27.1007	20.6003	47.7011
277	11:00:00	25.8554	20.0468	45.9022
278	11:01:00	25.5785	19.9238	45.5023
279	11:01:00	22.1828	18.4146	40.5974
280	11:02:00	26.3407	20.2626	46.6033
281	11:04:00	20.576	17.7005	38.2765
282	11:07:00	20.3753	17.6112	37.9865
283	11:11:00	25.0646	19.6954	44.76
284	11:11:00	22.4273	18.5232	40.9505
285	11:12:00	19.4752	17.2112	36.6864
286	11:13:00	22.143	18.3969	40.5399
287	11:14:00	27.549	20.7996	48.3486
288	11:14:00	27.0675	20.5856	47.6531
289	11:15:00	24.9106	19.6269	44.5375
290	11:15:00	23.8643	19.1619	43.0263
291	11:16:00	19.0165	17.0073	36.0238
292	11:17:00	27.6328	20.8368	48.4696
293	11:17:00	23.7267	19.1008	42.8275
294	11:17:00	24.6329	19.5035	44.1364
295	11:18:00	19.8034	17.3571	37.1605
296	11:19:00	22.7627	18.6723	41.4349
297	11:19:00	25.5629	19.9168	45.4797
298	11:20:00	19.3543	17.1575	36.5118
299	11:21:00	23.2235	18.8771	42.1007
300	11:22:00	21.9194	18.2975	40.217
301	11:23:00	20.3187	17.5861	37.9048
302	11:23:00	23.9728	19.2102	43.183
303	11:24:00	20.0179	17.4524	37.4703
304	11:25:00	22.6682	18.6303	41.2985
305	11:26:00	20.436	17.6382	38.0742
306	11:27:00	26.2509	20.2226	46.4736
307	11:41:00	21.132	17.9475	39.0795
308	11:41:00	19.9682	17.4303	37.3985
309	11:41:00	25.1501	19.7334	44.8834
310	11:41:00	26.642	20.3965	47.0385
311	11:42:00	26.2295	20.2131	46.4426
312	11:42:00	25.2564	19.7806	45.037
313	11:42:00	27.3677	20.719	48.0867
314	11:43:00	23.2788	18.9017	42.1804
315	11:45:00	24.8501	19.6001	44.4502
316	11:45:00	23.5987	19.0439	42.6426
317	11:45:00	26.3298	20.2577	46.5874
318	11:45:00	24.6136	19.4949	44.1086
319	11:47:00	22.6152	18.6067	41.2219
320	11:47:00	26.7019	20.4231	47.125
321	11:47:00	22.7116	18.6496	41.3612
322	11:47:00	24.7389	19.5506	44.2895
323	11:48:00	26.3874	20.2833	46.6707
324	11:48:00	24.053	19.2458	43.2988
325	11:49:00	22.3213	18.4761	40.7974
326	11:51:00	24.9224	19.6322	44.5545
327	11:52:00	25.7939	20.0195	45.8134
328	11:55:00	25.9801	20.1023	46.0824
329	11:56:00	25.0468	19.6875	44.7342
330	11:57:00	27.385	20.7267	48.1117
331	11:58:00	22.0158	18.3404	40.3562
332	12:00:00	27.9074	20.9589	48.8663
333	12:00:00	25.2132	19.7614	44.9747
334	12:01:00	21.8552	18.269	40.1241
335	12:01:00	24.2519	19.3342	43.5861
336	12:02:00	26.5896	20.3731	46.9627
337	12:02:00	27.0063	20.5583	47.5646
338	12:03:00	25.929	20.0796	46.0086
339	12:04:00	19.7611	17.3383	37.0994
340	12:04:00	25.6066	19.9362	45.5428
341	12:05:00	20.1116	17.494	37.6056
342	12:06:00	19.7682	17.3414	37.1097
343	12:06:00	26.8936	20.5083	47.4019
344	12:07:00	25.8991	20.0663	45.9653
345	12:07:00	27.237	20.6609	47.8979
346	12:08:00	25.1693	19.7419	44.9112
347	12:09:00	21.013	17.8947	38.9077
348	12:10:00	19.6246	17.2776	36.9022
349	12:11:00	24.6614	19.5162	44.1776
350	12:11:00	25.5286	19.9016	45.4301
351	12:12:00	22.7171	18.652	41.3691
352	12:12:00	19.1211	17.0538	36.175
353	12:13:00	27.4803	20.769	48.2494
354	12:13:00	21.7442	18.2196	39.9638
355	12:14:00	21.2654	18.0069	39.2723
356	12:14:00	22.2499	18.4444	40.6942
357	12:14:00	23.6902	19.0845	42.7747
358	12:15:00	19.5784	17.2571	36.8355
359	12:15:00	22.6154	18.6069	41.2223
360	12:16:00	26.9096	20.5154	47.4249
361	12:16:00	21.7796	18.2354	40.015
362	12:17:00	27.5127	20.7834	48.2962
363	12:17:00	20.979	17.8795	38.8585
364	12:17:00	22.9939	18.7751	41.769
365	12:17:00	21.9774	18.3233	40.3007
366	12:18:00	22.6303	18.6135	41.2437
367	12:19:00	21.3014	18.0229	39.3243
368	12:19:00	20.581	17.7027	38.2836
369	12:19:00	22.8126	18.6945	41.5072
370	12:40:00	26.5555	20.358	46.9135
371	12:41:00	19.5699	17.2533	36.8232
372	12:41:00	24.6287	19.5017	44.1304
373	12:43:00	26.1501	20.1778	46.328
374	12:44:00	23.9794	19.2131	43.1925
375	12:45:00	23.3603	18.9379	42.2983
376	12:45:00	23.9646	19.2065	43.1711
377	12:48:00	26.3473	20.2655	46.6128
378	12:50:00	27.8064	20.9139	48.7203
379	12:50:00	19.523	17.2324	36.7554
380	13:15:00	21.8455	18.2647	40.1102
381	13:15:00	27.7006	20.8669	48.5676
382	13:15:00	23.4485	18.9771	42.4256
383	13:16:00	25.4228	19.8546	45.2774
384	13:16:00	22.8725	18.7211	41.5936
385	13:16:00	21.8247	18.2554	40.0801
386	13:17:00	24.3049	19.3577	43.6626
387	13:17:00	22.6286	18.6127	41.2413
388	13:17:00	21.5398	18.1288	39.6687
389	13:17:00	23.1332	18.837	41.9702
390	13:18:00	24.9518	19.6452	44.597
391	13:18:00	26.4687	20.3194	46.7882
392	13:19:00	24.1992	19.3107	43.5099
393	13:19:00	22.0664	18.3628	40.4292
394	13:19:00	21.0759	17.9226	38.9986
395	13:20:00	27.3488	20.7106	48.0593
396	13:28:00	23.7226	19.0989	42.8216
397	13:29:00	26.2317	20.2141	46.4458
398	13:29:00	26.6871	20.4165	47.1036
399	13:30:00	21.2503	18.0002	39.2505
400	13:32:00	21.6431	18.1747	39.8178
401	13:33:00	22.1051	18.38	40.4852
402	13:33:00	23.6328	19.059	42.6918
403	13:33:00	27.3026	20.6901	47.9927
404	13:34:00	26.0548	20.1355	46.1903
405	13:38:00	27.4556	20.758	48.2137
406	13:39:00	25.9535	20.0904	46.0439
407	13:41:00	21.8453	18.2646	40.1098
408	13:41:00	21.0548	17.9132	38.968
409	13:41:00	22.1436	18.3971	40.5407
410	13:43:00	23.1068	18.8253	41.9321
411	13:44:00	19.8814	17.3917	37.2731
412	13:45:00	25.007	19.6698	44.6767
413	13:45:00	26.458	20.3147	46.7727
414	13:45:00	20.5909	17.7071	38.2979
415	13:47:00	26.3309	20.2582	46.589
416	13:51:00	26.4094	20.2931	46.7025
417	13:51:00	24.6353	19.5046	44.1399
418	13:53:00	23.0008	18.7781	41.7789
419	13:55:00	24.9864	19.6606	44.647
420	13:55:00	22.6456	18.6203	41.2659
421	13:56:00	20.7315	17.7696	38.5011
422	13:58:00	25.0473	19.6877	44.735
423	14:00:00	24.5848	19.4821	44.0669
424	14:00:00	22.4042	18.513	40.9172
425	14:01:00	23.4916	18.9963	42.4879
426	14:01:00	26.569	20.364	46.933
427	14:02:00	23.8918	19.1741	43.066
428	14:03:00	21.0427	17.9079	38.9506
429	14:03:00	22.3776	18.5011	40.8787
430	14:03:00	20.0707	17.4758	37.5465
431	14:04:00	23.2126	18.8722	42.0848
432	14:04:00	25.6821	19.9698	45.6519
433	14:04:00	21.414	18.0729	39.487
434	14:04:00	20.8188	17.8084	38.6272
435	14:05:00	25.233	19.7702	45.0032
436	14:05:00	22.3106	18.4714	40.7819
437	14:05:00	22.0002	18.3334	40.3336
438	14:06:00	25.0243	19.6774	44.7017
439	14:06:00	26.5962	20.3761	46.9723
440	14:07:00	24.6776	19.5234	44.201
441	14:07:00	21.3517	18.0452	39.3969
442	14:07:00	20.1426	17.5078	37.6504
443	14:07:00	24.1209	19.2759	43.3968
444	14:08:00	25.2621	19.7832	45.0453
445	14:08:00	25.7258	19.9892	45.715
446	14:09:00	22.8286	18.7016	41.5302
447	14:09:00	19.0711	17.0316	36.1028
448	14:10:00	24.0912	19.2628	43.354
449	14:10:00	19.0827	17.0367	36.1194
450	14:10:00	25.5689	19.9195	45.4884
451	14:11:00	25.3786	19.8349	45.2135
452	14:11:00	27.697	20.8654	48.5624
453	14:11:00	21.3481	18.0436	39.3917
454	14:11:00	25.5286	19.9016	45.4301
455	14:11:00	20.2272	17.5454	37.7726
456	14:12:00	22.986	18.7715	41.7575
457	14:12:00	23.9218	19.1874	43.1092
458	14:12:00	25.6425	19.9522	45.5948
459	14:12:00	22.906	18.736	41.642
460	14:14:00	25.3102	19.8045	45.1147
461	14:15:00	26.5984	20.3771	46.9754
462	14:15:00	19.4826	17.2145	36.6971
463	14:15:00	24.334	19.3707	43.7047
464	14:15:00	25.511	19.8938	45.4047
465	14:15:00	26.5511	20.3561	46.9072
466	14:16:00	20.9293	17.8574	38.7867
467	14:16:00	25.1674	19.7411	44.9084
468	14:16:00	25.2283	19.7682	44.9965
469	14:19:00	21.5371	18.1276	39.6647
470	14:19:00	24.1827	19.3034	43.4861
471	14:19:00	21.8911	18.285	40.1761
472	14:19:00	21.2476	17.9989	39.2465
473	14:19:00	21.9785	18.3238	40.3023
474	14:20:00	27.1433	20.6193	47.7626
475	14:20:00	27.805	20.9133	48.7183
476	14:20:00	20.1695	17.5198	37.6893
477	14:20:00	26.0776	20.1456	46.2232
478	14:21:00	21.6917	18.1963	39.8881
479	14:21:00	22.3056	18.4692	40.7748
480	14:21:00	25.1841	19.7485	44.9326
481	14:21:00	24.62	19.4978	44.1177
482	14:22:00	20.9015	17.8451	38.7466
483	14:22:00	23.3768	18.9452	42.3221
484	14:22:00	22.2284	18.4349	40.6633
485	14:22:00	25.6269	19.9453	45.5722
486	14:23:00	26.7132	20.4281	47.1413
487	14:23:00	23.6902	19.0845	42.7747
488	14:23:00	24.3118	19.3608	43.6726
489	14:23:00	21.5047	18.1132	39.6179
490	14:23:00	26.1037	20.1572	46.2609
491	14:24:00	21.221	17.9871	39.208
492	14:24:00	21.2863	18.0161	39.3025
493	14:24:00	23.8575	19.1589	43.0164
494	14:24:00	27.2806	20.6803	47.9609
495	14:25:00	19.7919	17.3519	37.1438
496	14:25:00	19.8482	17.377	37.2251
497	14:25:00	25.6093	19.9375	45.5468
498	14:26:00	25.9342	20.0819	46.0161
499	14:26:00	23.443	18.9747	42.4177
500	14:26:00	21.0465	17.9096	38.9561
501	14:26:00	24.601	19.4893	44.0903
502	14:26:00	21.0748	17.9221	38.997
503	14:27:00	26.0408	20.1292	46.17
504	14:27:00	21.085	17.9267	39.0117
505	14:27:00	22.3125	18.4722	40.7847
506	14:27:00	24.4931	19.4414	43.9344
507	14:27:00	20.0286	17.4572	37.4858
508	14:28:00	26.6945	20.4198	47.1143
509	14:28:00	23.8679	19.1635	43.0314
510	14:28:00	21.3654	18.0513	39.4167
511	14:29:00	25.7263	19.9895	45.7158
512	14:29:00	26.8601	20.4934	47.3535
513	14:29:00	24.9803	19.6579	44.6382
514	14:30:00	24.0481	19.2436	43.2917
515	14:30:00	21.0842	17.9263	39.0105
516	14:30:00	20.1822	17.5254	37.7076
517	14:31:00	20.9922	17.8854	38.8776
518	14:31:00	23.5765	19.034	42.6105
519	14:32:00	25.2989	19.7995	45.0985
520	14:32:00	21.6552	18.1801	39.8353
521	14:33:00	23.6696	19.0754	42.745
522	14:33:00	25.915	20.0733	45.9883
523	14:33:00	27.1977	20.6434	47.8411
524	14:33:00	22.1403	18.3957	40.5359
525	14:34:00	21.9005	18.2891	40.1896
526	14:34:00	22.4784	18.5459	41.0243
527	14:35:00	20.7941	17.7974	38.5915
528	14:35:00	22.3196	18.4754	40.795
529	14:36:00	24.9627	19.6501	44.6128
530	14:37:00	27.9613	20.9828	48.9441
531	14:37:00	27.928	20.968	48.8961
532	14:38:00	24.4104	19.4046	43.815
533	14:39:00	25.5071	19.8921	45.3992
534	14:40:00	26.0045	20.1131	46.1177
535	14:40:00	19.3851	17.1711	36.5562
536	14:41:00	22.4169	18.5186	40.9355
537	14:41:00	20.9232	17.8548	38.778
538	14:41:00	27.7336	20.8816	48.6152
539	14:42:00	19.418	17.1858	36.6038
540	14:42:00	27.2081	20.6481	47.8562
541	14:43:00	20.233	17.548	37.781
542	14:44:00	20.6922	17.7521	38.4443
543	14:54:00	26.0576	20.1367	46.1943
544	14:55:00	23.1972	18.8654	42.0626
545	14:56:00	22.1784	18.4126	40.5911
546	14:57:00	22.2136	18.4283	40.6419
547	14:58:00	23.1343	18.8375	41.9717
548	14:59:00	27.9063	20.9584	48.8647

## Sheet: Sheet4
Number	Arrival time	X1	X2	X3
1	08:00:00	19.0244	7.01221	26.0366			X1	X2	X3
2	08:00:00	22.743	8.87152	31.6146		MEAN	23	9	32
3	08:01:00	19.051	7.02551	26.0765
4	08:01:00	19.2168	7.1084	26.3252
5	08:01:00	21.0079	8.00394	29.0118
6	08:02:00	24.0951	9.54756	33.6427
7	08:02:00	19.48	7.24	26.72
8	08:03:00	21.3035	8.15177	29.4553
9	08:03:00	26.1433	10.5716	36.7149
10	08:03:00	21.9549	8.47746	30.4324
11	08:04:00	19.7429	7.37147	27.1144
12	08:04:00	26.0649	10.5325	36.5974
13	08:05:00	25.9741	10.487	36.4611
14	08:05:00	23.8217	9.41084	33.2325
15	08:06:00	22.9562	8.97809	31.9343
16	08:07:00	23.3126	9.15632	32.4689
17	08:07:00	25.5837	10.2918	35.8755
18	08:07:00	22.8859	8.94293	31.8288
19	08:07:00	20.2237	7.61184	27.8355
20	08:08:00	19.7071	7.35353	27.0606
21	08:08:00	21.0738	8.0369	29.1107
22	08:08:00	26.5972	10.7986	37.3957
23	08:08:00	21.9359	8.46794	30.4038
24	08:09:00	25.8635	10.4317	36.2952
25	08:09:00	19.2446	7.12232	26.367
26	08:10:00	22.6212	8.8106	31.4318
27	08:11:00	20.8943	7.94717	28.8415
28	08:11:00	23.9723	9.48616	33.4585
29	08:11:00	19.7283	7.36415	27.0924
30	08:11:00	25.4401	10.2201	35.6602
31	08:11:00	25.5178	10.2589	35.7767
32	08:11:00	21.1905	8.09525	29.2857
33	08:12:00	19.8267	7.41334	27.24
34	08:12:00	22.8404	8.92022	31.7607
35	08:13:00	25.3718	10.1859	35.5577
36	08:13:00	26.0415	10.5207	36.5622
37	08:13:00	26.3008	10.6504	36.9511
38	08:14:00	21.543	8.27152	29.8146
39	08:14:00	19.2815	7.14075	26.4223
40	08:14:00	21.0853	8.04263	29.1279
41	08:14:00	22.3631	8.68157	31.0447
42	08:15:00	19.2244	7.11219	26.3366
43	08:15:00	24.2694	9.63472	33.9042
44	08:15:00	25.1039	10.052	35.1559
45	08:15:00	26.1272	10.5636	36.6908
46	08:15:00	22.1773	8.58867	30.766
47	08:16:00	19.5706	7.28529	26.8559
48	08:17:00	22.0504	8.52519	30.5756
49	08:17:00	20.752	7.876	28.628
50	08:18:00	23.8617	9.43086	33.2926
51	08:18:00	23.9796	9.48982	33.4695
52	08:18:00	26.0154	10.5077	36.523
53	08:18:00	20.5491	7.77456	28.3237
54	08:18:00	23.599	9.29951	32.8985
55	08:19:00	20.7715	7.88577	28.6573
56	08:19:00	19.457	7.22852	26.6856
57	08:19:00	21.2862	8.1431	29.4293
58	08:19:00	24.6532	9.82662	34.4799
59	08:19:00	24.454	9.72701	34.181
60	08:19:00	25.9511	10.4756	36.4267
61	08:20:00	26.9453	10.9727	37.918
62	08:20:00	26.9563	10.9781	37.9344
63	08:20:00	19.596	7.29798	26.8939
64	08:20:00	22.7006	8.85028	31.5508
65	08:21:00	21.1859	8.09293	29.2788
66	08:21:00	25.7207	10.3603	36.081
67	08:21:00	25.9853	10.4927	36.478
68	08:21:00	26.0656	10.5328	36.5985
69	08:21:00	19.7595	7.37977	27.1393
70	08:21:00	23.1952	9.0976	32.2928
71	08:22:00	20.3626	7.6813	28.0439
72	08:22:00	23.3571	9.17853	32.5356
73	08:22:00	24.1291	9.56453	33.6936
74	08:23:00	24.8107	9.90536	34.7161
75	08:23:00	24.9877	9.99387	34.9816
76	08:23:00	20.1458	7.57289	27.7187
77	08:23:00	20.5367	7.76833	28.305
78	08:24:00	26.9658	10.9829	37.9487
79	08:24:00	21.2774	8.13871	29.4161
80	08:24:00	20.3392	7.66958	28.0087
81	08:25:00	20.7828	7.89138	28.6742
82	08:25:00	23.7033	9.35163	33.0549
83	08:25:00	22.7792	8.88958	31.6688
84	08:26:00	24.2699	9.63497	33.9049
85	08:26:00	24.9499	9.97494	34.9248
86	08:26:00	23.5282	9.26411	32.7923
87	08:26:00	21.7157	8.35783	30.0735
88	08:26:00	22.0536	8.52678	30.5803
89	08:27:00	22.3351	8.66753	31.0026
90	08:27:00	23.6159	9.30793	32.9238
91	08:28:00	23.3624	9.18122	32.5437
92	08:28:00	19.461	7.23048	26.6914
93	08:28:00	22.8336	8.91681	31.7504
94	08:29:00	20.6597	7.82986	28.4896
95	08:29:00	26.5022	10.7511	37.2533
96	08:29:00	25.5556	10.2778	35.8334
97	08:30:00	19.0254	7.0127	26.0381
98	08:30:00	21.6117	8.30583	29.9175
99	08:30:00	20.2056	7.6028	27.8084
100	08:30:00	23.3461	9.17304	32.5191
101	08:31:00	23.2155	9.10773	32.3232
102	08:31:00	21.5604	8.28019	29.8406
103	08:32:00	23.1937	9.09687	32.2906
104	08:32:00	20.7064	7.85318	28.5595
105	08:33:00	23.6764	9.33821	33.0146
106	08:33:00	24.0041	9.50203	33.5061
107	08:33:00	20.0242	7.5121	27.5363
108	08:33:00	26.8101	10.905	37.7151
109	08:34:00	20.3457	7.67287	28.0186
110	08:35:00	22.7589	8.87945	31.6384
111	08:35:00	20.3599	7.67995	28.0399
112	08:35:00	19.3294	7.16468	26.494
113	08:35:00	24.2248	9.61238	33.8372
114	08:35:00	20.7637	7.88186	28.6456
115	08:36:00	23.5619	9.28095	32.8429
116	08:36:00	19.6529	7.32643	26.9793
117	08:36:00	20.7305	7.86526	28.5958
118	08:37:00	21.0196	8.0098	29.0294
119	08:37:00	26.864	10.932	37.796
120	08:37:00	21.3658	8.1829	29.5487
121	08:38:00	21.2528	8.12638	29.3791
122	08:38:00	24.9252	9.96261	34.8878
123	08:38:00	19.3718	7.18592	26.5578
124	08:39:00	25.2465	10.1233	35.3698
125	08:39:00	19.1614	7.08069	26.2421
126	08:39:00	21.2484	8.12418	29.3725
127	08:39:00	20.1441	7.57204	27.7161
128	08:39:00	22.0311	8.51555	30.5466
129	08:40:00	22.5196	8.75982	31.2795
130	08:40:00	24.9926	9.99631	34.9889
131	08:40:00	22.598	8.79901	31.397
132	08:40:00	24.1899	9.59493	33.7848
133	08:40:00	19.7476	7.37379	27.1214
134	08:40:00	21.3992	8.19962	29.5989
135	08:41:00	23.4957	9.24787	32.7436
136	08:41:00	19.9717	7.48585	27.4576
137	08:41:00	26.4924	10.7462	37.2386
138	08:41:00	26.3457	10.6728	37.0185
139	08:42:00	22.757	8.87848	31.6354
140	08:42:00	22.9655	8.98273	31.9482
141	08:42:00	21.9469	8.47343	30.4203
142	08:43:00	22.3797	8.68987	31.0696
143	08:43:00	20.3511	7.67556	28.0267
144	08:43:00	26.4216	10.7108	37.1324
145	08:43:00	26.8772	10.9386	37.8158
146	08:44:00	21.6468	8.3234	29.9702
147	08:44:00	24.5175	9.75875	34.2763
148	08:44:00	19.5962	7.2981	26.8943
149	08:45:00	19.5969	7.29847	26.8954
150	08:46:00	22.9581	8.97906	31.9372
151	08:46:00	25.5622	10.2811	35.8433
152	08:46:00	19.3562	7.17811	26.5343
153	08:46:00	22.1507	8.57537	30.7261
154	08:46:00	26.247	10.6235	36.8706
155	08:47:00	21.4842	8.2421	29.7263
156	08:47:00	26.3017	10.6509	36.9526
157	08:47:00	20.9463	7.97317	28.9195
158	08:48:00	23.6693	9.33467	33.004
159	08:48:00	25.6804	10.3402	36.0206
160	08:48:00	26.6523	10.8262	37.4785
161	08:48:00	22.0921	8.54607	30.6382
162	08:48:00	26.5915	10.7958	37.3873
163	08:49:00	22.9767	8.98834	31.965
164	08:50:00	21.1529	8.07645	29.2293
165	08:50:00	25.687	10.3435	36.0305
166	08:51:00	23.7211	9.36055	33.0816
167	08:51:00	20.2391	7.61953	27.8586
168	08:51:00	26.2409	10.6205	36.8614
169	08:52:00	19.3128	7.15638	26.4691
170	08:52:00	25.6267	10.3133	35.94
171	08:52:00	21.8119	8.40593	30.2178
172	08:53:00	20.731	7.8655	28.5965
173	08:54:00	22.9825	8.99127	31.9738
174	08:54:00	26.8999	10.9499	37.8498
175	08:54:00	20.0342	7.51711	27.5513
176	08:55:00	23.2658	9.13288	32.3986
177	08:55:00	21.7884	8.39421	30.1826
178	08:55:00	25.2062	10.1031	35.3094
179	08:55:00	23.0851	9.04254	32.1276
180	08:55:00	25.7812	10.3906	36.1718
181	08:56:00	26.5039	10.7519	37.2558
182	08:56:00	24.4782	9.7391	34.2173
183	08:57:00	26.406	10.703	37.109
184	08:57:00	24.2384	9.61922	33.8577
185	08:57:00	26.3904	10.6952	37.0855
186	08:58:00	25.4975	10.2488	35.7463
187	08:58:00	21.9513	8.47563	30.4269
188	08:58:00	23.8703	9.43513	33.3054
189	08:59:00	26.456	10.728	37.1841
190	08:59:00	19.1194	7.05969	26.1791
191	09:00:00	23.5187	9.25935	32.778
192	09:00:00	20.1946	7.59731	27.7919
193	09:01:00	21.4168	8.20841	29.6252
194	09:01:00	25.3872	10.1936	35.5807
195	09:01:00	26.4057	10.7029	37.1086
196	09:02:00	25.0427	10.0213	35.064
197	09:02:00	26.6128	10.8064	37.4192
198	09:02:00	25.7856	10.3928	36.1784
199	09:02:00	23.6447	9.32234	32.967
200	09:03:00	26.8516	10.9258	37.7773
201	09:03:00	26.1242	10.5621	36.6864
202	09:03:00	23.8881	9.44404	33.3321
203	09:03:00	21.0665	8.03323	29.0997
204	09:04:00	26.4763	10.7382	37.2145
205	09:04:00	22.3453	8.67266	31.018
206	09:05:00	25.642	10.321	35.9631
207	09:05:00	21.4425	8.22123	29.6637
208	09:06:00	21.7625	8.38127	30.1438
209	09:07:00	23.2575	9.12873	32.3862
210	09:07:00	22.5453	8.77264	31.3179
211	09:07:00	23.9545	9.47725	33.4317
212	09:07:00	26.1396	10.5698	36.7094
213	09:07:00	23.6561	9.32807	32.9842
214	09:08:00	24.9648	9.98239	34.9472
215	09:09:00	25.2409	10.1205	35.3614
216	09:09:00	26.4746	10.7373	37.2119
217	09:09:00	24.5827	9.79134	34.374
218	09:09:00	20.8423	7.92117	28.7635
219	09:10:00	20.2749	7.63747	27.9124
220	09:10:00	21.4466	8.2233	29.6699
221	09:10:00	19.2075	7.10376	26.3113
222	09:11:00	19.0464	7.02319	26.0696
223	09:11:00	21.3177	8.15885	29.4765
224	09:11:00	21.6834	8.34172	30.0251
225	09:12:00	21.4176	8.20878	29.6263
226	09:12:00	20.608	7.80398	28.4119
227	09:13:00	21.1998	8.09989	29.2997
228	09:13:00	24.915	9.95749	34.8725
229	09:13:00	25.3552	10.1776	35.5328
230	09:14:00	21.1026	8.0513	29.1539
231	09:15:00	23.183	9.09149	32.2745
232	09:16:00	23.3917	9.19587	32.5876
233	09:18:00	20.1626	7.58132	27.7439
234	09:18:00	23.4208	9.21039	32.6312
235	09:18:00	23.6476	9.3238	32.9714
236	09:18:00	24.82	9.91	34.73
237	09:19:00	20.1778	7.58889	27.7667
238	09:19:00	20.178	7.58901	27.767
239	09:20:00	21.8592	8.42961	30.2888
240	09:20:00	24.0624	9.53121	33.5936
241	09:22:00	26.8332	10.9166	37.7499
242	09:22:00	21.0174	8.0087	29.0261
243	09:23:00	23.0646	9.03229	32.0969
244	09:26:00	26.8528	10.9264	37.7792
245	09:26:00	26.5093	10.7546	37.2639
246	09:26:00	20.0523	7.52614	27.5784
247	09:26:00	21.1629	8.08145	29.2444
248	09:26:00	22.7779	8.88897	31.6669
249	09:27:00	20.5892	7.79458	28.3837
250	09:27:00	26.6982	10.8491	37.5473
251	09:29:00	23.2076	9.10382	32.3115
252	09:30:00	24.7753	9.88766	34.663
253	09:30:00	23.9689	9.48445	33.4534
254	09:31:00	23.1473	9.07367	32.221
255	09:33:00	21.9854	8.49272	30.4782
256	09:33:00	24.3945	9.69723	34.0917
257	09:33:00	20.2679	7.63393	27.9018
258	09:34:00	19.7324	7.36622	27.0987
259	09:35:00	26.9238	10.9619	37.8857
260	09:36:00	20.0769	7.53847	27.6154
261	09:37:00	25.9948	10.4974	36.4923
262	09:39:00	23.4323	9.21613	32.6484
263	09:39:00	19.575	7.28748	26.8625
264	09:39:00	23.6991	9.34956	33.0487
265	09:40:00	19.9148	7.45741	27.3722
266	09:40:00	26.7661	10.8831	37.6492
267	09:41:00	23.932	9.46602	33.3981
268	09:41:00	26.6318	10.8159	37.4477
269	09:42:00	25.8725	10.4363	36.3088
270	09:42:00	24.3305	9.66524	33.9957
271	09:43:00	21.8175	8.40873	30.2262
272	09:43:00	22.5655	8.78277	31.3483
273	09:43:00	25.3144	10.1572	35.4716
274	09:45:00	20.2264	7.61318	27.8395
275	09:45:00	23.6054	9.30268	32.908
276	09:46:00	20.3526	7.67629	28.0289
277	09:47:00	19.7676	7.3838	27.1514
278	09:47:00	25.6262	10.3131	35.9393
279	09:47:00	24.5177	9.75887	34.2766
280	09:47:00	24.1115	9.55574	33.6672
281	09:48:00	23.5211	9.26057	32.7817
282	09:48:00	25.7307	10.3653	36.096
283	09:48:00	20.7508	7.87539	28.6262
284	09:49:00	25.8498	10.4249	36.2747
285	09:49:00	26.7578	10.8789	37.6367
286	09:49:00	19.3692	7.18458	26.5537
287	09:50:00	23.6801	9.34004	33.0201
288	09:50:00	19.8526	7.42628	27.2788
289	09:50:00	21.3922	8.19608	29.5882
290	09:51:00	22.4891	8.74456	31.2337
291	09:51:00	22.3912	8.69561	31.0868
292	09:51:00	20.085	7.5425	27.6275
293	09:52:00	25.8615	10.4308	36.2923
294	09:53:00	26.7839	10.892	37.6759
295	09:53:00	24.7914	9.89572	34.6872
296	09:55:00	25.8618	10.4309	36.2927
297	09:55:00	25.1171	10.0586	35.1757
298	09:55:00	20.7144	7.8572	28.5716
299	09:55:00	23.547	9.27351	32.8205
300	09:55:00	21.0301	8.01505	29.0451
301	09:56:00	26.072	10.536	36.608
302	09:56:00	24.1715	9.58577	33.7573
303	09:57:00	25.1008	10.0504	35.1512
304	09:57:00	23.9228	9.46138	33.3841
305	09:59:00	24.7497	9.87484	34.6245
306	09:59:00	20.0257	7.51283	27.5385
307	10:00:00	20.0159	7.50795	27.5239
308	10:00:00	25.321	10.1605	35.4815
309	10:01:00	21.387	8.19352	29.5806
310	10:01:00	21.8204	8.4102	30.2306
311	10:01:00	24.9008	9.95041	34.8512
312	10:02:00	23.6876	9.34382	33.0315
313	10:02:00	23.7399	9.36995	33.1098
314	10:02:00	24.8556	9.92782	34.7835
315	10:03:00	26.1567	10.5784	36.7351
316	10:03:00	26.9145	10.9573	37.8718
317	10:04:00	22.8412	8.92059	31.7618
318	10:05:00	23.9101	9.45503	33.3651
319	10:05:00	19.8098	7.40492	27.2148
320	10:05:00	21.8336	8.41679	30.2504
321	10:05:00	25.4638	10.2319	35.6957
322	10:06:00	20.8565	7.92825	28.7848
323	10:06:00	25.6674	10.3337	36.0012
324	10:06:00	20.7461	7.87307	28.6192
325	10:07:00	23.5351	9.26753	32.8026
326	10:07:00	21.4171	8.20853	29.6256
327	10:07:00	22.0528	8.52641	30.5792
328	10:07:00	26.2175	10.6088	36.8263
329	10:09:00	24.7553	9.87765	34.633
330	10:10:00	24.3075	9.65377	33.9613
331	10:10:00	23.3693	9.18464	32.5539
332	10:10:00	23.3849	9.19245	32.5773
333	10:11:00	24.6689	9.83444	34.5033
334	10:11:00	26.0237	10.5118	36.5355
335	10:11:00	22.7416	8.87078	31.6124
336	10:11:00	25.0339	10.0169	35.0508
337	10:13:00	20.4383	7.71914	28.1574
338	10:15:00	20.5186	7.7593	28.2779
339	10:15:00	21.9862	8.49309	30.4793
340	10:16:00	22.6888	8.84442	31.5332
341	10:17:00	26.5727	10.7864	37.3591
342	10:17:00	25.0204	10.0102	35.0307
343	10:17:00	23.1578	9.07892	32.2368
344	10:17:00	20.9698	7.98489	28.9547
345	10:17:00	24.8569	9.92843	34.7853
346	10:18:00	23.2394	9.11969	32.3591
347	10:18:00	19.927	7.46352	27.3905
348	10:18:00	24.4638	9.73189	34.1957
349	10:18:00	24.7372	9.86862	34.6059
350	10:19:00	25.2165	10.1082	35.3247
351	10:19:00	23.0331	9.01654	32.0496
352	10:19:00	26.3628	10.6814	37.0442
353	10:20:00	22.4066	8.7033	31.1099
354	10:20:00	23.0634	9.03168	32.095
355	10:20:00	22.0663	8.53313	30.5994
356	10:21:00	20.1167	7.55837	27.6751
357	10:21:00	26.8459	10.923	37.7689
358	10:23:00	25.8425	10.4212	36.2637
359	10:23:00	21.8297	8.41484	30.2445
360	10:24:00	19.3543	7.17713	26.5314
361	10:25:00	21.0662	8.03311	29.0993
362	10:26:00	24.8359	9.91794	34.7538
363	10:26:00	23.5258	9.26289	32.7887
364	10:27:00	19.3145	7.15723	26.4717
365	10:29:00	26.8059	10.903	37.7089
366	10:30:00	24.4587	9.72933	34.188
367	10:30:00	25.0239	10.0119	35.0358
368	10:30:00	21.0494	8.02469	29.0741
369	10:31:00	20.9288	7.96438	28.8932
370	10:31:00	22.0587	8.52934	30.588
371	10:32:00	22.4552	8.72759	31.1828
372	10:32:00	19.6384	7.31922	26.9577
373	10:33:00	23.779	9.38948	33.1684
374	10:33:00	23.8607	9.43037	33.2911
375	10:33:00	23.3849	9.19245	32.5773
376	10:34:00	21.6707	8.33537	30.0061
377	10:34:00	19.7332	7.36659	27.0998
378	10:35:00	20.2976	7.64882	27.9465
379	10:35:00	21.8141	8.40703	30.2211
380	10:35:00	25.2416	10.1208	35.3625
381	10:35:00	22.213	8.60649	30.8195
382	10:35:00	23.9857	9.49287	33.4786
383	10:36:00	25.2578	10.1289	35.3866
384	10:36:00	19.7149	7.35743	27.0723
385	10:36:00	23.3944	9.19721	32.5916
386	10:36:00	21.5877	8.29386	29.8816
387	10:38:00	20.1526	7.57631	27.7289
388	10:38:00	26.5036	10.7518	37.2555
389	10:39:00	20.8738	7.93692	28.8108
390	10:39:00	22.8187	8.90936	31.7281
391	10:39:00	21.8431	8.42155	30.2647
392	10:40:00	22.11	8.55498	30.6649
393	10:41:00	21.536	8.26798	29.8039
394	10:41:00	25.8408	10.4204	36.2612
395	10:41:00	23.3937	9.19684	32.5905
396	10:41:00	20.6888	7.84439	28.5332
397	10:42:00	22.8751	8.93756	31.8127
398	10:43:00	26.2993	10.6496	36.9489
399	10:43:00	21.4805	8.24027	29.7208
400	10:45:00	21.3702	8.18509	29.5553
401	10:45:00	24.0202	9.51009	33.5303
402	10:46:00	25.2497	10.1249	35.3746
403	10:47:00	21.6124	8.30619	29.9186
404	10:47:00	25.6015	10.3008	35.9023
405	10:48:00	26.7112	10.8556	37.5668
406	10:48:00	19.2258	7.11292	26.3388
407	10:49:00	24.9274	9.96371	34.8911
408	10:49:00	21.7533	8.37663	30.1299
409	10:50:00	22.4803	8.74017	31.2205
410	10:51:00	23.6967	9.34834	33.045
411	10:52:00	26.8196	10.9098	37.7294
412	10:52:00	22.2418	8.6209	30.8627
413	10:53:00	22.2867	8.64336	30.9301
414	10:54:00	25.1655	10.0827	35.2482
415	10:54:00	21.6419	8.32096	29.9629
416	10:55:00	26.4165	10.7082	37.1247
417	10:56:00	20.8514	7.92569	28.7771
418	10:57:00	25.1586	10.0793	35.238
419	10:57:00	19.7407	7.37037	27.1111
420	10:58:00	26.4631	10.7316	37.1947
421	10:58:00	23.9491	9.47456	33.4237
422	10:58:00	23.3566	9.17829	32.5349
423	10:58:00	23.0638	9.03192	32.0958
424	10:59:00	25.5727	10.2864	35.8591
425	11:00:00	22.901	8.9505	31.8515
426	11:00:00	23.1132	9.05658	32.1697
427	11:00:00	21.5997	8.29984	29.8995
428	11:01:00	25.6267	10.3133	35.94
429	11:01:00	20.5198	7.75991	28.2797
430	11:01:00	26.6174	10.8087	37.4261
431	11:02:00	20.8946	7.94729	28.8419
432	11:02:00	25.6462	10.3231	35.9693
433	11:02:00	24.7612	9.88058	34.6417
434	11:03:00	22.9449	8.97247	31.9174
435	11:03:00	26.8977	10.9489	37.8466
436	11:03:00	20.2591	7.62954	27.8886
437	11:04:00	26.3247	10.6623	36.987
438	11:04:00	24.2511	9.62557	33.8767
439	11:05:00	22.3812	8.6906	31.0718
440	11:05:00	23.4303	9.21516	32.6455
441	11:06:00	20.4598	7.72988	28.1896
442	11:06:00	25.3527	10.1764	35.5291
443	11:07:00	21.1954	8.09769	29.2931
444	11:07:00	26.7092	10.8546	37.5638
445	11:07:00	25.2255	10.1128	35.3383
446	11:07:00	21.9527	8.47636	30.4291
447	11:07:00	26.5945	10.7972	37.3917
448	11:08:00	21.2423	8.12113	29.3634
449	11:08:00	20.451	7.72549	28.1765
450	11:08:00	26.7544	10.8772	37.6316
451	11:09:00	19.895	7.44752	27.3426
452	11:09:00	24.8019	9.90097	34.7029
453	11:10:00	23.652	9.326	32.978
454	11:10:00	26.7153	10.8577	37.573
455	11:11:00	21.712	8.356	30.068
456	11:11:00	19.0796	7.0398	26.1194
457	11:11:00	19.1475	7.07373	26.2212
458	11:12:00	20.6939	7.84695	28.5408
459	11:12:00	24.0209	9.51045	33.5314
460	11:13:00	26.4968	10.7484	37.2452
461	11:13:00	20.6321	7.81606	28.4482
462	11:13:00	24.7355	9.86776	34.6033
463	11:14:00	19.2996	7.14978	26.4494
464	11:14:00	23.778	9.38899	33.167
465	11:14:00	23.4506	9.22529	32.6759
466	11:15:00	24.248	9.62398	33.8719
467	11:15:00	20.9996	7.99979	28.9994
468	11:15:00	25.5434	10.2717	35.8151
469	11:15:00	22.8241	8.91205	31.7361
470	11:16:00	24.3207	9.66036	33.9811
471	11:16:00	21.5919	8.29594	29.8878
472	11:17:00	19.1646	7.08228	26.2468
473	11:17:00	22.2826	8.64129	30.9239
474	11:17:00	25.4313	10.2157	35.647
475	11:17:00	22.4437	8.72185	31.1656
476	11:18:00	20.1372	7.56862	27.7059
477	11:18:00	24.547	9.77352	34.3206
478	11:19:00	19.7947	7.39735	27.1921
479	11:19:00	25.7729	10.3865	36.1594
480	11:19:00	25.2177	10.1089	35.3266
481	11:19:00	25.1174	10.0587	35.1761
482	11:19:00	19.603	7.30152	26.9046
483	11:20:00	26.9304	10.9652	37.8956
484	11:20:00	20.5767	7.78835	28.3651
485	11:20:00	24.8122	9.90609	34.7183
486	11:20:00	20.4043	7.70217	28.1065
487	11:21:00	25.259	10.1295	35.3885
488	11:21:00	22.2196	8.60979	30.8294
489	11:21:00	25.5119	10.256	35.7679
490	11:22:00	22.8741	8.93707	31.8112
491	11:22:00	19.784	7.39198	27.1759
492	11:23:00	25.9189	10.4595	36.3784
493	11:24:00	25.3549	10.1775	35.5324
494	11:24:00	24.2257	9.61287	33.8386
495	11:24:00	23.9789	9.48946	33.4684
496	11:25:00	19.9158	7.4579	27.3737
497	11:25:00	25.6374	10.3187	35.9561
498	11:26:00	22.5123	8.75616	31.2685
499	11:26:00	25.8586	10.4293	36.2879
500	11:27:00	25.6357	10.3179	35.9536
501	11:27:00	25.6652	10.3326	35.9979
502	11:28:00	25.0698	10.0349	35.1046
503	11:29:00	23.6552	9.32759	32.9828
504	11:29:00	23.6693	9.33467	33.004
505	11:29:00	25.8103	10.4051	36.2154
506	11:30:00	24.3486	9.67428	34.0228
507	11:30:00	23.3163	9.15815	32.4744
508	11:30:00	26.2707	10.6354	36.9061
509	11:31:00	23.0189	9.00946	32.0284
510	11:32:00	20.3887	7.69436	28.0831
511	11:32:00	24.0858	9.54292	33.6288
512	11:33:00	25.6181	10.3091	35.9272
513	11:33:00	19.0239	7.01196	26.0359
514	11:33:00	21.1837	8.09183	29.2755
515	11:33:00	22.4103	8.70513	31.1154
516	11:33:00	23.0944	9.04718	32.1415
517	11:33:00	25.51	10.255	35.7649
518	11:34:00	20.1841	7.59206	27.7762
519	11:34:00	20.4248	7.71242	28.1373
520	11:34:00	20.8299	7.91494	28.7448
521	11:34:00	22.4806	8.74029	31.2209
522	11:35:00	26.1953	10.5976	36.7929
523	11:35:00	21.2664	8.13321	29.3996
524	11:35:00	20.7618	7.88089	28.6427
525	11:35:00	22.0804	8.54021	30.6206
526	11:35:00	24.9106	9.95529	34.8659
527	11:36:00	21.4649	8.23246	29.6974
528	11:36:00	24.4601	9.73006	34.1902
529	11:37:00	26.1201	10.56	36.6801
530	11:37:00	19.3413	7.17066	26.512
531	11:37:00	22.6637	8.83184	31.4955
532	11:37:00	22.9677	8.98383	31.9515
533	11:38:00	21.5523	8.27616	29.8285
534	11:38:00	20.3826	7.69131	28.0739
535	11:38:00	24.9167	9.95834	34.875
536	11:39:00	25.9074	10.4537	36.3612
537	11:40:00	26.154	10.577	36.731
538	11:41:00	22.7706	8.88531	31.6559
539	11:41:00	23.8151	9.40754	33.2226
540	11:41:00	23.1032	9.05158	32.1547
541	11:42:00	24.6589	9.82943	34.4883
542	11:42:00	21.6825	8.34123	30.0237
543	11:43:00	21.691	8.3455	30.0365
544	11:43:00	23.9689	9.48445	33.4534
545	11:44:00	23.5951	9.29756	32.8927
546	11:44:00	25.225	10.1125	35.3376
547	11:44:00	19.1499	7.07495	26.2249
548	11:45:00	19.9112	7.45558	27.3667
549	11:46:00	25.0754	10.0377	35.1131
550	11:47:00	22.0643	8.53215	30.5965
551	11:47:00	21.181	8.09049	29.2715
552	11:48:00	22.9984	8.99921	31.9976
553	11:48:00	19.7896	7.39479	27.1844
554	11:48:00	19.4473	7.22364	26.6709
555	11:49:00	24.0951	9.54756	33.6427
556	11:49:00	26.145	10.5725	36.7175
557	11:49:00	23.4516	9.22578	32.6773
558	11:49:00	22.8622	8.93109	31.7933
559	11:50:00	25.5417	10.2709	35.8126
560	11:50:00	22.0614	8.53069	30.5921
561	11:50:00	24.9477	9.97385	34.9215
562	11:51:00	24.589	9.79452	34.3836
563	11:51:00	23.8544	9.4272	33.2816
564	11:51:00	22.2213	8.61064	30.8319
565	11:52:00	22.441	8.72051	31.1615
566	11:52:00	24.3947	9.69735	34.092
567	11:53:00	24.9724	9.98618	34.9585
568	11:54:00	21.0911	8.04556	29.1367
569	11:54:00	23.6752	9.3376	33.0128
570	11:55:00	21.6136	8.3068	29.9204
571	11:55:00	23.1923	9.09613	32.2884
572	11:55:00	22.8788	8.93939	31.8182
573	11:56:00	26.7341	10.8671	37.6012
574	11:56:00	25.8728	10.4364	36.3092
575	11:57:00	21.9974	8.4987	30.4961
576	11:57:00	20.0454	7.52272	27.5682
577	11:57:00	25.5043	10.2522	35.7565
578	11:58:00	25.7048	10.3524	36.0572
579	11:58:00	21.2139	8.10697	29.3209
580	11:59:00	24.8342	9.91708	34.7512
581	11:59:00	24.0885	9.54427	33.6328
582	11:59:00	26.3044	10.6522	36.9566
583	12:00:00	20.7476	7.87381	28.6214
584	12:00:00	19.0632	7.03162	26.0949
585	12:00:00	24.4257	9.71285	34.1386
586	12:00:00	23.6725	9.33625	33.0088
587	12:01:00	23.1464	9.07318	32.2196
588	12:01:00	19.437	7.21851	26.6555
589	12:01:00	19.3604	7.18018	26.5405
590	12:01:00	26.4028	10.7014	37.1042
591	12:02:00	21.2418	8.12088	29.3627
592	12:02:00	19.6199	7.30995	26.9298
593	12:02:00	19.419	7.20948	26.6284
594	12:03:00	24.3586	9.67928	34.0378
595	12:03:00	25.1201	10.06	35.1801
596	12:03:00	22.3277	8.66387	30.9916
597	12:04:00	25.5361	10.268	35.8041
598	12:04:00	23.4901	9.24506	32.7352
599	12:04:00	26.6677	10.8339	37.5016
600	12:04:00	26.6841	10.842	37.5261
601	12:05:00	23.985	9.49251	33.4775
602	12:05:00	22.0433	8.52165	30.565
603	12:05:00	19.9495	7.47475	27.4242
604	12:06:00	24.0924	9.54622	33.6387
605	12:06:00	19.7625	7.38124	27.1437
606	12:06:00	23.4066	9.20331	32.6099
607	12:07:00	23.6625	9.33125	32.9937
608	12:07:00	19.8736	7.43678	27.3103
609	12:07:00	24.6752	9.83761	34.5128
610	12:07:00	24.852	9.92599	34.778
611	12:08:00	23.9164	9.4582	33.3746
612	12:09:00	21.9198	8.45988	30.3797
613	12:09:00	24.3796	9.68978	34.0693
614	12:09:00	21.4141	8.20707	29.6212
615	12:09:00	23.5956	9.2978	32.8934
616	12:10:00	21.6124	8.30619	29.9186
617	12:10:00	24.6249	9.81246	34.4374
618	12:10:00	20.1609	7.58046	27.7414
619	12:10:00	20.5477	7.77383	28.3215
620	12:10:00	20.2576	7.6288	27.8864
621	12:11:00	24.9501	9.97507	34.9252
622	12:11:00	24.1044	9.5522	33.6566
623	12:11:00	20.8489	7.92447	28.7734
624	12:11:00	22.2862	8.64312	30.9293
625	12:11:00	20.083	7.54152	27.6246
626	12:11:00	21.0032	8.00162	29.0049
627	12:12:00	21.4	8.19999	29.6
628	12:12:00	24.4689	9.73446	34.2034
629	12:13:00	21.2928	8.1464	29.4392
630	12:13:00	24.3041	9.65206	33.9562
631	12:13:00	20.0982	7.54909	27.6473
632	12:13:00	26.3989	10.6995	37.0984
633	12:14:00	21.9449	8.47246	30.4174
634	12:14:00	25.4758	10.2379	35.7137
635	12:14:00	19.8391	7.41957	27.2587
636	12:14:00	19.4873	7.24366	26.731
637	12:14:00	19.5115	7.25575	26.7672
638	12:15:00	24.9819	9.99094	34.9728
639	12:15:00	20.5948	7.79739	28.3922
640	12:15:00	19.728	7.36402	27.0921
641	12:16:00	26.282	10.641	36.9229
642	12:16:00	25.1452	10.0726	35.2178
643	12:16:00	21.8216	8.41081	30.2324
644	12:17:00	21.4744	8.23722	29.7117
645	12:17:00	21.0281	8.01407	29.0422
646	12:17:00	24.1535	9.57674	33.7302
647	12:18:00	21.4456	8.22282	29.6684
648	12:18:00	25.4836	10.2418	35.7254
649	12:18:00	21.8734	8.43669	30.3101
650	12:18:00	22.454	8.72698	31.1809
651	12:18:00	25.676	10.338	36.014
652	12:18:00	26.4758	10.7379	37.2137
653	12:19:00	24.613	9.80648	34.4194
654	12:19:00	24.79	9.89499	34.685
655	12:19:00	23.8961	9.44807	33.3442
656	12:20:00	25.4606	10.2303	35.691
657	12:20:00	26.7388	10.8694	37.6081
658	12:20:00	25.1269	10.0634	35.1903
659	12:21:00	22.8842	8.94208	31.8262
660	12:21:00	24.0766	9.53829	33.6149
661	12:21:00	25.4162	10.2081	35.6243
662	12:21:00	21.7213	8.36064	30.0819
663	12:22:00	22.6102	8.80511	31.4153
664	12:23:00	26.1982	10.5991	36.7973
665	12:23:00	25.6665	10.3332	35.9997
666	12:24:00	25.5773	10.2887	35.866
667	12:24:00	19.8628	7.43141	27.2942
668	12:24:00	20.0581	7.52907	27.5872
669	12:24:00	26.999	10.9995	37.9985
670	12:24:00	21.5452	8.27262	29.8179
671	12:25:00	25.9526	10.4763	36.4289
672	12:25:00	22.1349	8.56743	30.7023
673	12:25:00	24.7482	9.87411	34.6223
674	12:25:00	21.3128	8.15641	29.4692
675	12:25:00	24.7443	9.87216	34.6165
676	12:26:00	20.0552	7.5276	27.5828
677	12:26:00	26.365	10.6825	37.0475
678	12:26:00	23.5321	9.26606	32.7982
679	12:27:00	25.2685	10.1343	35.4028
680	12:27:00	23.7645	9.38227	33.1468
681	12:27:00	22.9081	8.95404	31.8621
682	12:28:00	20.3426	7.67129	28.0139
683	12:28:00	23.1578	9.07892	32.2368
684	12:28:00	22.2103	8.60515	30.8155
685	12:29:00	19.9915	7.49574	27.4872
686	12:29:00	25.531	10.2655	35.7964
687	12:29:00	25.1664	10.0832	35.2497
688	12:30:00	22.7933	8.89666	31.69
689	12:30:00	20.4341	7.71706	28.1512
690	12:31:00	23.5829	9.29145	32.8744
691	12:31:00	23.0116	9.0058	32.0174
692	12:31:00	26.832	10.916	37.748
693	12:31:00	22.8612	8.9306	31.7918
694	12:32:00	22.8763	8.93817	31.8145
695	12:33:00	22.7989	8.89947	31.6984
696	12:33:00	22.2953	8.64763	30.9429
697	12:33:00	24.5107	9.75533	34.266
698	12:33:00	24.2633	9.63167	33.895
699	12:34:00	24.2726	9.63631	33.9089
700	12:34:00	23.049	9.02448	32.0734
701	12:35:00	20.492	7.74599	28.238
702	12:35:00	24.2946	9.6473	33.9419
703	12:35:00	24.1437	9.57186	33.7156
704	12:36:00	19.8687	7.43434	27.303
705	12:36:00	19.7478	7.37391	27.1217
706	12:37:00	24.3334	9.66671	34.0001
707	12:37:00	25.749	10.3745	36.1235
708	12:37:00	24.4684	9.73421	34.2026
709	12:37:00	21.9696	8.48479	30.4544
710	12:38:00	20.8099	7.90493	28.7148
711	12:38:00	25.2846	10.1423	35.4269
712	12:38:00	23.7934	9.39668	33.19
713	12:39:00	23.7147	9.35737	33.0721
714	12:39:00	19.8679	7.43397	27.3019
715	12:40:00	20.8707	7.93533	28.806
716	12:41:00	25.831	10.4155	36.2465
717	12:41:00	21.9786	8.4893	30.4679
718	12:41:00	19.6502	7.32508	26.9752
719	12:41:00	22.693	8.84649	31.5395
720	12:42:00	22.1849	8.59246	30.7774
721	12:43:00	19.4688	7.23438	26.7031
722	12:43:00	19.4749	7.23743	26.7123
723	12:43:00	22.4718	8.73589	31.2077
724	12:45:00	24.6672	9.83358	34.5007
725	12:45:00	23.8332	9.41658	33.2497
726	12:45:00	23.1542	9.07709	32.2313
727	12:46:00	20.5101	7.75503	28.2651
728	12:47:00	25.1528	10.0764	35.2292
729	12:47:00	21.0889	8.04447	29.1334
730	12:48:00	23.7006	9.35029	33.0509
731	12:49:00	20.5701	7.78506	28.3552
732	12:50:00	19.9536	7.47682	27.4305
733	12:50:00	19.5083	7.25416	26.7625
734	12:51:00	24.6769	9.83847	34.5154
735	12:52:00	26.8269	10.9134	37.7403
736	12:53:00	19.9556	7.4778	27.4334
737	12:54:00	24.205	9.6025	33.8075
738	12:54:00	21.4351	8.21757	29.6527
739	12:55:00	25.1498	10.0749	35.2248
740	12:55:00	19.7708	7.38539	27.1562
741	12:55:00	22.6725	8.83624	31.5087
742	12:57:00	21.4964	8.24821	29.7446
743	12:57:00	22.9647	8.98236	31.9471
744	12:57:00	23.1578	9.07892	32.2368
745	12:57:00	25.53	10.265	35.795
746	12:58:00	19.3208	7.16041	26.4812
747	12:59:00	25.9414	10.4707	36.4121
748	12:59:00	25.9563	10.4781	36.4344
749	12:59:00	26.7168	10.8584	37.5752
750	12:59:00	20.7198	7.85989	28.5797
751	13:00:00	25.7595	10.3797	36.1392
752	13:01:00	21.7857	8.39286	30.1786
753	13:01:00	23.3917	9.19587	32.5876
754	13:01:00	24.1564	9.5782	33.7346
755	13:01:00	21.2044	8.10221	29.3066
756	13:02:00	19.7632	7.3816	27.1448
757	13:02:00	23.787	9.39351	33.1805
758	13:02:00	22.1893	8.59465	30.784
759	13:03:00	26.8398	10.9199	37.7598
760	13:04:00	19.4837	7.24183	26.7255
761	13:04:00	23.2626	9.13129	32.3939
762	13:05:00	26.3047	10.6523	36.957
763	13:06:00	19.5078	7.25391	26.7617
764	13:06:00	20.5169	7.75845	28.2753
765	13:07:00	20.816	7.90799	28.724
766	13:07:00	26.3894	10.6947	37.0841
767	13:07:00	24.9096	9.9548	34.8644
768	13:07:00	19.6704	7.33522	27.0056
769	13:08:00	24.2929	9.64644	33.9393
770	13:08:00	24.0971	9.54854	33.6456
771	13:08:00	22.5113	8.75567	31.267
772	13:09:00	25.269	10.1345	35.4035
773	13:09:00	20.5535	7.77676	28.3303
774	13:09:00	19.3513	7.17566	26.527
775	13:09:00	23.0299	9.01495	32.0449
776	13:10:00	25.696	10.348	36.044
777	13:10:00	26.8401	10.92	37.7601
778	13:11:00	25.2426	10.1213	35.3639
779	13:11:00	20.7466	7.87332	28.62
780	13:11:00	21.4554	8.2277	29.6831
781	13:12:00	23.598	9.29902	32.8971
782	13:13:00	22.5619	8.78094	31.3428
783	13:14:00	22.8986	8.94928	31.8478
784	13:15:00	25.9963	10.4982	36.4945
785	13:15:00	21.0008	8.0004	29.0012
786	13:16:00	25.2309	10.1155	35.3464
787	13:16:00	26.3989	10.6995	37.0984
788	13:17:00	24.5527	9.77633	34.329
789	13:18:00	19.4275	7.21375	26.6413
790	13:19:00	23.8668	9.43342	33.3003
791	13:20:00	24.1332	9.56661	33.6998
792	13:20:00	20.251	7.62551	27.8765
793	13:21:00	20.1431	7.57155	27.7147
794	13:24:00	26.7414	10.8707	37.6122
795	13:25:00	23.0875	9.04376	32.1313
796	13:25:00	20.7322	7.86612	28.5983
797	13:25:00	22.432	8.71599	31.148
798	13:25:00	21.3792	8.18961	29.5688
799	13:25:00	20.5508	7.77541	28.3262
800	13:26:00	22.5392	8.76959	31.3088
801	13:26:00	19.4358	7.2179	26.6537
802	13:27:00	20.0474	7.5237	27.5711
803	13:27:00	24.6484	9.82418	34.4725
804	13:28:00	22.5196	8.75982	31.2795
805	13:29:00	24.9428	9.9714	34.9142
806	13:29:00	20.3848	7.6924	28.0772
807	13:29:00	25.4506	10.2253	35.676
808	13:30:00	25.4958	10.2479	35.7437
809	13:30:00	23.3812	9.19062	32.5719
810	13:31:00	20.4236	7.71181	28.1354
811	13:32:00	26.9136	10.9568	37.8704
812	13:33:00	21.4481	8.22404	29.6721
813	13:33:00	19.2654	7.13269	26.3981
814	13:33:00	23.2489	9.12445	32.3734
815	13:33:00	21.8939	8.44694	30.3408
816	13:34:00	21.4666	8.23331	29.6999
817	13:34:00	22.3458	8.6729	31.0187
818	13:34:00	26.552	10.776	37.328
819	13:35:00	20.4942	7.74709	28.2413
820	13:35:00	21.7164	8.3582	30.0746
821	13:35:00	24.7106	9.85531	34.5659
822	13:36:00	20.3211	7.66054	27.9816
823	13:36:00	21.9862	8.49309	30.4793
824	13:36:00	24.6674	9.8337	34.5011
825	13:36:00	22.0916	8.54582	30.6375
826	13:37:00	19.927	7.46352	27.3905
827	13:37:00	24.561	9.78048	34.3414
828	13:38:00	26.8445	10.9222	37.7667
829	13:38:00	23.6242	9.31208	32.9362
830	13:38:00	21.8438	8.42192	30.2658
831	13:38:00	19.1582	7.0791	26.2373
832	13:39:00	22.3368	8.66839	31.0052
833	13:39:00	22.3075	8.65374	30.9612
834	13:39:00	21.2647	8.13236	29.3971
835	13:40:00	21.6246	8.3123	29.9369
836	13:40:00	19.3294	7.16468	26.494
837	13:40:00	22.4205	8.71026	31.1308
838	13:40:00	26.8567	10.9283	37.785
839	13:41:00	25.4475	10.2237	35.6712
840	13:42:00	22.8947	8.94733	31.842
841	13:42:00	24.14	9.57002	33.7101
842	13:42:00	19.9055	7.45277	27.3583
843	13:42:00	25.319	10.1595	35.4786
844	13:43:00	21.3028	8.1514	29.4542
845	13:43:00	21.6117	8.30583	29.9175
846	13:43:00	25.1032	10.0516	35.1548
847	13:43:00	25.7783	10.3891	36.1674
848	13:44:00	25.0978	10.0489	35.1468
849	13:44:00	26.7253	10.8627	37.588
850	13:44:00	24.2228	9.61141	33.8342
851	13:44:00	25.1806	10.0903	35.2709
852	13:45:00	20.1861	7.59304	27.7791
853	13:46:00	22.8404	8.92022	31.7607
854	13:46:00	23.9374	9.4687	33.4061
855	13:47:00	25.2448	10.1224	35.3672
856	13:47:00	20.1958	7.59792	27.7938
857	13:47:00	20.7195	7.85977	28.5793
858	13:47:00	25.028	10.014	35.042
859	13:48:00	24.4303	9.71517	34.1455
860	13:48:00	23.3468	9.17341	32.5202
861	13:48:00	24.9101	9.95505	34.8651
862	13:49:00	20.2305	7.61525	27.8458
863	13:50:00	21.3905	8.19523	29.5857
864	13:51:00	19.0886	7.04431	26.1329
865	13:51:00	26.8318	10.9159	37.7477
866	13:51:00	23.9777	9.48885	33.4665
867	13:52:00	26.7556	10.8778	37.6334
868	13:53:00	25.7548	10.3774	36.1323
869	13:53:00	24.8166	9.90829	34.7249
870	13:54:00	21.2759	8.13797	29.4139
871	13:55:00	21.4913	8.24564	29.7369
872	13:55:00	24.4809	9.74044	34.2213
873	13:55:00	19.3523	7.17615	26.5285
874	13:56:00	22.9791	8.98956	31.9687
875	13:56:00	20.0901	7.54506	27.6352
876	13:56:00	26.6394	10.8197	37.4591
877	13:57:00	23.7792	9.3896	33.1688
878	13:57:00	26.6968	10.8484	37.5452
879	13:58:00	24.8351	9.91757	34.7527
880	13:58:00	20.0393	7.51967	27.559
881	13:58:00	22.6876	8.84381	31.5314
882	13:58:00	22.597	8.79852	31.3956
883	13:59:00	21.3968	8.1984	29.5952
884	13:59:00	23.1439	9.07196	32.2159
885	13:59:00	22.2726	8.63628	30.9088
886	14:00:00	19.3501	7.17505	26.5252
887	14:00:00	26.0044	10.5022	36.5065
888	14:00:00	24.5495	9.77474	34.3242
889	14:00:00	20.8882	7.94412	28.8324
890	14:00:00	21.4595	8.22977	29.6893
891	14:00:00	22.4474	8.72369	31.1711
892	14:01:00	20.9842	7.9921	28.9763
893	14:01:00	20.0572	7.52858	27.5857
894	14:01:00	21.2366	8.11832	29.355
895	14:01:00	23.1554	9.0777	32.2331
896	14:01:00	19.0703	7.03516	26.1055
897	14:01:00	24.182	9.59102	33.7731
898	14:02:00	24.6645	9.83224	34.4967
899	14:02:00	20.6045	7.80227	28.4068
900	14:02:00	22.1026	8.55132	30.654
901	14:03:00	21.211	8.1055	29.3165
902	14:03:00	22.4032	8.70159	31.1048
903	14:03:00	23.3029	9.15143	32.4543
904	14:03:00	19.0923	7.04614	26.1384
905	14:04:00	20.5049	7.75246	28.2574
906	14:04:00	21.1854	8.09268	29.2781
907	14:04:00	22.6036	8.80181	31.4054
908	14:04:00	21.3262	8.16312	29.4894
909	14:05:00	20.1602	7.5801	27.7403
910	14:05:00	22.8519	8.92596	31.7779
911	14:05:00	20.5977	7.79885	28.3966
912	14:06:00	19.6924	7.3462	27.0386
913	14:06:00	20.032	7.51601	27.548
914	14:07:00	26.2785	10.6393	36.9178
915	14:07:00	21.3326	8.1663	29.4989
916	14:09:00	20.021	7.51051	27.5315
917	14:09:00	24.7121	9.85604	34.5681
918	14:09:00	19.4441	7.22205	26.6662
919	14:10:00	19.6104	7.30519	26.9156
920	14:10:00	21.6908	8.34538	30.0361
921	14:11:00	24.7089	9.85446	34.5634
922	14:11:00	20.8882	7.94412	28.8324
923	14:11:00	25.6142	10.3071	35.9213
924	14:12:00	24.7504	9.87521	34.6256
925	14:12:00	20.083	7.54152	27.6246
926	14:13:00	25.8093	10.4046	36.2139
927	14:13:00	23.6115	9.30573	32.9172
928	14:14:00	26.8074	10.9037	37.7111
929	14:15:00	26.783	10.8915	37.6744
930	14:17:00	20.0537	7.52687	27.5806
931	14:17:00	22.9869	8.99347	31.9804
932	14:17:00	22.9296	8.96478	31.8943
933	14:18:00	25.934	10.467	36.4011
934	14:18:00	21.2479	8.12394	29.3718
935	14:19:00	19.8526	7.42628	27.2788
936	14:19:00	25.8169	10.4084	36.2253
937	14:19:00	20.334	7.66701	28.001
938	14:19:00	22.3153	8.65764	30.9729
939	14:20:00	19.4866	7.24329	26.7299
940	14:20:00	23.4828	9.2414	32.7242
941	14:20:00	22.3981	8.69903	31.0971
942	14:21:00	20.6409	7.82046	28.4614
943	14:21:00	25.8491	10.4245	36.2736
944	14:21:00	19.7068	7.3534	27.0602
945	14:21:00	25.8076	10.4038	36.2114
946	14:22:00	24.1205	9.56026	33.6808
947	14:23:00	20.4273	7.71364	28.1409
948	14:23:00	26.4995	10.7497	37.2492
949	14:24:00	25.1137	10.0569	35.1706
950	14:24:00	25.3544	10.1772	35.5317
951	14:24:00	20.659	7.82949	28.4885
952	14:24:00	25.833	10.4165	36.2495
953	14:25:00	23.5431	9.27155	32.8147
954	14:25:00	19.2297	7.11487	26.3446
955	14:25:00	24.1828	9.59139	33.7742
956	14:26:00	25.8899	10.4449	36.3348
957	14:26:00	21.2557	8.12784	29.3835
958	14:26:00	23.1454	9.0727	32.2181
959	14:27:00	25.1667	10.0833	35.25
960	14:28:00	21.0745	8.03726	29.1118
961	14:28:00	20.3074	7.65371	27.9611
962	14:28:00	23.1241	9.06207	32.1862
963	14:29:00	20.9666	7.98331	28.9499
964	14:29:00	21.0421	8.02103	29.0631
965	14:30:00	22.5658	8.78289	31.3487
966	14:30:00	21.0696	8.03482	29.1045
967	14:30:00	19.3616	7.18079	26.5424
968	14:32:00	21.9923	8.49614	30.4884
969	14:32:00	24.8261	9.91305	34.7392
970	14:33:00	26.4104	10.7052	37.1156
971	14:33:00	20.616	7.80801	28.424
972	14:33:00	21.4783	8.23917	29.7175
973	14:33:00	19.3845	7.19227	26.5768
974	14:33:00	23.3864	9.19318	32.5795
975	14:34:00	24.6225	9.81124	34.4337
976	14:34:00	21.9835	8.49174	30.4752
977	14:35:00	20.3125	7.65627	27.9688
978	14:35:00	21.2264	8.11319	29.3396
979	14:36:00	21.3707	8.18534	29.556
980	14:37:00	20.5103	7.75515	28.2654
981	14:37:00	19.6829	7.34144	27.0243
982	14:37:00	26.4653	10.7327	37.198
983	14:38:00	22.996	8.99799	31.994
984	14:38:00	25.4387	10.2193	35.658
985	14:40:00	22.0018	8.5009	30.5027
986	14:41:00	20.6504	7.82522	28.4757
987	14:41:00	23.6547	9.32734	32.982
988	14:41:00	25.8965	10.4482	36.3447
989	14:41:00	21.0921	8.04605	29.1382
990	14:42:00	22.6927	8.84637	31.5391
991	14:43:00	25.4792	10.2396	35.7188
992	14:44:00	26.8979	10.949	37.8469
993	14:45:00	19.68	7.33998	27.0199
994	14:45:00	23.1041	9.05206	32.1562
995	14:45:00	24.8586	9.92929	34.7879
996	14:46:00	19.4968	7.24842	26.7453
997	14:47:00	19.9361	7.46803	27.4041
998	14:48:00	21.3782	8.18912	29.5674
999	14:48:00	25.3005	10.1502	35.4507
1000	14:48:00	23.2064	9.10321	32.3096
1001	14:49:00	21.2171	8.10855	29.3257
1002	14:49:00	25.7607	10.3804	36.1411
1003	14:50:00	19.1189	7.05945	26.1784
1004	14:50:00	21.932	8.46599	30.398
1005	14:51:00	25.2629	10.1314	35.3943
1006	14:51:00	22.66	8.83001	31.49
1007	14:51:00	20.2012	7.6006	27.8018
1008	14:52:00	26.6724	10.8362	37.5085
1009	14:53:00	21.096	8.04801	29.144
1010	14:53:00	22.9501	8.97504	31.9251
1011	14:54:00	26.102	10.551	36.653
1012	14:54:00	22.2357	8.61785	30.8535
1013	14:54:00	21.8746	8.4373	30.3119
1014	14:54:00	24.4118	9.70589	34.1177
1015	14:54:00	23.7167	9.35835	33.075
1016	14:55:00	23.2208	9.11042	32.3312
1017	14:55:00	21.9466	8.47331	30.4199
1018	14:56:00	21.566	8.283	29.849
1019	14:56:00	20.7825	7.89126	28.6738
1020	14:57:00	20.5142	7.7571	28.2713
		26.3603	10.6802	37.0405

## Sheet: Sheet5
Number	Arrival time	X1	X2	X3
1	08:00:00	22.0183	16.0244	38.0427			X1	X2	X3
2	08:00:00	24.8073	19.743	44.5503		MEAN	25	20	45
3	08:00:00	22.0383	16.051	38.0893
4	08:00:00	22.1626	16.2168	38.3794
5	08:01:00	23.5059	18.0079	41.5138
6	08:01:00	25.8213	21.0951	46.9165
7	08:01:00	22.36	16.48	38.84
8	08:02:00	23.7277	18.3035	42.0312
9	08:02:00	27.3575	23.1433	50.5007
10	08:03:00	24.2162	18.9549	43.1711
11	08:03:00	22.5572	16.7429	39.3001
12	08:03:00	27.2987	23.0649	50.3636
13	08:03:00	27.2306	22.9741	50.2047
14	08:04:00	25.6163	20.8217	46.4379
15	08:04:00	24.9671	19.9562	44.9233
16	08:05:00	25.2345	20.3126	45.5471
17	08:05:00	26.9378	22.5837	49.5215
18	08:05:00	24.9144	19.8859	44.8003
19	08:05:00	22.9178	17.2237	40.1414
20	08:06:00	22.5303	16.7071	39.2373
21	08:06:00	23.5553	18.0738	41.6291
22	08:06:00	27.6979	23.5972	51.295
23	08:07:00	24.2019	18.9359	43.1378
24	08:07:00	27.1476	22.8635	50.0111
25	08:07:00	22.1835	16.2446	38.4281
26	08:08:00	24.7159	19.6212	44.3371
27	08:08:00	23.4208	17.8943	41.3151
28	08:08:00	25.7292	20.9723	46.7016
29	08:08:00	22.5462	16.7283	39.2745
30	08:09:00	26.8301	22.4401	49.2702
31	08:09:00	26.8883	22.5178	49.4061
32	08:09:00	23.6429	18.1905	41.8334
33	08:09:00	22.62	16.8267	39.4467
34	08:10:00	24.8803	19.8404	44.7208
35	08:10:00	26.7788	22.3718	49.1506
36	08:11:00	27.2811	23.0415	50.3226
37	08:11:00	27.4756	23.3008	50.7763
38	08:11:00	23.9073	18.543	42.4503
39	08:11:00	22.2111	16.2815	38.4926
40	08:11:00	23.564	18.0853	41.6492
41	08:12:00	24.5224	19.3631	43.8855
42	08:12:00	22.1683	16.2244	38.3927
43	08:12:00	25.9521	21.2694	47.2215
44	08:13:00	26.578	22.1039	48.6819
45	08:13:00	27.3454	23.1272	50.4725
46	08:13:00	24.383	19.1773	43.5604
47	08:13:00	22.4279	16.5706	38.9985
48	08:14:00	24.2878	19.0504	43.3382
49	08:14:00	23.314	17.752	41.066
50	08:14:00	25.6463	20.8617	46.508
51	08:14:00	25.7347	20.9796	46.7144
52	08:15:00	27.2615	23.0154	50.2769
53	08:15:00	23.1618	17.5491	40.711
54	08:15:00	25.4493	20.599	46.0483
55	08:15:00	23.3287	17.7715	41.1002
56	08:15:00	22.3428	16.457	38.7998
57	08:16:00	23.7147	18.2862	42.0009
58	08:16:00	26.2399	21.6532	47.8932
59	08:16:00	26.0905	21.454	47.5445
60	08:17:00	27.2134	22.9511	50.1645
61	08:17:00	27.959	23.9453	51.9043
62	08:17:00	27.9672	23.9563	51.9235
63	08:17:00	22.447	16.596	39.0429
64	08:18:00	24.7754	19.7006	44.476
65	08:18:00	23.6394	18.1859	41.8253
66	08:19:00	27.0405	22.7207	49.7612
67	08:19:00	27.239	22.9853	50.2243
68	08:19:00	27.2992	23.0656	50.3649
69	08:19:00	22.5697	16.7595	39.3292
70	08:19:00	25.1464	20.1952	45.3416
71	08:20:00	23.0219	17.3626	40.3845
72	08:20:00	25.2678	20.3571	45.6249
73	08:20:00	25.8468	21.1291	46.9759
74	08:20:00	26.358	21.8107	48.1688
75	08:21:00	26.4908	21.9877	48.4785
76	08:21:00	22.8593	17.1458	40.0051
77	08:21:00	23.1525	17.5367	40.6892
78	08:22:00	27.9744	23.9658	51.9402
79	08:22:00	23.7081	18.2774	41.9855
80	08:23:00	23.0044	17.3392	40.3435
81	08:23:00	23.3371	17.7828	41.1198
82	08:23:00	25.5275	20.7033	46.2307
83	08:23:00	24.8344	19.7792	44.6135
84	08:24:00	25.9525	21.2699	47.2224
85	08:24:00	26.4624	21.9499	48.4123
86	08:24:00	25.3962	20.5282	45.9244
87	08:25:00	24.0367	18.7157	42.7524
88	08:25:00	24.2902	19.0536	43.3437
89	08:25:00	24.5013	19.3351	43.8364
90	08:25:00	25.4619	20.6159	46.0778
91	08:25:00	25.2718	20.3624	45.6343
92	08:26:00	22.3457	16.461	38.8067
93	08:26:00	24.8752	19.8336	44.7088
94	08:26:00	23.2448	17.6597	40.9045
95	08:27:00	27.6266	23.5022	51.1288
96	08:27:00	26.9167	22.5556	49.4723
97	08:27:00	22.019	16.0254	38.0444
98	08:27:00	23.9587	18.6117	42.5704
99	08:28:00	22.9042	17.2056	40.1098
100	08:28:00	25.2596	20.3461	45.6056
101	08:29:00	25.1616	20.2155	45.3771
102	08:29:00	23.9203	18.5604	42.4807
103	08:29:00	25.1453	20.1937	45.339
104	08:29:00	23.2798	17.7064	40.9861
105	08:30:00	25.5073	20.6764	46.1837
106	08:30:00	25.753	21.0041	46.7571
107	08:30:00	22.7682	17.0242	39.7924
108	08:31:00	27.8575	23.8101	51.6676
109	08:31:00	23.0093	17.3457	40.3551
110	08:31:00	24.8192	19.7589	44.5781
111	08:32:00	23.0199	17.3599	40.3798
112	08:32:00	22.247	16.3294	38.5764
113	08:32:00	25.9186	21.2248	47.1433
114	08:32:00	23.3228	17.7637	41.0865
115	08:33:00	25.4214	20.5619	45.9833
116	08:33:00	22.4896	16.6529	39.1425
117	08:33:00	23.2979	17.7305	41.0284
118	08:34:00	23.5147	18.0196	41.5343
119	08:34:00	27.898	23.864	51.762
120	08:34:00	23.7743	18.3658	42.1401
121	08:35:00	23.6896	18.2528	41.9423
122	08:35:00	26.4439	21.9252	48.3692
123	08:35:00	22.2789	16.3718	38.6507
124	08:35:00	26.6849	22.2465	48.9314
125	08:36:00	22.121	16.1614	38.2824
126	08:36:00	23.6863	18.2484	41.9346
127	08:36:00	22.8581	17.1441	40.0021
128	08:37:00	24.2733	19.0311	43.3044
129	08:37:00	24.6397	19.5196	44.1594
130	08:37:00	26.4945	21.9926	48.4871
131	08:37:00	24.6985	19.598	44.2965
132	08:38:00	25.8924	21.1899	47.0822
133	08:38:00	22.5607	16.7476	39.3083
134	08:38:00	23.7994	18.3992	42.1987
135	08:39:00	25.3718	20.4957	45.8675
136	08:39:00	22.7288	16.9717	39.7005
137	08:39:00	27.6193	23.4924	51.1117
138	08:39:00	27.5093	23.3457	50.8549
139	08:40:00	24.8177	19.757	44.5747
140	08:40:00	24.9741	19.9655	44.9395
141	08:40:00	24.2102	18.9469	43.157
142	08:41:00	24.5348	19.3797	43.9145
143	08:41:00	23.0133	17.3511	40.3645
144	08:41:00	27.5662	23.4216	50.9878
145	08:41:00	27.9079	23.8772	51.7851
146	08:41:00	23.9851	18.6468	42.6319
147	08:42:00	26.1381	21.5175	47.6556
148	08:42:00	22.4472	16.5962	39.0434
149	08:42:00	22.4477	16.5969	39.0446
150	08:43:00	24.9686	19.9581	44.9267
151	08:43:00	26.9217	22.5622	49.4839
152	08:43:00	22.2672	16.3562	38.6234
153	08:44:00	24.363	19.1507	43.5138
154	08:44:00	27.4353	23.247	50.6823
155	08:44:00	23.8632	18.4842	42.3474
156	08:44:00	27.4763	23.3017	50.778
157	08:45:00	23.4598	17.9463	41.4061
158	08:45:00	25.502	20.6693	46.1713
159	08:45:00	27.0103	22.6804	49.6907
160	08:45:00	27.7392	23.6523	51.3916
161	08:46:00	24.3191	19.0921	43.4112
162	08:46:00	27.6937	23.5915	51.2852
163	08:47:00	24.9825	19.9767	44.9592
164	08:47:00	23.6147	18.1529	41.7676
165	08:47:00	27.0152	22.687	49.7022
166	08:47:00	25.5408	20.7211	46.2619
167	08:48:00	22.9293	17.2391	40.1683
168	08:48:00	27.4307	23.2409	50.6717
169	08:48:00	22.2346	16.3128	38.5473
170	08:49:00	26.97	22.6267	49.5967
171	08:49:00	24.1089	18.8119	42.9207
172	08:49:00	23.2983	17.731	41.0293
173	08:50:00	24.9869	19.9825	44.9695
174	08:50:00	27.9249	23.8999	51.8248
175	08:50:00	22.7757	17.0342	39.8099
176	08:51:00	25.1993	20.2658	45.4651
177	08:51:00	24.0913	18.7884	42.8797
178	08:51:00	26.6547	22.2062	48.8609
179	08:51:00	25.0638	20.0851	45.1489
180	08:52:00	27.0859	22.7812	49.8671
181	08:52:00	27.6279	23.5039	51.1318
182	08:52:00	26.1086	21.4782	47.5868
183	08:53:00	27.5545	23.406	50.9605
184	08:53:00	25.9288	21.2384	47.1673
185	08:53:00	27.5428	23.3904	50.9331
186	08:53:00	26.8731	22.4975	49.3706
187	08:53:00	24.2134	18.9513	43.1647
188	08:54:00	25.6527	20.8703	46.523
189	08:54:00	27.592	23.456	51.0481
190	08:55:00	22.0895	16.1194	38.2089
191	08:55:00	25.389	20.5187	45.9077
192	08:55:00	22.896	17.1946	40.0906
193	08:55:00	23.8126	18.4168	42.2294
194	08:55:00	26.7904	22.3872	49.1775
195	08:55:00	27.5543	23.4057	50.9601
196	08:56:00	26.532	22.0427	48.5747
197	08:56:00	27.7096	23.6128	51.3224
198	08:56:00	27.0892	22.7856	49.8748
199	08:56:00	25.4835	20.6447	46.1282
200	08:57:00	27.8887	23.8516	51.7402
201	08:57:00	27.3432	23.1242	50.4674
202	08:57:00	25.6661	20.8881	46.5542
203	08:58:00	23.5499	18.0665	41.6163
204	08:58:00	27.6072	23.4763	51.0835
205	08:58:00	24.509	19.3453	43.8543
206	08:59:00	26.9815	22.642	49.6236
207	08:59:00	23.8318	18.4425	42.2743
208	08:59:00	24.0719	18.7625	42.8344
209	08:59:00	25.1931	20.2575	45.4505
210	09:00:00	24.659	19.5453	44.2042
211	09:00:00	25.7159	20.9545	46.6704
212	09:01:00	27.3547	23.1396	50.4943
213	09:01:00	25.4921	20.6561	46.1483
214	09:02:00	26.4736	21.9648	48.4384
215	09:02:00	26.6807	22.2409	48.9216
216	09:03:00	27.6059	23.4746	51.0805
217	09:03:00	26.187	21.5827	47.7697
218	09:03:00	23.3818	17.8423	41.2241
219	09:04:00	22.9562	17.2749	40.2311
220	09:04:00	23.835	18.4466	42.2816
221	09:05:00	22.1556	16.2075	38.3632
222	09:05:00	22.0348	16.0464	38.0812
223	09:05:00	23.7383	18.3177	42.056
224	09:06:00	24.0126	18.6834	42.696
225	09:06:00	23.8132	18.4176	42.2307
226	09:07:00	23.206	17.608	40.8139
227	09:07:00	23.6498	18.1998	41.8496
228	09:08:00	26.4362	21.915	48.3512
229	09:08:00	26.7664	22.3552	49.1216
230	09:09:00	23.577	18.1026	41.6796
231	09:09:00	25.1372	20.183	45.3202
232	09:10:00	25.2938	20.3917	45.6855
233	09:11:00	22.872	17.1626	40.0346
234	09:11:00	25.3156	20.4208	45.7364
235	09:11:00	25.4857	20.6476	46.1333
236	09:11:00	26.365	21.82	48.185
237	09:12:00	22.8833	17.1778	40.0611
238	09:12:00	22.8835	17.178	40.0615
239	09:13:00	24.1444	18.8592	43.0036
240	09:13:00	25.7968	21.0624	46.8592
241	09:14:00	27.8749	23.8332	51.7082
242	09:14:00	23.513	18.0174	41.5304
243	09:15:00	25.0484	20.0646	45.113
244	09:15:00	27.8896	23.8528	51.7424
245	09:16:00	27.6319	23.5093	51.1412
246	09:17:00	22.7892	17.0523	39.8415
247	09:17:00	23.6222	18.1629	41.7851
248	09:17:00	24.8335	19.7779	44.6114
249	09:18:00	23.1919	17.5892	40.781
250	09:19:00	27.7737	23.6982	51.4719
251	09:19:00	25.1557	20.2076	45.3634
252	09:19:00	26.3315	21.7753	48.1068
253	09:20:00	25.7267	20.9689	46.6956
254	09:20:00	25.1105	20.1473	45.2579
255	09:20:00	24.2391	18.9854	43.2245
256	09:21:00	26.0458	21.3945	47.4403
257	09:21:00	22.9509	17.2679	40.2188
258	09:21:00	22.5493	16.7324	39.2818
259	09:22:00	27.9429	23.9238	51.8667
260	09:23:00	22.8077	17.0769	39.8846
261	09:23:00	27.2461	22.9948	50.241
262	09:23:00	25.3242	20.4323	45.7565
263	09:23:00	22.4312	16.575	39.0062
264	09:24:00	25.5243	20.6991	46.2235
265	09:25:00	22.6861	16.9148	39.6009
266	09:25:00	27.8246	23.7661	51.5907
267	09:26:00	25.699	20.932	46.6311
268	09:26:00	27.7239	23.6318	51.3557
269	09:26:00	27.1544	22.8725	50.0269
270	09:27:00	25.9979	21.3305	47.3283
271	09:27:00	24.1131	18.8175	42.9306
272	09:27:00	24.6742	19.5655	44.2397
273	09:28:00	26.7358	22.3144	49.0502
274	09:28:00	22.9198	17.2264	40.1461
275	09:29:00	25.454	20.6054	46.0594
276	09:29:00	23.0144	17.3526	40.367
277	09:29:00	22.5757	16.7676	39.3433
278	09:29:00	26.9696	22.6262	49.5958
279	09:30:00	26.1383	21.5177	47.6561
280	09:31:00	25.8336	21.1115	46.9451
281	09:31:00	25.3909	20.5211	45.912
282	09:32:00	27.048	22.7307	49.7787
283	09:32:00	23.3131	17.7508	41.0639
284	09:33:00	27.1374	22.8498	49.9872
285	09:33:00	27.8184	23.7578	51.5762
286	09:34:00	22.2769	16.3692	38.646
287	09:35:00	25.5101	20.6801	46.1901
288	09:35:00	22.6394	16.8526	39.492
289	09:35:00	23.7941	18.3922	42.1863
290	09:36:00	24.6168	19.4891	44.106
291	09:36:00	24.5434	19.3912	43.9346
292	09:37:00	22.8137	17.085	39.8987
293	09:37:00	27.1462	22.8615	50.0077
294	09:38:00	27.8379	23.7839	51.6219
295	09:38:00	26.3436	21.7914	48.135
296	09:39:00	27.1463	22.8618	50.0081
297	09:39:00	26.5878	22.1171	48.705
298	09:39:00	23.2858	17.7144	41.0002
299	09:39:00	25.4103	20.547	45.9573
300	09:40:00	23.5226	18.0301	41.5527
301	09:41:00	27.304	23.072	50.376
302	09:41:00	25.8787	21.1715	47.0502
303	09:41:00	26.5756	22.1008	48.6764
304	09:42:00	25.6921	20.9228	46.6148
305	09:42:00	26.3123	21.7497	48.062
306	09:43:00	22.7692	17.0257	39.7949
307	09:43:00	22.7619	17.0159	39.7778
308	09:43:00	26.7407	22.321	49.0617
309	09:44:00	23.7903	18.387	42.1773
310	09:44:00	24.1153	18.8204	42.9357
311	09:44:00	26.4256	21.9008	48.3264
312	09:45:00	25.5157	20.6876	46.2034
313	09:45:00	25.5549	20.7399	46.2948
314	09:45:00	26.3917	21.8556	48.2474
315	09:46:00	27.3675	23.1567	50.5242
316	09:47:00	27.9359	23.9145	51.8505
317	09:47:00	24.8809	19.8412	44.7221
318	09:47:00	25.6825	20.9101	46.5926
319	09:47:00	22.6074	16.8098	39.4172
320	09:48:00	24.1252	18.8336	42.9588
321	09:49:00	26.8479	22.4638	49.3117
322	09:49:00	23.3924	17.8565	41.2489
323	09:50:00	27.0006	22.6674	49.668
324	09:50:00	23.3096	17.7461	41.0558
325	09:50:00	25.4013	20.5351	45.9363
326	09:51:00	23.8128	18.4171	42.2299
327	09:51:00	24.2896	19.0528	43.3424
328	09:51:00	27.4131	23.2175	50.6306
329	09:52:00	26.3165	21.7553	48.0718
330	09:53:00	25.9807	21.3075	47.2882
331	09:53:00	25.277	20.3693	45.6462
332	09:53:00	25.2887	20.3849	45.6736
333	09:54:00	26.2517	21.6689	47.9205
334	09:55:00	27.2677	23.0237	50.2914
335	09:55:00	24.8062	19.7416	44.5477
336	09:55:00	26.5254	22.0339	48.5593
337	09:56:00	23.0787	17.4383	40.517
338	09:56:00	23.139	17.5186	40.6576
339	09:56:00	24.2396	18.9862	43.2258
340	09:57:00	24.7666	19.6888	44.4555
341	09:57:00	27.6796	23.5727	51.2523
342	09:58:00	26.5153	22.0204	48.5358
343	09:58:00	25.1184	20.1578	45.2762
344	09:59:00	23.4773	17.9698	41.4471
345	09:59:00	26.3927	21.8569	48.2495
346	09:59:00	25.1795	20.2394	45.4189
347	10:01:00	22.6953	16.927	39.6223
348	10:02:00	26.0978	21.4638	47.5616
349	10:02:00	26.3029	21.7372	48.0402
350	10:03:00	26.6624	22.2165	48.8789
351	10:05:00	25.0248	20.0331	45.0579
352	10:07:00	27.5221	23.3628	50.8849
353	10:08:00	24.5549	19.4066	43.9615
354	10:08:00	25.0475	20.0634	45.1109
355	10:08:00	24.2997	19.0663	43.3659
356	10:09:00	22.8375	17.1167	39.9543
357	10:10:00	27.8845	23.8459	51.7304
358	10:11:00	27.1319	22.8425	49.9744
359	10:11:00	24.1223	18.8297	42.9519
360	10:12:00	22.2657	16.3543	38.62
361	10:13:00	23.5497	18.0662	41.6159
362	10:14:00	26.3769	21.8359	48.2128
363	10:14:00	25.3943	20.5258	45.9201
364	10:15:00	22.2358	16.3145	38.5503
365	10:16:00	27.8544	23.8059	51.6603
366	10:17:00	26.094	21.4587	47.5527
367	10:17:00	26.5179	22.0239	48.5418
368	10:17:00	23.537	18.0494	41.5864
369	10:18:00	23.4466	17.9288	41.3753
370	10:19:00	24.294	19.0587	43.3527
371	10:19:00	24.5914	19.4552	44.0466
372	10:20:00	22.4788	16.6384	39.1173
373	10:21:00	25.5842	20.779	46.3632
374	10:23:00	25.6456	20.8607	46.5063
375	10:23:00	25.2887	20.3849	45.6736
376	10:23:00	24.0031	18.6707	42.6738
377	10:25:00	22.5499	16.7332	39.2831
378	10:26:00	22.9732	17.2976	40.2709
379	10:26:00	24.1105	18.8141	42.9246
380	10:27:00	26.6812	22.2416	48.9229
381	10:27:00	24.4097	19.213	43.6227
382	10:27:00	25.7393	20.9857	46.7251
383	10:29:00	26.6933	22.2578	48.9511
384	10:29:00	22.5361	16.7149	39.251
385	10:31:00	25.2958	20.3944	45.6902
386	10:32:00	23.9408	18.5877	42.5285
387	10:33:00	22.8645	17.1526	40.0171
388	10:35:00	27.6277	23.5036	51.1314
389	10:35:00	23.4054	17.8738	41.2792
390	10:35:00	24.864	19.8187	44.6828
391	10:37:00	24.1323	18.8431	42.9754
392	10:38:00	24.3325	19.11	43.4424
393	10:39:00	23.902	18.536	42.4379
394	10:39:00	27.1306	22.8408	49.9714
395	10:41:00	25.2953	20.3937	45.689
396	10:41:00	23.2666	17.6888	40.9554
397	10:42:00	24.9063	19.8751	44.7815
398	10:43:00	27.4745	23.2993	50.7738
399	10:44:00	23.8604	18.4805	42.341
400	10:44:00	23.7776	18.3702	42.1478
401	10:45:00	25.7651	21.0202	46.7853
402	10:47:00	26.6873	22.2497	48.937
403	10:47:00	23.9593	18.6124	42.5717
404	10:48:00	26.9511	22.6015	49.5527
405	10:50:00	27.7834	23.7112	51.4946
406	10:51:00	22.1694	16.2258	38.3952
407	10:52:00	26.4456	21.9274	48.373
408	10:53:00	24.0649	18.7533	42.8182
409	10:55:00	24.6102	19.4803	44.0906
410	10:55:00	25.5225	20.6967	46.2192
411	10:55:00	27.8647	23.8196	51.6843
412	10:56:00	24.4313	19.2418	43.6731
413	10:58:00	24.465	19.2867	43.7518
414	10:59:00	26.6241	22.1655	48.7896
415	10:59:00	23.9814	18.6419	42.6234
416	10:59:00	27.5624	23.4165	50.9789
417	11:01:00	23.3885	17.8514	41.2399
418	11:01:00	26.619	22.1586	48.7776
419	11:02:00	22.5556	16.7407	39.2963
420	11:02:00	27.5973	23.4631	51.0605
421	11:03:00	25.7118	20.9491	46.661
422	11:03:00	25.2674	20.3566	45.624
423	11:04:00	25.0479	20.0638	45.1117
424	11:04:00	26.9295	22.5727	49.5022
425	11:04:00	24.9257	19.901	44.8267
426	11:05:00	25.0849	20.1132	45.198
427	11:07:00	23.9498	18.5997	42.5495
428	11:07:00	26.97	22.6267	49.5967
429	11:08:00	23.1399	17.5198	40.6597
430	11:08:00	27.7131	23.6174	51.3305
431	11:09:00	23.4209	17.8946	41.3155
432	11:10:00	26.9846	22.6462	49.6308
433	11:10:00	26.3209	21.7612	48.082
434	11:11:00	24.9587	19.9449	44.9037
435	11:11:00	27.9233	23.8977	51.821
436	11:11:00	22.9443	17.2591	40.2034
437	11:13:00	27.4935	23.3247	50.8182
438	11:14:00	25.9384	21.2511	47.1895
439	11:14:00	24.5359	19.3812	43.9171
440	11:14:00	25.3227	20.4303	45.753
441	11:15:00	23.0948	17.4598	40.5546
442	11:16:00	26.7645	22.3527	49.1173
443	11:16:00	23.6465	18.1954	41.8419
444	11:17:00	27.7819	23.7092	51.4911
445	11:19:00	26.6691	22.2255	48.8947
446	11:19:00	24.2145	18.9527	43.1673
447	11:19:00	27.6959	23.5945	51.2903
448	11:20:00	23.6817	18.2423	41.9239
449	11:20:00	23.0882	17.451	40.5392
450	11:22:00	27.8158	23.7544	51.5702
451	11:23:00	22.6713	16.895	39.5663
452	11:23:00	26.3515	21.8019	48.1534
453	11:25:00	25.489	20.652	46.141
454	11:26:00	27.7865	23.7153	51.5018
455	11:27:00	24.034	18.712	42.746
456	11:27:00	22.0597	16.0796	38.1393
457	11:28:00	22.1106	16.1475	38.2581
458	11:28:00	23.2704	17.6939	40.9643
459	11:29:00	25.7657	21.0209	46.7866
460	11:29:00	27.6226	23.4968	51.1194
461	11:30:00	23.2241	17.6321	40.8562
462	11:31:00	26.3016	21.7355	48.0372
463	11:31:00	22.2247	16.2996	38.5242
464	11:32:00	25.5835	20.778	46.3615
465	11:34:00	25.3379	20.4506	45.7885
466	11:35:00	25.936	21.248	47.1839
467	11:35:00	23.4997	17.9996	41.4993
468	11:35:00	26.9076	22.5434	49.451
469	11:36:00	24.8681	19.8241	44.6922
470	11:36:00	25.9905	21.3207	47.3113
471	11:37:00	23.9439	18.5919	42.5358
472	11:37:00	22.1234	16.1646	38.288
473	11:37:00	24.4619	19.2826	43.7445
474	11:38:00	26.8235	22.4313	49.2549
475	11:38:00	24.5828	19.4437	44.0265
476	11:39:00	22.8529	17.1372	39.9902
477	11:40:00	26.1603	21.547	47.7073
478	11:40:00	22.596	16.7947	39.3907
479	11:41:00	27.0797	22.7729	49.8526
480	11:42:00	26.6633	22.2177	48.881
481	11:43:00	26.588	22.1174	48.7054
482	11:43:00	22.4523	16.603	39.0553
483	11:44:00	27.9478	23.9304	51.8782
484	11:46:00	23.1825	17.5767	40.7592
485	11:46:00	26.3591	21.8122	48.1713
486	11:47:00	23.0533	17.4043	40.4576
487	11:47:00	26.6942	22.259	48.9532
488	11:49:00	24.4147	19.2196	43.6343
489	11:49:00	26.8839	22.5119	49.3959
490	11:50:00	24.9056	19.8741	44.7797
491	11:50:00	22.588	16.784	39.3719
492	11:50:00	27.1892	22.9189	50.1081
493	11:51:00	26.7662	22.3549	49.1211
494	11:51:00	25.9193	21.2257	47.1451
495	11:52:00	25.7342	20.9789	46.7131
496	11:52:00	22.6868	16.9158	39.6026
497	11:53:00	26.9781	22.6374	49.6155
498	11:54:00	24.6342	19.5123	44.1465
499	11:55:00	27.144	22.8586	50.0026
500	11:55:00	26.9768	22.6357	49.6125
501	11:56:00	26.9989	22.6652	49.6642
502	11:56:00	26.5523	22.0698	48.6221
503	11:58:00	25.4914	20.6552	46.1465
504	11:59:00	25.502	20.6693	46.1713
505	11:59:00	27.1077	22.8103	49.918
506	11:59:00	26.0114	21.3486	47.36
507	12:01:00	25.2372	20.3163	45.5535
508	12:02:00	27.453	23.2707	50.7238
509	12:03:00	25.0142	20.0189	45.0331
510	12:03:00	23.0415	17.3887	40.4302
511	12:04:00	25.8144	21.0858	46.9002
512	12:04:00	26.9636	22.6181	49.5817
513	12:05:00	22.0179	16.0239	38.0419
514	12:06:00	23.6377	18.1837	41.8214
515	12:07:00	24.5577	19.4103	43.968
516	12:07:00	25.0708	20.0944	45.1651
517	12:08:00	26.8825	22.51	49.3924
518	12:10:00	22.8881	17.1841	40.0722
519	12:11:00	23.0686	17.4248	40.4935
520	12:11:00	23.3724	17.8299	41.2023
521	12:11:00	24.6104	19.4806	44.091
522	12:12:00	27.3965	23.1953	50.5918
523	12:13:00	23.6998	18.2664	41.9662
524	12:13:00	23.3213	17.7618	41.0831
525	12:14:00	24.3103	19.0804	43.3907
526	12:15:00	26.4329	21.9106	48.3435
527	12:16:00	23.8487	18.4649	42.3136
528	12:17:00	26.0951	21.4601	47.5552
529	12:18:00	27.3401	23.1201	50.4602
530	12:19:00	22.256	16.3413	38.5973
531	12:19:00	24.7478	19.6637	44.4115
532	12:19:00	24.9757	19.9677	44.9434
533	12:20:00	23.9142	18.5523	42.4666
534	12:20:00	23.037	17.3826	40.4196
535	12:22:00	26.4375	21.9167	48.3542
536	12:23:00	27.1806	22.9074	50.088
537	12:23:00	27.3655	23.154	50.5195
538	12:23:00	24.828	19.7706	44.5986
539	12:23:00	25.6113	20.8151	46.4264
540	12:25:00	25.0774	20.1032	45.1805
541	12:26:00	26.2441	21.6589	47.903
542	12:27:00	24.0118	18.6825	42.6943
543	12:28:00	24.0183	18.691	42.7093
544	12:28:00	25.7267	20.9689	46.6956
545	12:29:00	25.4463	20.5951	46.0414
546	12:29:00	26.6688	22.225	48.8938
547	12:29:00	22.1124	16.1499	38.2623
548	12:31:00	22.6834	16.9112	39.5945
549	12:31:00	26.5565	22.0754	48.6319
550	12:32:00	24.2982	19.0643	43.3625
551	12:33:00	23.6357	18.181	41.8167
552	12:34:00	24.9988	19.9984	44.9972
553	12:35:00	22.5922	16.7896	39.3818
554	12:35:00	22.3355	16.4473	38.7827
555	12:35:00	25.8213	21.0951	46.9165
556	12:35:00	27.3587	23.145	50.5037
557	12:36:00	25.3387	20.4516	45.7902
558	12:37:00	24.8966	19.8622	44.7588
559	12:37:00	26.9063	22.5417	49.448
560	12:38:00	24.296	19.0614	43.3574
561	12:38:00	26.4608	21.9477	48.4085
562	12:39:00	26.1918	21.589	47.7808
563	12:39:00	25.6408	20.8544	46.4952
564	12:40:00	24.416	19.2213	43.6373
565	12:40:00	24.5808	19.441	44.0218
566	12:41:00	26.046	21.3947	47.4407
567	12:41:00	26.4793	21.9724	48.4516
568	12:43:00	23.5683	18.0911	41.6595
569	12:43:00	25.5064	20.6752	46.1816
570	12:43:00	23.9602	18.6136	42.5738
571	12:44:00	25.1442	20.1923	45.3365
572	12:46:00	24.9091	19.8788	44.7879
573	12:47:00	27.8006	23.7341	51.5347
574	12:47:00	27.1546	22.8728	50.0273
575	12:47:00	24.2481	18.9974	43.2455
576	12:49:00	22.7841	17.0454	39.8295
577	12:50:00	26.8783	22.5043	49.3826
578	12:51:00	27.0286	22.7048	49.7334
579	12:51:00	23.6605	18.2139	41.8744
580	12:52:00	26.3756	21.8342	48.2098
581	12:52:00	25.8164	21.0885	46.9049
582	12:53:00	27.4783	23.3044	50.7827
583	12:53:00	23.3107	17.7476	41.0583
584	12:54:00	22.0474	16.0632	38.1107
585	12:55:00	26.0693	21.4257	47.495
586	12:55:00	25.5044	20.6725	46.1769
587	12:55:00	25.1098	20.1464	45.2561
588	12:56:00	22.3278	16.437	38.7648
589	12:58:00	22.2703	16.3604	38.6306
590	12:59:00	27.5521	23.4028	50.9549
591	12:59:00	23.6813	18.2418	41.9231
592	13:01:00	22.4649	16.6199	39.0848
593	13:01:00	22.3142	16.419	38.7332
594	13:01:00	26.0189	21.3586	47.3775
595	13:02:00	26.59	22.1201	48.7101
596	13:03:00	24.4958	19.3277	43.8235
597	13:04:00	26.9021	22.5361	49.4382
598	13:04:00	25.3676	20.4901	45.8577
599	13:05:00	27.7508	23.6677	51.4185
600	13:05:00	27.7631	23.6841	51.4471
601	13:06:00	25.7388	20.985	46.7238
602	13:07:00	24.2825	19.0433	43.3258
603	13:07:00	22.7121	16.9495	39.6616
604	13:07:00	25.8193	21.0924	46.9118
605	13:07:00	22.5719	16.7625	39.3343
606	13:08:00	25.305	20.4066	45.7116
607	13:08:00	25.4969	20.6625	46.1594
608	13:08:00	22.6552	16.8736	39.5287
609	13:09:00	26.2564	21.6752	47.9316
610	13:10:00	26.389	21.852	48.241
611	13:11:00	25.6873	20.9164	46.6037
612	13:11:00	24.1898	18.9198	43.1096
613	13:13:00	26.0347	21.3796	47.4142
614	13:13:00	23.8106	18.4141	42.2247
615	13:14:00	25.4467	20.5956	46.0423
616	13:15:00	23.9593	18.6124	42.5717
617	13:16:00	26.2187	21.6249	47.8436
618	13:17:00	22.8707	17.1609	40.0316
619	13:17:00	23.1607	17.5477	40.7084
620	13:19:00	22.9432	17.2576	40.2008
621	13:19:00	26.4626	21.9501	48.4127
622	13:20:00	25.8283	21.1044	46.9327
623	13:20:00	23.3867	17.8489	41.2356
624	13:22:00	24.4647	19.2862	43.7509
625	13:23:00	22.8123	17.083	39.8953
626	13:23:00	23.5024	18.0032	41.5057
627	13:23:00	23.8	18.4	42.2
628	13:24:00	26.1017	21.4689	47.5706
629	13:25:00	23.7196	18.2928	42.0124
630	13:26:00	25.9781	21.3041	47.2822
631	13:27:00	22.8236	17.0982	39.9218
632	13:28:00	27.5492	23.3989	50.9481
633	13:28:00	24.2087	18.9449	43.1536
634	13:29:00	26.8568	22.4758	49.3326
635	13:29:00	22.6294	16.8391	39.4685
636	13:31:00	22.3655	16.4873	38.8528
637	13:31:00	22.3836	16.5115	38.8951
638	13:32:00	26.4864	21.9819	48.4683
639	13:32:00	23.1961	17.5948	40.7909
640	13:34:00	22.546	16.728	39.2741
641	13:34:00	27.4615	23.282	50.7434
642	13:35:00	26.6089	22.1452	48.7541
643	13:35:00	24.1162	18.8216	42.9378
644	13:36:00	23.8558	18.4744	42.3303
645	13:37:00	23.5211	18.0281	41.5492
646	13:38:00	25.8651	21.1535	47.0186
647	13:38:00	23.8342	18.4456	42.2799
648	13:38:00	26.8627	22.4836	49.3463
649	13:39:00	24.155	18.8734	43.0284
650	13:39:00	24.5905	19.454	44.0444
651	13:40:00	27.007	22.676	49.683
652	13:40:00	27.6069	23.4758	51.0827
653	13:41:00	26.2097	21.613	47.8227
654	13:43:00	26.3425	21.79	48.1325
655	13:43:00	25.6721	20.8961	46.5683
656	13:43:00	26.8455	22.4606	49.3061
657	13:43:00	27.8041	23.7388	51.5428
658	13:44:00	26.5952	22.1269	48.7221
659	13:45:00	24.9131	19.8842	44.7973
660	13:46:00	25.8074	21.0766	46.884
661	13:47:00	26.8122	22.4162	49.2284
662	13:47:00	24.041	18.7213	42.7622
663	13:47:00	24.7077	19.6102	44.3179
664	13:49:00	27.3987	23.1982	50.5969
665	13:50:00	26.9998	22.6665	49.6663
666	13:50:00	26.933	22.5773	49.5104
667	13:51:00	22.6471	16.8628	39.5099
668	13:51:00	22.7936	17.0581	39.8517
669	13:52:00	27.9993	23.999	51.9983
670	13:53:00	23.9089	18.5452	42.4542
671	13:55:00	27.2145	22.9526	50.1671
672	13:55:00	24.3511	19.1349	43.486
673	13:56:00	26.3112	21.7482	48.0594
674	13:58:00	23.7346	18.3128	42.0474
675	13:59:00	26.3082	21.7443	48.0526
676	13:59:00	22.7914	17.0552	39.8466
677	13:59:00	27.5237	23.365	50.8887
678	13:59:00	25.3991	20.5321	45.9312
679	14:00:00	26.7014	22.2685	48.9699
680	14:00:00	25.5734	20.7645	46.338
681	14:01:00	24.9311	19.9081	44.8391
682	14:01:00	23.0069	17.3426	40.3495
683	14:02:00	25.1184	20.1578	45.2762
684	14:02:00	24.4077	19.2103	43.618
685	14:02:00	22.7436	16.9915	39.7351
686	14:03:00	26.8982	22.531	49.4292
687	14:03:00	26.6248	22.1664	48.7913
688	14:03:00	24.845	19.7933	44.6383
689	14:04:00	23.0756	17.4341	40.5097
690	14:04:00	25.4372	20.5829	46.0201
691	14:05:00	25.0087	20.0116	45.0203
692	14:05:00	27.874	23.832	51.706
693	14:05:00	24.8959	19.8612	44.7571
694	14:06:00	24.9073	19.8763	44.7836
695	14:06:00	24.8492	19.7989	44.6482
696	14:07:00	24.4714	19.2953	43.7667
697	14:07:00	26.133	21.5107	47.6437
698	14:07:00	25.9475	21.2633	47.2109
699	14:07:00	25.9545	21.2726	47.2271
700	14:08:00	25.0367	20.049	45.0857
701	14:08:00	23.119	17.492	40.611
702	14:09:00	25.9709	21.2946	47.2655
703	14:10:00	25.8578	21.1437	47.0015
704	14:10:00	22.6515	16.8687	39.5202
705	14:11:00	22.5609	16.7478	39.3087
706	14:11:00	26.0001	21.3334	47.3335
707	14:11:00	27.0617	22.749	49.8107
708	14:12:00	26.1013	21.4684	47.5698
709	14:12:00	24.2272	18.9696	43.1968
710	14:13:00	23.3574	17.8099	41.1673
711	14:13:00	26.7135	22.2846	48.9981
712	14:13:00	25.595	20.7934	46.3884
713	14:14:00	25.5361	20.7147	46.2508
714	14:14:00	22.651	16.8679	39.5189
715	14:15:00	23.403	17.8707	41.2737
716	14:15:00	27.1233	22.831	49.9543
717	14:16:00	24.234	18.9786	43.2126
718	14:16:00	22.4876	16.6502	39.1378
719	14:17:00	24.7697	19.693	44.4627
720	14:17:00	24.3887	19.1849	43.5736
721	14:17:00	22.3516	16.4688	38.8203
722	14:18:00	22.3562	16.4749	38.831
723	14:18:00	24.6038	19.4718	44.0756
724	14:19:00	26.2504	21.6672	47.9175
725	14:19:00	25.6249	20.8332	46.458
726	14:19:00	25.1156	20.1542	45.2698
727	14:19:00	23.1325	17.5101	40.6426
728	14:20:00	26.6146	22.1528	48.7674
729	14:20:00	23.5667	18.0889	41.6556
730	14:21:00	25.5254	20.7006	46.226
731	14:22:00	23.1776	17.5701	40.7477
732	14:22:00	22.7152	16.9536	39.6689
733	14:23:00	22.3812	16.5083	38.8896
734	14:23:00	26.2577	21.6769	47.9346
735	14:23:00	27.8702	23.8269	51.6971
736	14:24:00	22.7167	16.9556	39.6723
737	14:25:00	25.9037	21.205	47.1087
738	14:25:00	23.8263	18.4351	42.2615
739	14:26:00	26.6124	22.1498	48.7622
740	14:26:00	22.5781	16.7708	39.3489
741	14:26:00	24.7544	19.6725	44.4268
742	14:27:00	23.8723	18.4964	42.3687
743	14:27:00	24.9735	19.9647	44.9383
744	14:27:00	25.1184	20.1578	45.2762
745	14:27:00	26.8975	22.53	49.4275
746	14:28:00	22.2406	16.3208	38.5614
747	14:28:00	27.206	22.9414	50.1474
748	14:28:00	27.2172	22.9563	50.1735
749	14:29:00	27.7876	23.7168	51.5044
750	14:30:00	23.2898	17.7198	41.0096
751	14:31:00	27.0696	22.7595	49.8291
752	14:31:00	24.0893	18.7857	42.875
753	14:32:00	25.2938	20.3917	45.6855
754	14:34:00	25.8673	21.1564	47.0237
755	14:34:00	23.6533	18.2044	41.8577
756	14:35:00	22.5724	16.7632	39.3356
757	14:35:00	25.5903	20.787	46.3773
758	14:37:00	24.392	19.1893	43.5813
759	14:37:00	27.8799	23.8398	51.7197
760	14:38:00	22.3627	16.4837	38.8464
761	14:38:00	25.1969	20.2626	45.4595
762	14:38:00	27.4785	23.3047	50.7832
763	14:39:00	22.3809	16.5078	38.8887
764	14:39:00	23.1377	17.5169	40.6546
765	14:39:00	23.362	17.816	41.178
766	14:40:00	27.542	23.3894	50.9314
767	14:41:00	26.4322	21.9096	48.3418
768	14:42:00	22.5028	16.6704	39.1733
769	14:42:00	25.9697	21.2929	47.2626
770	14:43:00	25.8228	21.0971	46.9199
771	14:43:00	24.6335	19.5113	44.1448
772	14:44:00	26.7017	22.269	48.9707
773	14:46:00	23.1651	17.5535	40.7186
774	14:46:00	22.2635	16.3513	38.6148
775	14:47:00	25.0224	20.0299	45.0523
776	14:47:00	27.022	22.696	49.718
777	14:47:00	27.8801	23.8401	51.7201
778	14:48:00	26.682	22.2426	48.9246
779	14:49:00	23.31	17.7466	41.0566
780	14:50:00	23.8415	18.4554	42.2969
781	14:50:00	25.4485	20.598	46.0466
782	14:51:00	24.6714	19.5619	44.2333
783	14:55:00	24.9239	19.8986	44.8225
784	14:55:00	27.2472	22.9963	50.2435
785	14:56:00	23.5006	18.0008	41.5014
786	14:56:00	26.6732	22.2309	48.9041
787	14:58:00	27.5492	23.3989	50.9481
788	14:59:00	26.1645	21.5527	47.7172
789	14:59:00	22.3206	16.4275	38.7481
