# Supplementary material for: Survey dataset on analysis of queues in some selected banks in Ogun State, Nigeria
Source: Data Brief. 2018 May 24;19:835–41. doi: 10.1016/j.dib.2018.05.101 (PMC5997939; doi:10.1016/j.dib.2018.05.101)
Supplement: Supplementary file 2 — Supplementary material [file mmc2.zip › Supplementary DATA on Queues/FIRST BANK (WEEK 3).xlsx]

## Sheet: Sheet1
Number	Arrival time	X1	X2	X3						Number	Arrival time	X1	X2	X3
1	08:00:00	19.0244	7.01221	26.0366			X1	X2	X3	1	08:00:00	7.528	14.6317	22.1597			X1	X2	X3
2	08:00:00	22.743	8.87152	31.6146		MEAN	23	9	32	2	08:00:00	6.40272	13.0692	19.4719		MEAN	8	15	23
3	08:01:00	19.051	7.02551	26.0765						3	08:00:00	8.38594	15.7717	24.1577
4	08:01:00	19.2168	7.1084	26.3252						4	08:01:00	9.59642	17.9295	27.5259
5	08:01:00	21.0079	8.00394	29.0118						5	08:01:00	9.53844	12.7321	22.2705
6	08:02:00	24.0951	9.54756	33.6427						6	08:02:00	9.83386	15.2821	25.1159
7	08:02:00	19.48	7.24	26.72						7	08:02:00	6.05799	17.3988	23.4568
8	08:03:00	21.3035	8.15177	29.4553						8	08:02:00	7.62969	12.8253	20.455
9	08:03:00	26.1433	10.5716	36.7149						9	08:02:00	9.45299	14.9909	24.4439
10	08:03:00	21.9549	8.47746	30.4324						10	08:03:00	6.55434	16.8347	23.389
11	08:04:00	19.7429	7.37147	27.1144						11	08:04:00	6.98013	14.2523	21.2324
12	08:04:00	26.0649	10.5325	36.5974						12	08:04:00	6.18189	16.2438	22.4257
13	08:05:00	25.9741	10.487	36.4611						13	08:05:00	6.12952	15.2625	21.392
14	08:05:00	23.8217	9.41084	33.2325						14	08:05:00	6.65651	13.0441	19.7006
15	08:06:00	22.9562	8.97809	31.9343						15	08:06:00	6.87844	14.7337	21.6121
16	08:07:00	23.3126	9.15632	32.4689						16	08:06:00	6.06836	16.9176	22.986
17	08:07:00	25.5837	10.2918	35.8755						17	08:07:00	7.14017	14.5392	21.6794
18	08:07:00	22.8859	8.94293	31.8288						18	08:07:00	7.37236	12.3631	19.7355
19	08:07:00	20.2237	7.61184	27.8355						19	08:07:00	8.21455	16.2006	24.4151
20	08:08:00	19.7071	7.35353	27.0606						20	08:08:00	7.42949	17.6327	25.0622
21	08:08:00	21.0738	8.0369	29.1107						21	08:08:00	7.48735	16.888	24.3753
22	08:08:00	26.5972	10.7986	37.3957						22	08:08:00	7.42241	16.3163	23.7387
23	08:08:00	21.9359	8.46794	30.4038						23	08:08:00	9.64122	17.9019	27.5431
24	08:09:00	25.8635	10.4317	36.2952						24	08:09:00	7.86407	12.1719	20.036
25	08:09:00	19.2446	7.12232	26.367						25	08:09:00	7.70464	15.3681	23.0728
26	08:10:00	22.6212	8.8106	31.4318						26	08:10:00	7.21561	17.4977	24.7133
31	08:11:00	25.5178	10.2589	35.7767						27	08:11:00	9.90283	15.7373	25.6401
32	08:11:00	21.1905	8.09525	29.2857						28	08:11:00	9.22666	16.788	26.0146
33	08:12:00	19.8267	7.41334	27.24						29	08:12:00	9.96496	12.3675	22.3325
34	08:12:00	22.8404	8.92022	31.7607						30	08:12:00	7.02506	14.3138	21.3388
35	08:13:00	25.3718	10.1859	35.5577						31	08:13:00	9.80676	12.7795	22.5863
36	08:13:00	26.0415	10.5207	36.5622						32	08:13:00	6.21375	12.3873	18.601
37	08:13:00	26.3008	10.6504	36.9511						33	08:13:00	8.82015	13.7928	22.613
38	08:14:00	21.543	8.27152	29.8146						34	08:14:00	9.26609	14.1603	23.4264
39	08:14:00	19.2815	7.14075	26.4223						35	08:14:00	9.89001	16.4937	26.3837
40	08:14:00	21.0853	8.04263	29.1279						36	08:14:00	7.86529	16.6208	24.4861
41	08:14:00	22.3631	8.68157	31.0447						37	08:14:00	7.20084	17.5547	24.7555
42	08:15:00	19.2244	7.11219	26.3366						38	08:15:00	9.00082	17.7191	26.7199
43	08:15:00	24.2694	9.63472	33.9042						39	08:15:00	7.40593	14.5947	22.0006
44	08:15:00	25.1039	10.052	35.1559						40	08:15:00	9.10263	16.0612	25.1639
45	08:15:00	26.1272	10.5636	36.6908						41	08:15:00	6.29737	13.7811	20.0785
46	08:15:00	22.1773	8.58867	30.766						42	08:15:00	6.79373	16.0645	22.8582
47	08:16:00	19.5706	7.28529	26.8559						43	08:16:00	6.25623	14.4788	20.735
48	08:17:00	22.0504	8.52519	30.5756						44	08:17:00	7.43339	13.659	21.0924
49	08:17:00	20.752	7.876	28.628						45	08:17:00	7.94818	17.2018	25.15
50	08:18:00	23.8617	9.43086	33.2926						46	08:18:00	8.04486	17.2663	25.3111
51	08:18:00	23.9796	9.48982	33.4695						47	08:18:00	7.49382	12.1668	19.6606
52	08:18:00	26.0154	10.5077	36.523						48	08:18:00	9.9436	17.6636	27.6072
53	08:18:00	20.5491	7.77456	28.3237						49	08:18:00	6.16285	17.1341	23.2969
54	08:18:00	23.599	9.29951	32.8985						50	08:18:00	6.92288	14.1748	21.0977
55	08:19:00	20.7715	7.88577	28.6573						51	08:19:00	6.0199	17.6966	23.7165
56	08:19:00	19.457	7.22852	26.6856						52	08:19:00	9.70458	17.1956	26.9002
57	08:19:00	21.2862	8.1431	29.4293						53	08:19:00	6.40126	15.5154	21.9166
58	08:19:00	24.6532	9.82662	34.4799						54	08:19:00	7.02676	12.0784	19.1051
59	08:19:00	24.454	9.72701	34.181						55	08:19:00	9.10276	14.9008	24.0036
60	08:19:00	25.9511	10.4756	36.4267						56	08:19:00	8.71859	16.6604	25.3789
61	08:20:00	26.9453	10.9727	37.918						57	08:20:00	9.23643	14.4143	23.6507
62	08:20:00	26.9563	10.9781	37.9344						58	08:20:00	8.89731	15.9191	24.8164
63	08:20:00	19.596	7.29798	26.8939						59	08:20:00	6.34022	12.5125	18.8527
64	08:20:00	22.7006	8.85028	31.5508						60	08:20:00	6.52907	12.1877	18.7168
65	08:21:00	21.1859	8.09293	29.2788						61	08:21:00	9.02463	15.4602	24.4849
66	08:21:00	25.7207	10.3603	36.081						62	08:21:00	8.50606	17.7532	26.2592
70	08:21:00	23.1952	9.0976	32.2928						63	08:21:00	6.6946	16.5282	23.2228
71	08:22:00	20.3626	7.6813	28.0439						64	08:22:00	7.61919	12.2868	19.9059
72	08:22:00	23.3571	9.17853	32.5356						65	08:22:00	8.2093	12.6277	20.837
73	08:22:00	24.1291	9.56453	33.6936						66	08:22:00	8.84603	16.148	24.994
74	08:23:00	24.8107	9.90536	34.7161						67	08:23:00	8.22065	14.7721	22.9928
75	08:23:00	24.9877	9.99387	34.9816						68	08:23:00	6.72463	15.9045	22.6291
76	08:23:00	20.1458	7.57289	27.7187						69	08:23:00	9.8811	16.8149	26.696
77	08:23:00	20.5367	7.76833	28.305						70	08:23:00	8.74776	12.1976	20.9453
78	08:24:00	26.9658	10.9829	37.9487						71	08:24:00	8.11518	13.5989	21.7141
79	08:24:00	21.2774	8.13871	29.4161						72	08:24:00	9.18674	14.071	23.2577
80	08:24:00	20.3392	7.66958	28.0087						73	08:24:00	9.22263	15.6514	24.8741
81	08:25:00	20.7828	7.89138	28.6742						74	08:25:00	7.04886	13.8476	20.8965
82	08:25:00	23.7033	9.35163	33.0549						75	08:25:00	6.71181	13.6669	20.3787
83	08:25:00	22.7792	8.88958	31.6688						76	08:25:00	9.46702	12.3259	21.793
84	08:26:00	24.2699	9.63497	33.9049						77	08:26:00	6.45936	14.9752	21.4346
85	08:26:00	24.9499	9.97494	34.9248						78	08:26:00	6.23804	17.2161	23.4541
86	08:26:00	23.5282	9.26411	32.7923						79	08:26:00	9.04624	12.7257	21.7719
87	08:26:00	21.7157	8.35783	30.0735						80	08:26:00	8.95358	14.1069	23.0605
88	08:26:00	22.0536	8.52678	30.5803						81	08:26:00	9.94519	17.414	27.3592
89	08:27:00	22.3351	8.66753	31.0026						82	08:27:00	9.70238	14.5987	24.3011
90	08:27:00	23.6159	9.30793	32.9238						83	08:27:00	9.61547	12.3519	21.9674
91	08:28:00	23.3624	9.18122	32.5437						84	08:28:00	8.17988	16.2912	24.4711
92	08:28:00	19.461	7.23048	26.6914						85	08:28:00	8.00311	12.51	20.5131
93	08:28:00	22.8336	8.91681	31.7504						86	08:28:00	8.69991	15.8442	24.5441
94	08:29:00	20.6597	7.82986	28.4896						87	08:29:00	7.95929	14.5733	22.5325
95	08:29:00	26.5022	10.7511	37.2533						88	08:29:00	6.58315	17.078	23.6612
96	08:29:00	25.5556	10.2778	35.8334						89	08:29:00	6.15186	13.8253	19.9771
97	08:30:00	19.0254	7.0127	26.0381						90	08:30:00	9.18503	12.7888	21.9739
98	08:30:00	21.6117	8.30583	29.9175						91	08:30:00	8.68624	15.3136	23.9998
99	08:30:00	20.2056	7.6028	27.8084						92	08:30:00	8.92673	15.3967	24.3234
100	08:30:00	23.3461	9.17304	32.5191						93	08:30:00	8.33808	13.4651	21.8032
101	08:31:00	23.2155	9.10773	32.3232						94	08:31:00	6.60891	17.4366	24.0455
102	08:31:00	21.5604	8.28019	29.8406						95	08:31:00	9.56871	16.603	26.1718
103	08:32:00	23.1937	9.09687	32.2906						96	08:32:00	7.51128	14.0311	21.5423
104	08:32:00	20.7064	7.85318	28.5595						97	08:32:00	6.8019	15.4564	22.2583
105	08:33:00	23.6764	9.33821	33.0146						98	08:33:00	6.82315	13.5727	20.3959
106	08:33:00	24.0041	9.50203	33.5061						99	08:33:00	7.33586	16.4855	23.8213
107	08:33:00	20.0242	7.5121	27.5363						100	08:33:00	7.30058	17.6453	24.9459
108	08:33:00	26.8101	10.905	37.7151						101	08:33:00	7.20084	12.4188	19.6196
109	08:34:00	20.3457	7.67287	28.0186						102	08:34:00	9.20872	12.5008	21.7095
110	08:35:00	22.7589	8.87945	31.6384						103	08:35:00	8.78439	16.5637	25.3481
111	08:35:00	20.3599	7.67995	28.0399						104	08:35:00	7.08597	13.8994	20.9854
112	08:35:00	19.3294	7.16468	26.494						105	08:35:00	9.6162	12.9681	22.5843
113	08:35:00	24.2248	9.61238	33.8372						106	08:35:00	6.1565	16.5838	22.7403
114	08:35:00	20.7637	7.88186	28.6456						107	08:35:00	8.83615	12.1168	20.953
115	08:36:00	23.5619	9.28095	32.8429						108	08:36:00	7.81487	12.844	20.6588
116	08:36:00	19.6529	7.32643	26.9793						109	08:36:00	8.06659	14.2856	22.3522
117	08:36:00	20.7305	7.86526	28.5958						110	08:36:00	7.02615	15.2856	22.3117
118	08:37:00	21.0196	8.0098	29.0294						111	08:37:00	7.1652	16.7338	23.899
119	08:37:00	26.864	10.932	37.796						112	08:37:00	9.20859	12.7762	21.9848
120	08:37:00	21.3658	8.1829	29.5487						113	08:37:00	9.1561	15.2929	24.449
121	08:38:00	21.2528	8.12638	29.3791						114	08:38:00	8.70382	15.394	24.0978
122	08:38:00	24.9252	9.96261	34.8878						115	08:38:00	9.02133	14.3896	23.4109
123	08:38:00	19.3718	7.18592	26.5578						116	08:38:00	9.79406	15.7527	25.5467
124	08:39:00	25.2465	10.1233	35.3698						117	08:39:00	8.47761	12.8714	21.349
125	08:39:00	19.1614	7.08069	26.2421						118	08:39:00	8.88827	14.1147	23.003
126	08:39:00	21.2484	8.12418	29.3725						119	08:39:00	9.87219	16.9149	26.7871
127	08:39:00	20.1441	7.57204	27.7161						120	08:39:00	7.47441	14.9378	22.4122
128	08:39:00	22.0311	8.51555	30.5466						121	08:39:00	9.40172	16.5617	25.9634
129	08:40:00	22.5196	8.75982	31.2795						122	08:40:00	8.22822	12.7257	20.9539
132	08:40:00	24.1899	9.59493	33.7848						123	08:40:00	9.49229	17.7847	27.277
133	08:40:00	19.7476	7.37379	27.1214						124	08:40:00	7.76421	16.9828	24.747
134	08:40:00	21.3992	8.19962	29.5989						125	08:40:00	6.871	12.1785	19.0495
135	08:41:00	23.4957	9.24787	32.7436						126	08:41:00	9.43614	15.4745	24.9107
136	08:41:00	19.9717	7.48585	27.4576						127	08:41:00	7.12137	14.1721	21.2934
137	08:41:00	26.4924	10.7462	37.2386						128	08:41:00	8.8132	15.6175	24.4307
138	08:41:00	26.3457	10.6728	37.0185						129	08:41:00	8.82955	17.7859	26.6155
139	08:42:00	22.757	8.87848	31.6354						130	08:42:00	7.50334	15.4126	22.916
140	08:42:00	22.9655	8.98273	31.9482						131	08:42:00	7.31877	14.1997	21.5185
141	08:42:00	21.9469	8.47343	30.4203						132	08:42:00	6.34388	15.6454	21.9893
142	08:43:00	22.3797	8.68987	31.0696						133	08:43:00	9.90747	12.4596	22.3671
143	08:43:00	20.3511	7.67556	28.0267						134	08:43:00	7.14212	13.8485	20.9906
144	08:43:00	26.4216	10.7108	37.1324						135	08:43:00	8.13727	15.3277	23.4649
145	08:43:00	26.8772	10.9386	37.8158						136	08:43:00	7.62957	17.5287	25.1582
146	08:44:00	21.6468	8.3234	29.9702						137	08:44:00	9.99084	13.286	23.2768
147	08:44:00	24.5175	9.75875	34.2763						138	08:44:00	9.57884	15.1103	24.6892
148	08:44:00	19.5962	7.2981	26.8943						139	08:44:00	9.24326	14.8168	24.0601
149	08:45:00	19.5969	7.29847	26.8954						140	08:45:00	9.63439	13.7494	23.3838
150	08:46:00	22.9581	8.97906	31.9372						141	08:46:00	8.29804	15.023	23.321
151	08:46:00	25.5622	10.2811	35.8433						142	08:46:00	8.8243	13.3043	22.1286
152	08:46:00	19.3562	7.17811	26.5343						143	08:46:00	7.60576	14.2025	21.8082
153	08:46:00	22.1507	8.57537	30.7261						144	08:46:00	6.44411	15.1382	21.5823
154	08:46:00	26.247	10.6235	36.8706						145	08:46:00	9.58947	13.8716	23.461
155	08:47:00	21.4842	8.2421	29.7263						146	08:47:00	7.54534	14.7573	22.3026
156	08:47:00	26.3017	10.6509	36.9526						147	08:47:00	6.38319	12.7187	19.1019
157	08:47:00	20.9463	7.97317	28.9195						148	08:47:00	9.11057	14.3511	23.4617
158	08:48:00	23.6693	9.33467	33.004						149	08:48:00	9.13425	15.7869	24.9212
159	08:48:00	25.6804	10.3402	36.0206						150	08:48:00	8.66292	16.8294	25.4923
160	08:48:00	26.6523	10.8262	37.4785						151	08:48:00	8.6274	17.6083	26.2357
161	08:48:00	22.0921	8.54607	30.6382						152	08:48:00	7.03385	12.6907	19.7245
162	08:48:00	26.5915	10.7958	37.3873						153	08:48:00	9.06076	16.7711	25.8319
163	08:49:00	22.9767	8.98834	31.965						154	08:49:00	8.80123	16.7858	25.587
164	08:50:00	21.1529	8.07645	29.2293						155	08:50:00	9.43529	12.2569	21.6922
165	08:50:00	25.687	10.3435	36.0305						156	08:50:00	6.01123	17.4514	23.4626
166	08:51:00	23.7211	9.36055	33.0816						157	08:51:00	8.71444	17.5845	26.299
167	08:51:00	20.2391	7.61953	27.8586						158	08:51:00	9.71532	13.4158	23.1311
168	08:51:00	26.2409	10.6205	36.8614						159	08:51:00	6.16993	12.0901	18.26
169	08:52:00	19.3128	7.15638	26.4691						160	08:52:00	8.07257	15.981	24.0536
170	08:52:00	25.6267	10.3133	35.94						161	08:52:00	9.64855	12.3109	21.9595
171	08:52:00	21.8119	8.40593	30.2178						162	08:52:00	9.81726	15.0832	24.9005
172	08:53:00	20.731	7.8655	28.5965						163	08:53:00	8.37727	17.1681	25.5454
173	08:54:00	22.9825	8.99127	31.9738						164	08:54:00	8.23066	13.6443	21.875
174	08:54:00	26.8999	10.9499	37.8498						165	08:54:00	9.87268	13.2182	23.0909
175	08:54:00	20.0342	7.51711	27.5513						166	08:54:00	7.93207	16.8988	24.8308
176	08:55:00	23.2658	9.13288	32.3986						167	08:55:00	7.02249	15.4181	22.4406
177	08:55:00	21.7884	8.39421	30.1826						168	08:55:00	9.27158	15.8776	25.1491
178	08:55:00	25.2062	10.1031	35.3094						169	08:55:00	7.98419	15.3462	23.3304
179	08:55:00	23.0851	9.04254	32.1276						170	08:55:00	9.40257	14.7024	24.1049
180	08:55:00	25.7812	10.3906	36.1718						171	08:55:00	8.67244	13.4415	22.1139
181	08:56:00	26.5039	10.7519	37.2558						172	08:56:00	9.70775	17.517	27.2247
182	08:56:00	24.4782	9.7391	34.2173						173	08:56:00	7.80706	17.2652	25.0722
183	08:57:00	26.406	10.703	37.109						174	08:57:00	6.67238	12.5396	19.212
184	08:57:00	24.2384	9.61922	33.8577						175	08:57:00	6.24781	14.8305	21.0783
185	08:57:00	26.3904	10.6952	37.0855						176	08:57:00	6.02063	17.5966	23.6172
186	08:58:00	25.4975	10.2488	35.7463						177	08:58:00	8.16437	13.4389	21.6033
187	08:58:00	21.9513	8.47563	30.4269						178	08:58:00	8.47041	13.3232	21.7936
188	08:58:00	23.8703	9.43513	33.3054						179	08:58:00	7.97162	12.9366	20.9082
189	08:59:00	26.456	10.728	37.1841						180	08:59:00	8.31782	14.7952	23.113
190	08:59:00	19.1194	7.05969	26.1791						181	08:59:00	8.40754	14.6308	23.0383
191	09:00:00	23.5187	9.25935	32.778						182	09:00:00	9.72021	15.3639	25.0841
192	09:00:00	20.1946	7.59731	27.7919						183	09:00:00	8.13593	14.0245	22.1604
193	09:01:00	21.4168	8.20841	29.6252						184	09:01:00	6.52821	13.7249	20.2531
194	09:01:00	25.3872	10.1936	35.5807						185	09:01:00	6.32911	17.7894	24.1185
195	09:01:00	26.4057	10.7029	37.1086						186	09:01:00	8.30366	16.4628	24.7664
196	09:02:00	25.0427	10.0213	35.064						187	09:02:00	9.31687	13.7498	23.0667
197	09:02:00	26.6128	10.8064	37.4192						188	09:02:00	6.2627	15.2453	21.508
198	09:02:00	25.7856	10.3928	36.1784						189	09:02:00	7.08377	17.8542	24.938
199	09:02:00	23.6447	9.32234	32.967						190	09:02:00	8.79879	12.2461	21.0449
200	09:03:00	26.8516	10.9258	37.7773						191	09:03:00	7.65679	14.8996	22.5564
201	09:03:00	26.1242	10.5621	36.6864						192	09:03:00	7.46232	14.9942	22.4566
202	09:03:00	23.8881	9.44404	33.3321						193	09:03:00	7.74029	12.9145	20.6547
203	09:03:00	21.0665	8.03323	29.0997						194	09:03:00	7.32035	14.4372	21.7576
204	09:04:00	26.4763	10.7382	37.2145						195	09:04:00	6.84439	15.3315	22.1759
205	09:04:00	22.3453	8.67266	31.018						196	09:04:00	8.96188	13.3199	22.2817
206	09:05:00	25.642	10.321	35.9631						197	09:05:00	8.09381	17.1628	25.2566
207	09:05:00	21.4425	8.22123	29.6637						198	09:05:00	9.58715	15.7465	25.3336
208	09:06:00	21.7625	8.38127	30.1438						199	09:06:00	8.41365	12.0494	20.4631
209	09:07:00	23.2575	9.12873	32.3862						200	09:07:00	8.09113	12.8031	20.8943
212	09:07:00	26.1396	10.5698	36.7094						201	09:07:00	8.35908	15.0781	23.4372
213	09:07:00	23.6561	9.32807	32.9842						202	09:07:00	8.33967	17.0722	25.4118
214	09:08:00	24.9648	9.98239	34.9472						203	09:08:00	7.9881	16.354	24.3421
215	09:09:00	25.2409	10.1205	35.3614						204	09:09:00	6.44203	12.5574	18.9994
216	09:09:00	26.4746	10.7373	37.2119						205	09:09:00	8.37214	15.2771	23.6493
217	09:09:00	24.5827	9.79134	34.374						206	09:09:00	8.23566	13.696	21.9316
218	09:09:00	20.8423	7.92117	28.7635						207	09:09:00	9.09641	12.004	21.1004
219	09:10:00	20.2749	7.63747	27.9124						208	09:10:00	6.92325	17.4924	24.4157
220	09:10:00	21.4466	8.2233	29.6699						209	09:10:00	8.92477	17.471	26.3958
221	09:10:00	19.2075	7.10376	26.3113						210	09:10:00	8.34687	14.1631	22.51
222	09:11:00	19.0464	7.02319	26.0696						211	09:11:00	8.18207	13.3279	21.51
223	09:11:00	21.3177	8.15885	29.4765						212	09:11:00	9.22935	17.7308	26.9602
224	09:11:00	21.6834	8.34172	30.0251						213	09:11:00	9.85717	14.9649	24.8221
225	09:12:00	21.4176	8.20878	29.6263						214	09:12:00	6.38148	12.5329	18.9143
226	09:12:00	20.608	7.80398	28.4119						215	09:12:00	6.43422	17.2214	23.6556
227	09:13:00	21.1998	8.09989	29.2997						216	09:13:00	8.84909	16.3661	25.2152
228	09:13:00	24.915	9.95749	34.8725						217	09:13:00	9.53246	14.1393	23.6717
229	09:13:00	25.3552	10.1776	35.5328						218	09:13:00	6.75967	17.6878	24.4475
230	09:14:00	21.1026	8.0513	29.1539						219	09:14:00	6.06384	17.9698	24.0336
231	09:15:00	23.183	9.09149	32.2745						220	09:15:00	6.73818	12.7449	19.4831
232	09:16:00	23.3917	9.19587	32.5876						221	09:16:00	8.32014	13.3464	21.6666
233	09:18:00	20.1626	7.58132	27.7439						222	09:18:00	8.66427	12.3889	21.0532
234	09:18:00	23.4208	9.21039	32.6312						223	09:18:00	6.64931	16.8307	23.48
235	09:18:00	23.6476	9.3238	32.9714						224	09:18:00	6.78042	13.4673	20.2477
236	09:18:00	24.82	9.91	34.73						225	09:18:00	8.71139	12.6656	21.377
237	09:19:00	20.1778	7.58889	27.7667						226	09:19:00	8.19355	17.7656	25.9592
238	09:19:00	20.178	7.58901	27.767						227	09:19:00	7.17826	15.3187	22.497
239	09:20:00	21.8592	8.42961	30.2888						228	09:20:00	8.16327	14.2863	22.4496
240	09:20:00	24.0624	9.53121	33.5936						229	09:20:00	6.69289	14.949	21.6419
241	09:22:00	26.8332	10.9166	37.7499						230	09:22:00	6.74123	15.9246	22.6659
242	09:22:00	21.0174	8.0087	29.0261						231	09:22:00	9.40941	14.1235	23.5329
243	09:23:00	23.0646	9.03229	32.0969						232	09:23:00	9.79235	13.1003	22.8927
244	09:26:00	26.8528	10.9264	37.7792						233	09:26:00	7.00308	17.5986	24.6017
245	09:26:00	26.5093	10.7546	37.2639						234	09:26:00	7.72698	14.3695	22.0964
246	09:26:00	20.0523	7.52614	27.5784						235	09:26:00	8.17951	12.6046	20.7841
247	09:26:00	21.1629	8.08145	29.2444						236	09:26:00	9.86987	15.2206	25.0904
248	09:26:00	22.7779	8.88897	31.6669						237	09:26:00	8.89633	15.5115	24.4078
249	09:27:00	20.5892	7.79458	28.3837						238	09:27:00	9.80407	16.9154	26.7195
250	09:27:00	26.6982	10.8491	37.5473						239	09:27:00	8.28108	12.7967	21.0778
251	09:29:00	23.2076	9.10382	32.3115						240	09:29:00	9.76257	13.1043	22.8669
252	09:30:00	24.7753	9.88766	34.663						241	09:30:00	7.03946	14.6309	21.6704
253	09:30:00	23.9689	9.48445	33.4534						242	09:30:00	6.66799	16.7869	23.4549
254	09:31:00	23.1473	9.07367	32.221						243	09:31:00	9.53502	16.8649	26.3999
255	09:33:00	21.9854	8.49272	30.4782						244	09:33:00	9.28355	15.7413	25.0249
256	09:33:00	24.3945	9.69723	34.0917						245	09:33:00	6.16749	16.5391	22.7066
257	09:33:00	20.2679	7.63393	27.9018						246	09:33:00	9.59325	16.5877	26.1809
258	09:34:00	19.7324	7.36622	27.0987						247	09:34:00	7.68328	15.9448	23.628
259	09:35:00	26.9238	10.9619	37.8857						248	09:35:00	6.51283	13.8771	20.3899
260	09:36:00	20.0769	7.53847	27.6154						249	09:36:00	6.12049	15.5313	21.6518
261	09:37:00	25.9948	10.4974	36.4923						250	09:37:00	6.81887	16.8296	23.6484
262	09:39:00	23.4323	9.21613	32.6484						251	09:39:00	8.72811	13.3105	22.0386
263	09:39:00	19.575	7.28748	26.8625						252	09:39:00	9.28245	16.2683	25.5508
264	09:39:00	23.6991	9.34956	33.0487						253	09:39:00	7.88922	16.608	24.4972
265	09:40:00	19.9148	7.45741	27.3722						254	09:40:00	7.91412	13.7049	21.6191
266	09:40:00	26.7661	10.8831	37.6492						255	09:40:00	8.33992	13.8005	22.1404
267	09:41:00	23.932	9.46602	33.3981						256	09:41:00	7.44963	13.1477	20.5974
268	09:41:00	26.6318	10.8159	37.4477						257	09:41:00	9.29331	13.8223	23.1156
269	09:42:00	25.8725	10.4363	36.3088						258	09:42:00	7.24223	13.7961	21.0384
270	09:42:00	24.3305	9.66524	33.9957						259	09:42:00	9.96179	16.4452	26.407
271	09:43:00	21.8175	8.40873	30.2262						260	09:43:00	9.08628	14.0961	23.1823
272	09:43:00	22.5655	8.78277	31.3483						261	09:43:00	8.91708	15.4203	24.3374
273	09:43:00	25.3144	10.1572	35.4716						262	09:43:00	6.6531	16.4033	23.0564
274	09:45:00	20.2264	7.61318	27.8395						263	09:45:00	9.23325	14.2294	23.4626
275	09:45:00	23.6054	9.30268	32.908						264	09:45:00	9.70434	16.5007	26.205
276	09:46:00	20.3526	7.67629	28.0289						265	09:46:00	6.92911	13.2115	20.1406
277	09:47:00	19.7676	7.3838	27.1514						266	09:47:00	7.52666	13.182	20.7086
278	09:47:00	25.6262	10.3131	35.9393						267	09:47:00	6.36073	13.9311	20.2918
279	09:47:00	24.5177	9.75887	34.2766						268	09:47:00	9.64794	15.7928	25.4407
280	09:47:00	24.1115	9.55574	33.6672						269	09:47:00	9.40806	12.6085	22.0165
281	09:48:00	23.5211	9.26057	32.7817						270	09:48:00	8.29255	15.7774	24.0699
282	09:48:00	25.7307	10.3653	36.096						271	09:48:00	6.05689	13.9701	20.027
283	09:48:00	20.7508	7.87539	28.6262						272	09:48:00	8.77364	15.6494	24.423
284	09:49:00	25.8498	10.4249	36.2747						273	09:49:00	8.80258	14.7701	23.5727
285	09:49:00	26.7578	10.8789	37.6367						274	09:49:00	9.55211	17.1407	26.6928
286	09:49:00	19.3692	7.18458	26.5537						275	09:49:00	6.67592	13.2069	19.8828
287	09:50:00	23.6801	9.34004	33.0201						276	09:50:00	9.54405	17.3478	26.8918
288	09:50:00	19.8526	7.42628	27.2788						277	09:50:00	7.14835	13.29	20.4384
289	09:50:00	21.3922	8.19608	29.5882						278	09:50:00	6.9263	17.2172	24.1435
290	09:51:00	22.4891	8.74456	31.2337						279	09:51:00	6.16919	12.6275	18.7967
291	09:51:00	22.3912	8.69561	31.0868						280	09:51:00	9.66149	12.4591	22.1205
292	09:51:00	20.085	7.5425	27.6275						281	09:51:00	6.66872	16.8632	23.532
293	09:52:00	25.8615	10.4308	36.2923						282	09:52:00	9.75573	12.694	22.4497
294	09:53:00	26.7839	10.892	37.6759						283	09:53:00	6.48622	16.8541	23.3403
295	09:53:00	24.7914	9.89572	34.6872						284	09:53:00	7.36503	12.0703	19.4353
296	09:55:00	25.8618	10.4309	36.2927						285	09:55:00	6.38185	16.3725	22.7544
299	09:55:00	23.547	9.27351	32.8205						286	09:55:00	9.77624	15.4925	25.2687
300	09:55:00	21.0301	8.01505	29.0451						287	09:55:00	8.04596	15.4145	23.4604
301	09:56:00	26.072	10.536	36.608						288	09:56:00	8.5179	16.7206	25.2385
302	09:56:00	24.1715	9.58577	33.7573						289	09:56:00	9.34227	15.829	25.1713
303	09:57:00	25.1008	10.0504	35.1512						290	09:57:00	9.89746	17.6944	27.5918
304	09:57:00	23.9228	9.46138	33.3841						291	09:57:00	7.90289	16.7147	24.6176
305	09:59:00	24.7497	9.87484	34.6245						292	09:59:00	6.60634	14.2389	20.8452
306	09:59:00	20.0257	7.51283	27.5385						293	09:59:00	7.13822	15.6073	22.7455
307	10:00:00	20.0159	7.50795	27.5239						294	10:00:00	9.20664	15.5901	24.7967
308	10:00:00	25.321	10.1605	35.4815						295	10:00:00	9.23399	12.6442	21.8782
309	10:01:00	21.387	8.19352	29.5806						296	10:01:00	8.78097	17.6739	26.4548
310	10:01:00	21.8204	8.4102	30.2306						297	10:01:00	6.27454	13.4089	19.6834
311	10:01:00	24.9008	9.95041	34.8512						298	10:01:00	6.32533	16.5346	22.8599
312	10:02:00	23.6876	9.34382	33.0315						299	10:02:00	7.77129	12.7588	20.5301
313	10:02:00	23.7399	9.36995	33.1098						300	10:02:00	7.05875	14.4982	21.5569
314	10:02:00	24.8556	9.92782	34.7835						301	10:02:00	7.06058	13.3957	20.4563
315	10:03:00	26.1567	10.5784	36.7351						302	10:03:00	9.24119	15.2993	24.5405
316	10:03:00	26.9145	10.9573	37.8718						303	10:03:00	6.80374	13.9727	20.7764
317	10:04:00	22.8412	8.92059	31.7618						304	10:04:00	7.81707	13.2807	21.0978
318	10:05:00	23.9101	9.45503	33.3651						305	10:05:00	7.63286	12.9273	20.5601
319	10:05:00	19.8098	7.40492	27.2148						306	10:05:00	9.74218	13.609	23.3512
320	10:05:00	21.8336	8.41679	30.2504						307	10:05:00	6.37538	14.7014	21.0768
321	10:05:00	25.4638	10.2319	35.6957						308	10:05:00	6.69912	17.0086	23.7078
322	10:06:00	20.8565	7.92825	28.7848						309	10:06:00	7.73418	17.3426	25.0768
323	10:06:00	25.6674	10.3337	36.0012						310	10:06:00	6.57729	15.5478	22.1251
324	10:06:00	20.7461	7.87307	28.6192						311	10:06:00	6.30311	17.3906	23.6937
325	10:07:00	23.5351	9.26753	32.8026						312	10:07:00	6.06104	13.2499	19.311
326	10:07:00	21.4171	8.20853	29.6256						313	10:07:00	8.87729	16.2207	25.098
327	10:07:00	22.0528	8.52641	30.5792						314	10:07:00	7.46941	12.525	19.9944
328	10:07:00	26.2175	10.6088	36.8263						315	10:07:00	8.64022	14.3691	23.0093
329	10:09:00	24.7553	9.87765	34.633						316	10:09:00	6.08094	14.3444	20.4253
330	10:10:00	24.3075	9.65377	33.9613						317	10:10:00	9.51415	13.5612	23.0754
331	10:10:00	23.3693	9.18464	32.5539						318	10:10:00	6.10266	16.4873	22.59
332	10:10:00	23.3849	9.19245	32.5773						319	10:10:00	7.20988	14.9648	22.1746
333	10:11:00	24.6689	9.83444	34.5033						320	10:11:00	6.65773	15.8083	22.4661
334	10:11:00	26.0237	10.5118	36.5355						321	10:11:00	7.8399	15.318	23.1579
335	10:11:00	22.7416	8.87078	31.6124						322	10:11:00	8.21442	17.0634	25.2778
336	10:11:00	25.0339	10.0169	35.0508						323	10:11:00	9.83471	12.8178	22.6525
337	10:13:00	20.4383	7.71914	28.1574						324	10:13:00	7.22489	14.1419	21.3667
338	10:15:00	20.5186	7.7593	28.2779						325	10:15:00	6.85366	12.7282	19.5819
339	10:15:00	21.9862	8.49309	30.4793						326	10:15:00	6.91043	17.3305	24.241
340	10:16:00	22.6888	8.84442	31.5332						327	10:16:00	8.88522	17.3324	26.2176
341	10:17:00	26.5727	10.7864	37.3591						328	10:17:00	9.60167	12.2263	21.828
345	10:17:00	24.8569	9.92843	34.7853						329	10:17:00	6.30238	14.8699	21.1723
346	10:18:00	23.2394	9.11969	32.3591						330	10:18:00	9.33518	17.8894	27.2246
347	10:18:00	19.927	7.46352	27.3905						331	10:18:00	9.77526	12.2005	21.9758
348	10:18:00	24.4638	9.73189	34.1957						332	10:18:00	7.00967	15.4983	22.508
349	10:18:00	24.7372	9.86862	34.6059						333	10:18:00	8.13251	12.8883	21.0208
350	10:19:00	25.2165	10.1082	35.3247						334	10:19:00	6.81497	13.9355	20.7505
351	10:19:00	23.0331	9.01654	32.0496						335	10:19:00	9.02658	12.9408	21.9674
352	10:19:00	26.3628	10.6814	37.0442						336	10:19:00	8.37812	13.0901	21.4682
353	10:20:00	22.4066	8.7033	31.1099						337	10:20:00	8.0744	13.3283	21.4027
354	10:20:00	23.0634	9.03168	32.095						338	10:20:00	6.60622	13.0137	19.6199
355	10:20:00	22.0663	8.53313	30.5994						339	10:20:00	7.52898	14.383	21.912
356	10:21:00	20.1167	7.55837	27.6751						340	10:21:00	9.06259	13.1199	22.1825
357	10:21:00	26.8459	10.923	37.7689						341	10:21:00	7.98456	17.0085	24.993
358	10:23:00	25.8425	10.4212	36.2637						342	10:23:00	9.36753	12.1434	21.5109
359	10:23:00	21.8297	8.41484	30.2445						343	10:23:00	6.62123	12.0414	18.6626
360	10:24:00	19.3543	7.17713	26.5314						344	10:24:00	9.10385	12.3254	21.4292
361	10:25:00	21.0662	8.03311	29.0993						345	10:25:00	9.57128	14.8767	24.448
362	10:26:00	24.8359	9.91794	34.7538						346	10:26:00	6.48439	14.0036	20.488
363	10:26:00	23.5258	9.26289	32.7887						347	10:26:00	8.61653	14.3123	22.9289
364	10:27:00	19.3145	7.15723	26.4717						348	10:27:00	6.14978	17.2207	23.3705
365	10:29:00	26.8059	10.903	37.7089						349	10:29:00	8.12641	15.2832	23.4096
366	10:30:00	24.4587	9.72933	34.188						350	10:30:00	9.37144	14.8629	24.2344
367	10:30:00	25.0239	10.0119	35.0358						351	10:30:00	9.39903	13.4314	22.8304
368	10:30:00	21.0494	8.02469	29.0741						352	10:30:00	8.16742	14.9712	23.1386
369	10:31:00	20.9288	7.96438	28.8932						353	10:31:00	6.89248	12.1091	19.0016
370	10:31:00	22.0587	8.52934	30.588						354	10:31:00	8.87411	13.9437	22.8178
371	10:32:00	22.4552	8.72759	31.1828						355	10:32:00	8.71517	12.1333	20.8485
372	10:32:00	19.6384	7.31922	26.9577						356	10:32:00	9.06772	17.1701	26.2379
373	10:33:00	23.779	9.38948	33.1684						357	10:33:00	6.6852	16.189	22.8742
374	10:33:00	23.8607	9.43037	33.2911						358	10:33:00	8.89853	12.9069	21.8055
375	10:33:00	23.3849	9.19245	32.5773						359	10:33:00	9.78552	13.9454	23.7309
376	10:34:00	21.6707	8.33537	30.0061						360	10:34:00	8.37043	14.7029	23.0733
377	10:34:00	19.7332	7.36659	27.0998						361	10:34:00	7.40007	17.4609	24.861
378	10:35:00	20.2976	7.64882	27.9465						362	10:35:00	8.3929	13.1465	21.5394
379	10:35:00	21.8141	8.40703	30.2211						363	10:35:00	9.86193	14.0563	23.9183
380	10:35:00	25.2416	10.1208	35.3625						364	10:35:00	6.03272	14.8926	20.9253
381	10:35:00	22.213	8.60649	30.8195						365	10:35:00	8.0268	12.2888	20.3156
382	10:35:00	23.9857	9.49287	33.4786						366	10:35:00	7.80413	15.5784	23.3825
383	10:36:00	25.2578	10.1289	35.3866						367	10:36:00	9.3552	12.698	22.0532
384	10:36:00	19.7149	7.35743	27.0723						368	10:36:00	9.56713	17.1061	26.6732
385	10:36:00	23.3944	9.19721	32.5916						369	10:36:00	9.79614	17.3868	27.1829
386	10:36:00	21.5877	8.29386	29.8816						370	10:36:00	6.13782	12.614	18.7518
387	10:38:00	20.1526	7.57631	27.7289						371	10:38:00	9.1572	15.9739	25.1311
388	10:38:00	26.5036	10.7518	37.2555						372	10:38:00	8.57259	14.0153	22.5879
389	10:39:00	20.8738	7.93692	28.8108						373	10:39:00	9.08408	12.7872	21.8713
390	10:39:00	22.8187	8.90936	31.7281						374	10:39:00	8.74313	13.0058	21.749
391	10:39:00	21.8431	8.42155	30.2647						375	10:39:00	7.7846	16.0764	23.861
392	10:40:00	22.11	8.55498	30.6649						376	10:40:00	9.8059	12.6986	22.5045
393	10:41:00	21.536	8.26798	29.8039						377	10:41:00	8.70089	17.2915	25.9924
394	10:41:00	25.8408	10.4204	36.2612						378	10:41:00	7.95025	17.2487	25.199
395	10:41:00	23.3937	9.19684	32.5905						379	10:41:00	7.9671	17.8279	25.795
396	10:41:00	20.6888	7.84439	28.5332						380	10:41:00	7.91632	12.7669	20.6832
397	10:42:00	22.8751	8.93756	31.8127						381	10:42:00	6.18482	16.8349	23.0197
398	10:43:00	26.2993	10.6496	36.9489						382	10:43:00	8.68477	14.2301	22.9149
399	10:43:00	21.4805	8.24027	29.7208						383	10:43:00	8.30573	13.4821	21.7878
400	10:45:00	21.3702	8.18509	29.5553						384	10:45:00	8.96957	13.7066	22.6762
401	10:45:00	24.0202	9.51009	33.5303						385	10:45:00	7.73174	15.2101	22.9419
402	10:46:00	25.2497	10.1249	35.3746						386	10:46:00	9.18198	12.8132	21.9952
403	10:47:00	21.6124	8.30619	29.9186						387	10:47:00	9.62731	14.7271	24.3544
404	10:47:00	25.6015	10.3008	35.9023						388	10:47:00	9.88574	12.6253	22.5111
405	10:48:00	26.7112	10.8556	37.5668						389	10:48:00	6.38002	17.5829	23.9629
406	10:48:00	19.2258	7.11292	26.3388						390	10:48:00	8.92953	17.0399	25.9695
407	10:49:00	24.9274	9.96371	34.8911						391	10:49:00	7.65838	13.8229	21.4812
408	10:49:00	21.7533	8.37663	30.1299						392	10:49:00	6.91617	16.5857	23.5018
409	10:50:00	22.4803	8.74017	31.2205						393	10:50:00	9.08054	12.2364	21.3169
410	10:51:00	23.6967	9.34834	33.045						394	10:51:00	9.96057	12.6433	22.6038
411	10:52:00	26.8196	10.9098	37.7294						395	10:52:00	9.64562	12.8143	22.4599
412	10:52:00	22.2418	8.6209	30.8627						396	10:52:00	8.28523	12.7172	21.0025
413	10:53:00	22.2867	8.64336	30.9301						397	10:53:00	7.27201	12.9875	20.2595
414	10:54:00	25.1655	10.0827	35.2482						398	10:54:00	7.62358	17.5572	25.1808
415	10:54:00	21.6419	8.32096	29.9629						399	10:54:00	6.54433	16.7558	23.3001
416	10:55:00	26.4165	10.7082	37.1247						400	10:55:00	8.11933	16.2949	24.4142
417	10:56:00	20.8514	7.92569	28.7771						401	10:56:00	7.59185	17.7037	25.2956
418	10:57:00	25.1586	10.0793	35.238						402	10:57:00	8.95492	12.1068	21.0617
419	10:57:00	19.7407	7.37037	27.1111						403	10:57:00	6.40529	15.8836	22.2889
420	10:58:00	26.4631	10.7316	37.1947						404	10:58:00	8.79269	13.9657	22.7584
421	10:58:00	23.9491	9.47456	33.4237						405	10:58:00	9.34239	17.3663	26.7086
422	10:58:00	23.3566	9.17829	32.5349						406	10:58:00	6.77529	17.5737	24.349
423	10:58:00	23.0638	9.03192	32.0958						407	10:58:00	8.57942	14.6782	23.2576
424	10:59:00	25.5727	10.2864	35.8591						408	10:59:00	8.80905	12.3204	21.1295
425	11:00:00	22.901	8.9505	31.8515						409	11:00:00	9.34141	13.1131	22.4545
426	11:00:00	23.1132	9.05658	32.1697						410	11:00:00	7.64129	12.8159	20.4572
427	11:00:00	21.5997	8.29984	29.8995						411	11:00:00	8.3686	12.7469	21.1155
428	11:01:00	25.6267	10.3133	35.94						412	11:01:00	7.35026	14.9886	22.3388
429	11:01:00	20.5198	7.75991	28.2797						413	11:01:00	8.78011	13.7	22.4801
430	11:01:00	26.6174	10.8087	37.4261						414	11:01:00	9.77038	17.6374	27.4078
431	11:02:00	20.8946	7.94729	28.8419						415	11:02:00	7.74737	13.4715	21.2188
432	11:02:00	25.6462	10.3231	35.9693						416	11:02:00	6.61208	12.4497	19.0618
433	11:02:00	24.7612	9.88058	34.6417						417	11:02:00	6.71377	12.8152	19.529
434	11:03:00	22.9449	8.97247	31.9174						418	11:03:00	9.06894	14.5877	23.6567
435	11:03:00	26.8977	10.9489	37.8466						419	11:03:00	9.77917	13.3523	23.1314
436	11:03:00	20.2591	7.62954	27.8886						420	11:03:00	7.05496	17.7479	24.8028
437	11:04:00	26.3247	10.6623	36.987						421	11:04:00	6.81033	14.6903	21.5006
438	11:04:00	24.2511	9.62557	33.8767						422	11:04:00	9.38719	13.8868	23.274
439	11:05:00	22.3812	8.6906	31.0718						423	11:05:00	8.35286	17.9918	26.3446
440	11:05:00	23.4303	9.21516	32.6455						424	11:05:00	8.69332	16.2938	24.9871
441	11:06:00	20.4598	7.72988	28.1896						425	11:06:00	9.98132	17.4382	27.4195
442	11:06:00	25.3527	10.1764	35.5291						426	11:06:00	7.12479	17.1548	24.2795
443	11:07:00	21.1954	8.09769	29.2931						427	11:07:00	6.86538	13.6496	20.515
444	11:07:00	26.7092	10.8546	37.5638						428	11:07:00	9.5493	12.9467	22.496
445	11:07:00	25.2255	10.1128	35.3383						429	11:07:00	7.52141	16.562	24.0834
446	11:07:00	21.9527	8.47636	30.4291						430	11:07:00	6.31336	16.6391	22.9525
447	11:07:00	26.5945	10.7972	37.3917						431	11:07:00	9.47411	12.3124	21.7865
448	11:08:00	21.2423	8.12113	29.3634						432	11:08:00	6.39528	14.5603	20.9555
449	11:08:00	20.451	7.72549	28.1765						433	11:08:00	7.38066	16.0676	23.4483
450	11:08:00	26.7544	10.8772	37.6316						434	11:08:00	6.30055	13.6262	19.9268
451	11:09:00	19.895	7.44752	27.3426						435	11:09:00	6.54408	15.2096	21.7537
452	11:09:00	24.8019	9.90097	34.7029						436	11:09:00	8.91134	17.1795	26.0908
453	11:10:00	23.652	9.326	32.978						437	11:10:00	8.19379	13.6194	21.8132
454	11:10:00	26.7153	10.8577	37.573						438	11:10:00	6.16053	12.7237	18.8842
455	11:11:00	21.712	8.356	30.068						439	11:11:00	9.91675	12.7174	22.6342
456	11:11:00	19.0796	7.0398	26.1194						440	11:11:00	8.37983	16.079	24.4588
457	11:11:00	19.1475	7.07373	26.2212						441	11:11:00	9.69298	13.177	22.87
458	11:12:00	20.6939	7.84695	28.5408						442	11:12:00	7.95697	17.6997	25.6567
459	11:12:00	24.0209	9.51045	33.5314						443	11:12:00	7.62285	15.5892	23.212
460	11:13:00	26.4968	10.7484	37.2452						444	11:13:00	8.04633	17.8288	25.8751
461	11:13:00	20.6321	7.81606	28.4482						445	11:13:00	6.12806	13.55	19.6781
462	11:13:00	24.7355	9.86776	34.6033						446	11:13:00	6.9805	15.5701	22.5506
463	11:14:00	19.2996	7.14978	26.4494						447	11:14:00	9.66649	13.4422	23.1087
464	11:14:00	23.778	9.38899	33.167						448	11:14:00	8.26789	12.5731	20.841
465	11:14:00	23.4506	9.22529	32.6759						449	11:14:00	7.32035	14.3072	21.6276
466	11:15:00	24.248	9.62398	33.8719						450	11:15:00	7.09037	16.6201	23.7104
467	11:15:00	20.9996	7.99979	28.9994						451	11:15:00	6.50356	17.4501	23.9537
468	11:15:00	25.5434	10.2717	35.8151						452	11:15:00	9.57653	17.7145	27.2911
469	11:15:00	22.8241	8.91205	31.7361						453	11:15:00	9.97302	17.48	27.453
470	11:16:00	24.3207	9.66036	33.9811						454	11:16:00	9.2805	17.0432	26.3237
471	11:16:00	21.5919	8.29594	29.8878						455	11:16:00	7.8421	17.1661	25.0082
472	11:17:00	19.1646	7.08228	26.2468						456	11:17:00	6.78066	13.184	19.9647
473	11:17:00	22.2826	8.64129	30.9239						457	11:17:00	7.86493	12.4951	20.3601
474	11:17:00	25.4313	10.2157	35.647						458	11:17:00	7.59783	17.8932	25.4911
475	11:17:00	22.4437	8.72185	31.1656						459	11:17:00	7.38578	14.4251	21.8109
476	11:18:00	20.1372	7.56862	27.7059						460	11:18:00	9.23215	17.4926	26.7248
477	11:18:00	24.547	9.77352	34.3206						461	11:18:00	7.55315	12.7773	20.3305
478	11:19:00	19.7947	7.39735	27.1921						462	11:19:00	8.53853	15.0287	23.5672
479	11:19:00	25.7729	10.3865	36.1594						463	11:19:00	9.14927	12.2545	21.4038
480	11:19:00	25.2177	10.1089	35.3266						464	11:19:00	8.38032	16.744	25.1244
481	11:19:00	25.1174	10.0587	35.1761						465	11:19:00	6.20643	17.4549	23.6613
482	11:19:00	19.603	7.30152	26.9046						466	11:19:00	8.04303	15.7443	23.7873
483	11:20:00	26.9304	10.9652	37.8956						467	11:20:00	8.96896	13.7361	22.705
484	11:20:00	20.5767	7.78835	28.3651						468	11:20:00	7.74212	13.8027	21.5448
485	11:20:00	24.8122	9.90609	34.7183						469	11:20:00	6.19813	14.6093	20.8075
486	11:20:00	20.4043	7.70217	28.1065						470	11:20:00	6.22022	14.7696	20.9898
487	11:21:00	25.259	10.1295	35.3885						471	11:21:00	6.83279	16.7525	23.5853
488	11:21:00	22.2196	8.60979	30.8294						472	11:21:00	8.40986	17.7999	26.2097
489	11:21:00	25.5119	10.256	35.7679						473	11:21:00	7.08084	13.5063	20.5871
490	11:22:00	22.8741	8.93707	31.8112						474	11:22:00	9.92175	15.3302	25.252
491	11:22:00	19.784	7.39198	27.1759						475	11:22:00	7.65654	17.5605	25.2171
492	11:23:00	25.9189	10.4595	36.3784						476	11:23:00	9.22422	13.1673	22.3916
493	11:24:00	25.3549	10.1775	35.5324						477	11:24:00	9.56969	12.2439	21.8136
494	11:24:00	24.2257	9.61287	33.8386						478	11:24:00	7.29313	15.9521	23.2452
495	11:24:00	23.9789	9.48946	33.4684						479	11:24:00	6.13013	15.1242	21.2544
496	11:25:00	19.9158	7.4579	27.3737						480	11:25:00	6.73464	16.3868	23.1214
497	11:25:00	25.6374	10.3187	35.9561						481	11:25:00	8.15778	14.2556	22.4133
498	11:26:00	22.5123	8.75616	31.2685						482	11:26:00	8.4272	12.7008	21.128
499	11:26:00	25.8586	10.4293	36.2879						483	11:26:00	9.25889	17.1487	26.4076
500	11:27:00	25.6357	10.3179	35.9536						484	11:27:00	6.07605	13.6401	19.7162
501	11:27:00	25.6652	10.3326	35.9979						485	11:27:00	6.99002	12.1071	19.0971
502	11:28:00	25.0698	10.0349	35.1046						486	11:28:00	8.24299	15.5416	23.7845
503	11:29:00	23.6552	9.32759	32.9828						487	11:29:00	8.22517	15.7479	23.9731
504	11:29:00	23.6693	9.33467	33.004						488	11:29:00	7.88263	13.5511	21.4338
505	11:29:00	25.8103	10.4051	36.2154						489	11:29:00	7.61943	16.0242	23.6437
506	11:30:00	24.3486	9.67428	34.0228						490	11:30:00	9.71667	14.5083	24.2249
507	11:30:00	23.3163	9.15815	32.4744						491	11:30:00	9.1959	17.6911	26.887
508	11:30:00	26.2707	10.6354	36.9061						492	11:30:00	6.3661	14.2037	20.5698
509	11:31:00	23.0189	9.00946	32.0284						493	11:31:00	7.27079	15.5864	22.8572
510	11:32:00	20.3887	7.69436	28.0831						494	11:32:00	7.58916	14.3682	21.9573
511	11:32:00	24.0858	9.54292	33.6288						495	11:32:00	6.69973	13.156	19.8557
512	11:33:00	25.6181	10.3091	35.9272						496	11:33:00	7.68474	16.6245	24.3092
513	11:33:00	19.0239	7.01196	26.0359						497	11:33:00	8.23823	12.0287	20.267
514	11:33:00	21.1837	8.09183	29.2755						498	11:33:00	6.67556	13.4696	20.1452
515	11:33:00	22.4103	8.70513	31.1154						499	11:33:00	9.20042	15.9358	25.1362
516	11:33:00	23.0944	9.04718	32.1415						500	11:33:00	7.72344	15.9189	23.6424
517	11:33:00	25.51	10.255	35.7649						501	11:33:00	9.03989	15.5851	24.625
518	11:34:00	20.1841	7.59206	27.7762						502	11:34:00	6.90042	15.463	22.3634
519	11:34:00	20.4248	7.71242	28.1373						503	11:34:00	8.4886	17.0288	25.5174
520	11:34:00	20.8299	7.91494	28.7448						504	11:34:00	6.41578	12.2461	18.6619
521	11:34:00	22.4806	8.74029	31.2209						505	11:34:00	9.9552	13.3113	23.2665
522	11:35:00	26.1953	10.5976	36.7929						506	11:35:00	9.18479	15.5769	24.7617
523	11:35:00	21.2664	8.13321	29.3996						507	11:35:00	6.5215	14.5553	21.0768
524	11:35:00	20.7618	7.88089	28.6427						508	11:35:00	9.72875	14.8227	24.5514
525	11:35:00	22.0804	8.54021	30.6206						509	11:35:00	7.57048	17.8281	25.3985
526	11:35:00	24.9106	9.95529	34.8659						510	11:35:00	6.31043	14.144	20.4545
527	11:36:00	21.4649	8.23246	29.6974						511	11:36:00	7.3311	15.9352	23.2663
528	11:36:00	24.4601	9.73006	34.1902						512	11:36:00	8.4355	15.1382	23.5737
529	11:37:00	26.1201	10.56	36.6801						513	11:37:00	6.95743	16.4179	23.3753
530	11:37:00	19.3413	7.17066	26.512						514	11:37:00	8.88498	17.0581	25.9431
531	11:37:00	22.6637	8.83184	31.4955						515	11:37:00	7.62786	13.264	20.8919
532	11:37:00	22.9677	8.98383	31.9515						516	11:37:00	8.80502	16.577	25.3821
533	11:38:00	21.5523	8.27616	29.8285						517	11:38:00	6.10877	14.9157	21.0244
534	11:38:00	20.3826	7.69131	28.0739						518	11:38:00	6.53359	15.8523	22.3859
535	11:38:00	24.9167	9.95834	34.875						519	11:38:00	9.72546	13.8265	23.552
536	11:39:00	25.9074	10.4537	36.3612						520	11:39:00	8.32807	12.627	20.955
537	11:40:00	26.154	10.577	36.731						521	11:40:00	9.25742	13.8295	23.0869
538	11:41:00	22.7706	8.88531	31.6559						522	11:41:00	6.44264	15.088	21.5306
539	11:41:00	23.8151	9.40754	33.2226						523	11:41:00	6.4098	12.685	19.0948
540	11:41:00	23.1032	9.05158	32.1547						524	11:41:00	7.60857	12.8668	20.4754
541	11:42:00	24.6589	9.82943	34.4883						525	11:42:00	7.70257	15.129	22.8316
542	11:42:00	21.6825	8.34123	30.0237						526	11:42:00	9.38023	15.7371	25.1173
543	11:43:00	21.691	8.3455	30.0365						527	11:43:00	9.38047	13.2776	22.658
544	11:43:00	23.9689	9.48445	33.4534						528	11:43:00	7.54375	14.9181	22.4618
545	11:44:00	23.5951	9.29756	32.8927						529	11:44:00	8.76998	17.1407	25.9106
546	11:44:00	25.225	10.1125	35.3376						530	11:44:00	9.31626	16.2498	25.5661
547	11:44:00	19.1499	7.07495	26.2249						531	11:44:00	6.88382	12.9677	19.8516
548	11:45:00	19.9112	7.45558	27.3667						532	11:45:00	6.91873	15.5491	22.4678
549	11:46:00	25.0754	10.0377	35.1131						533	11:46:00	7.52861	17.9841	25.5127
550	11:47:00	22.0643	8.53215	30.5965						534	11:47:00	8.77242	17.9929	26.7653
551	11:47:00	21.181	8.09049	29.2715						535	11:47:00	6.17029	17.4792	23.6495
552	11:48:00	22.9984	8.99921	31.9976						536	11:48:00	9.53929	13.1188	22.6581
553	11:48:00	19.7896	7.39479	27.1844						537	11:48:00	9.89111	14.9898	24.8809
554	11:48:00	19.4473	7.22364	26.6709						538	11:48:00	8.02081	12.7456	20.7664
555	11:49:00	24.0951	9.54756	33.6427						539	11:49:00	6.39454	13.1549	19.5494
556	11:49:00	26.145	10.5725	36.7175						540	11:49:00	8.02936	16.5499	24.5793
557	11:49:00	23.4516	9.22578	32.6773						541	11:49:00	9.72143	14.5361	24.2575
558	11:49:00	22.8622	8.93109	31.7933						542	11:49:00	8.2602	16.9444	25.2046
559	11:50:00	25.5417	10.2709	35.8126						543	11:50:00	9.58666	14.9798	24.5664
560	11:50:00	22.0614	8.53069	30.5921						544	11:50:00	9.41807	13.0124	22.4305
561	11:50:00	24.9477	9.97385	34.9215						545	11:50:00	8.57588	15.7389	24.3148
562	11:51:00	24.589	9.79452	34.3836						546	11:51:00	6.89431	16.3571	23.2514
563	11:51:00	23.8544	9.4272	33.2816						547	11:51:00	7.31852	17.2998	24.6183
564	11:51:00	22.2213	8.61064	30.8319						548	11:51:00	9.63903	17.5151	27.1541
565	11:52:00	22.441	8.72051	31.1615						549	11:52:00	8.70125	12.436	21.1372
566	11:52:00	24.3947	9.69735	34.092						550	11:52:00	9.0361	17.883	26.9191
567	11:53:00	24.9724	9.98618	34.9585						551	11:53:00	6.69143	13.1789	19.8703
568	11:54:00	21.0911	8.04556	29.1367						552	11:54:00	6.07105	12.581	18.6521
569	11:54:00	23.6752	9.3376	33.0128						553	11:54:00	7.91644	12.9026	20.819
570	11:55:00	21.6136	8.3068	29.9204						554	11:55:00	9.36338	12.1566	21.5199
571	11:55:00	23.1923	9.09613	32.2884						555	11:55:00	9.26731	17.3327	26.6001
572	11:55:00	22.8788	8.93939	31.8182						556	11:55:00	7.24137	15.2063	22.4476
573	11:56:00	26.7341	10.8671	37.6012						557	11:56:00	7.00174	13.733	20.7347
574	11:56:00	25.8728	10.4364	36.3092						558	11:56:00	8.45173	13.6524	22.1041
575	11:57:00	21.9974	8.4987	30.4961						559	11:57:00	6.57118	12.5684	19.1396
576	11:57:00	20.0454	7.52272	27.5682						560	11:57:00	8.81796	13.2787	22.0966
577	11:57:00	25.5043	10.2522	35.7565						561	11:57:00	6.22034	17.3289	23.5492
578	11:58:00	25.7048	10.3524	36.0572						562	11:58:00	9.70824	17.9687	27.6769
579	11:58:00	21.2139	8.10697	29.3209						563	11:58:00	9.79003	12.6797	22.4697
580	11:59:00	24.8342	9.91708	34.7512						564	11:59:00	7.01663	14.6514	21.6681
581	11:59:00	24.0885	9.54427	33.6328						565	11:59:00	9.59886	17.4303	27.0292
582	11:59:00	26.3044	10.6522	36.9566						566	11:59:00	9.03269	12.9853	22.018
583	12:00:00	20.7476	7.87381	28.6214						567	12:00:00	9.28928	17.7246	27.0139
584	12:00:00	19.0632	7.03162	26.0949						568	12:00:00	6.54665	17.0561	23.6027
585	12:00:00	24.4257	9.71285	34.1386						569	12:00:00	9.58898	12.1273	21.7162
586	12:00:00	23.6725	9.33625	33.0088						570	12:00:00	7.32902	15.58	22.909
587	12:01:00	23.1464	9.07318	32.2196						571	12:01:00	9.57738	12.6286	22.206
588	12:01:00	19.437	7.21851	26.6555						572	12:01:00	6.2212	16.042	22.2632
589	12:01:00	19.3604	7.18018	26.5405						573	12:01:00	6.7383	16.7898	23.5281
590	12:01:00	26.4028	10.7014	37.1042						574	12:01:00	9.99487	12.5885	22.5834
591	12:02:00	21.2418	8.12088	29.3627						575	12:02:00	7.33891	13.0507	20.3896
592	12:02:00	19.6199	7.30995	26.9298						576	12:02:00	7.35514	15.1323	22.4874
593	12:02:00	19.419	7.20948	26.6284						577	12:02:00	8.99448	16.3509	25.3454
594	12:03:00	24.3586	9.67928	34.0378						578	12:03:00	7.51103	17.7012	25.2122
595	12:03:00	25.1201	10.06	35.1801						579	12:03:00	6.16395	15.4465	21.6105
596	12:03:00	22.3277	8.66387	30.9916						580	12:03:00	8.07904	17.3813	25.4603
597	12:04:00	25.5361	10.268	35.8041						581	12:04:00	9.26426	15.3865	24.6507
598	12:04:00	23.4901	9.24506	32.7352						582	12:04:00	9.25938	14.9787	24.238
599	12:04:00	26.6677	10.8339	37.5016						583	12:04:00	7.59709	17.2696	24.8667
600	12:04:00	26.6841	10.842	37.5261						584	12:04:00	8.691	16.5201	25.2111
601	12:05:00	23.985	9.49251	33.4775						585	12:05:00	9.85937	17.423	27.2824
602	12:05:00	22.0433	8.52165	30.565						586	12:05:00	8.69039	12.677	21.3674
603	12:05:00	19.9495	7.47475	27.4242						587	12:05:00	8.13215	12.2465	20.3786
604	12:06:00	24.0924	9.54622	33.6387						588	12:06:00	7.17203	14.8834	22.0555
605	12:06:00	19.7625	7.38124	27.1437						589	12:06:00	8.44673	13.9133	22.3601
606	12:06:00	23.4066	9.20331	32.6099						590	12:06:00	7.96869	14.069	22.0377
607	12:07:00	23.6625	9.33125	32.9937						591	12:07:00	9.77709	12.6643	22.4414
608	12:07:00	19.8736	7.43678	27.3103						592	12:07:00	9.99268	14.2977	24.2904
609	12:07:00	24.6752	9.83761	34.5128						593	12:07:00	6.13367	12.3193	18.453
610	12:07:00	24.852	9.92599	34.778						594	12:07:00	8.21967	14.9481	23.1678
611	12:08:00	23.9164	9.4582	33.3746						595	12:08:00	9.81433	15.606	25.4203
612	12:09:00	21.9198	8.45988	30.3797						596	12:09:00	9.33042	13.1225	22.4529
613	12:09:00	24.3796	9.68978	34.0693						597	12:09:00	8.31025	15.7362	24.0464
614	12:09:00	21.4141	8.20707	29.6212						598	12:09:00	9.5023	14.505	24.0073
615	12:09:00	23.5956	9.2978	32.8934						599	12:09:00	9.38133	13.073	22.4544
616	12:10:00	21.6124	8.30619	29.9186						600	12:10:00	7.82989	15.6331	23.463
617	12:10:00	24.6249	9.81246	34.4374						601	12:10:00	6.87368	13.4971	20.3708
618	12:10:00	20.1609	7.58046	27.7414						602	12:10:00	6.63393	17.2613	23.8953
619	12:10:00	20.5477	7.77383	28.3215						603	12:10:00	6.4966	16.933	23.4296
620	12:10:00	20.2576	7.6288	27.8864						604	12:10:00	6.02368	14.929	20.9527
621	12:11:00	24.9501	9.97507	34.9252						605	12:11:00	6.46205	15.1977	21.6597
622	12:11:00	24.1044	9.5522	33.6566						606	12:11:00	8.99179	12.7502	21.742
623	12:11:00	20.8489	7.92447	28.7734						607	12:11:00	9.15561	12.6279	21.7835
624	12:11:00	22.2862	8.64312	30.9293						608	12:11:00	9.54479	15.5577	25.1025
625	12:11:00	20.083	7.54152	27.6246						609	12:11:00	7.31962	13.5735	20.8931
626	12:11:00	21.0032	8.00162	29.0049						610	12:11:00	6.41554	12.6306	19.0462
627	12:12:00	21.4	8.19999	29.6						611	12:12:00	6.12207	16.5829	22.705
628	12:12:00	24.4689	9.73446	34.2034						612	12:12:00	7.25126	15.0404	22.2916
629	12:13:00	21.2928	8.1464	29.4392						613	12:13:00	7.42009	16.6728	24.0929
630	12:13:00	24.3041	9.65206	33.9562						614	12:13:00	9.33702	17.9224	27.2594
631	12:13:00	20.0982	7.54909	27.6473						615	12:13:00	7.04093	13.2497	20.2907
632	12:13:00	26.3989	10.6995	37.0984						616	12:13:00	9.39158	16.4886	25.8802
633	12:14:00	21.9449	8.47246	30.4174						617	12:14:00	8.47371	16.757	25.2308
634	12:14:00	25.4758	10.2379	35.7137						618	12:14:00	9.2606	14.0488	23.3094
635	12:14:00	19.8391	7.41957	27.2587						619	12:14:00	9.49376	12.727	22.2207
636	12:14:00	19.4873	7.24366	26.731						620	12:14:00	8.93271	15.4976	24.4303
637	12:14:00	19.5115	7.25575	26.7672						621	12:14:00	8.44075	12.3728	20.8136
638	12:15:00	24.9819	9.99094	34.9728						622	12:15:00	7.72137	16.3787	24.1001
639	12:15:00	20.5948	7.79739	28.3922						623	12:15:00	8.62764	16.8896	25.5173
640	12:15:00	19.728	7.36402	27.0921						624	12:15:00	7.17789	15.5036	22.6815
641	12:16:00	26.282	10.641	36.9229						625	12:16:00	9.17869	17.0262	26.2049
642	12:16:00	25.1452	10.0726	35.2178						626	12:16:00	7.84381	17.9474	25.7913
643	12:16:00	21.8216	8.41081	30.2324						627	12:16:00	6.97708	14.969	21.946
644	12:17:00	21.4744	8.23722	29.7117						628	12:17:00	6.79873	14.7954	21.5941
645	12:17:00	21.0281	8.01407	29.0422						629	12:17:00	9.84741	14.901	24.7484
646	12:17:00	24.1535	9.57674	33.7302						630	12:17:00	8.62777	12.0527	20.6805
647	12:18:00	21.4456	8.22282	29.6684						631	12:18:00	8.10773	12.52	20.6278
648	12:18:00	25.4836	10.2418	35.7254						632	12:18:00	9.40538	13.3636	22.769
649	12:18:00	21.8734	8.43669	30.3101						633	12:18:00	6.69582	13.0591	19.7549
650	12:18:00	22.454	8.72698	31.1809						634	12:18:00	8.08502	13.4079	21.493
651	12:18:00	25.676	10.338	36.014						635	12:18:00	7.70415	16.7116	24.4158
652	12:18:00	26.4758	10.7379	37.2137						636	12:18:00	8.78182	12.7791	21.561
653	12:19:00	24.613	9.80648	34.4194						637	12:19:00	9.85852	12.5563	22.4148
654	12:19:00	24.79	9.89499	34.685						638	12:19:00	7.3538	16.5402	23.894
655	12:19:00	23.8961	9.44807	33.3442						639	12:19:00	9.72887	17.8788	27.6077
656	12:20:00	25.4606	10.2303	35.691						640	12:20:00	8.90976	15.2859	24.1957
657	12:20:00	26.7388	10.8694	37.6081						641	12:20:00	9.78295	17.9145	27.6974
658	12:20:00	25.1269	10.0634	35.1903						642	12:20:00	9.91382	13.1238	23.0376
659	12:21:00	22.8842	8.94208	31.8262						643	12:21:00	9.2761	16.2747	25.5508
660	12:21:00	24.0766	9.53829	33.6149						644	12:21:00	9.90661	13.2946	23.2012
661	12:21:00	25.4162	10.2081	35.6243						645	12:21:00	7.91583	15.3881	23.3039
662	12:21:00	21.7213	8.36064	30.0819						646	12:21:00	8.02789	12.934	20.9619
663	12:22:00	22.6102	8.80511	31.4153						647	12:22:00	9.74657	13.9595	23.706
664	12:23:00	26.1982	10.5991	36.7973						648	12:23:00	7.00211	17.4688	24.4709
665	12:23:00	25.6665	10.3332	35.9997						649	12:23:00	8.27229	15.4593	23.7316
666	12:24:00	25.5773	10.2887	35.866						650	12:24:00	6.53591	16.1096	22.6455
667	12:24:00	19.8628	7.43141	27.2942						651	12:24:00	7.96637	14.762	22.7284
668	12:24:00	20.0581	7.52907	27.5872						652	12:24:00	9.68065	12.5852	22.2659
669	12:24:00	26.999	10.9995	37.9985						653	12:24:00	8.51216	12.0015	20.5136
670	12:24:00	21.5452	8.27262	29.8179						654	12:24:00	8.12458	13.4111	21.5356
671	12:25:00	25.9526	10.4763	36.4289						655	12:25:00	6.87783	12.2549	19.1327
672	12:25:00	22.1349	8.56743	30.7023						656	12:25:00	6.10938	15.3632	21.4726
673	12:25:00	24.7482	9.87411	34.6223						657	12:25:00	7.14933	13.5499	20.6992
674	12:25:00	21.3128	8.15641	29.4692						658	12:25:00	6.19874	16.1632	22.3619
675	12:25:00	24.7443	9.87216	34.6165						659	12:25:00	9.42405	14.6782	24.1022
676	12:26:00	20.0552	7.5276	27.5828						660	12:26:00	7.98492	15.4412	23.4261
677	12:26:00	26.365	10.6825	37.0475						661	12:26:00	9.51976	17.1121	26.6319
678	12:26:00	23.5321	9.26606	32.7982						662	12:26:00	9.48021	12.5678	22.048
679	12:27:00	25.2685	10.1343	35.4028						663	12:27:00	9.25462	14.7489	24.0035
680	12:27:00	23.7645	9.38227	33.1468						664	12:27:00	8.91464	15.6981	24.6128
681	12:27:00	22.9081	8.95404	31.8621						665	12:27:00	9.13034	13.9619	23.0922
682	12:28:00	20.3426	7.67129	28.0139						666	12:28:00	8.4565	14.0765	22.533
683	12:28:00	23.1578	9.07892	32.2368						667	12:28:00	7.87677	13.2964	21.1732
684	12:28:00	22.2103	8.60515	30.8155						668	12:28:00	7.46501	13.0979	20.5629
685	12:29:00	19.9915	7.49574	27.4872						669	12:29:00	7.01822	17.8497	24.8679
686	12:29:00	25.531	10.2655	35.7964						670	12:29:00	7.80828	16.5069	24.3152
687	12:29:00	25.1664	10.0832	35.2497						671	12:29:00	9.87622	16.6583	26.5346
688	12:30:00	22.7933	8.89666	31.69						672	12:30:00	7.99786	16.2526	24.2504
689	12:30:00	20.4341	7.71706	28.1512						673	12:30:00	9.74071	13.0683	22.809
690	12:31:00	23.5829	9.29145	32.8744						674	12:31:00	6.93619	15.5961	22.5323
691	12:31:00	23.0116	9.0058	32.0174						675	12:31:00	9.83386	14.7754	24.6093
692	12:31:00	26.832	10.916	37.748						676	12:31:00	6.42079	12.8841	19.3048
693	12:31:00	22.8612	8.9306	31.7918						677	12:31:00	8.62349	16.8134	25.4369
694	12:32:00	22.8763	8.93817	31.8145						678	12:32:00	8.7159	15.6717	24.3876
695	12:33:00	22.7989	8.89947	31.6984						679	12:33:00	6.5624	15.9252	22.4876
696	12:33:00	22.2953	8.64763	30.9429						680	12:33:00	9.97693	13.3796	23.3565
697	12:33:00	24.5107	9.75533	34.266						681	12:33:00	8.89279	15.2711	24.1639
698	12:33:00	24.2633	9.63167	33.895						682	12:33:00	6.60341	15.1341	21.7375
699	12:34:00	24.2726	9.63631	33.9089						683	12:34:00	6.28932	13.0265	19.3158
700	12:34:00	23.049	9.02448	32.0734						684	12:34:00	6.19776	17.6206	23.8184
701	12:35:00	20.492	7.74599	28.238						685	12:35:00	7.31425	15.8772	23.1914
702	12:35:00	24.2946	9.6473	33.9419						686	12:35:00	6.21839	15.4335	21.6519
703	12:35:00	24.1437	9.57186	33.7156						687	12:35:00	6.40773	17.4595	23.8672
704	12:36:00	19.8687	7.43434	27.303						688	12:36:00	6.14734	13.2798	19.4271
705	12:36:00	19.7478	7.37391	27.1217						689	12:36:00	6.96463	17.1795	24.1441
706	12:37:00	24.3334	9.66671	34.0001						690	12:37:00	7.52763	13.23	20.7576
707	12:37:00	25.749	10.3745	36.1235						691	12:37:00	9.42576	17.3309	26.7567
708	12:37:00	24.4684	9.73421	34.2026						692	12:37:00	9.07761	14.7685	23.8461
709	12:37:00	21.9696	8.48479	30.4544						693	12:37:00	7.76189	12.7436	20.5055
710	12:38:00	20.8099	7.90493	28.7148						694	12:38:00	7.75579	16.4269	24.1827
711	12:38:00	25.2846	10.1423	35.4269						695	12:38:00	6.73305	14.1301	20.8632
712	12:38:00	23.7934	9.39668	33.19						696	12:38:00	9.6245	17.0248	26.6493
713	12:39:00	23.7147	9.35737	33.0721						697	12:39:00	9.37754	16.5404	25.918
714	12:39:00	19.8679	7.43397	27.3019						698	12:39:00	7.14786	13.7602	20.9081
715	12:40:00	20.8707	7.93533	28.806						699	12:40:00	9.81616	12.7064	22.5226
716	12:41:00	25.831	10.4155	36.2465						700	12:41:00	6.66823	17.3278	23.996
717	12:41:00	21.9786	8.4893	30.4679						701	12:41:00	9.15744	16.2487	25.4062
718	12:41:00	19.6502	7.32508	26.9752						702	12:41:00	9.70788	16.6362	26.3441
719	12:41:00	22.693	8.84649	31.5395						703	12:41:00	8.53987	16.5091	25.049
720	12:42:00	22.1849	8.59246	30.7774						704	12:42:00	6.98209	15.3297	22.3118
721	12:43:00	19.4688	7.23438	26.7031						705	12:43:00	7.67437	15.9175	23.5918
722	12:43:00	19.4749	7.23743	26.7123						706	12:43:00	9.03867	12.9002	21.9388
723	12:43:00	22.4718	8.73589	31.2077						707	12:43:00	6.12818	17.0262	23.1544
724	12:45:00	24.6672	9.83358	34.5007						708	12:45:00	6.79519	12.4856	19.2808
725	12:45:00	23.8332	9.41658	33.2497						709	12:45:00	8.54012	14.4167	22.9568
726	12:45:00	23.1542	9.07709	32.2313						710	12:45:00	7.40971	17.2304	24.6401
727	12:46:00	20.5101	7.75503	28.2651						711	12:46:00	6.46254	17.3615	23.824
728	12:47:00	25.1528	10.0764	35.2292						712	12:47:00	8.39473	17.0782	25.4729
729	12:47:00	21.0889	8.04447	29.1334						713	12:47:00	9.09787	15.1219	24.2197
730	12:48:00	23.7006	9.35029	33.0509						714	12:48:00	6.17493	15.8349	22.0098
731	12:49:00	20.5701	7.78506	28.3552						715	12:49:00	7.32682	12.8835	20.2103
732	12:50:00	19.9536	7.47682	27.4305						716	12:50:00	6.89187	16.0153	22.9071
733	12:50:00	19.5083	7.25416	26.7625						717	12:50:00	8.62545	15.2649	23.8903
734	12:51:00	24.6769	9.83847	34.5154						718	12:51:00	7.66802	14.1501	21.8181
735	12:52:00	26.8269	10.9134	37.7403						719	12:52:00	7.22221	16.8889	24.1111
736	12:53:00	19.9556	7.4778	27.4334						720	12:53:00	8.27729	15.595	23.8723
737	12:54:00	24.205	9.6025	33.8075						721	12:54:00	6.66836	16.3908	23.0592
738	12:54:00	21.4351	8.21757	29.6527						722	12:54:00	6.69863	15.2195	21.9181
739	12:55:00	25.1498	10.0749	35.2248						723	12:55:00	7.37736	12.2115	19.5889
740	12:55:00	19.7708	7.38539	27.1562						724	12:55:00	9.89013	16.4232	26.3134
741	12:55:00	22.6725	8.83624	31.5087						725	12:55:00	6.1333	16.3579	22.4912
742	12:57:00	21.4964	8.24821	29.7446						726	12:57:00	7.77618	17.4435	25.2197
743	12:57:00	22.9647	8.98236	31.9471						727	12:57:00	8.57942	12.7218	21.3012
744	12:57:00	23.1578	9.07892	32.2368						728	12:57:00	8.42634	12.6689	21.0952
745	12:57:00	25.53	10.265	35.795						729	12:57:00	9.76257	12.3175	22.0801
746	12:58:00	19.3208	7.16041	26.4812						730	12:58:00	6.18372	15.3905	21.5742
747	12:59:00	25.9414	10.4707	36.4121						731	12:59:00	8.44905	13.6482	22.0972
748	12:59:00	25.9563	10.4781	36.4344						732	12:59:00	6.61098	12.8493	19.4602
749	12:59:00	26.7168	10.8584	37.5752						733	12:59:00	8.61653	17.113	25.7295
750	12:59:00	20.7198	7.85989	28.5797						734	12:59:00	9.03	14.351	23.381
751	13:00:00	25.7595	10.3797	36.1392						735	13:00:00	6.78738	14.661	21.4483
752	13:01:00	21.7857	8.39286	30.1786						736	13:01:00	7.66008	16.3276	23.9877
753	13:01:00	23.3917	9.19587	32.5876						737	13:01:00	7.19047	16.5318	23.7223
754	13:01:00	24.1564	9.5782	33.7346						738	13:01:00	6.40162	12.327	18.7287
755	13:01:00	21.2044	8.10221	29.3066						739	13:01:00	8.61739	14.6549	23.2723
756	13:02:00	19.7632	7.3816	27.1448						740	13:02:00	8.65548	14.7143	23.3697
757	13:02:00	23.787	9.39351	33.1805						741	13:02:00	7.78765	13.854	21.6417
758	13:02:00	22.1893	8.59465	30.784						742	13:02:00	8.74313	14.1428	22.8859
759	13:03:00	26.8398	10.9199	37.7598						743	13:03:00	8.54524	12.1697	20.715
760	13:04:00	19.4837	7.24183	26.7255						744	13:04:00	9.95984	12.3591	22.3189
761	13:04:00	23.2626	9.13129	32.3939						745	13:04:00	6.77529	17.1284	23.9037
762	13:05:00	26.3047	10.6523	36.957						746	13:05:00	8.58748	13.3616	21.9491
763	13:06:00	19.5078	7.25391	26.7617						747	13:06:00	6.06812	12.3834	18.4516
764	13:06:00	20.5169	7.75845	28.2753						748	13:06:00	7.79473	15.1182	22.9129
765	13:07:00	20.816	7.90799	28.724						749	13:07:00	9.34898	13.6171	22.966
766	13:07:00	26.3894	10.6947	37.0841						750	13:07:00	6.76333	12.7035	19.4668
767	13:07:00	24.9096	9.9548	34.8644						751	13:07:00	7.45097	14.6174	22.0684
768	13:07:00	19.6704	7.33522	27.0056						752	13:07:00	7.10929	17.5876	24.6969
769	13:08:00	24.2929	9.64644	33.9393						753	13:08:00	7.42973	14.8474	22.2771
770	13:08:00	24.0971	9.54854	33.6456						754	13:08:00	9.20518	12.6407	21.8459
771	13:08:00	22.5113	8.75567	31.267						755	13:08:00	7.79986	17.2926	25.0925
772	13:09:00	25.269	10.1345	35.4035						756	13:09:00	9.86108	15.9889	25.85
773	13:09:00	20.5535	7.77676	28.3303						757	13:09:00	7.31889	12.7041	20.0229
774	13:09:00	19.3513	7.17566	26.527						758	13:09:00	6.48744	14.8692	21.3566
775	13:09:00	23.0299	9.01495	32.0449						759	13:09:00	8.95456	14.2695	23.224
776	13:10:00	25.696	10.348	36.044						760	13:10:00	7.83685	16.8946	24.7314
777	13:10:00	26.8401	10.92	37.7601						761	13:10:00	7.73553	14.0042	21.7397
778	13:11:00	25.2426	10.1213	35.3639						762	13:11:00	6.21326	12.3358	18.5491
779	13:11:00	20.7466	7.87332	28.62						763	13:11:00	6.82717	13.5156	20.3428
780	13:11:00	21.4554	8.2277	29.6831						764	13:11:00	7.13822	14.9805	22.1187
781	13:12:00	23.598	9.29902	32.8971						765	13:12:00	6.86148	17.9885	24.8499
782	13:13:00	22.5619	8.78094	31.3428						766	13:13:00	6.37721	12.5125	18.8897
783	13:14:00	22.8986	8.94928	31.8478						767	13:14:00	7.81121	16.0316	23.8428
784	13:15:00	25.9963	10.4982	36.4945						768	13:15:00	9.45494	17.9938	27.4487
785	13:15:00	21.0008	8.0004	29.0012						769	13:15:00	7.02054	14.1686	21.1891
786	13:16:00	25.2309	10.1155	35.3464						770	13:16:00	7.83087	17.6048	25.4357
787	13:16:00	26.3989	10.6995	37.0984						771	13:16:00	7.88433	15.9781	23.8624
788	13:17:00	24.5527	9.77633	34.329						772	13:17:00	9.25291	14.1221	23.375
789	13:18:00	19.4275	7.21375	26.6413						773	13:18:00	7.61357	14.9686	22.5822
790	13:19:00	23.8668	9.43342	33.3003						774	13:19:00	9.9751	14.379	24.3541
791	13:20:00	24.1332	9.56661	33.6998						775	13:20:00	6.0343	13.9401	19.9744
792	13:20:00	20.251	7.62551	27.8765						776	13:20:00	8.00116	13.9542	21.9553
793	13:21:00	20.1431	7.57155	27.7147						777	13:21:00	6.93765	14.5945	21.5322
794	13:24:00	26.7414	10.8707	37.6122						778	13:24:00	7.80267	17.3022	25.1048
795	13:25:00	23.0875	9.04376	32.1313						779	13:25:00	9.62755	14.2638	23.8914
796	13:25:00	20.7322	7.86612	28.5983						780	13:25:00	8.5638	14.2162	22.78
797	13:25:00	22.432	8.71599	31.148						781	13:25:00	7.51311	14.5742	22.0873
798	13:25:00	21.3792	8.18961	29.5688						782	13:25:00	6.41945	13.6729	20.0923
799	13:25:00	20.5508	7.77541	28.3262						783	13:25:00	7.34904	16.4062	23.7552
800	13:26:00	22.5392	8.76959	31.3088						784	13:26:00	6.87881	15.4736	22.3524
801	13:26:00	19.4358	7.2179	26.6537						785	13:26:00	9.54259	13.4004	22.943
802	13:27:00	20.0474	7.5237	27.5711						786	13:27:00	7.16483	16.4408	23.6056
803	13:27:00	24.6484	9.82418	34.4725						787	13:27:00	7.33842	13.2334	20.5719
804	13:28:00	22.5196	8.75982	31.2795						788	13:28:00	8.05377	12.9862	21.04
805	13:29:00	24.9428	9.9714	34.9142						789	13:29:00	7.12809	16.7195	23.8476
806	13:29:00	20.3848	7.6924	28.0772						790	13:29:00	9.46092	13.3931	22.854
807	13:29:00	25.4506	10.2253	35.676						791	13:29:00	8.14472	12.2064	20.3511
808	13:30:00	25.4958	10.2479	35.7437						792	13:30:00	7.99774	14.9016	22.8993
809	13:30:00	23.3812	9.19062	32.5719						793	13:30:00	7.87176	13.498	21.3698
810	13:31:00	20.4236	7.71181	28.1354						794	13:31:00	6.511	12.4023	18.9133
811	13:32:00	26.9136	10.9568	37.8704						795	13:32:00	8.12751	14.3903	22.5178
812	13:33:00	21.4481	8.22404	29.6721						796	13:33:00	7.71966	12.9763	20.696
813	13:33:00	19.2654	7.13269	26.3981						797	13:33:00	6.48317	16.6089	23.0921
814	13:33:00	23.2489	9.12445	32.3734						798	13:33:00	6.97708	13.4191	20.3962
815	13:33:00	21.8939	8.44694	30.3408						799	13:33:00	8.92856	15.2257	24.1542
816	13:34:00	21.4666	8.23331	29.6999						800	13:34:00	9.41441	14.0133	23.4277
817	13:34:00	22.3458	8.6729	31.0187						801	13:34:00	9.02084	17.2727	26.2935
818	13:34:00	26.552	10.776	37.328						802	13:34:00	8.75704	16.8984	25.6554
819	13:35:00	20.4942	7.74709	28.2413						803	13:35:00	6.6371	15.9986	22.6357
820	13:35:00	21.7164	8.3582	30.0746						804	13:35:00	9.46312	15.199	24.6621
821	13:35:00	24.7106	9.85531	34.5659						805	13:35:00	6.38954	17.7911	24.1806
822	13:36:00	20.3211	7.66054	27.9816						806	13:36:00	8.9891	13.3471	22.3363
823	13:36:00	21.9862	8.49309	30.4793						807	13:36:00	6.27833	13.9489	20.2272
824	13:36:00	24.6674	9.8337	34.5011						808	13:36:00	9.47313	13.533	23.0061
825	13:36:00	22.0916	8.54582	30.6375						809	13:36:00	9.72277	16.0123	25.7351
826	13:37:00	19.927	7.46352	27.3905						810	13:37:00	8.40767	15.6809	24.0886
827	13:37:00	24.561	9.78048	34.3414						811	13:37:00	9.24424	13.9501	23.1944
828	13:38:00	26.8445	10.9222	37.7667						812	13:38:00	8.48115	16.5335	25.0146
829	13:38:00	23.6242	9.31208	32.9362						813	13:38:00	6.27137	15.9636	22.235
830	13:38:00	21.8438	8.42192	30.2658						814	13:38:00	6.17627	13.0756	19.2519
831	13:38:00	19.1582	7.0791	26.2373						815	13:38:00	9.29624	17.7039	27.0002
832	13:39:00	22.3368	8.66839	31.0052						816	13:39:00	9.44639	12.4072	21.8536
833	13:39:00	22.3075	8.65374	30.9612						817	13:39:00	8.42573	16.0885	24.5142
834	13:39:00	21.2647	8.13236	29.3971						818	13:39:00	7.32133	16.0039	23.3252
835	13:40:00	21.6246	8.3123	29.9369						819	13:40:00	6.76357	15.3815	22.1451
836	13:40:00	19.3294	7.16468	26.494						820	13:40:00	7.15677	16.8742	24.031
837	13:40:00	22.4205	8.71026	31.1308						821	13:40:00	6.49525	13.5284	20.0237
838	13:40:00	26.8567	10.9283	37.785						822	13:40:00	6.89273	17.1418	24.0345
839	13:41:00	25.4475	10.2237	35.6712						823	13:41:00	8.56099	13.6531	22.2141
840	13:42:00	22.8947	8.94733	31.842						824	13:42:00	6.67544	16.8286	23.5041
841	13:42:00	24.14	9.57002	33.7101						825	13:42:00	9.87146	17.8846	27.7561
842	13:42:00	19.9055	7.45277	27.3583						826	13:42:00	8.97629	13.8339	22.8101
843	13:42:00	25.319	10.1595	35.4786						827	13:42:00	7.65166	17.0414	24.6931
844	13:43:00	21.3028	8.1514	29.4542						828	13:43:00	7.44975	12.03	19.4798
845	13:43:00	21.6117	8.30583	29.9175						829	13:43:00	7.19755	16.896	24.0936
846	13:43:00	25.1032	10.0516	35.1548						830	13:43:00	8.68221	12.8066	21.4888
847	13:43:00	25.7783	10.3891	36.1674						831	13:43:00	9.58177	14.5359	24.1177
848	13:44:00	25.0978	10.0489	35.1468						832	13:44:00	6.21119	17.0088	23.22
849	13:44:00	26.7253	10.8627	37.588						833	13:44:00	6.17286	13.4761	19.6489
850	13:44:00	24.2228	9.61141	33.8342						834	13:44:00	7.23576	12.8112	20.0469
851	13:44:00	25.1806	10.0903	35.2709						835	13:44:00	7.70867	14.4077	22.1164
852	13:45:00	20.1861	7.59304	27.7791						836	13:45:00	9.78735	14.372	24.1594
853	13:46:00	22.8404	8.92022	31.7607						837	13:46:00	7.61284	16.5395	24.1523
854	13:46:00	23.9374	9.4687	33.4061						838	13:46:00	8.29414	17.8921	26.1863
855	13:47:00	25.2448	10.1224	35.3672						839	13:47:00	6.75088	17.1606	23.9115
856	13:47:00	20.1958	7.59792	27.7938						840	13:47:00	6.9545	15.7023	22.6568
857	13:47:00	20.7195	7.85977	28.5793						841	13:47:00	6.3932	15.0607	21.4539
858	13:47:00	25.028	10.014	35.042						842	13:47:00	9.61437	16.9605	26.5748
859	13:48:00	24.4303	9.71517	34.1455						843	13:48:00	8.28242	17.555	25.8375
860	13:48:00	23.3468	9.17341	32.5202						844	13:48:00	6.45399	17.2313	23.6853
861	13:48:00	24.9101	9.95505	34.8651						845	13:48:00	9.90197	15.8007	25.7026
862	13:49:00	20.2305	7.61525	27.8458						846	13:49:00	6.19898	12.366	18.565
863	13:50:00	21.3905	8.19523	29.5857						847	13:50:00	9.79748	15.6467	25.4441
864	13:51:00	19.0886	7.04431	26.1329						848	13:51:00	6.29688	12.4796	18.7765
865	13:51:00	26.8318	10.9159	37.7477						849	13:51:00	6.62319	12.1375	18.7607
866	13:51:00	23.9777	9.48885	33.4665						850	13:51:00	7.04263	15.1517	22.1943
867	13:52:00	26.7556	10.8778	37.6334						851	13:52:00	6.97098	13.7712	20.7422
868	13:53:00	25.7548	10.3774	36.1323						852	13:53:00	9.48363	17.0486	26.5322
869	13:53:00	24.8166	9.90829	34.7249						853	13:53:00	7.48015	12.4431	19.9233
870	13:54:00	21.2759	8.13797	29.4139						854	13:54:00	9.60448	17.6788	27.2833
871	13:55:00	21.4913	8.24564	29.7369						855	13:55:00	6.73952	15.4178	22.1573
872	13:55:00	24.4809	9.74044	34.2213						856	13:55:00	7.26164	15.7512	23.0128
873	13:55:00	19.3523	7.17615	26.5285						857	13:55:00	8.55965	13.4365	21.9962
874	13:56:00	22.9791	8.98956	31.9687						858	13:56:00	6.13355	17.3117	23.4452
875	13:56:00	20.0901	7.54506	27.6352						859	13:56:00	8.82638	14.9252	23.7516
876	13:56:00	26.6394	10.8197	37.4591						860	13:56:00	9.04855	15.272	24.3206
877	13:57:00	23.7792	9.3896	33.1688						861	13:57:00	9.84521	16.9586	26.8039
878	13:57:00	26.6968	10.8484	37.5452						862	13:57:00	9.97009	17.8482	27.8183
879	13:58:00	24.8351	9.91757	34.7527						863	13:58:00	7.3383	17.9423	25.2806
880	13:58:00	20.0393	7.51967	27.559						864	13:58:00	8.14338	16.5402	24.6836
881	13:58:00	22.6876	8.84381	31.5314						865	13:58:00	6.58303	17.5992	24.1822
882	13:58:00	22.597	8.79852	31.3956						866	13:58:00	7.94781	16.3839	24.3317
883	13:59:00	21.3968	8.1984	29.5952						867	13:59:00	6.05701	15.5838	21.6409
884	13:59:00	23.1439	9.07196	32.2159						868	13:59:00	6.35133	12.0059	18.3572
885	13:59:00	22.2726	8.63628	30.9088						869	13:59:00	7.90545	17.6202	25.5257
886	14:00:00	19.3501	7.17505	26.5252						870	14:00:00	7.02396	16.2967	23.3207
887	14:00:00	26.0044	10.5022	36.5065						871	14:00:00	7.05069	12.2269	19.2776
888	14:00:00	24.5495	9.77474	34.3242						872	14:00:00	6.64956	14.0063	20.6559
889	14:00:00	20.8882	7.94412	28.8324						873	14:00:00	7.33683	14.6066	21.9434
890	14:00:00	21.4595	8.22977	29.6893						874	14:00:00	9.25962	14.0408	23.3004
891	14:00:00	22.4474	8.72369	31.1711						875	14:00:00	6.23145	17.879	24.1104
892	14:01:00	20.9842	7.9921	28.9763						876	14:01:00	9.01486	15.409	24.4238
893	14:01:00	20.0572	7.52858	27.5857						877	14:01:00	7.80816	12.2877	20.0958
894	14:01:00	21.2366	8.11832	29.355						878	14:01:00	7.27763	12.4365	19.7142
895	14:01:00	23.1554	9.0777	32.2331						879	14:01:00	7.48247	15.0585	22.541
896	14:01:00	19.0703	7.03516	26.1055						880	14:01:00	6.54128	14.7196	21.2608
897	14:01:00	24.182	9.59102	33.7731						881	14:01:00	9.80407	17.9614	27.7654
898	14:02:00	24.6645	9.83224	34.4967						882	14:02:00	6.32179	14.1437	20.4655
899	14:02:00	20.6045	7.80227	28.4068						883	14:02:00	8.98117	15.125	24.1061
900	14:02:00	22.1026	8.55132	30.654						884	14:02:00	8.97275	12.8427	21.8154
901	14:03:00	21.211	8.1055	29.3165						885	14:03:00	9.26731	16.963	26.2304
902	14:03:00	22.4032	8.70159	31.1048						886	14:03:00	9.04221	12.0059	21.0481
903	14:03:00	23.3029	9.15143	32.4543						887	14:03:00	9.34153	15.9958	25.3374
904	14:03:00	19.0923	7.04614	26.1384						888	14:03:00	6.77285	17.6827	24.4555
905	14:04:00	20.5049	7.75246	28.2574						889	14:04:00	9.88672	13.6149	23.5016
906	14:04:00	21.1854	8.09268	29.2781						890	14:04:00	9.1323	13.954	23.0863
907	14:04:00	22.6036	8.80181	31.4054						891	14:04:00	7.20341	12.1859	19.3893
908	14:04:00	21.3262	8.16312	29.4894						892	14:04:00	6.86062	17.77	24.6306
909	14:05:00	20.1602	7.5801	27.7403						893	14:05:00	8.39204	15.0929	23.485
910	14:05:00	22.8519	8.92596	31.7779						894	14:05:00	9.94324	17.1549	27.0982
911	14:05:00	20.5977	7.79885	28.3966						895	14:05:00	9.89074	13.112	23.0028
912	14:06:00	19.6924	7.3462	27.0386						896	14:06:00	9.13364	15.1052	24.2388
913	14:06:00	20.032	7.51601	27.548						897	14:06:00	9.48302	17.649	27.132
914	14:07:00	26.2785	10.6393	36.9178						898	14:07:00	6.19874	17.0943	23.2931
915	14:07:00	21.3326	8.1663	29.4989						899	14:07:00	8.76522	16.5926	25.3578
916	14:09:00	20.021	7.51051	27.5315						900	14:09:00	6.90628	12.403	19.3093
917	14:09:00	24.7121	9.85604	34.5681						901	14:09:00	9.0145	15.6258	24.6403
918	14:09:00	19.4441	7.22205	26.6662						902	14:09:00	8.93735	14.281	23.2184
919	14:10:00	19.6104	7.30519	26.9156						903	14:10:00	8.90146	13.4872	22.3887
920	14:10:00	21.6908	8.34538	30.0361						904	14:10:00	8.38752	14.9276	23.3151
921	14:11:00	24.7089	9.85446	34.5634						905	14:11:00	6.06604	14.7042	20.7702
922	14:11:00	20.8882	7.94412	28.8324						906	14:11:00	7.80535	14.2592	22.0646
923	14:11:00	25.6142	10.3071	35.9213						907	14:11:00	6.70559	12.4094	19.115
924	14:12:00	24.7504	9.87521	34.6256						908	14:12:00	6.32057	14.1034	20.424
925	14:12:00	20.083	7.54152	27.6246						909	14:12:00	6.5182	15.8153	22.3335
926	14:13:00	25.8093	10.4046	36.2139						910	14:13:00	6.82717	13.6163	20.4435
927	14:13:00	23.6115	9.30573	32.9172						911	14:13:00	7.10636	16.4503	23.5567
928	14:14:00	26.8074	10.9037	37.7111						912	14:14:00	8.91452	13.0934	22.0079
929	14:15:00	26.783	10.8915	37.6744						913	14:15:00	6.76199	17.1608	23.9228
930	14:17:00	20.0537	7.52687	27.5806						914	14:17:00	7.77715	15.6763	23.4535
931	14:17:00	22.9869	8.99347	31.9804						915	14:17:00	9.93945	12.8522	22.7917
932	14:17:00	22.9296	8.96478	31.8943						916	14:17:00	7.18754	13.5279	20.7154
933	14:18:00	25.934	10.467	36.4011						917	14:18:00	8.1662	12.7747	20.9409
934	14:18:00	21.2479	8.12394	29.3718						918	14:18:00	9.2772	14.5619	23.8391
935	14:19:00	19.8526	7.42628	27.2788						919	14:19:00	9.15305	15.5703	24.7233
936	14:19:00	25.8169	10.4084	36.2253						920	14:19:00	7.85089	17.5734	25.4242
937	14:19:00	20.334	7.66701	28.001						921	14:19:00	6.92764	17.067	23.9947
938	14:19:00	22.3153	8.65764	30.9729						922	14:19:00	7.74676	15.3172	23.064
939	14:20:00	19.4866	7.24329	26.7299						923	14:20:00	6.45949	17.6554	24.1149
940	14:20:00	23.4828	9.2414	32.7242						924	14:20:00	6.85562	12.5292	19.3848
941	14:20:00	22.3981	8.69903	31.0971						925	14:20:00	9.92883	15.7831	25.7119
942	14:21:00	20.6409	7.82046	28.4614						926	14:21:00	8.32917	16.7748	25.104
943	14:21:00	25.8491	10.4245	36.2736						927	14:21:00	7.05606	13.4004	20.4565
944	14:21:00	19.7068	7.3534	27.0602						928	14:21:00	8.72982	16.1389	24.8687
945	14:21:00	25.8076	10.4038	36.2114						929	14:21:00	9.22886	16.8202	26.0491
946	14:22:00	24.1205	9.56026	33.6808						930	14:22:00	7.91937	12.8579	20.7772
947	14:23:00	20.4273	7.71364	28.1409						931	14:23:00	7.04117	13.1877	20.2288
948	14:23:00	26.4995	10.7497	37.2492						932	14:23:00	6.82815	17.8035	24.6317
949	14:24:00	25.1137	10.0569	35.1706						933	14:24:00	9.81213	17.3377	27.1498
950	14:24:00	25.3544	10.1772	35.5317						934	14:24:00	6.4181	17.0031	23.4212
951	14:24:00	20.659	7.82949	28.4885						935	14:24:00	8.15155	12.9687	21.1202
952	14:24:00	25.833	10.4165	36.2495						936	14:24:00	9.6223	13.8851	23.5074
953	14:25:00	23.5431	9.27155	32.8147						937	14:25:00	7.21891	12.5949	19.8138
954	14:25:00	19.2297	7.11487	26.3446						938	14:25:00	8.33845	15.3907	23.7291
955	14:25:00	24.1828	9.59139	33.7742						939	14:25:00	9.4442	15.3222	24.7664
956	14:26:00	25.8899	10.4449	36.3348						940	14:26:00	8.15363	14.2883	22.442
957	14:26:00	21.2557	8.12784	29.3835						941	14:26:00	9.68578	12.9606	22.6464
958	14:26:00	23.1454	9.0727	32.2181						942	14:26:00	6.88772	15.6728	22.5606
959	14:27:00	25.1667	10.0833	35.25						943	14:27:00	7.549	16.0209	23.5699
960	14:28:00	21.0745	8.03726	29.1118						944	14:28:00	9.77709	14.505	24.2821
961	14:28:00	20.3074	7.65371	27.9611						945	14:28:00	9.41624	14.5246	23.9408
962	14:28:00	23.1241	9.06207	32.1862						946	14:28:00	8.65181	12.8841	21.5359
963	14:29:00	20.9666	7.98331	28.9499						947	14:29:00	7.11637	17.0506	24.1669
964	14:29:00	21.0421	8.02103	29.0631						948	14:29:00	9.31663	14.3123	23.629
965	14:30:00	22.5658	8.78289	31.3487						949	14:30:00	9.61168	15.7534	25.3651
966	14:30:00	21.0696	8.03482	29.1045						950	14:30:00	7.00589	15.2237	22.2296
967	14:30:00	19.3616	7.18079	26.5424						951	14:30:00	9.08518	16.0123	25.0975
968	14:32:00	21.9923	8.49614	30.4884						952	14:32:00	6.76211	17.3119	24.074
969	14:32:00	24.8261	9.91305	34.7392						953	14:32:00	7.88287	13.6288	21.5116
970	14:33:00	26.4104	10.7052	37.1156						954	14:33:00	6.37648	17.395	23.7715
971	14:33:00	20.616	7.80801	28.424						955	14:33:00	6.3965	14.852	21.2485
972	14:33:00	21.4783	8.23917	29.7175						956	14:33:00	6.62844	14.4927	21.1211
973	14:33:00	19.3845	7.19227	26.5768						957	14:33:00	6.67141	17.7002	24.3717
974	14:33:00	23.3864	9.19318	32.5795						958	14:33:00	9.48057	16.194	25.6746
975	14:34:00	24.6225	9.81124	34.4337						959	14:34:00	6.777	15.8499	22.6269
976	14:34:00	21.9835	8.49174	30.4752						960	14:34:00	8.10492	12.0136	20.1185
977	14:35:00	20.3125	7.65627	27.9688						961	14:35:00	7.30229	15.4954	22.7977
978	14:35:00	21.2264	8.11319	29.3396						962	14:35:00	9.66515	16.0279	25.693
979	14:36:00	21.3707	8.18534	29.556						963	14:36:00	8.21809	17.8101	26.0282
980	14:37:00	20.5103	7.75515	28.2654						964	14:37:00	9.11789	16.3837	25.5016
981	14:37:00	19.6829	7.34144	27.0243						965	14:37:00	6.29505	17.7237	24.0187
982	14:37:00	26.4653	10.7327	37.198						966	14:37:00	8.47505	17.0579	25.5329
983	14:38:00	22.996	8.99799	31.994						967	14:38:00	6.7748	16.3857	23.1605
984	14:38:00	25.4387	10.2193	35.658						968	14:38:00	9.43297	13.2358	22.6688
985	14:40:00	22.0018	8.5009	30.5027						969	14:40:00	6.55788	14.7084	21.2663
986	14:41:00	20.6504	7.82522	28.4757						970	14:41:00	8.571	17.6477	26.2187
987	14:41:00	23.6547	9.32734	32.982						971	14:41:00	6.31129	15.4797	21.7909
988	14:41:00	25.8965	10.4482	36.3447						972	14:41:00	7.9212	14.8756	22.7968
989	14:41:00	21.0921	8.04605	29.1382						973	14:41:00	6.08875	14.4892	20.578
990	14:42:00	22.6927	8.84637	31.5391						974	14:42:00	6.12415	17.8107	23.9348
991	14:43:00	25.4792	10.2396	35.7188						975	14:43:00	9.81518	17.6567	27.4718
992	14:44:00	26.8979	10.949	37.8469						976	14:44:00	7.11417	14.7954	21.9095
993	14:45:00	19.68	7.33998	27.0199						977	14:45:00	8.81063	12.0286	20.8392
994	14:45:00	23.1041	9.05206	32.1562						978	14:45:00	8.81393	13.3389	22.1528
995	14:45:00	24.8586	9.92929	34.7879						979	14:45:00	9.90759	12.5039	22.4115
996	14:46:00	19.4968	7.24842	26.7453						980	14:46:00	8.17341	14.3422	22.5156
997	14:47:00	19.9361	7.46803	27.4041						981	14:47:00	8.16291	17.9608	26.1237
998	14:48:00	21.3782	8.18912	29.5674						982	14:48:00	7.54949	15.3046	22.8541
999	14:48:00	25.3005	10.1502	35.4507						983	14:48:00	6.17408	14.8794	21.0535
1000	14:48:00	23.2064	9.10321	32.3096						984	14:48:00	9.3983	13.7234	23.1217
1001	14:49:00	21.2171	8.10855	29.3257						985	14:49:00	8.07746	14.3229	22.4004
1002	14:49:00	25.7607	10.3804	36.1411						986	14:49:00	8.04596	12.6184	20.6643
1003	14:50:00	19.1189	7.05945	26.1784						987	14:50:00	6.94119	15.9827	22.9239
1004	14:50:00	21.932	8.46599	30.398						988	14:50:00	7.39885	12.5407	19.9396
1005	14:51:00	25.2629	10.1314	35.3943						989	14:51:00	7.96075	13.7033	21.6641
1007	14:51:00	20.2012	7.6006	27.8018						990	14:51:00	6.37465	14.3356	20.7102
1008	14:52:00	26.6724	10.8362	37.5085						991	14:52:00	7.12088	13.1904	20.3113
1009	14:53:00	21.096	8.04801	29.144						992	14:53:00	6.05676	14.0395	20.0963
1010	14:53:00	22.9501	8.97504	31.9251						993	14:53:00	8.30976	17.2443	25.5541
1011	14:54:00	26.102	10.551	36.653						994	14:54:00	6.61672	17.3948	24.0115
1012	14:54:00	22.2357	8.61785	30.8535						995	14:54:00	7.75372	17.588	25.3417
1013	14:54:00	21.8746	8.4373	30.3119						996	14:57:00	8.40132	12.2589	20.6602
1014	14:54:00	24.4118	9.70589	34.1177						997	14:59:00	7.58586	17.9396	25.5254
1015	14:54:00	23.7167	9.35835	33.075						998	14:59:00	8.7419	12.4779	21.2198
1016	14:55:00	23.2208	9.11042	32.3312						999	14:59:00	8.86984	13.1395	22.0093
		26.3603	10.6802	37.0405						1000		8.52376	16.2744	24.7981

## Sheet: Sheet2
Number	Arrival time	X1	X2	X3
1	08:00:00	9.528	22.7997	32.3277			X1	X2	X3
2	08:00:00	8.40272	23.2138	31.6165		MEAN	10	22	32
3	08:00:00	10.3859	22.9808	33.3668
4	08:00:00	11.5964	23.6148	35.2112
5	08:00:00	11.5384	22.0217	33.5601
6	08:00:00	11.8339	22.5313	34.3652
7	08:01:00	8.05799	22.8382	30.8962
8	08:03:00	9.62969	22.3253	31.955
9	08:05:00	11.453	19.8958	31.3488
10	08:05:00	8.55434	20.3243	28.8786
11	08:06:00	8.98013	20.9128	29.8929
12	08:06:00	8.18189	24.6438	32.8257
13	08:07:00	8.12952	20.6063	28.7358
14	08:08:00	8.65651	21.3164	29.9729
15	08:09:00	8.87844	20.2034	29.0819
16	08:11:00	8.06836	21.0607	29.1291
17	08:11:00	9.14017	21.2191	30.3593
18	08:12:00	9.37236	23.6946	33.067
19	08:12:00	10.2145	24.9925	35.207
20	08:13:00	9.42949	23.2009	32.6304
21	08:14:00	9.48735	24.4457	33.9331
22	08:15:00	9.42241	23.571	32.9934
23	08:17:00	11.6412	19.2075	30.8487
24	08:17:00	9.86407	21.4866	31.3507
25	08:17:00	9.70464	19.3995	29.1042
26	08:18:00	9.21561	19.4578	28.6734
27	08:18:00	11.9028	22.7492	34.652
28	08:19:00	11.2267	20.908	32.1347
29	08:19:00	11.965	22.0407	34.0057
30	08:20:00	9.02506	23.6906	32.7156
31	08:21:00	11.8068	24.9691	36.7758
32	08:22:00	8.21375	19.3338	27.5476
33	08:22:00	10.8202	23.987	34.8072
34	08:23:00	11.2661	24.7385	36.0046
35	08:23:00	11.89	23.4899	35.3799
36	08:23:00	9.86529	23.8059	33.6712
37	08:23:00	9.20084	19.3867	28.5876
38	08:23:00	11.0008	21.3389	32.3397
39	08:23:00	9.40593	21.5511	30.957
40	08:24:00	11.1026	23.248	34.3506
41	08:24:00	8.29737	24.5367	32.8341
42	08:24:00	8.79373	24.3939	33.1876
43	08:24:00	8.25623	20.0714	28.3276
44	08:24:00	9.43339	19.0335	28.4669
45	08:25:00	9.94818	19.9331	29.8813
46	08:25:00	10.0449	21.5652	31.6101
47	08:25:00	9.49382	19.6109	29.1047
48	08:25:00	11.9436	19.844	31.7876
49	08:26:00	8.16285	23.4454	31.6082
50	08:26:00	8.92288	22.5069	31.4298
51	08:26:00	8.0199	20.4255	28.4454
52	08:26:00	11.7046	24.2586	35.9632
53	08:26:00	8.40126	20.2955	28.6968
54	08:26:00	9.02676	23.6715	32.6983
55	08:26:00	11.1028	23.7975	34.9003
56	08:27:00	10.7186	23.5113	34.2299
57	08:27:00	11.2364	24.5376	35.7741
58	08:27:00	10.8973	22.6282	33.5255
59	08:28:00	8.34022	22.8307	31.1709
60	08:28:00	8.52907	23.8556	32.3846
61	08:28:00	11.0246	21.7163	32.7409
62	08:29:00	10.5061	22.8296	33.3356
63	08:29:00	8.6946	21.8996	30.5942
64	08:29:00	9.61919	24.9681	34.5873
65	08:29:00	10.2093	19.4008	29.6101
66	08:29:00	10.846	20.7672	31.6132
67	08:30:00	10.2206	24.9363	35.1569
68	08:30:00	8.72463	19.837	28.5616
69	08:30:00	11.8811	21.2748	33.1559
70	08:30:00	10.7478	24.4483	35.1961
71	08:30:00	10.1152	19.7456	29.8608
72	08:30:00	11.1867	24.5658	35.7526
73	08:31:00	11.2226	19.4726	30.6952
74	08:31:00	9.04886	23.1363	32.1852
75	08:31:00	8.71181	24.5362	33.248
76	08:32:00	11.467	23.5327	34.9998
77	08:32:00	8.45936	24.8502	33.3096
78	08:32:00	8.23804	23.2907	31.5287
79	08:33:00	11.0462	19.8511	30.8973
80	08:33:00	10.9536	24.3445	35.298
81	08:33:00	11.9452	19.8753	31.8205
82	08:33:00	11.7024	22.6415	34.3439
83	08:33:00	11.6155	24.092	35.7074
84	08:34:00	10.1799	24.0191	34.199
85	08:35:00	10.0031	21.8296	31.8327
86	08:35:00	10.6999	19.3411	30.041
87	08:35:00	9.95929	21.8168	31.7761
88	08:35:00	8.58315	20.837	29.4201
89	08:35:00	8.15186	21.0025	29.1544
90	08:35:00	11.185	24.1251	35.3101
91	08:35:00	10.6862	21.006	31.6922
92	08:36:00	10.9267	23.2987	34.2254
93	08:36:00	10.3381	23.5723	33.9104
94	08:36:00	8.60891	22.4233	31.0322
95	08:36:00	11.5687	20.4779	32.0466
96	08:36:00	9.51128	22.6238	32.135
97	08:37:00	8.8019	23.8554	32.6573
98	08:37:00	8.82315	22.3579	31.181
99	08:37:00	9.33586	19.6458	28.9817
100	08:37:00	9.30058	24.2311	33.5317
101	08:38:00	9.20084	21.6174	30.8182
102	08:38:00	11.2087	21.5658	32.7745
103	08:38:00	10.7844	19.8022	30.5866
104	08:38:00	9.08597	20.6374	29.7233
105	08:39:00	11.6162	23.1275	34.7437
106	08:39:00	8.1565	22.7814	30.9379
107	08:39:00	10.8361	23.1169	33.953
108	08:39:00	9.81487	19.2109	29.0258
109	08:39:00	10.0666	21.6474	31.714
110	08:39:00	9.02615	21.1206	30.1468
111	08:40:00	9.1652	20.5385	29.7037
112	08:40:00	11.2086	19.2177	30.4263
113	08:40:00	11.1561	22.042	33.1981
114	08:40:00	10.7038	20.9999	31.7038
115	08:41:00	11.0213	22.7856	33.807
116	08:41:00	11.7941	21.5993	33.3933
117	08:41:00	10.4776	21.1977	31.6753
118	08:41:00	10.8883	23.6301	34.5184
119	08:41:00	11.8722	23.6149	35.4871
120	08:41:00	9.47441	19.9163	29.3907
121	08:42:00	11.4017	20.9371	32.3388
122	08:42:00	10.2282	19.0225	29.2507
123	08:42:00	11.4923	21.554	33.0463
124	08:42:00	9.76421	19.9013	29.6655
125	08:42:00	8.871	21.1179	29.9889
126	08:43:00	11.4361	19.4437	30.8798
127	08:43:00	9.12137	19.2875	28.4089
128	08:43:00	10.8132	24.0508	34.8639
129	08:43:00	10.8296	21.6016	32.4312
130	08:43:00	9.50334	24.2564	33.7597
131	08:44:00	9.31877	24.8821	34.2008
132	08:44:00	8.34388	22.6985	31.0424
133	08:44:00	11.9075	22.7827	34.6902
134	08:44:00	9.14212	19.0855	28.2276
135	08:45:00	10.1373	22.0387	32.176
136	08:45:00	9.62957	24.0096	33.6391
137	08:46:00	11.9908	23.3615	35.3524
138	08:46:00	11.5788	19.2467	30.8255
139	08:46:00	11.2433	23.5613	34.8046
140	08:46:00	11.6344	20.3257	31.9601
141	08:46:00	10.298	23.0532	33.3512
142	08:47:00	10.8243	20.3715	31.1958
143	08:47:00	9.60576	19.2254	28.8312
144	08:47:00	8.44411	19.3074	27.7515
145	08:47:00	11.5895	22.9155	34.5049
146	08:47:00	9.54534	22.1715	31.7168
147	08:48:00	8.38319	22.2391	30.6222
148	08:48:00	11.1106	19.3032	30.4138
149	08:48:00	11.1343	24.987	36.1213
150	08:48:00	10.6629	24.2763	34.9393
151	08:48:00	10.6274	19.4783	30.1057
152	08:48:00	9.03385	21.3896	30.4234
153	08:48:00	11.0608	23.9206	34.9813
154	08:49:00	10.8012	22.0819	32.8832
155	08:49:00	11.4353	23.6911	35.1264
156	08:50:00	8.01123	23.5146	31.5258
157	08:50:00	10.7144	22.3	33.0145
158	08:50:00	11.7153	21.5507	33.2661
159	08:51:00	8.16993	20.8492	29.0192
160	08:51:00	10.0726	23.1857	33.2583
161	08:51:00	11.6485	20.329	31.9776
162	08:51:00	11.8173	22.8955	34.7128
163	08:52:00	10.3773	22.845	33.2222
164	08:52:00	10.2307	22.1372	32.3679
165	08:52:00	11.8727	23.5772	35.4499
166	08:53:00	9.93207	22.0893	32.0213
167	08:53:00	9.02249	24.7103	33.7328
168	08:53:00	11.2716	23.4159	34.6875
169	08:54:00	9.98419	19.4735	29.4577
170	08:54:00	11.4026	22.1372	33.5398
171	08:54:00	10.6724	22.5542	33.2266
172	08:54:00	11.7078	20.3219	32.0296
173	08:54:00	9.80706	20.2329	30.0399
174	08:55:00	8.67238	19.0463	27.7187
175	08:55:00	8.24781	23.4018	31.6496
176	08:55:00	8.02063	21.6441	29.6648
177	08:55:00	10.1644	20.9033	31.0676
178	08:55:00	10.4704	20.4332	30.9036
179	08:55:00	9.97162	23.1213	33.0929
180	08:56:00	10.3178	22.623	32.9409
181	08:56:00	10.4075	24.2225	34.6301
182	08:56:00	11.7202	19.7046	31.4248
183	08:57:00	10.1359	21.6313	31.7672
184	08:57:00	8.52821	20.0842	28.6124
185	08:57:00	8.32911	22.97	31.2991
186	08:57:00	10.3037	19.7517	30.0553
187	08:58:00	11.3169	21.5707	32.8876
188	08:58:00	8.2627	23.1768	31.4395
189	08:58:00	9.08377	19.503	28.5868
190	08:59:00	10.7988	23.0914	33.8902
191	08:59:00	9.65679	19.6217	29.2785
192	08:59:00	9.46232	20.1534	29.6157
193	08:59:00	9.74029	21.1638	30.9041
194	09:00:00	9.32035	22.3958	31.7161
195	09:00:00	8.84439	20.6731	29.5175
196	09:00:00	10.9619	20.6326	31.5945
197	09:00:00	10.0938	19.2443	29.3381
198	09:00:00	11.5871	22.3458	33.933
199	09:01:00	10.4136	24.0099	34.4236
200	09:01:00	10.0911	19.7777	29.8688
201	09:01:00	10.3591	22.1991	32.5582
202	09:01:00	10.3397	24.7455	35.0851
203	09:01:00	9.9881	23.7186	33.7067
204	09:02:00	8.44203	21.8318	30.2738
205	09:02:00	10.3721	24.7898	35.1619
206	09:02:00	10.2357	19.8365	30.0721
207	09:02:00	11.0964	20.4944	31.5908
208	09:02:00	8.92325	23.4461	32.3694
209	09:02:00	10.9248	19.8509	30.7757
210	09:03:00	10.3469	23.7495	34.0964
211	09:03:00	10.1821	21.0393	31.2214
212	09:03:00	11.2293	22.2374	33.4668
213	09:03:00	11.8572	24.3668	36.224
214	09:03:00	8.38148	19.0284	27.4099
215	09:03:00	8.43422	22.2352	30.6694
216	09:04:00	10.8491	23.0156	33.8647
217	09:04:00	11.5325	22.5401	34.0725
218	09:04:00	8.75967	24.1683	32.928
219	09:05:00	8.06384	22.2845	30.3483
220	09:05:00	8.73818	23.1141	31.8523
221	09:05:00	10.3201	19.5486	29.8687
222	09:05:00	10.6643	23.1004	33.7647
223	09:05:00	8.64931	20.0009	28.6502
224	09:06:00	8.78042	21.2658	30.0462
225	09:06:00	10.7114	24.67	35.3814
226	09:06:00	10.1935	22.5657	32.7593
227	09:06:00	9.17826	20.4422	29.6204
228	09:07:00	10.1633	19.4578	29.6211
229	09:07:00	8.69289	19.4655	28.1584
230	09:07:00	8.74123	22.3117	31.053
231	09:07:00	11.4094	20.0679	31.4773
232	09:07:00	11.7924	20.204	31.9963
233	09:08:00	9.00308	23.7118	32.7149
234	09:08:00	9.72698	22.0512	31.7782
235	09:08:00	10.1795	19.614	29.7935
236	09:09:00	11.8699	24.6752	36.545
237	09:09:00	10.8963	20.7639	31.6602
238	09:09:00	11.8041	24.12	35.924
239	09:09:00	10.2811	19.8685	30.1496
240	09:09:00	11.7626	22.1189	33.8815
241	09:09:00	9.03946	23.0409	32.0804
242	09:10:00	8.66799	23.7721	32.44
243	09:10:00	11.535	24.5378	36.0728
244	09:10:00	11.2835	24.0134	35.2969
245	09:10:00	8.16749	21.3193	29.4868
246	09:11:00	11.5932	24.0478	35.6411
247	09:11:00	9.68328	23.3895	33.0728
248	09:11:00	8.51283	19.386	27.8988
249	09:11:00	8.12049	20.5229	28.6434
250	09:11:00	8.81887	19.1553	27.9742
251	09:11:00	10.7281	21.8611	32.5892
252	09:11:00	11.2824	24.7402	36.0226
253	09:12:00	9.88922	19.6962	29.5854
254	09:12:00	9.91412	19.2998	29.2139
255	09:12:00	10.3399	24.3205	34.6604
256	09:12:00	9.44963	21.0225	30.4721
257	09:12:00	11.2933	24.8489	36.1422
258	09:13:00	9.24223	24.9008	34.143
259	09:13:00	11.9618	19.1653	31.1271
260	09:13:00	11.0863	23.0731	34.1594
261	09:13:00	10.9171	24.3591	35.2762
262	09:13:00	8.6531	23.1312	31.7843
263	09:14:00	11.2333	22.9525	34.1857
264	09:14:00	11.7043	19.9912	31.6955
265	09:14:00	8.92911	21.6222	30.5513
266	09:15:00	9.52666	22.7221	32.2488
267	09:15:00	8.36073	21.7384	30.0992
268	09:15:00	11.6479	19.8592	31.5071
269	09:16:00	11.4081	24.6338	36.0418
270	09:16:00	10.2926	19.9628	30.2553
271	09:16:00	8.05689	22.8261	30.883
272	09:17:00	10.7736	21.2561	32.0298
273	09:17:00	10.8026	21.1937	31.9962
274	09:17:00	11.5521	19.8401	31.3922
275	09:17:00	8.67592	19.0983	27.7743
276	09:18:00	11.5441	19.0049	30.549
277	09:18:00	9.14835	19.4179	28.5662
278	09:18:00	8.9263	23.2502	32.1765
279	09:18:00	8.16919	19.1304	27.2996
280	09:18:00	11.6615	22.586	34.2475
281	09:18:00	8.66872	20.2479	28.9166
282	09:18:00	11.7557	20.2239	31.9796
283	09:19:00	8.48622	23.267	31.7533
284	09:19:00	9.36503	20.6559	30.0209
285	09:19:00	8.38185	19.6422	28.024
286	09:19:00	11.7762	20.0996	31.8758
287	09:19:00	10.046	20.8511	30.897
288	09:20:00	10.5179	20.1104	30.6283
289	09:20:00	11.3423	21.1397	32.4819
290	09:20:00	11.8975	20.5837	32.4812
291	09:20:00	9.90289	20.7932	30.6961
292	09:21:00	8.60634	21.1265	29.7328
293	09:21:00	9.13822	24.4814	33.6196
294	09:21:00	11.2066	24.6358	35.8424
295	09:22:00	11.234	22.6684	33.9024
296	09:22:00	10.781	20.6233	31.4042
297	09:22:00	8.27454	24.9788	33.2533
298	09:23:00	8.32533	19.1132	27.4385
299	09:23:00	9.77129	24.5268	34.2981
300	09:23:00	9.05875	19.5788	28.6376
301	09:23:00	9.06058	19.3146	28.3752
302	09:24:00	11.2412	24.1187	35.3599
303	09:24:00	8.80374	22.6069	31.4107
304	09:24:00	9.81707	24.6384	34.4554
305	09:25:00	9.63286	22.4667	32.0995
306	09:25:00	11.7422	24.981	36.7231
307	09:26:00	8.37538	21.1406	29.5159
308	09:26:00	8.69912	19.4539	28.1531
309	09:26:00	9.73418	19.4373	29.1715
310	09:26:00	8.57729	21.8113	30.3886
311	09:26:00	8.30311	19.4323	27.7354
312	09:26:00	8.06104	22.1929	30.2539
313	09:26:00	10.8773	24.4825	35.3598
314	09:26:00	9.46941	20.5729	30.0423
315	09:26:00	10.6402	24.406	35.0462
316	09:27:00	8.08094	24.6503	32.7312
317	09:27:00	11.5141	21.5213	33.0354
318	09:27:00	8.10266	20.5965	28.6992
319	09:27:00	9.20988	19.8013	29.0112
320	09:28:00	8.65773	19.4039	28.0617
321	09:29:00	9.8399	24.4188	34.2587
322	09:29:00	10.2144	20.4856	30.7
323	09:29:00	11.8347	24.2143	36.049
324	09:29:00	9.22489	24.4534	33.6783
325	09:30:00	8.85366	24.8262	33.6799
326	09:30:00	8.91043	19.3441	28.2545
327	09:30:00	10.8852	19.1591	30.0443
328	09:30:00	11.6017	23.7715	35.3732
329	09:30:00	8.30238	24.2674	32.5698
330	09:31:00	11.3352	23.2669	34.602
331	09:31:00	11.7753	23.3515	35.1267
332	09:31:00	9.00967	21.2166	30.2262
333	09:31:00	10.1325	20.1598	30.2923
334	09:32:00	8.81497	22.0281	30.8431
335	09:32:00	11.0266	22.3883	33.4149
336	09:33:00	10.3781	24.2339	34.612
337	09:33:00	10.0744	22.4553	32.5297
338	09:33:00	8.60622	23.9085	32.5147
339	09:33:00	9.52898	24.0215	33.5504
340	09:33:00	11.0626	22.7895	33.8521
341	09:34:00	9.98456	24.5902	34.5748
342	09:34:00	11.3675	23.5939	34.9614
343	09:35:00	8.62123	20.2069	28.8281
344	09:35:00	11.1039	19.972	31.0758
345	09:35:00	11.5713	23.4311	35.0024
346	09:35:00	8.48439	21.0886	29.573
347	09:36:00	10.6165	24.1191	34.7356
348	09:36:00	8.14978	23.6988	31.8486
349	09:36:00	10.1264	23.9052	34.0316
350	09:36:00	11.3714	20.5757	31.9471
351	09:36:00	11.399	23.3174	34.7164
352	09:37:00	10.1674	19.9654	30.1328
353	09:37:00	8.89248	21.0001	29.8926
354	09:37:00	10.8741	19.1643	30.0384
355	09:38:00	10.7152	23.2537	33.9688
356	09:38:00	11.0677	23.0768	34.1445
357	09:39:00	8.6852	20.8242	29.5094
358	09:39:00	10.8985	22.4634	33.3619
359	09:39:00	11.7855	22.3048	34.0903
360	09:39:00	10.3704	19.2946	29.6651
361	09:39:00	9.40007	21.4112	30.8113
362	09:40:00	10.3929	24.913	35.3059
363	09:40:00	11.8619	20.5228	32.3847
364	09:40:00	8.03272	19.3419	27.3746
365	09:41:00	10.0268	20.9595	30.9863
366	09:41:00	9.80413	21.8197	31.6239
367	09:41:00	11.3552	23.285	34.6402
368	09:41:00	11.5671	24.1983	35.7655
369	09:41:00	11.7961	22.1922	33.9883
370	09:41:00	8.13782	21.0247	29.1625
371	09:42:00	11.1572	22.0352	33.1924
372	09:42:00	10.5726	23.6285	34.2011
373	09:42:00	11.0841	22.526	33.6101
374	09:42:00	10.7431	19.148	29.8911
375	09:42:00	9.7846	21.303	31.0876
376	09:43:00	11.8059	23.8761	35.682
377	09:43:00	10.7009	24.7356	35.4365
378	09:43:00	9.95025	24.3448	34.2951
379	09:43:00	9.9671	22.1854	32.1525
380	09:43:00	9.91632	19.9654	29.8817
381	09:44:00	8.18482	21.8027	29.9875
382	09:45:00	10.6848	24.5089	35.1937
383	09:45:00	10.3057	19.4827	29.7884
384	09:45:00	10.9696	23.044	34.0136
385	09:46:00	9.73174	20.6352	30.3669
386	09:46:00	11.182	24.8656	36.0476
387	09:47:00	11.6273	24.675	36.3023
388	09:47:00	11.8857	22.207	34.0927
389	09:47:00	8.38002	22.3445	30.7245
390	09:47:00	10.9295	23.8871	34.8166
391	09:47:00	9.65838	21.9232	31.5816
392	09:47:00	8.91617	21.2393	30.1554
393	09:48:00	11.0805	23.7715	34.852
394	09:48:00	11.9606	21.4693	33.4298
395	09:48:00	11.6456	19.288	30.9337
396	09:48:00	10.2852	23.7125	33.9978
397	09:48:00	9.27201	23.942	33.214
398	09:49:00	9.62358	24.3095	33.9331
399	09:49:00	8.54433	24.349	32.8934
400	09:49:00	10.1193	22.8752	32.9945
401	09:49:00	9.59185	22.1475	31.7393
402	09:50:00	10.9549	22.419	33.374
403	09:50:00	8.40529	22.4141	30.8194
404	09:50:00	10.7927	19.7746	30.5672
405	09:50:00	11.3424	21.3323	32.6747
406	09:51:00	8.77529	21.7117	30.487
407	09:51:00	10.5794	20.5076	31.087
408	09:51:00	10.809	24.0449	34.8539
409	09:51:00	11.3414	23.4758	34.8172
410	09:51:00	9.64129	22.6023	32.2436
411	09:52:00	10.3686	19.321	29.6896
412	09:53:00	9.35026	24.8011	34.1514
413	09:53:00	10.7801	24.6612	35.4414
414	09:53:00	11.7704	23.556	35.3264
415	09:53:00	9.74737	24.3181	34.0655
416	09:54:00	8.61208	24.0769	32.689
417	09:54:00	8.71377	20.5129	29.2266
418	09:55:00	11.0689	23.5225	34.5914
419	09:55:00	11.7792	24.1787	35.9579
420	09:55:00	9.05496	24.2423	33.2973
421	09:55:00	8.81033	23.6933	32.5036
422	09:56:00	11.3872	24.1971	35.5842
423	09:56:00	10.3529	23.7699	34.1227
424	09:56:00	10.6933	19.8392	30.5325
425	09:56:00	11.9813	20.1459	32.1272
426	09:57:00	9.12479	24.0405	33.1653
427	09:57:00	8.86538	23.8327	32.698
428	09:57:00	11.5493	23.2729	34.8222
429	09:59:00	9.52141	21.7725	31.2939
430	09:59:00	8.31336	23.0006	31.314
431	09:59:00	11.4741	22.5703	34.0444
432	09:59:00	8.39528	24.7953	33.1906
433	10:00:00	9.38066	22.2292	31.6098
434	10:00:00	8.30055	23.8684	32.1689
435	10:00:00	8.54408	21.3273	29.8714
436	10:00:00	10.9113	24.2203	35.1317
437	10:01:00	10.1938	19.534	29.7277
438	10:01:00	8.16053	19.21	27.3706
439	10:01:00	11.9167	19.5444	31.4611
440	10:01:00	10.3798	22.8063	33.1862
441	10:01:00	11.693	20.1688	31.8618
442	10:01:00	9.95697	21.8104	31.7674
443	10:02:00	9.62285	23.1801	32.8029
444	10:02:00	10.0463	22.7443	32.7906
445	10:02:00	8.12806	20.3647	28.4928
446	10:02:00	8.9805	19.5638	28.5443
447	10:03:00	11.6665	21.7822	33.4487
448	10:03:00	10.2679	24.6885	34.9564
449	10:03:00	9.32035	23.2597	32.5801
450	10:04:00	9.09037	20.7553	29.8457
451	10:05:00	8.50356	24.4031	32.9066
452	10:05:00	11.5765	22.7679	34.3444
453	10:05:00	11.973	21.6137	33.5867
454	10:05:00	11.2805	22.662	33.9425
455	10:05:00	9.8421	19.5374	29.3795
456	10:05:00	8.78066	23.5161	32.2967
457	10:06:00	9.86493	22.771	32.6359
458	10:06:00	9.59783	21.4193	31.0171
459	10:06:00	9.38578	21.2788	30.6646
460	10:06:00	11.2322	22.1556	33.3877
461	10:06:00	9.55315	21.5542	31.1074
462	10:06:00	10.5385	22.0841	32.6227
463	10:07:00	11.1493	24.8764	36.0257
464	10:07:00	10.3803	22.6765	33.0568
465	10:07:00	8.20643	21.7822	29.9886
466	10:07:00	10.043	22.8371	32.8801
467	10:08:00	10.969	21.882	32.8509
468	10:09:00	9.74212	23.1442	32.8863
469	10:11:00	8.19813	24.0938	32.2919
470	10:11:00	8.22022	22.2561	30.4763
471	10:11:00	8.83279	24.0755	32.9083
472	10:12:00	10.4099	22.6754	33.0853
473	10:12:00	9.08084	20.769	29.8499
474	10:13:00	11.9218	23.6049	35.5266
475	10:13:00	9.65654	24.3534	34.01
476	10:14:00	11.2242	19.5213	30.7455
477	10:15:00	11.5697	23.235	34.8047
478	10:16:00	9.29313	19.0676	28.3607
479	10:17:00	8.13013	23.7711	31.9013
480	10:17:00	8.73464	20.6908	29.4255
481	10:17:00	10.1578	24.9398	35.0975
482	10:18:00	10.4272	23.8726	34.2998
483	10:18:00	11.2589	22.9239	34.1828
484	10:19:00	8.07605	20.5566	28.6327
485	10:19:00	8.99002	21.2874	30.2774
486	10:19:00	10.243	23.239	33.482
487	10:20:00	10.2252	22.8565	33.0817
488	10:21:00	9.88263	22.8783	32.7609
489	10:21:00	9.61943	19.3197	28.9391
490	10:23:00	11.7167	22.0854	33.8021
491	10:23:00	11.1959	23.6867	34.8826
492	10:24:00	8.3661	21.6804	30.0465
493	10:24:00	9.27079	20.8278	30.0986
494	10:25:00	9.58916	24.4386	34.0277
495	10:25:00	8.69973	24.1315	32.8312
496	10:26:00	9.68474	21.4249	31.1097
497	10:26:00	10.2382	19.5894	29.8277
498	10:26:00	8.67556	24.4769	33.1524
499	10:27:00	11.2004	22.1222	33.3226
500	10:29:00	9.72344	23.9131	33.6365
501	10:29:00	11.0399	20.4111	31.4509
502	10:30:00	8.90042	22.1501	31.0505
503	10:30:00	10.4886	19.6995	30.1881
504	10:31:00	8.41578	20.3548	28.7706
505	10:31:00	11.9552	24.6689	36.6241
506	10:31:00	11.1848	19.3096	30.4944
507	10:32:00	8.5215	20.3702	28.8917
508	10:33:00	11.7288	24.0458	35.7746
509	10:35:00	9.57048	20.0313	29.6018
510	10:35:00	8.31043	21.2891	29.5995
511	10:36:00	9.3311	22.118	31.4491
512	10:36:00	10.4355	20.0835	30.519
513	10:36:00	8.95743	21.0541	30.0116
514	10:37:00	10.885	23.8698	34.7548
515	10:37:00	9.62786	24.2542	33.882
516	10:38:00	10.805	23.5694	34.3744
517	10:39:00	8.10877	24.3331	32.4419
518	10:41:00	8.53359	22.5718	31.1053
519	10:41:00	11.7255	21.2947	33.0202
520	10:41:00	10.3281	20.7225	31.0506
521	10:42:00	11.2574	20.9029	32.1603
522	10:42:00	8.44264	24.2068	32.6494
523	10:43:00	8.4098	20.054	28.4638
524	10:43:00	9.60857	20.3545	29.963
525	10:44:00	9.70257	19.5711	29.2737
526	10:45:00	11.3802	19.6297	31.0099
527	10:46:00	11.3805	23.1379	34.5184
528	10:47:00	9.54375	20.1336	29.6774
529	10:47:00	10.77	19.8709	30.6409
530	10:48:00	11.3163	23.627	34.9433
531	10:48:00	8.88382	21.0302	29.914
532	10:49:00	8.91873	19.0811	27.9998
533	10:49:00	9.52861	20.3237	29.8523
534	10:50:00	10.7724	20.8795	31.6519
535	10:51:00	8.17029	19.9535	28.1238
536	10:51:00	11.5393	24.735	36.2743
537	10:53:00	11.8911	24.6979	36.589
538	10:53:00	10.0208	19.9361	29.9569
539	10:54:00	8.39454	21.6967	30.0912
540	10:54:00	10.0294	24.4184	34.4478
541	10:55:00	11.7214	23.9506	35.672
542	10:55:00	10.2602	24.1383	34.3985
543	10:56:00	11.5867	24.5942	36.1809
544	10:56:00	11.4181	19.0537	30.4717
545	10:57:00	10.5759	24.5422	35.1181
546	10:59:00	8.89431	19.4298	28.3241
547	10:59:00	9.31852	21.8446	31.1632
548	11:00:00	11.639	22.9536	34.5926
549	11:00:00	10.7013	22.8063	33.5076
550	11:01:00	11.0361	21.9917	33.0278
551	11:01:00	8.69143	24.3578	33.0493
552	11:01:00	8.07105	20.0326	28.1036
553	11:02:00	9.91644	20.069	29.9854
554	11:03:00	11.3634	21.6379	33.0013
555	11:05:00	11.2673	24.3157	35.583
556	11:05:00	9.24137	19.8729	29.1143
557	11:06:00	9.00174	20.1999	29.2017
558	11:06:00	10.4517	19.911	30.3627
559	11:06:00	8.57118	22.6359	31.207
560	11:07:00	10.818	24.0837	34.9017
561	11:07:00	8.22034	20.2845	28.5049
562	11:08:00	11.7082	22.8148	34.523
563	11:09:00	11.79	24.5254	36.3154
564	11:11:00	9.01663	22.3905	31.4071
565	11:11:00	11.5989	20.1062	31.705
566	11:11:00	11.0327	19.1198	30.1524
567	11:12:00	11.2893	24.3113	35.6006
568	11:12:00	8.54665	20.8928	29.4395
569	11:13:00	11.589	19.1225	30.7115
570	11:13:00	9.32902	20.1825	29.5116
571	11:14:00	11.5774	21.7366	33.314
572	11:15:00	8.2212	23.9281	32.1493
573	11:16:00	8.7383	20.6269	29.3652
574	11:17:00	11.9949	24.2121	36.2069
575	11:17:00	9.33891	24.9081	34.247
576	11:17:00	9.35514	19.9754	29.3306
577	11:18:00	10.9945	23.7803	34.7748
578	11:18:00	9.51103	22.9237	32.4347
579	11:19:00	8.16395	22.0836	30.2475
580	11:19:00	10.079	19.0449	29.1239
581	11:19:00	11.2643	23.2013	34.4656
582	11:20:00	11.2594	21.5181	32.7775
583	11:21:00	9.59709	21.4883	31.0854
584	11:21:00	10.691	23.9801	34.6711
585	11:23:00	11.8594	20.8038	32.6632
586	11:23:00	10.6904	21.9215	32.6119
587	11:24:00	10.1321	21.3442	31.4763
588	11:24:00	9.17203	19.1177	28.2898
589	11:25:00	10.4467	21.5669	32.0136
590	11:25:00	9.96869	24.2234	34.1921
591	11:26:00	11.7771	21.3021	33.0792
592	11:26:00	11.9927	20.7429	32.7355
593	11:26:00	8.13367	23.9257	32.0594
594	11:27:00	10.2197	20.2541	30.4738
595	11:29:00	11.8143	21.4645	33.2788
596	11:29:00	11.3304	20.7698	32.1002
597	11:30:00	10.3103	24.4714	34.7816
598	11:31:00	11.5023	22.2341	33.7364
599	11:31:00	11.3813	24.1848	35.5661
600	11:31:00	9.82989	24.0943	33.9242
601	11:32:00	8.87368	23.6483	32.522
602	11:33:00	8.63393	22.4357	31.0696
603	11:35:00	8.4966	20.8313	29.3279
604	11:35:00	8.02368	23.0508	31.0745
605	11:36:00	8.46205	22.1323	30.5943
606	11:36:00	10.9918	22.7952	33.787
607	11:37:00	11.1556	20.7055	31.8611
608	11:37:00	11.5448	19.4111	30.9559
609	11:38:00	9.31962	24.5823	33.9019
610	11:39:00	8.41554	24.4091	32.8246
611	11:41:00	8.12207	20.2966	28.4187
612	11:41:00	9.25126	21.3665	30.6178
613	11:41:00	9.42009	22.4489	31.869
614	11:42:00	11.337	19.8575	31.1945
615	11:43:00	9.04093	24.0669	33.1078
616	11:43:00	11.3916	23.9235	35.3151
617	11:44:00	10.4737	20.5308	31.0045
618	11:45:00	11.2606	22.2874	33.548
619	11:46:00	11.4938	20.9498	32.4435
620	11:47:00	10.9327	20.1591	31.0918
621	11:47:00	10.4407	24.9628	35.4036
622	11:48:00	9.72137	24.1954	33.9168
623	11:49:00	10.6276	21.7516	32.3793
624	11:49:00	9.17789	21.7674	30.9452
625	11:50:00	11.1787	21.3264	32.5051
626	11:51:00	9.84381	21.847	31.6908
627	11:51:00	8.97708	19.642	28.6191
628	11:53:00	8.79873	22.3361	31.1348
629	11:53:00	11.8474	22.5688	34.4162
630	11:54:00	10.6278	22.2722	32.9
631	11:55:00	10.1077	20.9227	31.0304
632	11:55:00	11.4054	19.7914	31.1968
633	11:56:00	8.69582	23.4166	32.1125
634	11:56:00	10.085	24.7691	34.8541
635	11:57:00	9.70415	20.2596	29.9638
636	11:59:00	10.7818	19.4499	30.2317
637	11:59:00	11.8585	24.9758	36.8343
638	12:00:00	9.3538	19.8597	29.2135
639	12:01:00	11.7289	19.5702	31.2991
640	12:01:00	10.9098	20.1102	31.02
641	12:01:00	11.783	20.1996	31.9825
642	12:01:00	11.9138	21.6319	33.5457
643	12:02:00	11.2761	24.7469	36.023
644	12:03:00	11.9066	24.6287	36.5353
645	12:03:00	9.91583	19.9179	29.8338
646	12:04:00	10.0279	20.4039	30.4318
647	12:05:00	11.7466	23.4111	35.1577
648	12:05:00	9.00211	23.4095	32.4116
649	12:05:00	10.2723	22.1107	32.383
650	12:05:00	8.53591	21.6533	30.1892
651	12:06:00	9.96637	21.88	31.8463
652	12:06:00	11.6807	22.2541	33.9347
653	12:06:00	10.5122	22.1156	32.6278
654	12:07:00	10.1246	22.1426	32.2671
655	12:07:00	8.87783	24.5367	33.4146
656	12:07:00	8.10938	21.0003	29.1097
657	12:07:00	9.14933	20.4576	29.6069
658	12:08:00	8.19874	23.183	31.3817
659	12:08:00	11.4241	21.7902	33.2143
660	12:09:00	9.98492	20.3933	30.3782
661	12:09:00	11.5198	23.9859	35.5057
662	12:09:00	11.4802	21.9723	33.4525
663	12:10:00	11.2546	19.8119	31.0665
664	12:11:00	10.9146	23.6248	34.5395
665	12:11:00	11.1303	21.0074	32.1378
666	12:11:00	10.4565	20.9437	31.4002
667	12:11:00	9.87677	22.238	32.1147
668	12:11:00	9.46501	19.9767	29.4417
669	12:12:00	9.01822	22.1043	31.1225
670	12:12:00	9.80828	20.0655	29.8738
671	12:13:00	11.8762	21.023	32.8992
672	12:13:00	9.99786	19.0095	29.0074
673	12:13:00	11.7407	21.3215	33.0622
674	12:13:00	8.93619	20.0251	28.9612
675	12:14:00	11.8339	20.6352	32.469
676	12:14:00	8.42079	20.7289	29.1497
677	12:15:00	10.6235	23.4146	34.0381
678	12:15:00	10.7159	19.2388	29.9547
679	12:15:00	8.5624	20.7764	29.3388
680	12:16:00	11.9769	20.1717	32.1487
681	12:16:00	10.8928	21.8417	32.7345
682	12:17:00	8.60341	20.624	29.2274
683	12:17:00	8.28932	23.8197	32.109
684	12:17:00	8.19776	21.8476	30.0453
685	12:17:00	9.31425	19.1906	28.5049
686	12:17:00	8.21839	19.0687	27.2871
687	12:17:00	8.40773	22.1469	30.5547
688	12:18:00	8.14734	24.4725	32.6198
689	12:18:00	8.96463	22.7267	31.6913
690	12:19:00	9.52763	21.5387	31.0663
691	12:19:00	11.4258	19.5781	31.0038
692	12:19:00	11.0776	23.4335	34.5111
693	12:19:00	9.76189	22.7477	32.5096
694	12:20:00	9.75579	22.7593	32.5151
695	12:21:00	8.73305	24.0768	32.8098
696	12:21:00	11.6245	21.4216	33.0461
697	12:21:00	11.3775	24.4378	35.8154
698	12:23:00	9.14786	24.4087	33.5566
699	12:23:00	11.8162	23.9198	35.736
700	12:23:00	8.66823	22.6701	31.3383
701	12:24:00	11.1574	20.9018	32.0592
702	12:25:00	11.7079	20.7597	32.4676
703	12:25:00	10.5399	22.5225	33.0624
704	12:25:00	8.98209	19.2338	28.2159
705	12:26:00	9.67437	20.0741	29.7485
706	12:26:00	11.0387	20.7093	31.748
707	12:26:00	8.12818	24.0996	32.2278
708	12:27:00	8.79519	22.7534	31.5486
709	12:27:00	10.5401	19.1822	29.7223
710	12:29:00	9.40971	23.1314	32.5411
711	12:29:00	8.46254	21.3557	29.8183
712	12:29:00	10.3947	24.1321	34.5268
713	12:30:00	11.0979	21.4597	32.5576
714	12:31:00	8.17493	21.4921	29.6671
715	12:31:00	9.32682	21.3916	30.7184
716	12:31:00	8.89187	24.5721	33.4639
717	12:31:00	10.6254	24.7914	35.4169
718	12:32:00	9.66802	20.6645	30.3325
719	12:33:00	9.22221	23.0098	32.232
720	12:33:00	10.2773	20.4019	30.6792
721	12:35:00	8.66836	22.979	31.6474
722	12:35:00	8.69863	21.8783	30.577
723	12:35:00	9.37736	23.6129	32.9903
724	12:36:00	11.8901	19.1353	31.0255
725	12:36:00	8.1333	21.3167	29.45
726	12:37:00	9.77618	24.7464	34.5226
727	12:37:00	10.5794	22.8783	33.4577
728	12:37:00	10.4263	23.1975	33.6238
729	12:38:00	11.7626	23.1621	34.9247
730	12:39:00	8.18372	20.2999	28.4836
731	12:39:00	10.449	23.3967	33.8457
732	12:41:00	8.61098	22.7554	31.3664
733	12:41:00	10.6165	19.1904	29.807
734	12:41:00	11.03	23.977	35.007
735	12:41:00	8.78738	19.4646	28.2519
736	12:42:00	9.66008	24.0952	33.7553
737	12:43:00	9.19047	20.0216	29.212
738	12:43:00	8.40162	20.4925	28.8942
739	12:43:00	10.6174	22.2158	32.8332
740	12:44:00	10.6555	22.9748	33.6303
741	12:45:00	9.78765	19.9022	29.6898
742	12:45:00	10.7431	19.538	30.2811
743	12:46:00	10.5452	22.2795	32.8248
744	12:47:00	11.9598	21.3989	33.3588
745	12:47:00	8.77529	22.1383	30.9136
746	12:47:00	10.5875	22.2378	32.8253
747	12:48:00	8.06812	22.1557	30.2239
748	12:49:00	9.79473	21.247	31.0417
749	12:49:00	11.349	19.958	31.307
750	12:49:00	8.76333	19.3085	28.0719
751	12:50:00	9.45097	21.4896	30.9405
752	12:51:00	9.10929	21.1946	30.3039
753	12:51:00	9.42973	21.4971	30.9268
754	12:51:00	11.2052	24.8542	36.0594
755	12:53:00	9.79986	21.4389	31.2387
756	12:53:00	11.8611	22.3661	34.2272
757	12:53:00	9.31889	24.5926	33.9115
758	12:54:00	8.48744	20.7333	29.2208
759	12:55:00	10.9546	21.316	32.2705
760	12:55:00	9.83685	21.1545	30.9913
761	12:55:00	9.73553	24.0725	33.8081
762	12:56:00	8.21326	19.4413	27.6546
763	12:56:00	8.82717	19.6973	28.5245
764	12:57:00	9.13822	24.647	33.7852
765	12:57:00	8.86148	23.2297	32.0912
766	12:59:00	8.37721	24.4395	32.8167
767	12:59:00	9.81121	23.183	32.9942
768	12:59:00	11.4549	19.0927	30.5476
769	13:00:00	9.02054	24.1654	33.1859
770	13:01:00	9.83087	23.8708	33.7016
771	13:01:00	9.88433	20.9968	30.8812
772	13:01:00	11.2529	22.8534	34.1063
773	13:01:00	9.61357	22.6934	32.3069
774	13:02:00	11.9751	24.6028	36.5779
775	13:03:00	8.0343	24.6156	32.65
776	13:03:00	10.0012	22.2689	32.2701
777	13:05:00	8.93765	24.4882	33.4259
778	13:05:00	9.80267	22.528	32.3307
779	13:05:00	11.6276	22.6097	34.2372
780	13:06:00	10.5638	23.8799	34.4437
781	13:06:00	9.51311	24.1687	33.6818
782	13:07:00	8.41945	24.0669	32.4863
783	13:07:00	9.34904	21.8889	31.238
784	13:07:00	8.87881	21.4436	30.3224
785	13:08:00	11.5426	24.0013	35.5439
786	13:09:00	9.16483	20.8053	29.9701
787	13:09:00	9.33842	19.538	28.8764
788	13:11:00	10.0538	21.1798	31.2335
789	13:11:00	9.12809	21.9127	31.0408
790	13:11:00	11.4609	20.2085	31.6695
791	13:11:00	10.1447	22.4267	32.5715
792	13:12:00	9.99774	19.6832	29.6809
793	13:13:00	9.87176	21.4987	31.3705
794	13:13:00	8.511	22.3443	30.8553
795	13:13:00	10.1275	24.7883	34.9158
796	13:14:00	9.71966	23.9453	33.6649
797	13:15:00	8.48317	23.7158	32.199
798	13:15:00	8.97708	21.5566	30.5337
799	13:16:00	10.9286	24.9485	35.8771
800	13:17:00	11.4144	19.9135	31.328
801	13:17:00	11.0208	22.9444	33.9652
802	13:17:00	10.757	19.0266	29.7836
803	13:17:00	8.6371	21.3938	30.0309
804	13:18:00	11.4631	21.0373	32.5004
805	13:19:00	8.38954	21.1115	29.501
806	13:19:00	10.9891	23.1572	34.1463
807	13:19:00	8.27833	21.3693	29.6476
808	13:19:00	11.4731	19.2258	30.6989
809	13:20:00	11.7228	22.5577	34.2804
810	13:21:00	10.4077	23.718	34.1257
811	13:21:00	11.2442	20.1882	31.4324
812	13:21:00	10.4812	23.6659	34.147
813	13:23:00	8.27137	23.3388	31.6102
814	13:23:00	8.17627	24.6926	32.8688
815	13:23:00	11.2962	20.4477	31.7439
816	13:24:00	11.4464	21.9301	33.3765
817	13:25:00	10.4257	23.6494	34.0751
818	13:25:00	9.32133	19.7586	29.08
819	13:25:00	8.76357	19.3296	28.0932
820	13:26:00	9.15677	24.818	33.9748
821	13:26:00	8.49525	23.0522	31.5475
822	13:26:00	8.89273	19.347	28.2397
823	13:27:00	10.561	21.1841	31.7451
824	13:27:00	8.67544	23.3613	32.0368
825	13:29:00	11.8715	21.2078	33.0792
826	13:29:00	10.9763	19.2071	30.1834
827	13:29:00	9.65166	21.5731	31.2247
828	13:30:00	9.44975	19.4389	28.8887
829	13:31:00	9.19755	19.7832	28.9807
830	13:31:00	10.6822	19.4257	30.1079
831	13:31:00	11.5818	19.9694	31.5512
832	13:31:00	8.21119	24.4325	32.6437
833	13:32:00	8.17286	24.2351	32.408
834	13:33:00	9.23576	19.831	29.0667
835	13:33:00	9.70867	19.2944	29.0031
836	13:35:00	11.7873	19.3618	31.1492
837	13:35:00	9.61284	23.1504	32.7632
838	13:35:00	10.2941	22.7203	33.0144
839	13:36:00	8.75088	21.4834	30.2342
840	13:36:00	8.9545	22.9411	31.8956
841	13:37:00	8.3932	21.8324	30.2256
842	13:37:00	11.6144	22.8503	34.4646
843	13:37:00	10.2824	19.2644	29.5468
844	13:38:00	8.45399	20.9866	29.4406
845	13:39:00	11.902	23.8215	35.7235
846	13:39:00	8.19898	21.6264	29.8253
847	13:41:00	11.7975	23.3427	35.1401
848	13:41:00	8.29688	23.6221	31.919
849	13:41:00	8.62319	19.0361	27.6593
850	13:41:00	9.04263	21.4286	30.4712
851	13:42:00	8.97098	23.1709	32.1419
852	13:43:00	11.4836	21.7097	33.1933
853	13:43:00	9.48015	22.2235	31.7036
854	13:43:00	11.6045	19.0115	30.616
855	13:44:00	8.73952	22.5	31.2395
856	13:45:00	9.26164	24.9537	34.2153
857	13:45:00	10.5596	22.4042	32.9639
858	13:46:00	8.13355	19.9163	28.0498
859	13:47:00	10.8264	23.8931	34.7195
860	13:47:00	11.0486	19.1044	30.1529
861	13:47:00	11.8452	19.0037	30.8489
862	13:48:00	11.9701	20.8318	32.8019
863	13:49:00	9.3383	19.392	28.7303
864	13:49:00	10.1434	24.7114	34.8548
865	13:49:00	8.58303	23.3516	31.9347
866	13:50:00	9.94781	23.842	33.7898
867	13:51:00	8.05701	23.5249	31.5819
868	13:51:00	8.35133	22.8503	31.2016
869	13:51:00	9.90545	21.2413	31.1467
870	13:53:00	9.02396	23.4989	32.5228
871	13:53:00	9.05069	19.8383	28.889
872	13:53:00	8.64956	20.2735	28.9231
873	13:54:00	9.33683	21.236	30.5728
874	13:55:00	11.2596	24.655	35.9146
875	13:55:00	8.23145	19.148	27.3794
876	13:55:00	11.0149	19.4125	30.4274
877	13:56:00	9.80816	22.4073	32.2155
878	13:56:00	9.27763	19.9972	29.2748
879	13:57:00	9.48247	22.689	32.1714
880	13:57:00	8.54128	21.6751	30.2163
881	13:59:00	11.8041	20.195	31.9991
882	13:59:00	8.32179	21.2171	29.5389
883	13:59:00	10.9812	22.3561	33.3372
884	14:00:00	10.9727	21.4722	32.4449
885	14:01:00	11.2673	22.0763	33.3436
886	14:01:00	11.0422	24.7526	35.7948
887	14:01:00	11.3415	23.2236	34.5652
888	14:01:00	8.77285	23.4128	32.1856
889	14:02:00	11.8867	23.7303	35.617
890	14:03:00	11.1323	24.0458	35.1781
891	14:03:00	9.20341	22.5273	31.7307
892	14:05:00	8.86062	22.1052	30.9658
893	14:05:00	10.392	19.3867	29.7788
894	14:05:00	11.9432	21.2466	33.1898
895	14:06:00	11.8907	20.2999	32.1906
896	14:06:00	11.1336	24.9996	36.1333
897	14:07:00	11.483	21.0452	32.5282
898	14:07:00	8.19874	24.3053	32.504
899	14:07:00	10.7652	19.8478	30.613
900	14:08:00	8.90628	21.7128	30.6191
901	14:09:00	11.0145	22.2528	33.2673
902	14:09:00	10.9373	24.3866	35.3239
903	14:11:00	10.9015	21.2521	32.1535
904	14:11:00	10.3875	22.2696	32.6572
905	14:11:00	8.06604	19.1293	27.1953
906	14:11:00	9.80535	23.5492	33.3546
907	14:12:00	8.70559	20.0868	28.7924
908	14:13:00	8.32057	19.7008	28.0213
909	14:13:00	8.5182	24.3243	32.8425
910	14:13:00	8.82717	23.621	32.4482
911	14:14:00	9.10636	20.5387	29.645
912	14:15:00	10.9145	23.4328	34.3473
913	14:15:00	8.76199	24.5957	33.3577
914	14:16:00	9.77715	22.2132	31.9904
915	14:17:00	11.9395	21.1171	33.0566
916	14:17:00	9.18754	24.9092	34.0967
917	14:17:00	10.1662	21.698	31.8642
918	14:17:00	11.2772	22.8076	34.0848
919	14:18:00	11.1531	24.1416	35.2946
920	14:19:00	9.85089	23.8792	33.7301
921	14:19:00	8.92764	23.2654	32.193
922	14:19:00	9.74676	20.8562	30.603
923	14:19:00	8.45949	21.1917	29.6511
924	14:20:00	8.85562	24.7922	33.6478
925	14:21:00	11.9288	21.379	33.3078
926	14:21:00	10.3292	20.83	31.1592
927	14:21:00	9.05606	23.714	32.7701
928	14:23:00	10.7298	23.7343	34.4642
929	14:23:00	11.2289	23.5049	34.7338
930	14:23:00	9.91937	22.1535	32.0729
931	14:24:00	9.04117	24.9645	34.0056
932	14:25:00	8.82815	21.3473	30.1755
933	14:25:00	11.8121	23.491	35.3031
934	14:25:00	8.4181	22.9653	31.3834
935	14:26:00	10.1516	22.48	32.6316
936	14:26:00	11.6223	22.1632	33.7855
937	14:26:00	9.21891	19.3104	28.5293
938	14:27:00	10.3385	21.6383	31.9767
939	14:27:00	11.4442	23.2656	34.7098
940	14:29:00	10.1536	19.796	29.9496
941	14:29:00	11.6858	19.2377	30.9235
942	14:29:00	8.88772	23.0008	31.8885
943	14:30:00	9.549	22.8816	32.4306
944	14:31:00	11.7771	24.4258	36.2029
945	14:31:00	11.4162	23.146	34.5622
946	14:31:00	10.6518	23.194	33.8458
947	14:31:00	9.11637	24.6237	33.7401
948	14:32:00	11.3166	24.0127	35.3293
949	14:33:00	11.6117	22.6135	34.2252
950	14:33:00	9.00589	22.1021	31.108
951	14:35:00	11.0852	23.9777	35.0629
952	14:35:00	8.76211	19.6803	28.4424
953	14:35:00	9.88287	24.5268	34.4097
954	14:36:00	8.37648	19.2968	27.6733
955	14:36:00	8.3965	24.5404	32.9369
956	14:37:00	8.62844	20.7038	29.3323
957	14:37:00	8.67141	21.8646	30.536
958	14:37:00	11.4806	24.4291	35.9096
959	14:38:00	8.777	22.5926	31.3696
960	14:39:00	10.1049	19.5398	29.6447
961	14:39:00	9.30229	24.3571	33.6594
962	14:41:00	11.6652	20.0077	31.6728
963	14:41:00	10.2181	20.5125	30.7306
964	14:41:00	11.1179	24.3395	35.4574
965	14:41:00	8.29505	24.6997	32.9948
966	14:42:00	10.4751	21.5037	31.9787
967	14:43:00	8.7748	24.215	32.9898
968	14:43:00	11.433	19.3757	30.8087
969	14:43:00	8.55788	19.0154	27.5733
970	14:44:00	10.571	22.7144	33.2854
971	14:45:00	8.31129	24.8068	33.1181
972	14:45:00	9.9212	20.8307	30.7519
973	14:45:00	8.08875	23.2509	31.3397
974	14:46:00	8.12415	19.3278	27.4519
975	14:47:00	11.8152	21.6449	33.46
976	14:47:00	9.11417	20.3721	29.4862
977	14:48:00	10.8106	24.1912	35.0018
978	14:49:00	10.8139	24.6237	35.4376
979	14:50:00	11.9076	20.9824	32.89
980	14:51:00	10.1734	19.9615	30.1349
981	14:51:00	10.1629	22.7855	32.9484
982	14:53:00	9.54949	24.2489	33.7984
983	14:53:00	8.17408	19.3937	27.5678
984	14:54:00	11.3983	22.3313	33.7296
985	14:55:00	10.0775	24.4688	34.5463
986	14:56:00	10.046	24.0037	34.0497
987	14:56:00	8.94119	20.1644	29.1056
988	14:57:00	9.39885	24.5666	33.9654
989	14:59:00	9.96075	20.1655	30.1263
990	14:59:00	8.37465	23.5785	31.9532

## Sheet: Sheet3
Number	Arrival time	X1	X2	X3
1	08:00:00	9.15781	7.49934	16.6572			X1	X2	X3
2	08:00:00	9.6198	8.57018	18.19		MEAN	11	10	21
3	08:00:00	8.18567	7.45393	15.6396
4	08:00:00	11.1306	11.8347	22.9653
5	08:01:00	13.8773	12.633	26.5104
6	08:01:00	11.3672	10.3092	21.6764
7	08:01:00	9.28672	8.39238	17.6791
8	08:02:00	12.6225	9.83218	22.4546
9	08:03:00	13.545	12.3701	25.9151
10	08:04:00	10.3528	11.4049	21.7577
11	08:05:00	11.1092	11.6966	22.8058
12	08:06:00	8.57735	11.6098	20.1872
13	08:07:00	10.1257	9.57271	19.6984
14	08:08:00	11.1274	7.37483	18.5022
15	08:09:00	13.6691	9.50148	23.1706
16	08:10:00	8.94815	11.703	20.6512
17	08:11:00	12.7656	8.81225	21.5779
18	08:12:00	10.2435	10.9698	21.2133
19	08:13:00	12.3333	7.16297	19.4963
20	08:13:00	9.5537	10.2187	19.7724
21	08:14:00	13.2452	12.2439	25.4892
22	08:15:00	13.6486	11.2969	24.9455
23	08:17:00	12.3969	11.6402	24.0371
24	08:17:00	12.1017	12.4399	24.5416
25	08:17:00	10.6623	12.5417	23.2039
26	08:18:00	8.38289	7.7665	16.1494
27	08:18:00	12.7329	11.4033	24.1361
28	08:19:00	10.9884	11.8482	22.8366
29	08:19:00	9.78387	11.5787	21.3626
30	08:20:00	13.2776	8.80181	22.0794
31	08:21:00	10.4533	8.0582	18.5115
32	08:22:00	13.0632	10.0041	23.0673
33	08:22:00	10.5031	12.5413	23.0444
34	08:23:00	12.3326	8.24497	20.5776
35	08:23:00	9.52165	12.8729	22.3946
36	08:23:00	9.54454	9.717	19.2615
37	08:23:00	8.8381	8.16349	17.0016
38	08:23:00	9.46837	9.40407	18.8724
39	08:23:00	13.2496	8.39201	21.6416
40	08:24:00	8.27796	10.9481	19.226
41	08:24:00	8.91317	8.77197	17.6851
42	08:24:00	8.33528	7.66982	16.0051
43	08:24:00	13.6195	10.3321	23.9516
44	08:24:00	9.51854	11.8803	21.3988
45	08:25:00	12.3562	12.8248	25.181
46	08:25:00	11.8682	7.64803	19.5163
47	08:25:00	11.368	7.93789	19.3059
48	08:25:00	9.4301	8.59362	18.0237
49	08:26:00	8.55281	11.6347	20.1875
50	08:26:00	13.2765	9.73843	23.015
51	08:26:00	13.7689	7.99411	21.763
52	08:26:00	10.487	7.78426	18.2713
53	08:26:00	10.1933	8.96442	19.1577
54	08:26:00	13.1533	12.1009	25.2542
55	08:26:00	8.0531	8.6751	16.7282
56	08:27:00	8.96408	9.96329	18.9274
57	08:27:00	13.5486	9.17939	22.728
58	08:27:00	10.3947	10.9471	21.3419
59	08:28:00	13.4027	8.42332	21.826
60	08:28:00	10.7062	7.57241	18.2786
61	08:28:00	11.9166	8.6469	20.5635
62	08:29:00	13.6147	9.09296	22.7077
63	08:29:00	11.4553	8.04044	19.4957
64	08:29:00	9.35978	9.45863	18.8184
65	08:29:00	13.6719	10.0684	23.7403
66	08:29:00	8.7427	9.70986	18.4526
67	08:30:00	8.26093	9.18378	17.4447
68	08:30:00	8.2602	10.1378	18.398
69	08:30:00	13.3595	10.4339	23.7934
70	08:30:00	13.4944	11.2127	24.7071
71	08:30:00	9.62163	9.45021	19.0718
72	08:30:00	8.15546	11.2912	19.4467
73	08:31:00	11.2689	12.2848	23.5537
74	08:31:00	10.3984	10.2237	20.6221
75	08:31:00	12.7585	9.23798	21.9965
76	08:32:00	11.96	7.92911	19.8891
77	08:32:00	11.9261	8.97119	20.8973
78	08:32:00	9.07138	10.5461	19.6175
79	08:33:00	12.2387	12.5746	24.8133
80	08:33:00	10.721	10.6608	21.3818
81	08:33:00	12.9409	11.5955	24.5364
82	08:33:00	11.4258	9.08747	20.5133
83	08:33:00	9.10178	7.09485	16.1966
84	08:34:00	13.9903	10.5057	24.496
85	08:35:00	10.6467	8.32408	18.9708
86	08:35:00	10.4976	10.6708	21.1685
87	08:35:00	9.1243	7.3611	16.4854
88	08:35:00	10.7816	11.6865	22.4682
89	08:35:00	9.97302	7.76083	17.7338
90	08:35:00	12.5858	12.6682	25.254
91	08:35:00	11.1563	8.70861	19.8649
92	08:36:00	8.30964	8.84063	17.1503
93	08:36:00	10.9821	9.06366	20.0458
94	08:36:00	9.3834	11.3974	20.7808
95	08:36:00	13.4708	7.80752	21.2783
96	08:36:00	10.691	10.0856	20.7766
97	08:37:00	13.5151	8.49638	22.0115
98	08:37:00	9.79724	7.21772	17.015
99	08:37:00	9.06333	9.12665	18.19
100	08:37:00	12.7984	12.378	25.1764
101	08:38:00	12.3778	11.1021	23.4799
102	08:38:00	10.1342	12.2619	22.396
103	08:38:00	9.83605	11.486	21.3221
104	08:38:00	9.45518	12.6034	22.0586
105	08:39:00	12.5098	7.18311	19.693
106	08:39:00	12.3485	7.7416	20.0901
107	08:39:00	10.6079	7.88845	18.4963
108	08:39:00	11.1567	8.83441	19.9911
109	08:39:00	12.5692	8.27958	20.8488
110	08:39:00	11.0352	10.7675	21.8028
111	08:40:00	10.886	10.8153	21.7013
112	08:40:00	12.5058	9.19294	21.6988
113	08:40:00	10.374	12.3291	22.7031
114	08:40:00	10.8567	11.6146	22.4713
115	08:41:00	11.3354	10.174	21.5094
116	08:41:00	12.5531	8.75658	21.3096
117	08:41:00	8.63631	10.6996	19.3359
118	08:41:00	13.0896	7.37757	20.4671
119	08:41:00	12.8871	8.08585	20.9729
120	08:41:00	9.22318	11.9451	21.1683
121	08:42:00	8.42701	8.77947	17.2065
122	08:42:00	8.98074	12.9487	21.9295
123	08:42:00	13.4188	7.70205	21.1209
124	08:42:00	13.0229	12.8244	25.8473
125	08:42:00	10.8082	10.8148	21.6229
126	08:43:00	8.60115	11.2573	19.8585
127	08:43:00	11.9482	10.2323	22.1805
128	08:43:00	8.21003	10.7671	18.9772
129	08:43:00	8.07123	12.6786	20.7499
130	08:43:00	10.8805	11.71	22.5905
131	08:44:00	9.27592	11.3786	20.6545
132	08:44:00	8.61763	9.90542	18.5231
133	08:44:00	9.01791	7.26313	16.281
134	08:44:00	9.51415	10.7657	20.2798
135	08:45:00	9.01315	9.35627	18.3694
136	08:45:00	10.3154	7.81393	18.1294
137	08:46:00	13.7217	10.1797	23.9014
138	08:46:00	12.4291	11.5864	24.0155
139	08:46:00	13.9368	9.69503	23.6319
140	08:46:00	12.3018	11.8612	24.1631
141	08:46:00	12.207	8.45427	20.6612
142	08:47:00	13.4957	10.6985	24.1942
143	08:47:00	9.60259	9.0014	18.604
144	08:47:00	9.40721	10.6664	20.0736
145	08:47:00	12.4849	7.90713	20.3921
146	08:47:00	8.17249	12.6041	20.7766
147	08:48:00	8.16059	8.87744	17.038
148	08:48:00	8.60244	11.0997	19.7021
149	08:48:00	10.3801	9.90451	20.2846
150	08:48:00	9.77361	10.2792	20.0528
151	08:48:00	12.3059	12.1756	24.4815
152	08:48:00	8.89596	8.26164	17.1576
153	08:48:00	8.5898	9.16639	17.7562
154	08:49:00	8.04212	10.4952	18.5373
155	08:49:00	8.30305	10.784	19.087
156	08:50:00	8.00751	10.8821	18.8896
157	08:50:00	9.40996	11.3234	20.7334
158	08:50:00	12.7224	11.9028	24.6252
159	08:51:00	10.0241	7.12452	17.1486
160	08:51:00	12.0089	7.57314	19.582
161	08:51:00	10.5669	11.9052	22.472
162	08:51:00	9.81408	8.81481	18.6289
163	08:52:00	10.9334	12.5543	23.4877
164	08:52:00	9.11386	8.37626	17.4901
165	08:52:00	12.5919	7.44972	20.0416
166	08:53:00	9.19828	12.6265	21.8247
167	08:53:00	9.96149	10.856	20.8174
168	08:53:00	9.81188	11.0394	20.8513
169	08:54:00	13.1773	10.4242	23.6015
170	08:54:00	11.3213	7.80825	19.1295
171	08:54:00	10.2017	10.0069	20.2086
172	08:54:00	12.5258	8.46178	20.9875
173	08:54:00	8.94833	12.6374	21.5858
174	08:55:00	11.6258	8.4127	20.0385
175	08:55:00	12.3685	8.41179	20.7803
176	08:55:00	8.98514	12.7446	21.7297
177	08:55:00	10.0933	12.8392	22.9326
178	08:55:00	8.41365	12.0282	20.4419
179	08:55:00	9.95599	10.7886	20.7446
180	08:56:00	8.50374	8.28416	16.7879
181	08:56:00	10.2839	11.1905	21.4744
182	08:56:00	12.8332	11.1213	23.9545
183	08:57:00	8.03241	9.89315	17.9256
184	08:57:00	9.3444	7.347	16.6914
185	08:57:00	13.3283	8.29038	21.6187
186	08:57:00	8.67	8.70183	17.3718
187	08:58:00	12.6096	9.27241	21.882
188	08:58:00	10.3627	12.5607	22.9234
189	08:58:00	10.99	7.45064	18.4407
190	08:59:00	10.6392	12.2513	22.8904
191	08:59:00	12.5219	9.23212	21.7541
192	08:59:00	9.11551	11.7611	20.8766
193	08:59:00	13.4151	9.90414	23.3193
194	09:00:00	12.8576	12.8482	25.7058
195	09:00:00	8.7579	7.206	15.9639
196	09:00:00	13.6206	7.63375	21.2543
197	09:00:00	8.59896	7.63228	16.2312
198	09:00:00	12.1881	7.43306	19.6212
199	09:01:00	11.1764	12.7165	23.893
200	09:01:00	13.9579	9.58425	23.5421
201	09:01:00	12.337	11.5042	23.8412
202	09:01:00	12.144	11.1451	23.2891
203	09:01:00	9.54656	8.11057	17.6571
204	09:02:00	12.8964	8.27647	21.1729
205	09:02:00	13.0898	11.4084	24.4982
206	09:02:00	12.0365	9.67159	21.7081
207	09:02:00	12.851	11.2628	24.1138
208	09:02:00	13.7374	10.2784	24.0158
209	09:02:00	9.2067	8.07175	17.2785
210	09:03:00	13.0584	8.54656	21.605
211	09:03:00	13.7872	9.4286	23.2158
212	09:03:00	10.5588	9.24714	19.8059
213	09:03:00	8.94119	7.24647	16.1877
214	09:03:00	9.98804	9.33686	19.3249
215	09:03:00	8.40632	10.4392	18.8455
216	09:04:00	11.0503	7.09906	18.1493
217	09:04:00	10.6963	7.9573	18.6536
218	09:04:00	12.2015	9.65017	21.8516
219	09:05:00	11.8257	10.4225	22.2483
220	09:05:00	11.1252	9.59377	20.7189
221	09:05:00	13.9387	7.49477	21.4334
222	09:05:00	8.68099	12.9077	21.5887
223	09:05:00	13.9529	10.2398	24.1927
224	09:06:00	11.4969	7.77548	19.2723
225	09:06:00	12.2172	12.8414	25.0587
226	09:06:00	10.7071	12.8136	23.5207
227	09:06:00	8.15912	11.8239	19.983
228	09:07:00	13.4089	7.70846	21.1174
229	09:07:00	12.7266	9.21857	21.9452
230	09:07:00	8.92251	10.4628	19.3853
231	09:07:00	12.8411	12.6078	25.4489
232	09:07:00	11.7038	11.9398	23.6436
233	09:08:00	9.84887	7.44423	17.2931
234	09:08:00	8.45302	11.0222	19.4752
235	09:08:00	8.80294	7.23035	16.0333
236	09:09:00	12.419	9.13306	21.5521
237	09:09:00	11.1149	12.7847	23.8996
238	09:09:00	8.77602	9.92373	18.6998
239	09:09:00	12.4051	8.70788	21.113
240	09:09:00	9.09867	7.30653	16.4052
241	09:09:00	13.0198	12.9894	26.0092
242	09:10:00	8.02179	11.5065	19.5283
243	09:10:00	9.40776	8.25578	17.6635
244	09:10:00	11.0074	11.1132	22.1206
245	09:10:00	13.1326	8.19901	21.3316
246	09:11:00	12.3963	12.0465	24.4429
247	09:11:00	11.4544	11.9521	23.4064
248	09:11:00	9.43321	8.60314	18.0363
249	09:11:00	9.93603	12.4113	22.3473
250	09:11:00	10.4118	8.1091	18.5209
251	09:11:00	8.12708	7.4272	15.5543
252	09:11:00	11.2687	11.9028	23.1715
253	09:12:00	10.8333	7.19172	18.025
254	09:12:00	12.6151	10.1645	22.7797
255	09:12:00	10.5158	10.7703	21.286
256	09:12:00	8.05622	7.24903	15.3052
257	09:12:00	11.7617	11.3196	23.0812
258	09:13:00	8.4977	8.40153	16.8992
259	09:13:00	13.2346	10.8345	24.0691
260	09:13:00	9.68719	8.81884	18.506
261	09:13:00	10.8488	7.05329	17.9021
262	09:13:00	13.2782	8.67949	21.9577
263	09:14:00	10.826	9.13617	19.9621
264	09:14:00	10.9378	11.7856	22.7234
265	09:14:00	13.5484	12.7072	26.2557
266	09:15:00	8.24244	7.55208	15.7945
267	09:15:00	9.48997	8.5277	18.0177
268	09:15:00	8.03626	9.04663	17.0829
269	09:16:00	13.6953	12.2205	25.9158
270	09:16:00	13.3307	12.3055	25.6362
271	09:16:00	8.07343	10.8387	18.9122
272	09:17:00	11.4418	11.0554	22.4971
273	09:17:00	9.91479	7.41328	17.3281
274	09:17:00	11.6573	10.9426	22.5998
275	09:17:00	9.25871	8.66631	17.925
276	09:18:00	10.0269	11.1943	21.2212
277	09:18:00	11.8263	11.612	23.4383
278	09:18:00	12.6527	10.0585	22.7112
279	09:18:00	10.8908	7.50722	18.398
280	09:18:00	12.8501	10.1323	22.9824
281	09:18:00	11.4762	10.3332	21.8094
282	09:18:00	9.51286	9.53536	19.0482
283	09:19:00	8.37648	9.41707	17.7935
284	09:19:00	9.70495	11.5965	21.3014
285	09:19:00	12.4392	7.71468	20.1538
286	09:19:00	9.6458	8.0018	17.6476
287	09:19:00	12.0971	12.3838	24.4809
288	09:20:00	12.6356	7.00128	19.6369
289	09:20:00	8.02472	10.3793	18.404
290	09:20:00	13.8008	9.99112	23.7919
291	09:20:00	8.76815	10.6033	19.3714
292	09:21:00	13.6016	11.3705	24.972
293	09:21:00	13.028	7.41969	20.4477
294	09:21:00	8.56874	8.73553	17.3043
295	09:22:00	8.68923	7.84634	16.5356
296	09:22:00	8.48579	11.9881	20.4739
297	09:22:00	10.4584	8.1926	18.6511
298	09:23:00	9.94299	11.5357	21.4787
299	09:23:00	11.8144	11.1021	22.9164
300	09:23:00	12.629	12.2199	24.849
301	09:23:00	13.6898	10.6082	24.298
302	09:24:00	12.6234	9.64028	22.2636
303	09:24:00	10.5859	10.684	21.2699
304	09:24:00	8.07672	7.93789	16.0146
305	09:25:00	9.46159	9.60329	19.0649
306	09:25:00	8.75515	7.57698	16.3321
307	09:26:00	12.4685	9.99368	22.4621
308	09:26:00	11.732	12.9899	24.7219
309	09:26:00	12.1782	8.48668	20.6649
310	09:26:00	8.79031	7.86831	16.6586
311	09:26:00	8.11737	9.11823	17.2356
312	09:26:00	12.5952	7.14667	19.7418
313	09:26:00	12.9337	10.8417	23.7754
314	09:26:00	12.1552	12.0729	24.2281
315	09:26:00	12.1242	11.4599	23.5841
316	09:27:00	9.28343	12.9714	22.2549
317	09:27:00	11.7087	9.67452	21.3833
318	09:27:00	10.4156	12.0872	22.5028
319	09:27:00	12.2701	11.5776	23.8477
320	09:28:00	10.0131	7.03974	17.0529
321	09:29:00	12.1698	11.4989	23.6687
322	09:29:00	12.6256	8.64782	21.2734
323	09:29:00	8.23273	9.4319	17.6646
324	09:29:00	10.2352	9.95651	20.1917
325	09:30:00	11.5134	10.0378	21.5512
326	09:30:00	13.5461	12.9702	26.5162
327	09:30:00	11.6767	9.22059	20.8973
328	09:30:00	8.11097	12.6016	20.7125
329	09:30:00	8.78957	7.23804	16.0276
330	09:31:00	8.42354	8.46013	16.8837
331	09:31:00	8.66964	11.9896	20.6592
332	09:31:00	13.0149	11.0427	24.0576
333	09:31:00	10.1446	8.2772	18.4218
334	09:32:00	11.0149	8.43962	19.4545
335	09:32:00	8.35981	8.21	16.5698
336	09:33:00	11.2511	11.5558	22.8069
337	09:33:00	12.4177	10.2561	22.6738
338	09:33:00	10.5436	12.8195	23.363
339	09:33:00	10.8527	9.50862	20.3613
340	09:33:00	12.1747	8.18674	20.3615
341	09:34:00	9.53136	7.2624	16.7938
342	09:34:00	10.2792	11.6593	21.9384
343	09:35:00	12.224	11.7354	23.9594
344	09:35:00	12.9006	10.2947	23.1953
345	09:35:00	9.11277	7.49275	16.6055
346	09:35:00	11.4256	12.5534	23.979
347	09:36:00	11.6078	12.5609	24.1687
348	09:36:00	10.7906	8.5114	19.302
349	09:36:00	13.7825	7.11939	20.9019
350	09:36:00	13.0039	11.7754	24.7792
351	09:36:00	12.2963	11.7867	24.083
352	09:37:00	9.90545	10.5591	20.4646
353	09:37:00	8.54787	12.5933	21.1412
354	09:37:00	11.4189	12.1253	23.5441
355	09:38:00	11.7877	9.56044	21.3481
356	09:38:00	12.6096	11.3582	23.9679
357	09:39:00	10.7421	8.06534	18.8074
358	09:39:00	10.3986	7.4098	17.8084
359	09:39:00	8.72127	8.67803	17.3993
360	09:39:00	8.51399	10.8677	19.3817
361	09:39:00	13.9398	7.61837	21.5581
362	09:40:00	12.9905	12.5012	25.4917
363	09:40:00	9.63793	12.1646	21.8026
364	09:40:00	11.9492	10.0927	22.0419
365	09:41:00	8.29389	10.9948	19.2886
366	09:41:00	12.304	10.9023	23.2063
367	09:41:00	9.5006	10.3207	19.8213
368	09:41:00	10.1499	8.69707	18.847
369	09:41:00	10.7276	8.50572	19.2333
370	09:41:00	12.688	12.7669	25.4549
371	09:42:00	12.9151	8.42003	21.3351
372	09:42:00	11.3451	12.66	24.005
373	09:42:00	11.4167	9.81552	21.2322
374	09:42:00	8.0271	11.3016	19.3287
375	09:42:00	9.98675	11.2473	21.234
376	09:43:00	12.9358	9.41139	22.3471
377	09:43:00	10.0052	8.28031	18.2856
378	09:43:00	8.84945	12.4955	21.345
379	09:43:00	9.75274	9.6628	19.4155
380	09:43:00	12.9504	8.88787	21.8383
381	09:44:00	11.9878	11.5357	23.5235
382	09:45:00	8.92746	10.109	19.0365
383	09:45:00	9.12449	11.384	20.5085
384	09:45:00	10.9664	11.9418	22.9082
385	09:46:00	8.69784	8.01608	16.7139
386	09:46:00	13.065	8.86407	21.9291
387	09:47:00	12.2802	11.1661	23.4464
388	09:47:00	13.683	10.5434	24.2264
389	09:47:00	9.33854	12.0974	21.436
390	09:47:00	10.7531	9.76937	20.5224
391	09:47:00	8.44349	8.57549	17.019
392	09:47:00	9.33305	7.2157	16.5488
393	09:48:00	10.494	9.54616	20.0401
394	09:48:00	11.3868	12.5213	23.9082
395	09:48:00	10.9878	10.5388	21.5266
396	09:48:00	10.1248	8.13529	18.2601
397	09:48:00	13.5593	11.9652	25.5245
398	09:49:00	13.7262	8.91443	22.6407
399	09:49:00	11.8003	12.8572	24.6575
400	09:49:00	12.8958	7.33821	20.234
401	09:49:00	11.524	11.9242	23.4482
402	09:50:00	13.2914	10.2043	23.4956
403	09:50:00	13.8464	11.8737	25.7201
404	09:50:00	13.1703	12.4712	25.6415
405	09:50:00	13.5527	11.46	25.0127
406	09:51:00	10.3793	10.3537	20.733
407	09:51:00	13.8705	10.4791	24.3497
408	09:51:00	12.8074	9.51997	22.3274
409	09:51:00	10.7899	11.6356	22.4255
410	09:51:00	8.38874	12.1061	20.4948
411	09:52:00	8.17176	9.64632	17.8181
412	09:53:00	12.4245	12.9599	25.3844
413	09:53:00	11.8398	9.8461	21.6859
414	09:53:00	13.1416	11.818	24.9596
415	09:53:00	13.3908	9.67928	23.0701
416	09:54:00	12.7873	8.75732	21.5446
417	09:54:00	9.3455	12.5576	21.9031
418	09:55:00	10.8856	9.99295	20.8786
419	09:55:00	13.2449	12.3637	25.6085
420	09:55:00	10.3511	8.66778	19.0189
421	09:55:00	12.1151	8.16697	20.282
422	09:56:00	13.6737	9.45039	23.1241
423	09:56:00	9.15159	12.2077	21.3593
424	09:56:00	11.1437	11.2625	22.4061
425	09:56:00	10.2259	9.67104	19.8969
426	09:57:00	11.7942	8.07083	19.8651
427	09:57:00	13.6763	9.96109	23.6373
428	09:57:00	12.1722	10.1231	22.2953
429	09:59:00	13.549	9.8309	23.3799
430	09:59:00	11.9548	8.04959	20.0044
431	09:59:00	8.73904	12.5984	21.3375
432	09:59:00	10.5485	12.6429	23.1915
433	10:00:00	13.1266	12.5208	25.6474
434	10:00:00	12.8944	12.6036	25.4979
435	10:00:00	13.525	10.953	24.478
436	10:00:00	13.5151	11.8698	25.385
437	10:01:00	11.8444	12.9473	24.7917
438	10:01:00	13.1185	8.06095	21.1794
439	10:01:00	8.02673	7.19428	15.221
440	10:01:00	13.5604	12.831	26.3913
441	10:01:00	9.83386	12.427	22.2609
442	10:01:00	10.444	10.2792	20.7231
443	10:02:00	13.1654	11.3293	24.4947
444	10:02:00	9.81207	7.77346	17.5855
445	10:02:00	13.0414	12.4118	25.4533
446	10:02:00	10.0377	11.3198	21.3574
447	10:03:00	13.419	12.9205	26.3395
448	10:03:00	9.89648	7.76339	17.6599
449	10:03:00	10.4046	7.44569	17.8503
450	10:04:00	12.6404	7.32759	19.968
451	10:05:00	10.904	9.20502	20.109
452	10:05:00	9.44786	7.07489	16.5228
453	10:05:00	12.0707	11.744	23.8148
454	10:05:00	11.6615	9.5425	21.204
455	10:05:00	10.8413	11.8063	22.6476
456	10:05:00	9.45903	11.812	21.271
457	10:06:00	10.0953	7.08039	17.1757
458	10:06:00	12.8312	9.38777	22.219
459	10:06:00	11.3469	11.2185	22.5654
460	10:06:00	8.65902	9.19605	17.8551
461	10:06:00	8.05951	8.67125	16.7308
462	10:06:00	9.10086	9.56923	18.6701
463	10:07:00	13.4845	7.26038	20.7449
464	10:07:00	13.1062	8.96167	22.0679
465	10:07:00	11.0424	10.7421	21.7844
466	10:07:00	8.47481	8.12449	16.5993
467	10:08:00	10.517	12.6792	23.1962
468	10:09:00	12.1817	9.2931	21.4748
469	10:11:00	8.38581	8.46599	16.8518
470	10:11:00	11.4648	11.3569	22.8218
471	10:11:00	8.29536	12.0938	20.3891
472	10:12:00	11.1761	12.742	23.9181
473	10:12:00	8.69106	7.9606	16.6517
474	10:13:00	11.8519	10.5961	22.448
475	10:13:00	11.7212	11.467	23.1882
476	10:14:00	9.64965	10.5626	20.2123
477	10:15:00	9.48247	11.0312	20.5137
478	10:16:00	13.4457	10.7195	24.1653
479	10:17:00	11.2202	10.2922	21.5123
480	10:17:00	9.76098	12.9048	22.6658
481	10:17:00	8.97617	12.3463	21.3225
482	10:18:00	10.5258	9.37165	19.8975
483	10:18:00	12.1672	7.68044	19.8477
484	10:19:00	9.74432	7.29554	17.0399
485	10:19:00	8.39296	7.73629	16.1292
486	10:19:00	8.65554	8.82214	17.4777
487	10:20:00	9.19535	12.5409	21.7363
488	10:21:00	12.7301	12.8559	25.586
489	10:21:00	10.2508	9.29933	19.5501
490	10:23:00	9.55388	7.39717	16.951
491	10:23:00	8.33143	7.03461	15.366
492	10:24:00	12.0913	10.682	22.7732
493	10:24:00	9.07541	12.0035	21.0789
494	10:25:00	12.7127	10.4222	23.1349
495	10:25:00	10.8911	7.49733	18.3885
496	10:26:00	13.5034	7.83352	21.3369
497	10:26:00	9.96661	9.47237	19.439
498	10:26:00	11.4485	7.61415	19.0627
499	10:27:00	8.07562	10.0105	18.0862
500	10:29:00	12.9099	9.36543	22.2754
501	10:29:00	11.4573	9.64302	21.1003
502	10:30:00	12.0761	10.8616	22.9377
503	10:30:00	8.2027	12.8152	21.0179
504	10:31:00	8.57424	11.8385	20.4128
505	10:31:00	12.1035	9.9805	22.084
506	10:31:00	11.8878	9.32624	21.2141
507	10:32:00	13.5144	10.7523	24.2667
508	10:33:00	8.41163	8.74889	17.1605
509	10:35:00	13.2408	8.93988	22.1807
510	10:35:00	12.6327	7.80953	20.4422
511	10:36:00	10.4932	9.91696	20.4102
512	10:36:00	8.78408	7.31349	16.0976
513	10:36:00	11.3487	7.36201	18.7107
514	10:37:00	11.1761	11.3159	22.492
515	10:37:00	10.6317	11.7169	22.3486
516	10:38:00	13.9485	11.0479	24.9964
517	10:39:00	12.456	10.4892	22.9452
518	10:41:00	8.03259	7.75387	15.7865
519	10:41:00	13.5849	8.51817	22.1031
520	10:41:00	12.3449	9.57344	21.9183
521	10:42:00	8.02728	8.2902	16.3175
522	10:42:00	11.456	9.71206	21.1681
523	10:43:00	13.6492	12.0716	25.7208
524	10:43:00	8.91079	8.09574	17.0065
525	10:44:00	10.7674	10.7822	21.5495
526	10:45:00	11.7759	9.24439	21.0203
527	10:46:00	11.502	12.9004	24.4024
528	10:47:00	11.6128	11.9845	23.5972
529	10:47:00	11.7814	8.03366	19.8151
530	10:48:00	11.6684	8.60753	20.276
531	10:48:00	8.14191	11.8431	19.985
532	10:49:00	11.3768	10.899	22.2757
533	10:49:00	11.5275	9.54231	21.0698
534	10:50:00	9.04721	10.8834	19.9306
535	10:51:00	8.96353	9.93472	18.8983
536	10:51:00	9.61193	9.8937	19.5056
537	10:53:00	9.99994	8.66741	18.6673
538	10:53:00	12.2639	7.42592	19.6898
539	10:54:00	8.90768	7.81539	16.7231
540	10:54:00	12.5095	7.94101	20.4505
541	10:55:00	12.5813	8.81133	21.3926
542	10:55:00	8.30287	8.06973	16.3726
543	10:56:00	10.6242	8.85528	19.4794
544	10:56:00	10.3074	7.30982	17.6172
545	10:57:00	8.99814	11.0336	20.0317
546	10:59:00	11.6631	7.03864	18.7018
547	10:59:00	10.582	11.1791	21.7612
548	11:00:00	10.7067	8.23746	18.9442
549	11:00:00	11.8219	9.78512	21.607
550	11:01:00	12.6065	8.48979	21.0963
551	11:01:00	11.0673	12.783	23.8503
552	11:01:00	12.629	12.3316	24.9607
553	11:02:00	9.94794	10.4529	20.4009
554	11:03:00	12.4686	10.6326	23.1012
555	11:05:00	11.006	8.92816	19.9341
556	11:05:00	13.499	7.14026	20.6393
557	11:06:00	13.4948	7.39918	20.894
558	11:06:00	12.7142	12.3597	25.0739
559	11:06:00	9.54674	11.9984	21.5451
560	11:07:00	8.24445	9.32789	17.5723
561	11:07:00	9.55663	8.18509	17.7417
562	11:08:00	13.425	7.32649	20.7515
563	11:09:00	11.3445	7.01044	18.355
564	11:11:00	13.1972	12.8932	26.0905
565	11:11:00	11.2517	12.6653	23.917
566	11:11:00	13.9116	11.4181	25.3297
567	11:12:00	13.4796	10.9653	24.4449
568	11:12:00	13.0833	9.86807	22.9514
569	11:13:00	13.4974	8.64013	22.1375
570	11:13:00	11.1301	10.5392	21.6693
571	11:14:00	10.9519	11.2247	22.1767
572	11:15:00	8.29206	7.93551	16.2276
573	11:16:00	13.9568	12.7566	26.7134
574	11:17:00	12.5992	12.668	25.2672
575	11:17:00	12.6871	11.1044	23.7915
576	11:17:00	12.6096	8.4008	21.0104
577	11:18:00	8.58834	8.33891	16.9272
578	11:18:00	11.4961	7.10602	18.6022
579	11:19:00	8.99045	11.8693	20.8597
580	11:19:00	10.6026	12.9579	23.5604
581	11:19:00	12.2403	12.8447	25.085
582	11:20:00	12.6285	8.86883	21.4973
583	11:21:00	8.38874	9.31709	17.7058
584	11:21:00	12.8457	10.6842	23.5299
585	11:23:00	13.7233	12.6248	26.3481
586	11:23:00	8.96042	9.14643	18.1068
587	11:24:00	12.7966	8.14115	20.9377
588	11:24:00	8.17304	7.70553	15.8786
589	11:25:00	11.8036	9.68441	21.488
590	11:25:00	9.3878	9.77926	19.1671
591	11:26:00	12.9431	12.2575	25.2006
592	11:26:00	11.1462	8.96496	20.1112
593	11:26:00	11.5496	8.12339	19.673
594	11:27:00	11.4462	10.6807	22.1269
595	11:29:00	10.9988	12.2837	23.2825
596	11:29:00	9.9234	8.53484	18.4582
597	11:30:00	13.4734	10.9506	24.424
598	11:31:00	13.6387	8.14829	21.787
599	11:31:00	8.33967	12.3576	20.6973
600	11:31:00	12.7206	11.9096	24.6302
601	11:32:00	12.9001	10.955	23.8551
602	11:33:00	9.07395	10.9977	20.0716
603	11:35:00	13.3844	9.485	22.8694
604	11:35:00	10.0464	8.71612	18.7626
605	11:36:00	12.0074	10.3236	22.331
606	11:36:00	13.1004	12.4589	25.5593
607	11:37:00	13.443	9.59963	23.0426
608	11:37:00	8.90677	9.28138	18.1881
609	11:38:00	13.9705	10.6939	24.6644
610	11:39:00	12.6221	8.77142	21.3935
611	11:41:00	13.5168	11.5274	25.0442
612	11:41:00	10.1567	9.48958	19.6463
613	11:41:00	13.6481	8.32517	21.9732
614	11:42:00	9.78771	8.4182	18.2059
615	11:43:00	13.9824	7.03974	21.0222
616	11:43:00	13.1958	9.37294	22.5687
617	11:44:00	8.25105	8.08072	16.3318
618	11:45:00	11.7375	8.92926	20.6667
619	11:46:00	12.1024	12.1846	24.287
620	11:47:00	9.18857	9.86935	19.0579
621	11:47:00	12.4278	12.9048	25.3326
622	11:48:00	13.096	11.202	24.298
623	11:49:00	13.2958	10.0818	23.3775
624	11:49:00	11.0027	11.1845	22.1871
625	11:50:00	11.2052	8.48302	19.6882
626	11:51:00	8.89761	12.2676	21.1652
627	11:51:00	11.1087	12.371	23.4797
628	11:53:00	9.0452	9.19861	18.2438
629	11:53:00	9.22318	7.77511	16.9983
630	11:54:00	12.6366	10.4452	23.0818
631	11:55:00	11.8215	11.5	23.3215
632	11:55:00	9.19279	7.35304	16.5458
633	11:56:00	13.6995	7.10511	20.8046
634	11:56:00	9.12027	11.8204	20.9407
635	11:57:00	8.63045	7.03937	15.6698
636	11:59:00	11.9966	10.4544	22.451
637	11:59:00	13.5607	8.4984	22.0591
638	12:00:00	8.82382	11.9848	20.8086
639	12:01:00	11.3405	10.2132	21.5537
640	12:01:00	11.3533	11.8338	23.1871
641	12:01:00	8.18256	7.95108	16.1336
642	12:01:00	13.425	7.9758	21.4008
643	12:02:00	12.5078	11.8305	24.3383
644	12:03:00	9.82781	12.3011	22.1289
645	12:03:00	10.1697	8.32206	18.4917
646	12:04:00	11.2107	8.35191	19.5626
647	12:05:00	13.9685	9.80801	23.7765
648	12:05:00	8.81704	10.3275	19.1445
649	12:05:00	9.61687	10.5333	20.1502
650	12:05:00	10.0437	12.3435	22.3872
651	12:06:00	12.6922	9.46999	22.1622
652	12:06:00	12.7385	7.89669	20.6352
653	12:06:00	10.2889	11.7649	22.0538
654	12:07:00	10.5736	10.014	20.5876
655	12:07:00	9.89721	8.81225	18.7095
656	12:07:00	11.4368	7.46217	18.899
657	12:07:00	11.1557	12.3357	23.4914
658	12:08:00	11.3824	10.3714	21.7539
659	12:08:00	8.36457	7.9183	16.2829
660	12:09:00	9.98987	8.44676	18.4366
661	12:09:00	13.7198	11.9528	25.6726
662	12:09:00	8.75039	11.3665	20.1169
663	12:10:00	13.889	12.718	26.607
664	12:11:00	10.1072	8.72234	18.8296
665	12:11:00	12.5748	9.02246	21.5973
666	12:11:00	10.7315	8.71374	19.4452
667	12:11:00	11.8032	12.2683	24.0715
668	12:11:00	12.304	7.50887	19.8129
669	12:12:00	13.6319	7.70443	21.3364
670	12:12:00	10.2243	11.4761	21.7004
671	12:13:00	12.5161	7.75533	20.2714
672	12:13:00	9.03989	9.12775	18.1676
673	12:13:00	13.4514	10.4013	23.8527
674	12:13:00	8.72658	11.3474	20.074
675	12:14:00	10.9984	12.3934	23.3918
676	12:14:00	8.0119	12.048	20.0599
677	12:15:00	8.11737	12.3683	20.4856
678	12:15:00	11.4612	11.5723	23.0334
679	12:15:00	8.15491	10.4165	18.5714
680	12:16:00	13.7858	12.664	26.4498
681	12:16:00	13.0936	12.1324	25.226
682	12:17:00	13.56	8.43944	21.9994
683	12:17:00	11.0226	10.3469	21.3695
684	12:17:00	12.9532	8.24021	21.1934
685	12:17:00	12.4959	12.4071	24.903
686	12:17:00	11.9948	7.28877	19.2835
687	12:17:00	9.72765	12.7279	22.4555
688	12:18:00	11.0083	10.4619	21.4702
689	12:18:00	11.2209	7.19025	18.4112
690	12:19:00	8.94082	7.96463	16.9055
691	12:19:00	10.1455	9.50972	19.6552
692	12:19:00	10.1219	12.0284	22.1503
693	12:19:00	12.3685	7.73464	20.1031
694	12:20:00	11.2629	11.658	22.9208
695	12:21:00	12.194	9.27461	21.4686
696	12:21:00	12.0083	7.72732	19.7356
697	12:21:00	9.39293	7.07489	16.4678
698	12:23:00	9.80749	8.07193	17.8794
699	12:23:00	12.7025	7.48946	20.1919
700	12:23:00	13.0678	12.4265	25.4943
701	12:24:00	13.4236	7.80221	21.2258
702	12:25:00	9.1937	12.8502	22.0439
703	12:25:00	12.7935	9.97354	22.767
704	12:25:00	9.99573	9.42073	19.4165
705	12:26:00	13.1899	12.7724	25.9623
706	12:26:00	13.7865	12.2024	25.9889
707	12:26:00	12.7109	10.7682	23.4791
708	12:27:00	13.0427	11.5737	24.6164
709	12:27:00	13.9907	7.43342	21.4241
710	12:29:00	10.5407	10.6681	21.2087
711	12:29:00	10.038	8.59673	18.6348
712	12:29:00	13.1147	12.6871	25.8017
713	12:30:00	11.1418	7.46492	18.6067
714	12:31:00	10.405	8.95526	19.3602
715	12:31:00	8.23768	11.1015	19.3392
716	12:31:00	13.9004	11.5401	25.4404
717	12:31:00	8.3448	8.41032	16.7551
718	12:32:00	8.96976	11.7882	20.7579
719	12:33:00	9.45445	9.04498	18.4994
720	12:33:00	9.21494	12.0346	21.2496
721	12:35:00	8.40797	12.9941	21.4021
722	12:35:00	12.0513	12.707	24.7584
723	12:35:00	10.517	7.66561	18.1827
724	12:36:00	10.7437	7.88076	18.6245
725	12:36:00	8.76266	8.81024	17.5729
726	12:37:00	10.8944	7.75259	18.647
727	12:37:00	12.0759	7.3708	19.4467
728	12:37:00	12.3776	11.2661	23.6438
729	12:38:00	13.208	12.0692	25.2773
730	12:39:00	10.6857	8.9765	19.6622
731	12:39:00	11.8164	8.95837	20.7748
732	12:41:00	8.32447	7.94046	16.2649
733	12:41:00	8.32575	8.09061	16.4164
734	12:41:00	9.06149	7.71175	16.7732
735	12:41:00	9.68352	7.553	17.2365
736	12:42:00	11.187	12.1577	23.3447
737	12:43:00	11.9995	12.23	24.2295
738	12:43:00	10.3012	8.54363	18.8448
739	12:43:00	8.05457	8.44493	16.4995
740	12:44:00	13.1908	7.90878	21.0996
741	12:45:00	10.476	9.92575	20.4018
742	12:45:00	13.8885	11.9167	25.8052
743	12:46:00	10.8005	11.0187	21.8192
744	12:47:00	10.7544	9.88784	20.6422
745	12:47:00	11.4092	11.5565	22.9657
746	12:47:00	9.13492	12.3161	21.451
747	12:48:00	10.1691	11.9579	22.127
748	12:49:00	11.5855	12.6241	24.2096
749	12:49:00	11.3198	10.7924	22.1122
750	12:49:00	10.5473	9.96036	20.5076
751	12:50:00	13.4329	9.91733	23.3502
752	12:51:00	12.4917	7.21863	19.7103
753	12:51:00	8.91226	10.1312	19.0435
754	12:51:00	9.62896	12.9454	22.5744
755	12:53:00	8.23255	8.84503	17.0776
756	12:53:00	11.0951	8.12833	19.2235
757	12:53:00	12.6832	10.3057	22.989
758	12:54:00	9.80236	9.7712	19.5736
759	12:55:00	8.56142	8.14499	16.7064
760	12:55:00	9.635	11.4243	21.0593
761	12:55:00	12.2619	7.24848	19.5104
762	12:56:00	8.14081	9.19642	17.3372
763	12:56:00	8.32008	12.868	21.1881
764	12:57:00	8.04852	12.9729	21.0214
765	12:57:00	11.9166	7.30488	19.2214
766	12:59:00	12.5952	7.35359	19.9488
767	12:59:00	8.38527	10.1162	18.5014
768	12:59:00	10.5174	7.97067	18.4881
769	13:00:00	11.6688	8.377	20.0458
770	13:01:00	12.4051	9.06275	21.4678
771	13:01:00	10.1272	10.8508	20.978
772	13:01:00	12.6648	10.2716	22.9364
773	13:01:00	10.4486	11.6904	22.139
774	13:02:00	8.3805	11.2822	19.6627
775	13:03:00	9.31291	7.28877	16.6017
776	13:03:00	11.5934	12.9463	24.5397
777	13:05:00	12.7316	11.8691	24.6007
778	13:05:00	8.74343	9.63424	18.3777
779	13:05:00	9.33598	11.0781	20.414
780	13:06:00	11.9514	12.5069	24.4582
781	13:06:00	11.0924	12.0075	23.0999
782	13:07:00	13.2132	7.94192	21.1551
783	13:07:00	9.70476	10.4364	20.1412
784	13:07:00	10.2112	12.2406	22.4519
785	13:08:00	10.1155	11.4234	21.5389
786	13:09:00	11.027	7.7145	18.7415
787	13:09:00	12.7332	11.4436	24.1768
788	13:11:00	8.35322	7.08295	15.4362
789	13:11:00	10.0983	12.785	22.8833
790	13:11:00	9.58226	11.5216	21.1038
791	13:11:00	10.3652	7.6722	18.0374
792	13:12:00	9.13712	9.47438	18.6115
793	13:13:00	9.98328	8.29423	18.2775
794	13:13:00	11.3855	11.1883	22.5738
795	13:13:00	12.0766	7.34828	19.4249
796	13:14:00	8.15143	10.6322	18.7836
797	13:15:00	13.9606	9.61885	23.5795
798	13:15:00	9.99902	12.7557	22.7548
799	13:16:00	9.78497	10.2231	20.0081
800	13:17:00	12.8286	8.67968	21.5083
801	13:17:00	11.1737	9.2541	20.4278
802	13:17:00	12.6699	9.13782	21.8077
803	13:17:00	12.7129	9.35023	22.0631
804	13:18:00	13.6109	10.0682	23.6791
805	13:19:00	8.97012	10.0096	18.9797
806	13:19:00	10.3314	12.4166	22.748
807	13:19:00	12.1335	11.9517	24.0852
808	13:19:00	9.45738	9.72854	19.1859
809	13:20:00	11.1316	10.3028	21.4343
810	13:21:00	10.6619	8.71062	19.3725
811	13:21:00	8.94449	10.5608	19.5053
812	13:21:00	12.8784	12.3917	25.2701
813	13:23:00	9.52092	9.94772	19.4686
814	13:23:00	12.8905	7.55629	20.4468
815	13:23:00	12.0006	12.6308	24.6315
816	13:24:00	10.6835	10.5135	21.197
817	13:25:00	12.588	8.12998	20.718
818	13:25:00	10.036	12.7371	22.7731
819	13:25:00	8.14686	11.7948	19.9416
820	13:26:00	9.63298	11.2445	20.8775
821	13:26:00	11.1638	10.2495	21.4133
822	13:26:00	11.2667	8.4995	19.7662
823	13:27:00	9.88897	8.96625	18.8552
824	13:27:00	11.1786	9.87722	21.0558
825	13:29:00	12.9894	9.32514	22.3146
826	13:29:00	8.06958	10.0962	18.1658
827	13:29:00	13.636	8.46764	22.1036
828	13:30:00	8.48231	8.21476	16.6971
829	13:31:00	10.4105	12.6431	23.0536
830	13:31:00	8.91501	8.58538	17.5004
831	13:31:00	10.4564	7.37135	17.8278
832	13:31:00	11.899	11.2919	23.1909
833	13:32:00	12.6778	7.33912	20.0169
834	13:33:00	12.105	8.83459	20.9396
835	13:33:00	8.28401	11.246	19.53
836	13:35:00	10.1122	10.8913	21.0035
837	13:35:00	13.2903	7.60427	20.8945
838	13:35:00	11.4921	8.65899	20.1511
839	13:36:00	9.50792	10.4894	19.9973
840	13:36:00	11.1094	9.28889	20.3983
841	13:37:00	11.8197	11.1949	23.0146
842	13:37:00	12.7587	10.0329	22.7916
843	13:37:00	10.8891	10.4429	21.332
844	13:38:00	10.1845	7.66817	17.8527
845	13:39:00	8.65242	7.94284	16.5953
846	13:39:00	10.9404	12.315	23.2554
847	13:40:00	11.7378	7.46675	19.2046
848	13:40:00	11.1563	12.6389	23.7952
849	13:40:00	8.08661	11.9477	20.0343
850	13:40:00	8.88369	12.4219	21.3056
851	13:40:00	13.2903	10.1695	23.4597
852	13:43:00	13.9864	9.29969	23.2861
853	13:43:00	8.22266	8.1384	16.3611
854	13:43:00	9.32572	9.88821	19.2139
855	13:44:00	13.2221	9.97757	23.1997
856	13:45:00	10.9913	8.28068	19.272
857	13:45:00	13.0843	12.8973	25.9815
858	13:46:00	12.2806	11.7515	24.0321
859	13:47:00	8.23585	12.2313	20.4671
860	13:47:00	12.8277	7.20472	20.0324
861	13:47:00	9.40684	7.42573	16.8326
862	13:48:00	10.4231	11.1976	21.6207
863	13:49:00	8.66048	7.99612	16.6566
864	13:49:00	8.44496	10.0025	18.4474
865	13:50:00	9.53227	9.54799	19.0803
866	13:50:00	8.15693	12.907	21.0639
867	13:50:00	12.0002	9.77725	21.7775
868	13:51:00	12.1901	10.5221	22.7123
869	13:51:00	12.8459	12.6318	25.4776
870	13:53:00	9.05161	7.03644	16.088
871	13:53:00	11.3691	7.32118	18.6902
872	13:53:00	12.25	11.8693	24.1193
873	13:54:00	11.194	9.3202	20.5142
874	13:55:00	9.33982	12.7761	22.1159
875	13:55:00	9.75091	8.69836	18.4493
876	13:55:00	9.62511	11.9143	21.5394
877	13:56:00	10.7205	8.75988	19.4804
878	13:56:00	8.16077	9.41633	17.5771
879	13:57:00	8.02106	10.8483	18.8693
880	13:57:00	9.81426	8.40501	18.2193
881	13:59:00	9.55644	7.01062	16.5671
882	13:59:00	12.2361	7.86648	20.1026
883	13:59:00	9.66631	10.7767	20.443
884	14:00:00	12.4035	8.12302	20.5265
885	14:01:00	11.806	11.3282	23.1342
886	14:01:00	9.66741	8.55809	18.2255
887	14:01:00	10.1413	9.59413	19.7354
888	14:01:00	10.7447	9.52034	20.265
889	14:02:00	11.2596	12.0042	23.2638
890	14:03:00	10.5432	8.67327	19.2165
891	14:03:00	13.8021	12.5818	26.3838
892	14:05:00	10.9116	9.27332	20.185
893	14:05:00	13.2769	8.45317	21.7301
894	14:05:00	9.04025	8.63482	17.6751
895	14:06:00	10.3464	7.46986	17.8162
896	14:06:00	10.1206	8.19315	18.3138
897	14:07:00	10.2755	7.23328	17.5088
898	14:07:00	12.7103	12.7955	25.5058
899	14:07:00	13.7089	8.12137	21.8302
900	14:08:00	9.80273	12.9288	22.7315
901	14:09:00	9.26127	8.68719	17.9485
902	14:09:00	11.6366	10.2634	21.9
903	14:11:00	11.3376	7.80404	19.1416
904	14:11:00	9.51762	8.89868	18.4163
905	14:11:00	8.83993	7.89138	16.7313
906	14:11:00	9.14939	8.80309	17.9525
907	14:12:00	10.7994	7.23896	18.0384
908	14:13:00	8.89303	8.89502	17.788
909	14:13:00	12.1464	8.6035	20.7499
910	14:13:00	10.788	11.7472	22.5352
911	14:14:00	13.6435	9.61666	23.2601
912	14:15:00	11.7801	8.78808	20.5682
913	14:15:00	9.1298	9.89114	19.0209
914	14:16:00	9.1959	10.856	20.0519
915	14:17:00	13.466	9.76186	23.2279
916	14:17:00	11.8111	8.77654	20.5876
917	14:17:00	8.63173	12.1328	20.7645
918	14:17:00	11.6368	11.0674	22.7042
919	14:18:00	10.1113	7.6418	17.7531
920	14:19:00	13.5455	9.61885	23.1644
921	14:19:00	11.6943	8.07688	19.7711
922	14:19:00	9.81994	10.0684	19.8883
923	14:19:00	10.9468	7.39973	18.3465
924	14:20:00	8.39589	10.2795	18.6754
925	14:21:00	12.536	11.6485	24.1845
926	14:21:00	10.7208	8.62712	19.348
927	14:21:00	11.1499	8.10251	19.2524
928	14:23:00	13.5171	12.4346	25.9517
929	14:23:00	8.63393	12.1861	20.82
930	14:23:00	10.0867	10.6285	20.7153
931	14:24:00	13.9442	7.39351	21.3377
932	14:25:00	8.84652	10.2667	19.1132
933	14:25:00	10.3489	8.80346	19.1524
934	14:25:00	9.31089	10.7415	20.0524
935	14:26:00	10.7216	12.2326	22.9542
936	14:26:00	12.4881	12.994	25.482
937	14:26:00	13.5305	12.5583	26.0888
938	14:27:00	11.3683	12.6645	24.0329
939	14:27:00	11.9907	11.914	23.9047
940	14:29:00	9.61852	12.5633	22.1818
941	14:29:00	9.53905	9.11548	18.6545
942	14:29:00	12.4952	9.88052	22.3757
943	14:30:00	13.0843	9.55055	22.6348
944	14:31:00	11.1142	9.95157	21.0657
945	14:31:00	8.12653	9.5978	17.7243
946	14:31:00	9.30375	7.86172	17.1655
947	14:31:00	9.56761	7.20875	16.7764
948	14:32:00	11.0743	12.5102	23.5844
949	14:33:00	9.60607	8.30338	17.9095
950	14:33:00	8.01648	7.66176	15.6782
951	14:35:00	12.2835	10.884	23.1675
952	14:35:00	11.4385	7.78665	19.2251
953	14:35:00	9.75549	10.9845	20.74
954	14:36:00	13.5107	11.8305	25.3412
955	14:36:00	8.97067	10.5031	19.4738
956	14:37:00	8.87967	12.2696	21.1492
957	14:37:00	9.88641	12.3725	22.2589
958	14:37:00	8.85714	8.59215	17.4493
959	14:38:00	8.39497	7.14173	15.5367
960	14:39:00	10.1631	8.48302	18.6461
961	14:39:00	13.5208	8.63372	22.1545
962	14:41:00	11.0455	7.22211	18.2676
963	14:41:00	11.9286	12.6459	24.5745
964	14:41:00	13.1548	12.8797	26.0345
965	14:41:00	12.1083	7.45064	19.5589
966	14:42:00	9.57604	8.56011	18.1361
967	14:43:00	12.517	9.8384	22.3554
968	14:43:00	13.6741	9.95907	23.6331
969	14:43:00	13.226	7.40797	20.634
970	14:44:00	11.6152	7.59767	19.2128
971	14:45:00	9.96918	8.50938	18.4786
972	14:45:00	11.3698	7.0586	18.4284
973	14:45:00	11.6952	11.3758	23.071
974	14:46:00	12.3932	8.07797	20.4712
975	14:47:00	10.5114	11.3665	21.8778
976	14:47:00	8.81375	11.2467	20.0605
977	14:48:00	11.0539	9.57784	20.6318
978	14:49:00	12.5377	8.0441	20.5818
979	14:50:00	11.5373	7.13843	18.6758
980	14:51:00	12.9951	8.76006	21.7551
981	14:51:00	13.822	9.02924	22.8513
982	14:51:00	9.0267	8.27409	17.3008
983	14:51:00	11.4976	9.021	20.5186
984	14:51:00	9.40519	12.4221	21.8273
985	14:52:00	9.99719	9.0329	19.0301
986	14:52:00	9.45262	8.54125	17.9939
987	14:52:00	9.86151	9.64687	19.5084
988	14:52:00	13.8997	11.4774	25.3771
989	14:52:00	8.21882	11.4232	19.642
990	14:52:00	8.27888	7.63448	15.9134
991	14:53:00	13.0931	8.7727	21.8657
992	14:53:00	10.5249	9.28431	19.8092
993	14:53:00	13.0374	7.24207	20.2795
994	14:53:00	10.7833	8.07981	18.8631
995	14:54:00	11.5719	8.86755	20.4395
996	14:55:00	12.4983	7.2981	19.7964
997	14:57:00	10.726	10.5368	21.2628
998	14:59:00	13.371	11.4965	24.8675
999	14:59:00	9.40629	8.79119	18.1975
1000	14:59:00	12.5265	12.7859	25.3124
1001		11.0743	8.9657	20.0399

## Sheet: Sheet4
Number	Arrival time	X1	X2	X3
1	08:00:00	11.1206	17.9097	29.0303			X1	X2	X3
2	08:00:00	9.89923	12.5918	22.491		MEAN	10	15	25
3	08:00:00	10.5996	15.1916	25.7912
4	08:01:00	8.27052	13.5359	21.8065
5	08:01:00	9.29899	14.8239	24.1229
6	08:01:00	10.0172	16.7442	26.7614
7	08:01:00	8.66933	12.3887	21.0581
8	08:01:00	11.642	15.9616	27.6036
9	08:02:00	11.8876	16.5534	28.441
10	08:02:00	11.8076	17.3615	29.1691
11	08:02:00	11.6379	14.6482	26.2861
12	08:03:00	10.6941	16.2692	26.9633
13	08:03:00	11.9293	14.1197	26.049
14	08:03:00	8.87759	17.9555	26.8331
15	08:03:00	10.4744	12.7022	23.1767
16	08:04:00	11.1454	17.4547	28.6001
17	08:04:00	10.3875	15.9534	26.3409
18	08:05:00	9.97992	15.9839	25.9639
19	08:05:00	9.99384	14.9305	24.9243
20	08:05:00	11.3347	13.1212	24.4559
21	08:05:00	11.8966	12.02	23.9166
22	08:06:00	8.26063	12.2206	20.4813
23	08:07:00	11.6108	13.9988	25.6097
24	08:07:00	10.4577	13.3096	23.7673
25	08:07:00	10.5509	17.0843	27.6351
26	08:07:00	8.39137	16.7157	25.107
27	08:07:00	10.4456	17.7306	28.1763
28	08:08:00	9.74932	15.6344	25.3837
29	08:08:00	8.85891	14.0464	22.9054
30	08:08:00	10.2078	12.5303	22.7381
31	08:08:00	10.9067	14.6454	25.5521
32	08:08:00	10.2357	16.4181	26.6538
33	08:09:00	10.9859	17.2939	28.2799
34	08:09:00	9.48235	15.4418	24.9241
35	08:09:00	10.875	17.6039	28.4789
36	08:10:00	8.68252	15.5086	24.1911
37	08:11:00	9.41032	16.9971	26.4074
38	08:11:00	10.453	16.7953	27.2483
39	08:11:00	10.6143	13.9939	24.6082
40	08:11:00	11.3629	13.4665	24.8294
41	08:11:00	10.1201	12.2965	22.4165
42	08:11:00	10.7367	13.6993	24.4359
43	08:11:00	8.53359	13.8994	22.433
44	08:11:00	11.2704	14.8131	26.0835
45	08:12:00	11.4715	14.3125	25.7841
46	08:12:00	9.24931	15.747	24.9963
47	08:13:00	11.926	12.6858	24.6118
48	08:13:00	8.40297	12.022	20.4249
49	08:13:00	9.83978	16.9149	26.7547
50	08:13:00	9.75958	16.4514	26.211
51	08:14:00	8.80837	17.4406	26.249
52	08:14:00	10.7426	17.9471	28.6897
53	08:14:00	11.1804	14.1946	25.375
54	08:14:00	10.6991	16.5855	27.2845
55	08:14:00	8.98941	13.7077	22.6971
56	08:15:00	11.5533	13.3682	24.9215
57	08:15:00	9.63201	14.5711	24.2031
58	08:15:00	9.8565	15.6095	25.466
59	08:15:00	8.48708	15.9528	24.4399
60	08:15:00	8.62685	15.3498	23.9767
61	08:15:00	8.2826	16.4729	24.7555
62	08:16:00	10.5799	16.3775	26.9574
63	08:17:00	9.42387	12.1946	21.6185
64	08:17:00	9.0972	13.091	22.1882
65	08:17:00	11.2245	15.5307	26.7552
66	08:17:00	10.1102	13.3076	23.4178
67	08:18:00	9.52385	12.2446	21.7685
68	08:18:00	9.45097	12.963	22.414
69	08:18:00	10.023	14.221	24.244
70	08:18:00	8.67434	15.2054	23.8797
71	08:18:00	9.33512	15.9861	25.3213
72	08:19:00	10.3579	17.4151	27.773
73	08:19:00	9.72576	13.8934	23.6191
74	08:19:00	11.9597	12.926	24.8857
75	08:19:00	11.305	15.1374	26.4425
76	08:19:00	11.9465	17.4408	29.3873
77	08:19:00	9.53471	14.1254	23.6601
78	08:19:00	9.59734	15.0651	24.6624
79	08:20:00	10.8314	12.9297	23.761
80	08:20:00	9.15079	15.2892	24.44
81	08:20:00	11.2671	17.3362	28.6033
82	08:20:00	10.2779	13.8637	24.1416
83	08:20:00	9.41484	13.1439	22.5587
84	08:21:00	8.75161	13.1106	21.8622
85	08:21:00	10.7314	15.6016	26.333
86	08:21:00	8.12464	16.5152	24.6398
87	08:21:00	10.039	16.9367	26.9757
88	08:21:00	11.7379	14.2224	25.9603
89	08:21:00	9.14164	17.6048	26.7465
90	08:21:00	8.9501	16.0627	25.0128
91	08:22:00	8.90066	14.8994	23.8
92	08:22:00	10.6146	14.6848	25.2994
93	08:22:00	11.6966	14.6613	26.358
94	08:23:00	11.0205	13.0741	24.0946
95	08:23:00	11.6182	12.7854	24.4035
96	08:23:00	9.27934	13.8705	23.1498
97	08:23:00	10.4464	15.7565	26.2029
98	08:23:00	8.95181	16.2811	25.2329
99	08:23:00	8.03919	12.3404	20.3796
100	08:24:00	11.0963	15.721	26.8173
101	08:24:00	10.5752	14.5304	25.1056
102	08:24:00	11.3661	13.3706	24.7367
103	08:25:00	9.77801	15.678	25.456
104	08:25:00	10.7879	13.3708	24.1587
105	08:25:00	9.22159	12.1518	21.3734
106	08:25:00	8.92703	14.1169	23.044
107	08:26:00	8.60134	16.6345	25.2359
108	08:26:00	11.7743	12.8332	24.6074
109	08:26:00	9.96356	13.0148	22.9784
110	08:26:00	11.3877	13.0401	24.4277
111	08:26:00	11.7931	17.543	29.336
112	08:26:00	8.58107	16.4293	25.0103
113	08:27:00	10.0923	15.1973	25.2897
114	08:27:00	10.2664	15.7807	26.0471
115	08:27:00	8.61867	16.8605	25.4792
116	08:28:00	11.9447	15.6527	27.5974
117	08:28:00	11.8007	14.6192	26.4199
118	08:28:00	9.78472	12.3743	22.159
119	08:29:00	8.01807	12.091	20.1091
120	08:29:00	8.23499	16.1552	24.3901
121	08:29:00	10.409	14.8369	25.2459
122	08:29:00	10.6851	17.6197	28.3048
123	08:29:00	9.64849	17.4373	27.0858
124	08:30:00	10.8265	12.5393	23.3658
125	08:30:00	10.7578	13.4127	24.1705
126	08:30:00	9.55791	13.7194	23.2773
127	08:30:00	8.40419	14.62	23.0241
128	08:31:00	11.0371	13.6487	24.6858
129	08:31:00	8.88699	16.7949	25.6819
130	08:31:00	10.3012	17.391	27.6922
131	08:32:00	10.5394	16.3046	26.844
132	08:32:00	10.264	12.0416	22.3056
133	08:32:00	10.1304	12.6475	22.7779
134	08:33:00	10.3375	16.6247	26.9621
135	08:33:00	9.51433	16.5686	26.0829
136	08:33:00	8.93924	16.3355	25.2748
137	08:33:00	8.7488	17.5677	26.3165
138	08:33:00	10.2139	17.2853	27.4993
139	08:33:00	11.6973	13.8514	25.5487
140	08:34:00	9.93023	16.109	26.0392
141	08:35:00	8.22779	15.125	23.3528
142	08:35:00	9.21073	16.74	25.9507
143	08:35:00	8.0387	12.8214	20.8601
144	08:35:00	8.01111	16.053	24.0641
145	08:35:00	11.3636	16.1658	27.5294
146	08:35:00	11.5814	12.6999	24.2813
147	08:35:00	9.85089	16.5976	26.4484
148	08:36:00	11.0296	15.0514	26.081
149	08:36:00	11.264	14.3132	25.5773
150	08:36:00	10.0512	14.4656	24.5168
151	08:37:00	8.81069	17.7647	26.5754
152	08:37:00	8.39332	12.8864	21.2798
153	08:37:00	8.38783	14.607	22.9948
154	08:37:00	11.199	14.7622	25.9612
155	08:38:00	11.3172	17.6206	28.9378
156	08:38:00	8.50197	16.2507	24.7527
157	08:38:00	8.74856	16.2147	24.9632
158	08:38:00	9.34574	15.3502	24.6959
159	08:39:00	11.3226	16.0887	27.4113
160	08:39:00	8.75002	12.755	21.505
161	08:39:00	8.40687	13.1571	21.564
162	08:39:00	9.5772	16.6034	26.1806
163	08:39:00	11.7673	13.7381	25.5054
164	08:39:00	11.7247	16.6221	28.3468
165	08:40:00	11.3773	13.982	25.3593
166	08:40:00	10.5233	16.2383	26.7616
167	08:40:00	10.7404	16.345	27.0855
168	08:40:00	11.223	16.7479	27.9709
169	08:40:00	10.0743	12.3236	22.3978
170	08:40:00	11.5205	17.382	28.9025
171	08:41:00	10.4919	17.4364	27.9283
172	08:41:00	9.71624	14.8245	24.5407
173	08:41:00	11.4221	17.2875	28.7096
174	08:41:00	10.7828	13.1697	23.9525
175	08:41:00	9.42082	15.2497	24.6705
176	08:41:00	10.8834	14.2087	25.0921
177	08:42:00	9.75347	15.5967	25.3501
178	08:42:00	11.2044	14.0563	25.2608
179	08:42:00	11.1668	15.5498	26.7166
180	08:43:00	8.83975	15.222	24.0618
181	08:43:00	9.62261	16.4375	26.0601
182	08:43:00	8.42116	13.0285	21.4497
183	08:43:00	10.9256	16.7378	27.6634
184	08:43:00	9.68645	15.574	25.2604
185	08:44:00	11.6577	14.9417	26.5994
186	08:44:00	9.75433	14.9098	24.6641
187	08:44:00	9.11881	12.6907	21.8095
188	08:44:00	11.0053	17.5939	28.5992
189	08:45:00	8.57631	13.2422	21.8185
190	08:45:00	10.6621	12.9401	23.6022
191	08:46:00	8.53786	15.7692	24.307
192	08:46:00	10.9234	16.957	27.8804
193	08:46:00	8.4911	13.0421	21.5332
194	08:46:00	9.32377	14.8223	24.1461
195	08:46:00	9.09134	15.4297	24.521
196	08:47:00	8.37367	16.5963	24.9699
197	08:47:00	8.62905	16.6312	25.2603
198	08:47:00	9.98297	13.4198	23.4028
199	08:47:00	8.27747	12.882	21.1595
200	08:47:00	10.1752	16.4844	26.6596
201	08:48:00	8.58937	16.2907	24.88
202	08:48:00	11.6719	16.2949	27.9667
203	08:48:00	9.50969	17.2245	26.7342
204	08:48:00	10.5592	16.9735	27.5326
205	08:48:00	10.2662	15.021	25.2871
206	08:49:00	8.94424	17.2729	26.2171
207	08:49:00	10.4169	17.4986	27.9156
208	08:50:00	10.7653	16.3826	27.1479
209	08:50:00	9.55986	16.5322	26.092
210	08:50:00	9.24174	12.2228	21.4646
211	08:51:00	9.24723	14.0996	23.3468
212	08:51:00	8.3329	16.5177	24.8506
213	08:51:00	11.0024	15.4326	26.435
214	08:51:00	9.51677	14.2405	23.7573
215	08:52:00	9.49651	15.979	25.4755
216	08:52:00	11.7131	16.8131	28.5262
217	08:52:00	10.4224	15.5555	25.9779
218	08:53:00	8.73916	14.4194	23.1586
219	08:53:00	8.89029	15.0774	23.9677
220	08:53:00	9.82574	16.781	26.6068
221	08:54:00	8.77297	17.3586	26.1315
222	08:54:00	10.9102	17.401	28.3113
223	08:54:00	8.84036	12.4263	21.2666
224	08:55:00	8.1869	13.4585	21.6454
225	08:55:00	10.2504	14.3358	24.5862
226	08:55:00	11.2099	13.8888	25.0987
227	08:55:00	10.5046	17.3554	27.86
228	08:55:00	9.2316	13.5361	22.7677
229	08:55:00	11.8246	17.3794	29.204
230	08:56:00	11.9012	13.3157	25.2169
231	08:56:00	9.57195	16.2414	25.8133
232	08:56:00	8.45705	16.859	25.3161
233	08:57:00	9.31095	15.0266	24.3376
234	08:57:00	8.61818	16.8499	25.4681
235	08:57:00	11.9003	12.2386	24.1389
236	08:57:00	8.01062	14.9865	22.9972
237	08:58:00	11.105	14.5324	25.6374
238	08:58:00	9.66118	17.9291	27.5903
239	08:58:00	10.1296	12.4272	22.5568
240	08:59:00	11.3491	15.4976	26.8467
241	08:59:00	8.70559	17.7024	26.408
242	08:59:00	8.92508	12.5092	21.4343
243	08:59:00	11.3978	15.8171	27.2149
244	09:00:00	8.59206	15.7289	24.3209
245	09:00:00	11.1544	16.4271	27.5815
246	09:01:00	11.0852	16.2163	27.3015
247	09:01:00	8.28224	16.6439	24.9261
248	09:01:00	8.19678	14.6362	22.833
249	09:01:00	8.511	17.8502	26.3612
250	09:02:00	9.66607	16.5857	26.2517
251	09:02:00	11.0935	16.3969	27.4903
252	09:02:00	8.57741	16.4624	25.0398
253	09:02:00	11.4961	16.1136	27.6097
254	09:02:00	8.61867	13.5821	22.2008
255	09:03:00	9.64507	17.013	26.6581
256	09:03:00	9.29545	12.9022	22.1976
257	09:03:00	8.41969	16.612	25.0317
258	09:03:00	8.02942	16.5822	24.6116
259	09:03:00	10.6252	12.6788	23.304
260	09:04:00	11.4441	17.4508	28.8949
261	09:04:00	10.5269	17.6991	28.2261
262	09:05:00	8.58754	13.0091	21.5967
263	09:05:00	10.695	12.6726	23.3676
264	09:05:00	10.8548	12.6233	23.4781
265	09:05:00	10.8803	13.7773	24.6576
266	09:06:00	11.4349	16.8101	28.2451
267	09:07:00	11.438	16.6895	28.1274
268	09:07:00	9.74749	15.7329	25.4804
269	09:07:00	11.9078	14.7155	26.6234
270	09:07:00	8.02441	13.9565	21.981
271	09:07:00	8.28626	17.0821	25.3683
272	09:07:00	10.4523	15.9147	26.3671
273	09:08:00	10.7386	13.5249	24.2636
274	09:08:00	8.61061	15.1634	23.774
275	09:09:00	11.5493	15.4593	27.0086
276	09:09:00	8.82534	12.0837	20.909
277	09:09:00	9.45427	17.2368	26.6911
278	09:09:00	11.9982	15.008	27.0061
279	09:09:00	11.6666	14.0757	25.7424
280	09:10:00	10.9863	12.5138	23.5001
281	09:10:00	11.3779	12.915	24.2929
282	09:10:00	9.17252	13.6401	22.8126
283	09:11:00	10.8154	17.4536	28.269
284	09:11:00	11	15.7252	26.7252
285	09:11:00	10.5277	13.7452	24.2729
286	09:11:00	11.4408	14.27	25.7108
287	09:11:00	8.99197	16.6695	25.6615
288	09:12:00	9.12882	13.3675	22.4963
289	09:12:00	11.3597	15.1321	26.4918
290	09:13:00	11.7015	14.6181	26.3197
291	09:13:00	10.6964	15.751	26.4474
292	09:13:00	8.28138	16.7873	25.0686
293	09:13:00	9.92486	17.7497	27.6746
294	09:14:00	9.47649	13.5213	22.9978
295	09:14:00	8.34278	12.6129	20.9557
296	09:15:00	8.27931	15.9664	24.2457
297	09:15:00	9.56438	13.4759	23.0403
298	09:16:00	8.32191	14.8763	23.1982
299	09:17:00	8.52187	17.9749	26.4968
300	09:17:00	11.5715	16.5186	28.0902
301	09:18:00	10.2697	13.1521	23.4219
302	09:18:00	8.24976	14.1107	22.3605
303	09:18:00	9.23966	12.6967	21.9364
304	09:18:00	8.01721	15.4324	23.4496
305	09:19:00	8.83169	12.1046	20.9362
306	09:19:00	9.78008	15.37	25.1501
307	09:19:00	10.2571	16.9711	27.2282
308	09:20:00	8.36561	13.2477	21.6133
309	09:20:00	8.90335	14.3651	23.2684
310	09:20:00	8.25282	16.6052	24.8581
311	09:21:00	8.65822	15.8056	24.4638
312	09:22:00	10.0551	13.3537	23.4089
313	09:22:00	10.1019	17.5274	27.6293
314	09:23:00	11.0216	16.7526	27.7742
315	09:23:00	9.76775	16.239	26.0068
316	09:23:00	8.95706	16.0945	25.0516
317	09:25:00	11.2749	13.1789	24.4537
318	09:26:00	8.15442	12.1886	20.343
319	09:26:00	9.54607	16.723	26.2691
320	09:26:00	8.69204	12.3713	21.0634
321	09:26:00	9.05545	12.8445	21.9
322	09:26:00	9.26994	12.6508	21.9207
323	09:26:00	10.5863	14.1105	24.6968
324	09:27:00	9.13919	14.4295	23.5687
325	09:27:00	10.8316	16.3786	27.2102
326	09:27:00	9.12772	13.8106	22.9383
327	09:29:00	11.8369	14.6868	26.5237
328	09:29:00	9.76702	14.5143	24.2813
329	09:29:00	11.2545	16.7428	27.9973
330	09:30:00	10.6048	16.6867	27.2915
331	09:30:00	10.1769	12.6803	22.8572
332	09:31:00	9.40934	17.087	26.4964
333	09:31:00	11.4104	12.111	23.5213
334	09:33:00	11.678	13.0844	24.7624
335	09:33:00	9.9671	16.6931	26.6602
336	09:33:00	10.1113	17.2864	27.3977
337	09:33:00	9.78289	17.2342	27.0171
338	09:33:00	9.0397	15.2515	24.2912
339	09:34:00	10.7022	15.4848	26.187
340	09:35:00	10.6711	17.3241	27.9952
341	09:35:00	8.12757	15.003	23.1306
342	09:36:00	8.97159	12.9353	21.9069
343	09:37:00	8.89126	17.5514	26.4426
344	09:37:00	9.50188	13.501	23.0028
345	09:39:00	9.38725	14.1508	23.5381
346	09:39:00	10.1007	14.0298	24.1304
347	09:39:00	8.28761	13.9326	22.2202
348	09:39:00	10.4384	15.5326	25.971
349	09:40:00	10.7701	16.0273	26.7974
350	09:40:00	8.66347	15.9999	24.6634
351	09:41:00	10.5975	16.6891	27.2866
352	09:41:00	11.1151	12.8687	23.9838
353	09:41:00	9.11747	14.3859	23.5034
354	09:42:00	10.9037	16.2714	27.1751
355	09:42:00	8.78787	16.4835	25.2713
356	09:43:00	11.5381	15.6998	27.2378
357	09:43:00	9.68584	17.1203	26.8062
358	09:43:00	11.2257	16.7732	27.9988
359	09:43:00	11.1234	17.7061	28.8295
360	09:45:00	10.479	13.3314	23.8104
361	09:45:00	11.4674	15.886	27.3534
362	09:45:00	8.7333	16.8167	25.55
363	09:46:00	10.0523	12.5786	22.6309
364	09:47:00	11.3128	13.6194	24.9323
365	09:47:00	8.17444	12.549	20.7234
366	09:47:00	8.7748	15.5079	24.2827
367	09:47:00	8.07117	16.6796	24.7508
368	09:47:00	8.92679	12.1498	21.0766
369	09:48:00	10.0147	16.3932	26.4079
370	09:48:00	10.121	17.8685	27.9896
371	09:48:00	10.6901	15.3204	26.0105
372	09:49:00	11.3247	12.8529	24.1776
373	09:49:00	9.37773	13.0289	22.4066
374	09:49:00	8.40114	17.8634	26.2645
375	09:49:00	10.6241	15.2189	25.843
376	09:50:00	11.5504	14.7384	26.2888
377	09:50:00	11.5631	16.9378	28.5009
378	09:50:00	8.4225	12.516	20.9385
379	09:51:00	9.33695	14.9008	24.2378
380	09:51:00	11.5582	14.4392	25.9974
381	09:51:00	9.67058	16.5908	26.2614
382	09:51:00	11.9961	14.3026	26.2987
383	09:52:00	8.06116	16.27	24.3311
384	09:53:00	9.65252	17.2514	26.904
385	09:53:00	8.78115	14.0798	22.8609
386	09:53:00	9.89654	14.0089	23.9055
387	09:55:00	10.4198	16.7834	27.2032
388	09:55:00	9.12333	16.3569	25.4803
389	09:55:00	10.5511	16.1969	26.748
390	09:55:00	8.57997	17.2421	25.8221
391	09:55:00	8.77358	14.6701	23.4437
392	09:55:00	11.7012	16.9191	28.6203
393	09:56:00	11.3446	16.9015	28.2461
394	09:56:00	8.28285	16.7799	25.0628
395	09:57:00	8.42225	14.6306	23.0528
396	09:57:00	9.45854	16.7349	26.1934
397	09:57:00	9.03177	14.11	23.1418
398	09:59:00	11.1313	17.9491	29.0804
399	09:59:00	9.7796	12.4525	22.2321
400	09:59:00	10.7812	14.134	24.9152
401	10:00:00	11.5753	16.7495	28.3248
402	10:00:00	11.8805	15.218	27.0985
403	10:01:00	10.6516	17.985	28.6366
404	10:01:00	10.0342	14.8126	24.8468
405	10:01:00	10.53	13.0089	23.5389
406	10:01:00	9.91388	13.1911	23.105
407	10:01:00	8.74075	16.9015	25.6423
408	10:02:00	8.54897	12.2858	20.8348
409	10:02:00	8.58327	17.7275	26.3108
410	10:02:00	11.125	14.1935	25.3185
411	10:03:00	10.5026	14.6981	25.2008
412	10:03:00	8.55544	15.652	24.2074
413	10:03:00	8.25831	13.8569	22.1152
414	10:04:00	10.3054	17.6336	27.939
415	10:05:00	10.4774	15.3562	25.8336
416	10:05:00	11.6846	15.3489	27.0335
417	10:05:00	10.9068	13.9371	24.844
418	10:05:00	10.6678	13.3294	23.9972
419	10:05:00	11.2247	12.1111	23.3359
420	10:05:00	11.6656	14.5978	26.2634
421	10:06:00	9.11551	14.5183	23.6338
422	10:06:00	11.1252	13.9886	25.1138
423	10:06:00	11.9839	16.7664	28.7503
424	10:07:00	8.84475	17.2163	26.061
425	10:07:00	9.65264	15.472	25.1246
426	10:07:00	9.95379	13.0265	22.9803
427	10:07:00	8.18641	12.9837	21.1701
428	10:07:00	8.14844	15.4888	23.6373
429	10:09:00	10.077	15.1253	25.2023
430	10:09:00	11.4631	14.9135	26.3766
431	10:09:00	9.94476	15.9964	25.9412
432	10:10:00	8.11695	12.7868	20.9038
433	10:10:00	10.1373	15.1579	25.2952
434	10:10:00	8.29933	12.2355	20.5348
435	10:11:00	9.64214	16.1735	25.8156
436	10:11:00	10.633	16.6184	27.2514
437	10:11:00	9.08524	12.1961	21.2814
438	10:11:00	10.0067	14.6586	24.6652
439	10:11:00	10.7501	12.8798	23.6299
440	10:13:00	10.9716	12.8015	23.7731
441	10:13:00	10.0273	16.0466	26.0739
442	10:13:00	10.4705	15.9816	26.4521
443	10:15:00	11.9965	12.0661	24.0626
444	10:15:00	9.79473	12.4457	22.2404
445	10:15:00	10.4409	17.5016	27.9424
446	10:16:00	8.86978	16.467	25.3368
447	10:17:00	11.011	14.0252	25.0362
448	10:17:00	10.7159	14.4284	25.1443
449	10:17:00	11.9797	17.6572	29.637
450	10:17:00	8.76101	16.6371	25.3981
451	10:17:00	9.57097	14.7558	24.3268
452	10:17:00	9.06021	17.057	26.1172
453	10:17:00	8.69289	17.6818	26.3746
454	10:18:00	9.92096	15.7214	25.6423
455	10:18:00	8.57546	17.3692	25.9446
456	10:18:00	11.446	17.5992	29.0452
457	10:18:00	10.7834	14.9684	25.7518
458	10:19:00	9.57097	14.945	24.5159
459	10:19:00	10.8692	16.9738	27.8431
460	10:19:00	11.8094	13.3753	25.1848
461	10:19:00	11.0299	12.6143	23.6442
462	10:20:00	11.6111	16.8437	28.4547
463	10:20:00	8.04407	15.4819	23.5259
464	10:20:00	11.5013	15.0944	26.5957
465	10:21:00	10.9987	16.161	27.1598
466	10:21:00	8.48427	14.7934	23.2776
467	10:21:00	9.34245	17.7682	27.1106
468	10:21:00	9.07877	14.1235	23.2023
469	10:23:00	10.1694	12.5316	22.7009
470	10:23:00	10.3015	17.9432	28.2447
471	10:23:00	8.78555	17.6224	26.408
472	10:24:00	11.4169	16.3806	27.7974
473	10:25:00	11.0988	13.1097	24.2085
474	10:25:00	9.84698	15.7371	25.5841
475	10:25:00	8.65542	14.934	23.5894
476	10:26:00	11.7653	12.5329	24.2981
477	10:26:00	11.7502	17.8868	29.6371
478	10:27:00	10.0927	17.2143	27.307
479	10:27:00	11.4519	12.542	23.9939
480	10:29:00	10.3764	15.1947	25.5712
481	10:29:00	10.1103	12.6257	22.736
482	10:29:00	10.8455	15.2727	26.1183
483	10:30:00	10.4519	16.1932	26.6451
484	10:30:00	11.328	14.8058	26.1338
485	10:30:00	8.22156	17.9716	26.1932
486	10:31:00	9.15177	17.0863	26.238
487	10:31:00	10.9947	16.0403	27.0351
488	10:31:00	11.166	14.882	26.048
489	10:32:00	8.7532	14.4486	23.2018
490	10:32:00	10.0849	14.8611	24.946
491	10:33:00	8.61989	15.1235	23.7434
492	10:33:00	8.99283	16.3256	25.3185
493	10:33:00	11.235	14.2836	25.5185
494	10:33:00	10.541	14.1202	24.6612
495	10:33:00	8.18043	17.2685	25.4489
496	10:33:00	9.62676	15.4798	25.1066
497	10:34:00	9.08219	13.9886	23.0708
498	10:34:00	8.66665	17.7017	26.3684
499	10:35:00	10.0583	15.8389	25.8972
500	10:35:00	9.45476	17.6186	27.0733
501	10:35:00	10.5335	14.6439	25.1775
502	10:35:00	9.54558	16.6593	26.2048
503	10:35:00	11.6063	15.7847	27.391
504	10:35:00	8.60805	16.5553	25.1633
505	10:35:00	8.62734	17.8187	26.4461
506	10:36:00	11.7671	12.2543	24.0214
507	10:36:00	9.94147	16.4185	26.3599
508	10:36:00	11.081	14.0633	25.1443
509	10:36:00	11.3437	16.0634	27.4071
510	10:37:00	9.50237	12.2245	21.7269
511	10:37:00	10.2154	17.3597	27.5751
512	10:37:00	8.42091	17.7898	26.2107
513	10:38:00	9.03385	17.9169	26.9507
514	10:38:00	10.7149	13.5152	24.2302
515	10:39:00	9.48527	17.0868	26.5721
516	10:39:00	8.61415	13.3537	21.9679
517	10:39:00	10.2652	12.36	22.6252
518	10:39:00	10.1273	16.6666	26.7938
519	10:40:00	8.31275	12.5296	20.8423
520	10:41:00	9.7907	17.3163	27.107
521	10:41:00	11.2038	14.6584	25.8622
522	10:41:00	9.5706	12.0379	21.6085
523	10:41:00	8.2129	17.1436	25.3565
524	10:41:00	8.37574	14.7082	23.084
525	10:41:00	9.66228	14.5269	24.1892
526	10:42:00	8.34364	13.0611	21.4048
527	10:43:00	11.0811	15.9021	26.9832
528	10:43:00	9.31046	13.8042	23.1147
529	10:43:00	8.93594	16.5584	25.4943
530	10:45:00	8.20289	16.7078	24.9107
531	10:45:00	10.7203	12.6429	23.3632
532	10:45:00	11.969	15.8312	27.8002
533	10:45:00	10.5535	17.8488	28.4023
534	10:46:00	11.6111	14.3592	25.9703
535	10:47:00	8.59584	16.2103	24.8061
536	10:47:00	11.3943	12.2961	23.6904
537	10:47:00	9.06668	16.7625	25.8292
538	10:48:00	9.86834	17.2659	27.1343
539	10:48:00	11.9415	12.8235	24.765
540	10:49:00	8.48134	17.6246	26.106
541	10:49:00	8.0033	17.7689	25.7722
542	10:49:00	11.7522	15.7847	27.5369
543	10:49:00	10.3414	17.118	27.4593
544	10:50:00	8.72951	15.7931	24.5227
545	10:51:00	10.1108	12.2913	22.4021
546	10:51:00	9.28837	16.5814	25.8698
547	10:52:00	8.9147	15.2878	24.2025
548	10:52:00	11.1894	14.6476	25.837
549	10:53:00	9.01199	14.507	23.519
550	10:53:00	11.2818	16.9837	28.2656
551	10:53:00	10.2261	12.7738	23
552	10:54:00	11.2315	14.5908	25.8224
553	10:54:00	11.4018	12.0308	23.4326
554	10:55:00	9.22819	12.676	21.9042
555	10:55:00	11.0479	17.9319	28.9798
556	10:56:00	10.7598	13.3292	24.0891
557	10:57:00	8.90628	12.4259	21.3322
558	10:57:00	10.2351	17.9216	28.1567
559	10:57:00	10.0987	12.1166	22.2153
560	10:57:00	11.4952	15.3658	26.861
561	10:58:00	8.73244	15.4751	24.2075
562	10:58:00	9.57451	14.4971	24.0716
563	10:58:00	8.88406	13.6253	22.5094
564	10:58:00	8.95413	17.9275	26.8816
565	10:59:00	10.2305	14.1495	24.3801
566	10:59:00	9.4948	12.5327	22.0275
567	11:00:00	9.76324	15.9296	25.6928
568	11:00:00	10.7487	14.0109	24.7597
569	11:00:00	8.49611	16.2185	24.7146
570	11:01:00	8.9136	13.4404	22.354
571	11:01:00	9.36735	15.6412	25.0085
572	11:01:00	8.83071	14.2413	23.072
573	11:01:00	8.1366	15.4288	23.5654
574	11:01:00	10.6203	16.1187	26.739
575	11:02:00	11.495	12.6444	24.1393
576	11:02:00	9.30705	14.2219	23.5289
577	11:02:00	8.32643	12.1983	20.5247
578	11:03:00	10.6098	12.6244	23.2342
579	11:03:00	9.60808	17.8347	27.4427
580	11:03:00	9.44914	17.0718	26.521
581	11:03:00	10.2756	12.7594	23.0349
582	11:04:00	8.17518	12.4957	20.6709
583	11:04:00	11.056	16.8979	27.9539
584	11:05:00	9.52446	13.8322	23.3567
585	11:05:00	8.23853	16.6864	24.9249
586	11:05:00	9.3831	17.9139	27.297
587	11:05:00	9.14896	15.5736	24.7226
588	11:06:00	9.07181	13.4323	22.5041
589	11:06:00	11.187	17.7499	28.9369
590	11:07:00	10.5559	12.8943	23.4502
591	11:07:00	11.2108	12.8339	24.0447
592	11:07:00	11.248	12.9004	24.1484
593	11:07:00	8.26978	16.0314	24.3012
594	11:07:00	10.3879	14.6919	25.0798
595	11:07:00	8.73037	15.4183	24.1487
596	11:08:00	8.86843	17.51	26.3784
597	11:08:00	9.19034	12.2373	21.4277
598	11:08:00	9.31901	16.6074	25.9265
599	11:09:00	9.742	12.161	21.903
600	11:09:00	11.7704	13.5449	25.3153
601	11:09:00	8.61965	12.1507	20.7703
602	11:09:00	8.79055	14.3852	23.1758
603	11:10:00	11.556	15.5503	27.1064
604	11:10:00	9.11832	15.376	24.4943
605	11:11:00	9.77581	12.1555	21.9313
606	11:11:00	9.01016	17.3882	26.3984
607	11:11:00	9.96612	16.9546	26.9207
608	11:11:00	10.2833	17.5307	27.814
609	11:12:00	8.29115	17.774	26.0652
610	11:12:00	9.84808	14.7362	24.5843
611	11:13:00	11.0587	16.9535	28.0122
612	11:13:00	9.91388	15.4478	25.3617
613	11:13:00	11.4945	12.152	23.6465
614	11:13:00	9.49199	13.5989	23.0909
615	11:13:00	9.74847	13.2131	22.9616
616	11:14:00	8.83059	15.6044	24.4349
617	11:14:00	10.2311	16.4333	26.6644
618	11:14:00	9.4854	17.827	27.3124
619	11:15:00	9.16568	17.3421	26.5078
620	11:15:00	8.36354	12.6986	21.0621
621	11:15:00	10.3488	14.9549	25.3037
622	11:15:00	8.772	16.1101	24.8821
623	11:15:00	9.01981	13.1626	22.1824
624	11:16:00	9.76128	16.5814	26.3427
625	11:16:00	8.97073	13.2071	22.1778
626	11:17:00	11.3746	15.8525	27.2271
627	11:17:00	9.06473	17.8416	26.9063
628	11:17:00	8.29493	16.6193	24.9143
629	11:17:00	10.684	13.4903	24.1744
630	11:17:00	10.3308	17.9478	28.2786
631	11:17:00	11.7913	14.3103	26.1016
632	11:18:00	9.68255	14.1807	23.8632
633	11:18:00	8.76638	14.2112	22.9776
634	11:19:00	8.51198	16.6448	25.1568
635	11:19:00	10.4694	12.4179	22.8873
636	11:19:00	10.4583	16.9288	27.3871
637	11:19:00	10.578	15.7499	26.3279
638	11:19:00	10.9503	15.6921	26.6424
639	11:19:00	10.6699	13.2506	23.9205
640	11:20:00	9.91314	17.6114	27.5246
641	11:20:00	8.24024	12.8418	21.082
642	11:20:00	9.29716	12.945	22.2422
643	11:20:00	11.3846	14.0578	25.4424
644	11:21:00	11.2292	13.0351	24.2644
645	11:21:00	9.73186	16.4071	26.139
646	11:21:00	9.04166	16.6269	25.6685
647	11:21:00	9.87506	14.2197	24.0947
648	11:22:00	11.4363	13.9087	25.345
649	11:22:00	11.5207	12.7671	24.2878
650	11:23:00	8.11023	15.4284	23.5386
651	11:23:00	8.37245	15.6974	24.0698
652	11:24:00	9.8117	17.247	27.0587
653	11:24:00	11.8617	17.1855	29.0472
654	11:24:00	9.47417	13.6365	23.1106
655	11:25:00	10.7534	14.3989	25.1523
656	11:25:00	10.3526	12.0194	22.372
657	11:25:00	9.88311	15.6699	25.553
658	11:26:00	8.39076	17.4763	25.8671
659	11:26:00	11.318	17.9024	29.2204
660	11:27:00	11.9418	13.7335	25.6753
661	11:27:00	9.58745	17.9749	27.5624
662	11:27:00	8.90201	17.8559	26.7579
663	11:28:00	11.7944	13.9708	25.7653
664	11:29:00	9.83416	12.6383	22.4725
665	11:29:00	9.89056	15.7393	25.6299
666	11:29:00	10.2154	17.701	27.9164
667	11:29:00	8.69436	15.2982	23.9926
668	11:30:00	10.09	17.2368	27.3268
669	11:30:00	11.8253	14.6994	26.5247
670	11:30:00	9.59355	17.0672	26.6608
671	11:31:00	11.1465	14.9232	26.0696
672	11:31:00	8.57643	17.794	26.3704
673	11:32:00	8.03406	12.9132	20.9472
674	11:32:00	10.376	16.2176	26.5936
675	11:33:00	11.3291	13.7489	25.078
676	11:33:00	8.16553	15.5304	23.6959
677	11:33:00	9.67656	15.9343	25.6109
678	11:33:00	9.75896	15.8501	25.6091
679	11:33:00	11.6321	14.6044	26.2365
680	11:33:00	9.75225	14.1843	23.9366
681	11:33:00	11.8741	14.871	26.7451
682	11:33:00	10.958	14.6688	25.6268
683	11:34:00	10.6687	12.2877	22.9563
684	11:34:00	10.718	17.6334	28.3514
685	11:34:00	8.82022	12.2727	21.0929
686	11:34:00	10.3782	13.479	23.8572
687	11:35:00	8.26392	12.0267	20.2907
688	11:35:00	10.4643	14.2631	24.7274
689	11:35:00	11.6799	15.7747	27.4546
690	11:35:00	8.41823	13.9983	22.4165
691	11:35:00	11.5458	15.7957	27.3415
692	11:35:00	8.6415	15.7684	24.4099
693	11:36:00	8.40175	12.4439	20.8456
694	11:36:00	10.53	15.5716	26.1016
695	11:37:00	10.2604	14.9232	25.1836
696	11:37:00	11.6988	17.0758	28.7747
697	11:37:00	10.5711	17.7618	28.3329
698	11:37:00	11.1637	15.973	27.1366
699	11:37:00	11.443	12.4325	23.8755
700	11:38:00	9.37773	17.0749	26.4527
701	11:38:00	10.425	14.1794	24.6044
702	11:38:00	11.2186	13.4876	24.7062
703	11:39:00	9.56059	17.5497	27.1103
704	11:39:00	8.77822	14.8452	23.6234
705	11:40:00	9.15812	17.1872	26.3453
706	11:41:00	9.62859	16.4573	26.0859
707	11:41:00	10.2601	17.8154	28.0755
708	11:41:00	11.6185	13.0679	24.6864
709	11:41:00	11.6421	17.8306	29.4727
710	11:42:00	11.7032	15.4776	27.1809
711	11:42:00	11.8407	15.2416	27.0823
712	11:43:00	10.315	15.3075	25.6225
713	11:43:00	8.68276	15.6155	24.2983
714	11:43:00	10.8536	14.4368	25.2904
715	11:44:00	10.5788	17.9485	28.5274
716	11:44:00	8.50917	12.8513	21.3605
717	11:44:00	9.94427	16.736	26.6803
718	11:45:00	10.3251	15.5804	25.9055
719	11:45:00	10.0294	13.7179	23.7473
720	11:46:00	9.66362	13.7982	23.4618
721	11:47:00	8.65871	13.5638	22.2225
722	11:47:00	9.56316	12.7912	22.3544
723	11:47:00	8.42836	14.904	23.3323
724	11:48:00	11.3526	14.0768	25.4295
725	11:48:00	9.25285	12.3386	21.5914
726	11:48:00	9.8366	14.2722	24.1088
727	11:49:00	8.32313	15.1358	23.4589
728	11:49:00	8.8749	17.0883	25.9632
729	11:49:00	11.0122	16.9929	28.0051
730	11:49:00	11.7443	16.818	28.5623
731	11:49:00	10.552	13.2503	23.8022
732	11:50:00	9.8106	13.6555	23.4661
733	11:50:00	10.9095	12.0524	22.9619
734	11:50:00	11.2287	12.865	24.0938
735	11:51:00	8.70254	16.8951	25.5976
736	11:51:00	11.1483	16.97	28.1183
737	11:51:00	10.7226	14.5493	25.2719
738	11:51:00	10.7238	12.5058	23.2296
739	11:52:00	10.171	13.2329	23.4039
740	11:52:00	8.60829	16.2198	24.8281
741	11:53:00	11.5666	15.8807	27.4473
742	11:53:00	8.05896	17.6552	25.7142
743	11:54:00	11.9473	17.1936	29.1408
744	11:54:00	9.78545	15.5923	25.3777
745	11:55:00	8.96353	15.5588	24.5223
746	11:55:00	11.7474	14.5577	26.3051
747	11:55:00	9.25211	16.7027	25.9548
748	11:55:00	8.73721	16.3324	25.0696
749	11:56:00	11.5785	15.7818	27.3603
750	11:56:00	9.28043	17.8211	27.1015
751	11:57:00	9.15165	15.3308	24.4824
752	11:57:00	9.64312	12.5479	22.191
753	11:57:00	8.74258	16.7677	25.5102
754	11:57:00	9.05716	16.165	25.2222
755	11:58:00	11.2721	15.797	27.0691
756	11:58:00	9.15775	14.4491	23.6069
757	11:59:00	9.89178	13.7873	23.6791
758	11:59:00	10.5692	15.0724	25.6416
759	11:59:00	11.7413	12.7641	24.5054
760	11:59:00	9.08621	13.7082	22.7945
761	12:00:00	9.04288	17.8347	26.8775
762	12:00:00	11.4701	14.5304	26.0005
763	12:00:00	8.48329	12.3684	20.8517
764	12:00:00	9.00284	12.6288	21.6316
765	12:00:00	9.43583	16.8693	26.3051
766	12:01:00	10.152	15.0486	25.2007
767	12:01:00	11.9874	14.912	26.8994
768	12:01:00	10.4415	13.8099	24.2514
769	12:01:00	9.46294	13.5737	23.0366
770	12:01:00	8.45558	16.1418	24.5974
771	12:02:00	11.68	14.1653	25.8453
772	12:02:00	10.2808	13.9946	24.2755
773	12:02:00	9.0137	14.557	23.5707
774	12:02:00	9.13602	16.4663	25.6023
775	12:03:00	10.023	15.7095	25.7325
776	12:03:00	10.9499	12.7901	23.74
777	12:03:00	9.35783	16.9464	26.3042
778	12:03:00	8.7145	15.7948	24.5093
779	12:04:00	10.4632	13.7606	24.2238
780	12:04:00	9.07865	13.9448	23.0235
781	12:04:00	9.69256	17.304	26.9966
782	12:04:00	8.33522	16.0189	24.3541
783	12:04:00	11.3589	12.9121	24.2709
784	12:05:00	10.22	17.8733	28.0933
785	12:05:00	9.47942	16.8032	26.2826
786	12:05:00	11.2566	15.3672	26.6238
787	12:05:00	8.00708	16.2317	24.2388
788	12:06:00	11.2652	13.1135	24.3787
789	12:06:00	11.6943	17.6061	29.3005
790	12:06:00	9.59941	17.0248	26.6242
791	12:06:00	10.8988	12.1518	23.0506
792	12:07:00	10.1815	13.4063	23.5878
793	12:07:00	8.11731	14.3762	22.4935
794	12:07:00	8.97867	16.3423	25.321
795	12:07:00	10.3239	13.5907	23.9146
796	12:07:00	8.69387	16.0821	24.776
797	12:08:00	9.78631	17.8674	27.6537
798	12:08:00	9.64214	17.8248	27.4669
799	12:09:00	11.4549	13.741	25.196
800	12:09:00	11.5378	12.445	23.9828
801	12:09:00	11.7395	12.5217	24.2612
802	12:09:00	8.74294	16.0815	24.8245
803	12:09:00	10.03	13.9637	23.9937
804	12:10:00	11.9065	15.8398	27.7463
805	12:10:00	11.172	17.0189	28.1909
806	12:10:00	10.369	15.9319	26.3009
807	12:10:00	8.76418	12.2265	20.9907
808	12:10:00	10.7193	16.0902	26.8095
809	12:10:00	8.13221	17.7116	25.8438
810	12:11:00	11.9553	13.8487	25.804
811	12:11:00	8.61135	17.5204	26.1318
812	12:11:00	11.3354	17.9951	29.3305
813	12:11:00	11.8813	15.8843	27.7657
814	12:11:00	9.70525	15.9294	25.6346
815	12:11:00	11.0033	14.6956	25.6988
816	12:11:00	9.33683	12.5724	21.9092
817	12:12:00	10.0419	12.7757	22.8176
818	12:12:00	11.6429	14.583	26.2259
819	12:12:00	9.18925	17.1535	26.3427
820	12:13:00	11.0079	14.7355	25.7434
821	12:13:00	11.6616	17.2981	28.9597
822	12:13:00	8.92459	17.1185	26.0431
823	12:13:00	8.8041	17.8297	26.6338
824	12:13:00	8.13416	16.09	24.2241
825	12:14:00	9.31462	14.3947	23.7093
826	12:14:00	10.0328	12.4228	22.4556
827	12:14:00	11.7858	17.9094	29.6951
828	12:14:00	10.748	16.5402	27.2882
829	12:14:00	11.3683	14.9723	26.3405
830	12:14:00	8.47719	16.9176	25.3948
831	12:15:00	11.7705	15.7093	27.4798
832	12:15:00	9.44194	13.3924	22.8343
833	12:15:00	9.5374	17.3419	26.8793
834	12:15:00	8.62978	13.9789	22.6087
835	12:16:00	11.0894	15.1667	26.2562
836	12:16:00	8.88052	15.6395	24.52
837	12:16:00	8.85476	13.1137	21.9684
838	12:16:00	8.31703	12.0106	20.3276
839	12:17:00	11.4923	14.3693	25.8616
840	12:17:00	8.12989	16.1185	24.2484
841	12:17:00	9.17838	17.4747	26.653
842	12:17:00	10.7949	17.3576	28.1525
843	12:18:00	8.72109	15.5672	24.2883
844	12:18:00	9.43413	13.2265	22.6606
845	12:18:00	9.3643	16.7917	26.1559
846	12:18:00	8.7311	15.2453	23.9764
847	12:18:00	11.0623	17.1026	28.1649
848	12:18:00	11.0609	14.8814	25.9423
849	12:18:00	11.228	17.4776	28.7056
850	12:19:00	8.82253	12.9348	21.7573
851	12:19:00	11.9993	16.6942	28.6935
852	12:19:00	9.84368	14.4182	24.2618
853	12:19:00	10.4196	17.0544	27.474
854	12:20:00	11.667	16.2811	27.9481
855	12:20:00	9.09134	16.5155	25.6069
856	12:20:00	9.04312	15.1043	24.1474
857	12:20:00	11.339	15.3546	26.6936
858	12:21:00	11.5202	17.8793	29.3996
859	12:21:00	11.2057	17.503	28.7087
860	12:21:00	9.15421	14.9655	24.1197
861	12:21:00	9.21354	12.7963	22.0099
862	12:21:00	10.5605	17.989	28.5495
863	12:22:00	10.2238	17.3324	27.5562
864	12:23:00	9.28397	16.6063	25.8903
865	12:23:00	8.46718	17.6706	26.1378
866	12:23:00	8.28516	12.4252	20.7103
867	12:24:00	11.3514	17.5003	28.8517
868	12:24:00	8.72378	15.7151	24.4389
869	12:24:00	8.50063	15.3762	23.8768
870	12:24:00	8.66518	16.5985	25.2636
871	12:24:00	10.1534	17.9498	28.1032
872	12:25:00	8.34291	14.9395	23.2824
873	12:25:00	10.013	17.5439	27.5569
874	12:25:00	9.68328	17.8975	27.5807
875	12:25:00	10.4417	16.6743	27.116
876	12:25:00	9.42656	16.8206	26.2471
877	12:25:00	8.98648	17.9828	26.9693
878	12:26:00	9.87896	15.5969	25.4758
879	12:26:00	11.1388	16.742	27.8808
880	12:26:00	9.58452	12.4733	22.0579
881	12:27:00	11.4604	15.3888	26.8493
882	12:27:00	8.52699	16.4829	25.0099
883	12:27:00	8.24256	16.1738	24.4164
884	12:27:00	9.35563	15.7018	25.0574
885	12:28:00	8.21912	13.7533	21.9724
886	12:28:00	10.0732	13.3774	23.4505
887	12:28:00	8.01917	13.1153	21.1345
888	12:29:00	9.13163	15.2321	24.3637
889	12:29:00	10.5191	16.4073	26.9264
890	12:29:00	9.45354	12.7555	22.2091
891	12:29:00	9.54558	13.7385	23.284
892	12:30:00	10.027	14.7578	24.7849
893	12:30:00	9.97992	14.6403	24.6202
894	12:31:00	8.92044	12.6378	21.5582
895	12:31:00	8.73012	15.3123	24.0424
896	12:31:00	10.3187	15.4791	25.7978
897	12:31:00	11.7644	16.8312	28.5956
898	12:31:00	11.0029	14.9492	25.9521
899	12:32:00	9.9339	17.878	27.8119
900	12:33:00	11.0816	14.8263	25.908
901	12:33:00	8.17298	17.0282	25.2012
902	12:33:00	10.2227	15.5289	25.7516
903	12:33:00	9.31889	12.9672	22.2861
904	12:33:00	10.6444	14.0543	24.6987
905	12:33:00	9.77752	14.9149	24.6925
906	12:34:00	8.19581	13.9809	22.1767
907	12:34:00	8.04773	14.802	22.8497
908	12:35:00	9.48943	12.3955	21.8849
909	12:35:00	9.21744	16.1015	25.3189
910	12:35:00	10.7395	16.5523	27.2918
911	12:35:00	11.4601	16.4104	27.8705
912	12:36:00	9.22526	16.4595	25.6847
913	12:36:00	10.7872	16.677	27.4642
914	12:37:00	11.6128	14.2244	25.8372
915	12:37:00	8.35011	14.0999	22.45
916	12:37:00	11.2521	12.5645	23.8166
917	12:37:00	8.93643	14.9609	23.8973
918	12:37:00	9.51567	17.2097	26.7254
919	12:38:00	10.4715	12.7224	23.1939
920	12:38:00	10.7487	14.6937	25.4425
921	12:38:00	8.8096	12.3924	21.202
922	12:39:00	10.9705	14.034	25.0045
923	12:39:00	10.3925	17.1703	27.5629
924	12:39:00	11.6056	15.7547	27.3603
925	12:40:00	11.9492	16.4917	28.4409
926	12:41:00	9.71038	14.401	24.1113
927	12:41:00	9.82952	12.5398	22.3693
928	12:41:00	9.92596	14.8402	24.7662
929	12:41:00	8.28895	13.8353	22.1243
930	12:41:00	11.2019	14.0173	25.2192
931	12:42:00	8.58022	16.4011	24.9813
932	12:43:00	11.7246	14.1699	25.8945
933	12:43:00	9.56047	15.9797	25.5402
934	12:43:00	8.92434	16.5728	25.4972
935	12:43:00	10.185	13.609	23.794
936	12:45:00	8.44533	14.4022	22.8476
937	12:45:00	9.23856	14.2708	23.5093
938	12:45:00	9.03287	17.0592	26.092
939	12:45:00	10.4386	13.0981	23.5367
940	12:46:00	11.9247	16.0081	27.9328
941	12:47:00	8.15186	12.4794	20.6312
942	12:47:00	10.0284	15.6166	25.645
943	12:47:00	8.87869	13.0913	21.97
944	12:48:00	8.42531	13.3876	21.8129
945	12:49:00	10.8812	15.1968	26.0779
946	12:49:00	10.0611	14.095	24.1561
947	12:50:00	9.37736	12.1668	21.5442
948	12:50:00	9.3654	13.4222	22.7876
949	12:51:00	8.07239	14.9307	23.0031
950	12:51:00	8.49135	16.5175	25.0089
951	12:52:00	9.95685	14.6176	24.5744
952	12:53:00	10.3677	17.1469	27.5146
953	12:53:00	9.78924	17.8368	27.6261
954	12:54:00	10.3338	15.634	25.9678
955	12:54:00	11.9584	17.54	29.4984
956	12:55:00	8.25404	14.231	22.4851
957	12:55:00	9.02872	13.0258	22.0545
958	12:55:00	8.2085	16.7525	24.961
959	12:55:00	8.68691	12.0923	20.7792
960	12:57:00	11.6107	12.9569	24.5676
961	12:57:00	8.52651	15.3817	23.9082
962	12:57:00	10.4262	15.0332	25.4595
963	12:57:00	11.6587	16.3579	28.0165
964	12:57:00	10.5482	17.3798	27.928
965	12:58:00	9.97638	14.8278	24.8042
966	12:59:00	9.82965	13.4387	23.2683
967	12:59:00	10.5732	16.2496	26.8228
968	12:59:00	9.28202	16.3593	25.6413
969	12:59:00	10.7879	15.9823	26.7702
970	12:59:00	10.0193	15.5201	25.5395
971	13:00:00	9.13846	17.8986	27.037
972	13:01:00	11.1589	16.1515	27.3104
973	13:01:00	11.5096	13.1357	24.6453
974	13:01:00	11.5867	14.2329	25.8195
975	13:01:00	8.87234	15.9567	24.829
976	13:01:00	11.7523	13.2439	24.9962
977	13:02:00	11.04	12.4909	23.5309
978	13:02:00	10.9786	12.9666	23.9452
979	13:02:00	11.0052	15.2575	26.2628
980	13:03:00	9.65423	17.1277	26.7819
981	13:03:00	8.75283	12.6032	21.356
982	13:04:00	10.6223	15.9781	26.6004
983	13:04:00	8.60915	12.2688	20.878
984	13:05:00	10.5874	13.6865	24.2738
985	13:05:00	10.6623	12.9547	23.6171
986	13:06:00	8.93106	12.4124	21.3434
987	13:06:00	11.0798	13.7765	24.8563
988	13:07:00	10.4619	14.8992	25.3611
989	13:07:00	10.7508	15.6058	26.3566
990	13:07:00	8.81826	17.1037	25.9219
991	13:07:00	9.09232	17.235	26.3273
992	13:07:00	9.00272	13.5337	22.5365
993	13:08:00	8.58742	17.8564	26.4439
994	13:08:00	9.34465	12.3382	21.6829
995	13:08:00	10.1622	12.2243	22.3865
996	13:09:00	11.5729	12.5279	24.1008
997	13:09:00	10.3592	14.8571	25.2163
998	13:09:00	11.123	15.7728	26.8958
999	13:09:00	8.92947	17.4508	26.3803
1000	13:09:00	10.8156	13.7397	24.5554
1001	13:10:00	10.442	16.1072	26.5492
1002	13:10:00	8.10559	16.6897	24.7953
1003	13:11:00	10.2969	14.7258	25.0227
1004	13:11:00	9.74383	15.7569	25.5007
1005	13:11:00	8.63527	16.7766	25.4119
1006	13:11:00	8.37989	17.7814	26.1613
1007	13:12:00	9.54338	16.3648	25.9082
1008	13:13:00	9.89825	13.4517	23.35
1009	13:13:00	8.18665	17.7896	25.9763
1010	13:14:00	8.59658	14.6496	23.2462
1011	13:15:00	11.539	13.4411	24.9801
1012	13:15:00	10.2011	12.971	23.1722
1013	13:15:00	9.72893	17.6072	27.3362
1014	13:16:00	8.65554	12.2062	20.8617
1015	13:16:00	9.18741	17.3324	26.5198
1016	13:17:00	8.13135	12.8456	20.977
1017	13:18:00	10.2578	15.6481	25.9059
1018	13:19:00	11.2751	12.1635	23.4386
1019	13:20:00	11.219	13.997	25.216
1020	13:20:00	8.84317	12.909	21.7521
1021	13:21:00	10.2727	16.2815	26.5542
1022	13:24:00	9.0679	16.8039	25.8718
1023	13:25:00	11.461	13.4204	24.8814
1024	13:25:00	9.85711	13.7126	23.5698
1025	13:25:00	10.207	13.333	23.54
1026	13:25:00	11.7515	13.2113	24.9627
1027	13:25:00	9.70904	13.6645	23.3735
1028	13:33:00	10.9442	14.1237	25.0679
1029	14:01:00	11.2724	16.0398	27.3122
1030	14:04:00	8.11414	13.1582	21.2723
1031	14:07:00	8.32533	13.9622	22.2875
1032	14:10:00	8.83206	17.7951	26.6272
1033	14:13:00	9.84234	12.3913	22.2336
1034	14:16:00	11.3668	16.8307	28.1975
1035	14:19:00	10.6886	16.2905	26.979
1036	14:22:00	10.3564	14.1929	24.5493
1037	14:25:00	8.49867	14.7965	23.2951
1038	14:28:00	10.4992	17.5801	28.0793
1039	14:31:00	9.61943	17.8625	27.4819
1040	14:33:00	11.6809	16.8717	28.5526
1041	14:34:00	8.86905	12.0097	20.8787
1042	14:37:00	8.27161	17.8918	26.1634
1043	14:40:00	11.9097	17.9756	29.8853
1044	14:43:00	9.21439	16.6809	25.8953
1045	14:46:00	9.37651	14.2585	23.635
1046	14:49:00	8.46327	17.7544	26.2177
1047	14:52:00	11.0752	17.6512	28.7263
1048	14:55:00	9.8482	16.5944	26.4426
1049	14:58:00	9.02982	15.5064	24.5362
1050	14:59:00	9.00345	17.6199	26.6233
1051	14:59:00	10.4627	17.5054	27.9681

## Sheet: Sheet5
Number	Arrival time	X1	X2	X3
1	08:00:00	8.12375	14.9754	23.0992			X1	X2	X3
2	08:00:00	6.21744	17.7671	23.9846		MEAN	7	17	24
3	08:00:00	7.98007	14.3377	22.3177
4	08:00:00	6.16837	19.7123	25.8807
5	08:00:00	8.35228	15.5608	23.9131
6	08:01:00	8.02109	15.4028	23.4239
7	08:01:00	6.95379	16.7968	23.7506
8	08:02:00	8.53868	15.6066	24.1453
9	08:02:00	6.03092	19.9489	25.9798
10	08:02:00	8.62426	14.3662	22.9905
11	08:02:00	8.20249	18.5062	26.7087
12	08:03:00	7.68917	17.7391	25.4283
13	08:03:00	7.68014	18.5954	26.2755
14	08:04:00	7.00787	18.823	25.8308
15	08:04:00	5.15979	17.3663	22.5261
16	08:04:00	6.18656	16.2144	22.4009
17	08:04:00	6.99225	14.763	21.7553
18	08:05:00	7.91635	17.2526	25.169
19	08:05:00	8.1268	14.1318	22.2586
20	08:05:00	5.52992	17.1865	22.7164
21	08:05:00	8.26878	15.7396	24.0083
22	08:05:00	6.04886	15.5475	21.5963
23	08:06:00	8.19395	18.8682	27.0621
24	08:06:00	8.87829	18.2355	27.1138
25	08:07:00	6.73846	14.4554	21.1939
26	08:07:00	7.60408	14.9016	22.5057
27	08:08:00	5.11255	19.031	24.1435
28	08:08:00	7.94089	14.8806	22.8215
29	08:08:00	8.3845	15.6954	24.0799
30	08:08:00	5.29835	17.9327	23.231
31	08:09:00	6.73406	18.8526	25.5867
32	08:09:00	7.1579	15.1681	22.326
33	08:10:00	5.90335	14.0853	19.9887
34	08:10:00	8.98938	17.4694	26.4588
35	08:10:00	5.64492	16.7276	22.3725
36	08:10:00	8.2949	18.2711	26.566
37	08:10:00	5.42274	14.0434	19.4661
38	08:10:00	8.02243	15.4477	23.4701
39	08:10:00	8.62291	18.2777	26.9006
40	08:10:00	8.57555	18.0369	26.6124
41	08:10:00	8.60167	16.8851	25.4868
42	08:10:00	7.43123	14.3466	21.7779
43	08:10:00	8.53722	17.7913	26.3285
44	08:10:00	7.47957	17.4234	24.903
45	08:11:00	8.7373	17.2663	26.0036
46	08:11:00	6.11417	16.6064	22.7206
47	08:13:00	6.32047	15.72	22.0404
48	08:13:00	7.32868	18.7591	26.0877
49	08:15:00	5.50697	18.1559	23.6629
50	08:15:00	7.11151	16.4641	23.5756
51	08:15:00	8.63475	16.9217	25.5565
52	08:15:00	6.78716	17.762	24.5492
53	08:15:00	8.96655	16.5216	25.4882
54	08:15:00	8.11045	19.6455	27.7559
55	08:15:00	8.85827	17.3368	26.1951
56	08:15:00	8.40208	14.2628	22.6648
57	08:17:00	5.43056	16.9182	22.3488
58	08:17:00	6.30033	15.3473	21.6477
59	08:18:00	5.01758	19.7856	24.8032
60	08:18:00	7.30549	19.5607	26.8662
61	08:19:00	7.86312	19.1667	27.0298
62	08:19:00	5.7062	19.9546	25.6608
63	08:20:00	6.29093	14.5752	20.8661
64	08:20:00	6.20878	19.3544	25.5631
65	08:20:00	7.39863	19.3093	26.7079
66	08:20:00	5.12183	14.9205	20.0423
67	08:20:00	5.70425	19.6016	25.3058
68	08:20:00	7.80807	16.1862	23.9942
69	08:20:00	8.62194	18.0306	26.6526
70	08:20:00	6.77117	18.2566	25.0278
71	08:22:00	6.65069	19.6347	26.2854
72	08:22:00	5.73086	14.334	20.0649
73	08:22:00	5.23084	15.7313	20.9622
74	08:22:00	7.81991	16.062	23.8819
75	08:23:00	8.85363	19.4769	28.3305
76	08:24:00	5.14527	17.0904	22.2356
77	08:24:00	6.70721	18.4392	25.1464
78	08:25:00	6.8648	17.5366	24.4014
79	08:25:00	5.39979	14.677	20.0768
80	08:25:00	6.1597	19.365	25.5247
81	08:25:00	8.61888	15.7509	24.3698
82	08:25:00	7.52351	19.9088	27.4323
83	08:25:00	8.46934	16.4932	24.9626
84	08:25:00	5.13489	17.5511	22.686
85	08:25:00	5.18165	14.9866	20.1682
86	08:25:00	7.2519	14.7216	21.9735
87	08:25:00	7.38386	18.7878	26.1717
88	08:25:00	7.03681	19.5889	26.6257
89	08:25:00	8.70348	14.7467	23.4502
90	08:26:00	5.51247	19.9106	25.4231
91	08:26:00	8.60216	19.543	28.1451
92	08:29:00	7.95236	17.1662	25.1185
93	08:29:00	6.53447	14.0601	20.5945
94	08:30:00	7.41902	17.1111	24.5301
95	08:30:00	5.28455	14.6868	19.9714
96	08:30:00	8.89453	16.9944	25.8889
97	08:30:00	8.15366	18.3082	26.4619
98	08:30:00	8.9834	18.6356	27.619
99	08:30:00	6.0535	16.914	22.9675
100	08:30:00	8.0217	15.0943	23.116
101	08:30:00	5.00891	18.1136	23.1225
102	08:30:00	8.08896	17.5553	25.6442
103	08:30:00	6.57378	17.1898	23.7636
104	08:30:00	8.39622	17.0334	25.4296
105	08:30:00	7.74422	16.3834	24.1276
106	08:33:00	7.31465	15.3244	22.6391
107	08:33:00	5.57839	19.6268	25.2052
108	08:34:00	8.40635	18.0477	26.454
109	08:34:00	7.43086	19.6898	27.1207
110	08:34:00	8.73717	18.3862	27.1234
111	08:34:00	8.96545	19.4184	28.3839
112	08:34:00	7.97763	15.989	23.9666
113	08:34:00	5.4341	15.1785	20.6126
114	08:35:00	6.8327	18.1951	25.0278
115	08:35:00	7.58846	18.5199	26.1084
116	08:35:00	5.699	19.0341	24.7331
117	08:35:00	6.53667	17.1946	23.7312
118	08:35:00	7.60738	14.0961	21.7035
119	08:35:00	8.36949	14.7617	23.1312
120	08:35:00	7.98691	19.092	27.0789
121	08:35:00	7.94467	18.8059	26.7506
122	08:35:00	8.07724	15.4971	23.5744
123	08:35:00	8.35533	17.0858	25.4411
124	08:35:00	5.41346	18.8493	24.2628
125	08:35:00	6.80181	16.4209	23.2227
126	08:35:00	8.22666	16.769	24.9957
127	08:35:00	7.34504	16.5875	23.9326
128	08:36:00	5.32533	17.3885	22.7138
129	08:36:00	6.83709	14.6814	21.5184
130	08:36:00	5.56679	19.3174	24.8842
131	08:36:00	8.71337	14.0569	22.7703
132	08:36:00	7.87423	18.319	26.1933
133	08:36:00	6.76849	17.8212	24.5896
134	08:36:00	8.42174	16.2576	24.6793
135	08:36:00	8.05295	15.7022	23.7551
136	08:37:00	6.58818	19.3569	25.9451
137	08:37:00	7.09149	16.6749	23.7664
138	08:38:00	6.06485	14.1333	20.1982
139	08:38:00	7.26337	19.7425	27.0059
140	08:38:00	8.60717	17.2911	25.8982
141	08:38:00	5.87393	19.5311	25.405
142	08:38:00	7.83395	19.1158	26.9497
143	08:38:00	5.70937	19.5627	25.2721
144	08:40:00	7.70528	17.2751	24.9804
145	08:40:00	8.18442	16.0069	24.1913
146	08:40:00	5.34498	14.1196	19.4646
147	08:40:00	6.07523	16.112	22.1872
148	08:40:00	5.2306	14.3781	19.6087
149	08:40:00	7.77841	18.1433	25.9217
150	08:40:00	5.93533	16.2764	22.2118
151	08:40:00	6.53874	17.2369	23.7756
152	08:40:00	8.08127	14.338	22.4193
153	08:40:00	5.66689	19.8978	25.5647
154	08:42:00	7.4565	19.2004	26.6568
155	08:42:00	8.89135	16.6341	25.5254
156	08:42:00	6.84637	19.449	26.2954
157	08:42:00	8.19346	19.2306	27.424
158	08:43:00	6.54436	17.4824	24.0268
159	08:43:00	6.22709	14.1144	20.3415
160	08:44:00	7.23676	16.5244	23.7611
161	08:44:00	5.24317	15.9659	21.2091
162	08:44:00	6.49052	19.8557	26.3462
163	08:44:00	7.82919	15.8606	23.6898
164	08:45:00	5.92886	18.8713	24.8002
165	08:45:00	7.21027	15.6194	22.8297
166	08:45:00	8.84094	14.4644	23.3053
167	08:45:00	8.87463	16.3687	25.2434
168	08:45:00	7.94858	19.2139	27.1625
169	08:45:00	5.34816	18.3771	23.7252
170	08:45:00	6.84503	14.676	21.5211
171	08:45:00	6.58525	14.7628	21.3481
172	08:45:00	8.71752	19.504	28.2215
173	08:45:00	6.12735	17.4137	23.5411
174	08:45:00	8.88256	16.8734	25.7559
175	08:45:00	6.44939	19.1663	25.6157
176	08:46:00	5.89041	18.5549	24.4453
177	08:46:00	8.22605	15.741	23.9671
178	08:46:00	5.99087	16.6663	22.6572
179	08:46:00	8.13767	19.8185	27.9562
180	08:46:00	8.10569	15.4385	23.5442
181	08:46:00	8.77892	19.7674	28.5464
182	08:48:00	7.61983	16.9572	24.5771
183	08:48:00	6.74041	16.6284	23.3688
184	08:48:00	5.77407	17.5806	23.3546
185	08:48:00	7.50801	18.762	26.27
186	08:49:00	7.73727	18.3009	26.0382
187	08:49:00	6.9494	15.8458	22.7952
188	08:49:00	7.0329	15.4924	22.5253
189	08:49:00	7.36274	16.4085	23.7712
190	08:50:00	5.412	14.9928	20.4048
191	08:50:00	5.81057	15.5429	21.3535
192	08:50:00	7.98898	15.0774	23.0664
193	08:50:00	8.29075	15.6355	23.9263
194	08:50:00	5.99747	17.3284	23.3259
195	08:50:00	5.67141	14.5913	20.2627
196	08:50:00	8.37449	17.4502	25.8247
197	08:50:00	8.76879	16.9126	25.6814
198	08:50:00	7.04279	15.4645	22.5073
199	08:50:00	8.94971	16.8238	25.7735
200	08:50:00	5.74355	19.202	24.9456
201	08:50:00	7.71444	15.1979	22.9124
202	08:50:00	7.05438	19.3267	26.3811
203	08:50:00	8.34581	17.0647	25.4105
204	08:51:00	7.3321	19.0566	26.3887
205	08:51:00	5.40687	19.7262	25.1331
206	08:52:00	5.23548	17.9944	23.2299
207	08:52:00	8.12766	18.7226	26.8503
208	08:53:00	8.70617	19.8471	28.5533
209	08:53:00	8.0405	15.824	23.8645
210	08:54:00	6.32597	17.0065	23.3325
211	08:54:00	6.10868	15.6247	21.7334
212	08:54:00	6.32511	17.7574	24.0826
213	08:54:00	6.5352	18.9398	25.475
214	08:54:00	6.66948	15.0207	21.6901
215	08:54:00	7.94797	17.7897	25.7376
216	08:55:00	5.14429	15.7602	20.9045
217	08:55:00	6.23051	14.076	20.3065
218	08:55:00	7.63143	18.267	25.8985
219	08:55:00	7.39399	17.8162	25.2102
220	08:55:00	8.38072	17.1936	25.5744
221	08:55:00	6.0878	14.8117	20.8995
222	08:55:00	8.49486	14.2298	22.7247
223	08:55:00	8.10044	19.5851	27.6855
224	08:55:00	6.56731	18.4108	24.9781
225	08:55:00	8.02377	17.1019	25.1257
226	08:56:00	8.95605	15.0007	23.9568
227	08:56:00	8.63585	19.9542	28.5901
228	08:56:00	5.02417	16.4418	21.466
229	08:56:00	7.00348	16.0417	23.0452
230	09:00:00	5.34852	19.7341	25.0826
231	09:00:00	6.31425	17.1387	23.453
232	09:00:00	6.86517	14.6055	21.4707
233	09:00:00	6.51518	16.7837	23.2988
234	09:00:00	6.71746	18.6474	25.3648
235	09:00:00	5.47169	14.4616	19.9333
236	09:00:00	6.67083	18.007	24.6778
237	09:00:00	6.05338	15.7939	21.8473
238	09:01:00	6.87054	14.0015	20.872
239	09:01:00	5.81155	15.1628	20.9743
240	09:01:00	7.94992	19.8586	27.8086
241	09:01:00	5.23426	15.6359	20.8702
242	09:01:00	6.53117	18.499	25.0302
243	09:01:00	8.44652	18.9546	27.4011
244	09:02:00	7.51497	18.5651	26.0801
245	09:02:00	7.1695	19.4704	26.6399
246	09:02:00	5.71804	18.5369	24.255
247	09:02:00	7.26008	16.0109	23.271
248	09:03:00	7.89633	18.506	26.4023
249	09:03:00	5.72231	14.4545	20.1768
250	09:05:00	8.47594	18.7547	27.2306
251	09:05:00	7.2143	19.0777	26.292
252	09:05:00	8.92163	18.4549	27.3765
253	09:05:00	7.27216	16.2347	23.5069
254	09:05:00	8.08261	17.3101	25.3927
255	09:05:00	5.22645	15.3905	20.617
256	09:05:00	7.58235	18.5741	26.1565
257	09:05:00	7.61116	15.7141	23.3253
258	09:05:00	6.85919	16.3251	23.1843
259	09:05:00	7.24262	17.0909	24.3335
260	09:06:00	5.31678	19.92	25.2368
261	09:06:00	6.59905	14.2857	20.8847
262	09:07:00	6.70476	18.9363	25.6411
263	09:07:00	5.12964	19.8235	24.9531
264	09:08:00	7.8298	17.3971	25.2269
265	09:08:00	5.20093	18.718	23.919
266	09:09:00	8.48375	15.3876	23.8714
267	09:09:00	7.01495	18.2053	25.2203
268	09:10:00	8.57836	14.1011	22.6794
269	09:10:00	7.53267	19.8802	27.4129
270	09:10:00	8.39012	17.6056	25.9958
271	09:10:00	8.69372	19.8557	28.5494
272	09:10:00	5.0448	15.9833	21.0281
273	09:10:00	8.5388	18.4952	27.034
274	09:10:00	5.412	18.6904	24.1024
275	09:10:00	7.73385	14.6684	22.4022
276	09:10:00	6.92608	16.7789	23.705
277	09:10:00	5.92874	14.1068	20.0355
278	09:10:00	8.02463	14.763	22.7877
279	09:10:00	7.90048	15.0203	22.9208
280	09:11:00	5.35902	16.1331	21.4921
281	09:11:00	8.99597	14.4497	23.4457
282	09:14:00	6.23246	19.607	25.8395
283	09:14:00	7.52449	15.6006	23.1251
284	09:14:00	6.31303	14.8652	21.1782
285	09:14:00	6.94403	17.4095	24.3536
286	09:15:00	5.09058	17.5375	22.6281
287	09:15:00	7.4438	18.5474	25.9912
288	09:15:00	5.2693	18.3057	23.575
289	09:15:00	5.34681	16.7589	22.1057
290	09:15:00	5.82522	18.942	24.7672
291	09:15:00	8.13755	14.5814	22.7189
292	09:15:00	6.31547	15.6456	21.9611
293	09:15:00	5.365	19.861	25.226
294	09:16:00	6.68242	19.9225	26.605
295	09:16:00	7.68209	17.8241	25.5062
296	09:16:00	6.77911	14.2358	21.015
297	09:16:00	6.34684	14.5215	20.8683
298	09:18:00	5.62746	18.4846	24.112
299	09:18:00	6.15201	14.9846	21.1366
300	09:18:00	6.52422	18.7721	25.2963
301	09:18:00	6.43559	17.1856	23.6212
302	09:18:00	5.02149	14.7044	19.7259
303	09:18:00	8.09116	16.6073	24.6985
304	09:20:00	7.03888	16.3028	23.3417
305	09:20:00	5.81033	19.6567	25.467
306	09:20:00	8.39915	15.3142	23.7133
307	09:20:00	8.67895	17.0647	25.7437
308	09:20:00	7.43452	19.0039	26.4384
309	09:20:00	7.18513	14.534	21.7191
310	09:20:00	5.47255	18.144	23.6165
311	09:20:00	7.2176	14.9835	22.2011
312	09:20:00	6.4865	15.6454	22.1319
313	09:20:00	6.189	18.5516	24.7406
314	09:20:00	7.48824	14.8546	22.3428
315	09:20:00	5.56386	14.7929	20.3567
316	09:22:00	5.83718	15.7015	21.5387
317	09:22:00	6.25687	16.0052	22.2621
318	09:22:00	5.05872	17.404	22.4628
319	09:22:00	7.13215	17.0799	24.2121
320	09:24:00	7.48848	19.0304	26.5189
321	09:24:00	6.64983	17.4604	24.1103
322	09:25:00	6.59734	14.6784	21.2758
323	09:25:00	6.09085	14.4426	20.5334
324	09:25:00	8.7091	17.0678	25.7769
325	09:25:00	6.236	17.921	24.157
326	09:25:00	5.47792	14.731	20.2089
327	09:25:00	6.38237	18.5254	24.9078
328	09:25:00	7.47969	14.4693	21.949
329	09:25:00	7.65304	19.6532	27.3062
330	09:25:00	6.04825	19.0627	25.1109
331	09:25:00	8.18479	14.926	23.1108
332	09:26:00	5.60341	15.1399	20.7433
333	09:26:00	8.47789	17.8484	26.3263
334	09:26:00	8.61766	18.3835	27.0012
335	09:26:00	5.4463	15.6614	21.1077
336	09:26:00	6.60454	15.5863	22.1908
337	09:26:00	8.03073	18.3135	26.3443
338	09:27:00	7.54817	18.2923	25.8405
339	09:27:00	8.1146	15.8793	23.9939
340	09:28:00	7.54134	15.5323	23.0736
341	09:28:00	8.43565	15.3746	23.8103
342	09:28:00	6.57097	16.3118	22.8827
343	09:28:00	8.68517	18.5034	27.1886
344	09:30:00	5.85794	16.7338	22.5918
345	09:30:00	6.5645	17.1869	23.7514
346	09:30:00	5.45497	16.7159	22.1709
347	09:30:00	6.69683	17.4994	24.1963
348	09:30:00	8.40135	19.9284	28.3298
349	09:30:00	7.48885	16.6291	24.118
350	09:30:00	6.15226	16.5888	22.7411
351	09:30:00	6.7962	19.4508	26.247
352	09:30:00	7.7253	14.8614	22.5867
353	09:30:00	8.06406	18.9801	27.0441
354	09:31:00	8.54357	19.5503	28.0938
355	09:31:00	7.9985	18.1292	26.1277
356	09:31:00	8.81066	15.3226	24.1333
357	09:31:00	5.27149	18.5573	23.8288
358	09:32:00	7.91269	16.5883	24.501
359	09:32:00	7.76693	19.749	27.5159
360	09:32:00	7.32307	14.1322	21.4553
361	09:32:00	5.94461	17.5088	23.4534
362	09:32:00	8.27036	14.4338	22.7042
363	09:32:00	6.53996	15.5934	22.1334
364	09:32:00	6.53557	18.0134	24.549
365	09:32:00	8.50047	14.9443	23.4448
366	09:32:00	7.65584	14.9154	22.5712
367	09:32:00	8.32688	17.6992	26.0261
368	09:34:00	6.03995	19.2901	25.33
369	09:34:00	5.30592	17.5959	22.9019
370	09:34:00	5.53981	19.7334	25.2732
371	09:34:00	6.99896	18.2857	25.2847
372	09:35:00	5.37233	16.3444	21.7167
373	09:35:00	8.30235	18.189	26.4914
374	09:35:00	8.4536	18.0867	26.5403
375	09:35:00	5.90176	18.6204	24.5222
376	09:35:00	7.67757	17.7765	25.4541
377	09:35:00	6.50981	16.7208	23.2307
378	09:35:00	7.96982	19.597	27.5668
379	09:35:00	8.41246	18.0032	26.4156
380	09:35:00	6.53764	16.1973	22.735
381	09:35:00	6.04337	18.8255	24.8689
382	09:36:00	7.16095	17.9585	25.1194
383	09:36:00	7.06623	18.56	25.6262
384	09:36:00	5.08997	16.5989	21.6889
385	09:36:00	5.25831	14.4171	19.6754
386	09:37:00	5.65712	19.7596	25.4167
387	09:37:00	8.88049	14.5329	23.4133
388	09:38:00	6.55889	15.2338	21.7927
389	09:38:00	7.65633	14.7985	22.4549
390	09:38:00	7.43281	17.9076	25.3404
391	09:38:00	8.49669	15.754	24.2507
392	09:40:00	5.32582	19.9465	25.2723
393	09:40:00	5.17188	19.4216	24.5934
394	09:40:00	5.44313	14.0976	19.5407
395	09:40:00	6.76946	19.9885	26.7579
396	09:40:00	5.6653	19.8879	25.5532
397	09:40:00	6.46892	14.4865	20.9554
398	09:40:00	7.23872	17.7613	25
399	09:40:00	6.42497	19.839	26.264
400	09:40:00	5.26795	19.5582	24.8261
401	09:40:00	6.86785	18.5717	25.4396
402	09:40:00	7.67977	17.9336	25.6134
403	09:40:00	6.41496	18.8946	25.3095
404	09:41:00	6.67876	15.1075	21.7862
405	09:41:00	6.53227	19.4743	26.0066
406	09:42:00	8.87902	17.4758	26.3548
407	09:42:00	6.59124	16.8128	23.404
408	09:43:00	5.77407	15.8395	21.6136
409	09:43:00	5.53786	15.4554	20.9932
410	09:43:00	5.4944	18.0903	23.5847
411	09:43:00	8.32493	16.0241	24.349
412	09:44:00	8.40342	18.848	27.2515
413	09:44:00	6.44865	17.0761	23.5247
414	09:44:00	7.49983	15.5671	23.0669
415	09:44:00	6.69683	15.7447	22.4415
416	09:44:00	8.31822	15.7304	24.0486
417	09:44:00	5.02673	18.8083	23.835
418	09:45:00	6.5562	19.6968	26.253
419	09:45:00	7.88253	15.9838	23.8664
420	09:45:00	5.51723	17.3127	22.8299
421	09:45:00	7.69967	18.6115	26.3111
422	09:45:00	6.10953	14.29	20.3996
423	09:45:00	7.35786	15.2373	22.5951
424	09:45:00	6.1298	19.3218	25.4516
425	09:45:00	8.41014	16.6628	25.0729
426	09:45:00	5.34132	15.741	21.0823
427	09:45:00	6.54985	18.5499	25.0998
428	09:48:00	6.96258	14.9463	21.9089
429	09:48:00	7.47444	17.4258	24.9003
430	09:50:00	5.09375	19.5686	24.6623
431	09:50:00	7.55806	15.6374	23.1954
432	09:50:00	5.83621	19.2221	25.0584
433	09:50:00	5.07263	14.2465	19.3191
434	09:50:00	5.89871	17.3771	23.2758
435	09:50:00	7.57076	17.7543	25.3251
436	09:50:00	8.8363	19.1769	28.0132
437	09:50:00	7.99777	16.6654	24.6631
438	09:50:00	6.23124	17.6739	23.9052
439	09:50:00	8.60204	16.9959	25.5979
440	09:50:00	7.60201	18.6765	26.2785
441	09:50:00	6.28629	15.6304	21.9167
442	09:50:00	7.11579	18.9775	26.0933
443	09:50:00	8.17368	16.7203	24.894
444	09:51:00	5.78066	19.9072	25.6878
445	09:51:00	6.3582	18.8008	25.159
446	09:54:00	7.20917	18.6567	25.8659
447	09:54:00	6.56792	14.7799	21.3478
448	09:54:00	7.76986	14.4316	22.2015
449	09:54:00	5.28822	15.1274	20.4156
450	09:55:00	6.48393	17.9395	24.4234
451	09:55:00	8.27525	16.2488	24.524
452	09:55:00	8.87426	17.758	26.6323
453	09:55:00	8.8363	18.8995	27.7358
454	09:55:00	6.63945	16.5246	23.164
455	09:55:00	5.2616	17.3334	22.595
456	09:55:00	8.00143	16.3552	24.3566
457	09:55:00	5.85928	16.4409	22.3001
458	09:56:00	6.36393	17.2387	23.6026
459	09:56:00	7.68307	19.1544	26.8375
460	09:56:00	6.02188	17.0596	23.0815
461	09:56:00	5.73244	19.6501	25.3825
462	09:56:00	7.57369	16.1726	23.7463
463	09:56:00	5.66848	19.0877	24.7562
464	09:57:00	6.91778	19.8013	26.7191
465	09:57:00	7.40181	19.5631	26.9649
466	09:57:00	6.75225	16.7351	23.4874
467	09:57:00	7.79928	14.3505	22.1498
468	09:58:00	8.84606	19.5946	28.4407
469	09:58:00	6.69549	14.1353	20.8308
470	10:00:00	7.519	19.0636	26.5826
471	10:00:00	7.9078	19.5228	27.4306
472	10:00:00	6.24027	14.7279	20.9681
473	10:00:00	6.51762	17.4233	23.9409
474	10:00:00	8.54601	17.2262	25.7722
475	10:00:00	5.8229	18.6865	24.5094
476	10:00:00	6.07694	19.089	25.166
477	10:00:00	8.55016	14.356	22.9061
478	10:00:00	6.95392	15.6562	22.6102
479	10:00:00	5.68459	15.878	21.5626
480	10:01:00	7.43062	19.5653	26.9959
481	10:01:00	7.08673	14.2864	21.3731
482	10:02:00	7.30854	19.2527	26.5613
483	10:02:00	5.45387	14.5325	19.9864
484	10:02:00	7.44331	14.4556	21.8989
485	10:02:00	7.62581	17.5038	25.1296
486	10:02:00	8.34361	14.5867	22.9303
487	10:02:00	5.24403	17.6139	22.8579
488	10:03:00	6.83233	19.8319	26.6642
489	10:03:00	6.8449	17.9021	24.747
490	10:03:00	5.53566	16.6525	22.1882
491	10:03:00	8.0958	17.1158	25.2116
492	10:04:00	6.06302	17.7856	23.8487
493	10:04:00	8.58422	17.985	26.5693
494	10:04:00	5.65566	18.5968	24.2525
495	10:04:00	8.82385	16.6212	25.4451
496	10:05:00	5.31043	15.5017	20.8121
497	10:05:00	8.4619	17.4018	25.8637
498	10:05:00	7.42109	14.8667	22.2878
499	10:05:00	8.55846	19.6072	28.1657
500	10:05:00	7.33406	15.0906	22.4247
501	10:05:00	5.74783	17.194	22.9418
502	10:06:00	8.37608	19.2143	27.5904
503	10:06:00	6.6071	15.1838	21.7909
504	10:06:00	8.39293	15.1225	23.5154
505	10:06:00	7.11982	18.9484	26.0682
506	10:10:00	8.12168	19.9925	28.1142
507	10:10:00	7.26191	19.9561	27.218
508	10:10:00	8.32432	17.7955	26.1198
509	10:10:00	8.92798	19.0367	27.9646
510	10:10:00	8.02402	16.1825	24.2065
511	10:10:00	5.1764	15.689	20.8654
512	10:10:00	8.91089	18.6814	27.5923
513	10:10:00	6.59124	19.1343	25.7255
514	10:10:00	5.52297	16.589	22.112
515	10:10:00	6.93927	15.4768	22.4161
516	10:12:00	7.66292	18.9797	26.6426
517	10:12:00	5.75259	17.2037	22.9563
518	10:12:00	7.16828	19.6404	26.8086
519	10:12:00	8.46629	14.0877	22.554
520	10:14:00	8.13901	19.2234	27.3624
521	10:14:00	7.81686	18.1295	25.9464
522	10:14:00	6.50591	18.2321	24.738
523	10:14:00	5.83963	19.1857	25.0253
524	10:15:00	5.93081	16.37	22.3008
525	10:15:00	8.49522	16.194	24.6893
526	10:15:00	6.94256	17.0512	23.9937
527	10:15:00	7.21613	15.1065	22.3227
528	10:18:00	7.43696	17.218	24.655
529	10:18:00	5.98416	18.5805	24.5647
530	10:18:00	7.7109	16.8181	24.529
531	10:18:00	7.43123	19.8845	27.3157
532	10:18:00	8.55113	18.083	26.6341
533	10:18:00	5.40162	14.0888	19.4904
534	10:19:00	5.06116	18.8836	23.9447
535	10:19:00	8.92383	15.2074	24.1313
536	10:20:00	6.38908	17.6761	24.0652
537	10:20:00	8.10544	16.2583	24.3638
538	10:20:00	6.80486	16.6194	23.4243
539	10:20:00	6.60491	17.9984	24.6033
540	10:20:00	7.17988	19.1161	26.296
541	10:20:00	8.51988	19.0744	27.5943
542	10:20:00	8.33457	15.0397	23.3743
543	10:20:00	8.29868	19.3003	27.599
544	10:22:00	7.44563	16.0179	23.4635
545	10:22:00	7.09552	18.4577	25.5532
546	10:22:00	8.2457	15.0888	23.3345
547	10:22:00	8.37669	17.1616	25.5383
548	10:23:00	7.59651	14.5913	22.1878
549	10:23:00	6.02652	15.715	21.7415
550	10:24:00	7.6849	16.0364	23.7213
551	10:24:00	6.21451	19.2024	25.4169
552	10:25:00	7.06317	14.6898	21.753
553	10:25:00	8.35044	18.1444	26.4948
554	10:25:00	7.54891	14.4142	21.9631
555	10:25:00	7.09149	19.5528	26.6443
556	10:25:00	8.09494	19.7462	27.8412
557	10:25:00	7.05634	18.9779	26.0342
558	10:26:00	7.66182	16.934	24.5958
559	10:26:00	5.16285	17.8499	23.0128
560	10:27:00	5.34523	16.5311	21.8764
561	10:27:00	8.82531	19.8544	28.6797
562	10:28:00	6.05228	15.8232	21.8755
563	10:28:00	6.12577	18.981	25.1068
564	10:29:00	8.37339	18.6761	27.0495
565	10:29:00	7.02924	18.0052	25.0344
566	10:30:00	6.45817	16.0161	22.4742
567	10:30:00	5.20618	15.2589	20.4651
568	10:30:00	6.1829	18.8922	25.0751
569	10:30:00	8.61217	15.3426	23.9547
570	10:30:00	8.18247	14.638	22.8204
571	10:30:00	6.0911	15.7218	21.8129
572	10:31:00	8.92602	15.8276	24.7537
573	10:31:00	5.47914	19.6387	25.1179
574	10:32:00	6.42558	16.2195	22.6451
575	10:32:00	8.43077	16.2367	24.6675
576	10:33:00	7.8956	14.5001	22.3957
577	10:33:00	7.01874	16.9805	23.9992
578	10:34:00	5.21973	14.0797	19.2994
579	10:34:00	5.53664	17.1039	22.6406
580	10:35:00	8.93274	16.2391	25.1718
581	10:35:00	8.38206	17.6919	26.0739
582	10:35:00	7.08954	15.3136	22.4032
583	10:35:00	7.89975	17.8417	25.7414
584	10:35:00	8.37156	17.0781	25.4497
585	10:36:00	7.14594	16.9049	24.0508
586	10:36:00	5.5641	15.8236	21.3877
587	10:36:00	6.15311	17.8437	23.9968
588	10:37:00	6.64995	18.5342	25.1841
589	10:38:00	6.98346	19.9745	26.958
590	10:38:00	8.66601	14.8306	23.4966
591	10:40:00	5.10657	18.595	23.7016
592	10:40:00	8.70824	15.7106	24.4189
593	10:40:00	8.96655	15.9166	24.8832
594	10:40:00	7.50105	17.3035	24.8046
595	10:42:00	6.47514	14.1324	20.6075
596	10:43:00	6.3018	14.6627	20.9645
597	10:44:00	5.12732	19.0654	24.1927
598	10:44:00	6.07596	17.7444	23.8204
599	10:45:00	7.92831	19.4415	27.3698
600	10:45:00	7.35359	19.9615	27.3151
601	10:46:00	6.90265	14.1285	21.0312
602	10:47:00	6.46648	15.7663	22.2328
603	10:47:00	8.08493	15.4713	23.5562
604	10:48:00	7.46992	14.3942	21.8642
605	10:48:00	7.08429	14.8363	21.9206
606	10:49:00	5.46217	14.9011	20.3633
607	10:49:00	5.07788	16.4606	21.5385
608	10:50:00	8.74609	15.7408	24.4869
609	10:50:00	7.90463	17.3647	25.2693
610	10:50:00	8.81335	19.0768	27.8901
611	10:51:00	6.31486	18.2581	24.5729
612	10:52:00	8.98486	16.5595	25.5444
613	10:52:00	5.87844	16.7252	22.6037
614	10:54:00	7.2038	14.1979	21.4017
615	10:55:00	5.05823	15.3272	20.3854
616	10:55:00	6.45537	17.9232	24.3785
617	10:56:00	6.02835	17.3075	23.3359
618	11:00:00	8.07614	15.2723	23.3484
619	11:00:00	5.45131	19.1225	24.5738
620	11:02:00	7.31574	17.0424	24.3581
621	11:02:00	8.1174	19.7596	27.877
622	11:02:00	7.43257	16.5139	23.9465
623	11:03:00	7.6147	19.5228	27.1375
624	11:04:00	8.82373	15.7126	24.5364
625	11:05:00	5.5143	17.3976	22.9119
626	11:05:00	7.73763	14.8679	22.6056
627	11:05:00	6.4373	14.0123	20.4496
628	11:05:00	5.46217	17.5229	22.985
629	11:06:00	7.31843	14.3294	21.6478
630	11:12:00	6.04813	16.3883	22.4364
631	11:12:00	7.68856	16.2953	23.9839
632	11:13:00	7.10504	14.7625	21.8675
633	11:14:00	8.36473	14.481	22.8458
634	11:15:00	6.4937	15.9102	22.4039
635	11:15:00	7.07538	19.0297	26.1051
636	11:15:00	8.34385	16.968	25.3119
637	11:15:00	5.73843	17.7122	23.4506
638	11:16:00	5.23426	15.4513	20.6856
639	11:16:00	7.86996	14.3719	22.2419
640	11:17:00	6.10709	14.0405	20.1476
641	11:18:00	6.42228	14.2091	20.6314
642	11:18:00	6.01932	17.7825	23.8018
643	11:18:00	6.73162	17.0164	23.748
644	11:20:00	8.6914	15.8762	24.5676
645	11:20:00	8.7008	19.3445	28.0453
646	11:21:00	6.47368	18.6032	25.0769
647	11:22:00	7.35102	19.4188	26.7698
648	11:22:00	5.33155	19.447	24.7786
649	11:24:00	5.94815	14.1853	20.1335
650	11:25:00	5.23414	17.7598	22.994
651	11:25:00	7.5378	15.8904	23.4282
652	11:25:00	7.43709	15.2666	22.7037
653	11:25:00	7.4239	19.8464	27.2703
654	11:26:00	6.064	18.9445	25.0085
655	11:30:00	7.37935	19.252	26.6313
656	11:30:00	6.61431	16.1816	22.7959
657	11:30:00	8.70031	14.8648	23.5651
658	11:30:00	5.06775	14.3126	19.3803
659	11:32:00	8.09507	14.7313	22.8264
660	11:33:00	8.60582	16.4237	25.0295
661	11:33:00	6.34928	19.7951	26.1444
662	11:35:00	5.13355	19.4551	24.5886
663	11:35:00	5.21046	14.7985	20.009
664	11:36:00	8.26646	19.8614	28.1278
665	11:36:00	5.51088	16.2023	21.7132
666	11:37:00	7.72616	17.1629	24.889
667	11:40:00	5.6769	15.6171	21.294
668	11:40:00	8.70507	15.3883	24.0934
669	11:40:00	6.97003	18.2478	25.2178
670	11:42:00	6.15702	19.4243	25.5813
671	11:42:00	8.56163	18.8081	27.3698
672	11:43:00	5.71438	14.3865	20.1009
673	11:44:00	6.36552	18.0508	24.4163
674	11:44:00	6.45634	16.0873	22.5436
675	11:44:00	6.93255	15.2083	22.1409
676	11:45:00	8.61596	16.2001	24.816
677	11:45:00	8.1583	15.0152	23.1735
678	11:46:00	7.97067	19.6303	27.601
679	11:46:00	6.56438	16.3127	22.8771
680	11:47:00	6.64177	16.5592	23.2009
681	11:49:00	6.98041	18.3097	25.2901
682	11:50:00	5.81265	16.4729	22.2856
683	11:50:00	7.0893	18.0867	25.176
684	11:50:00	7.98361	14.8896	22.8732
685	11:50:00	6.99384	16.6855	23.6793
686	11:51:00	7.28803	16.27	23.5581
687	11:52:00	5.21802	18.8387	24.0567
688	11:52:00	8.62841	15.4488	24.0772
689	11:54:00	7.8807	14.824	22.7047
690	11:54:00	8.42235	15.6216	24.044
691	11:55:00	5.65664	17.8382	23.4948
692	11:55:00	6.10831	14.2205	20.3288
693	11:55:00	8.09214	16.3973	24.4894
694	11:56:00	6.71612	19.6395	26.3556
695	11:58:00	7.34297	14.3668	21.7097
696	11:59:00	7.29182	14.5112	21.8031
697	12:00:00	5.97903	17.032	23.011
698	12:00:00	8.25071	15.8051	24.0558
699	12:00:00	6.62883	17.8913	24.5201
700	12:00:00	5.33558	15.1818	20.5174
701	12:02:00	5.43226	19.3628	24.795
702	12:05:00	5.27039	19.5614	24.8318
703	12:05:00	5.03284	17.044	22.0769
704	12:05:00	6.92828	14.4545	21.3828
705	12:06:00	6.65349	19.3633	26.0168
706	12:08:00	6.36735	14.0685	20.4358
707	12:08:00	7.18806	14.1013	21.2893
708	12:10:00	8.94678	15.2303	24.1771
709	12:10:00	8.68566	18.1418	26.8274
710	12:10:00	7.39094	17.5676	24.9585
711	12:11:00	8.60936	18.6437	27.2531
712	12:12:00	5.65224	14.8568	20.509
713	12:14:00	8.32517	14.3887	22.7139
714	12:15:00	5.21119	16.7862	21.9974
715	12:15:00	6.90753	17.0876	23.9951
716	12:15:00	5.55007	19.2824	24.8325
717	12:18:00	6.043	19.6655	25.7085
718	12:19:00	6.45708	17.8263	24.2834
719	12:20:00	8.07321	15.7767	23.8499
720	12:20:00	7.03827	16.5333	23.5716
721	12:20:00	7.53706	15.7179	23.255
722	12:20:00	5.3567	18.9665	24.3232
723	12:21:00	5.45497	18.3185	23.7735
724	12:21:00	7.97104	15.4557	23.4268
725	12:22:00	7.5439	16.0085	23.5524
726	12:22:00	6.8045	18.8237	25.6282
727	12:25:00	7.05939	16.8532	23.9126
728	12:25:00	6.26041	18.6532	24.9136
729	12:25:00	8.53197	18.6472	27.1791
730	12:26:00	8.77929	14.3051	23.0844
731	12:27:00	8.79528	19.9474	28.7427
732	12:28:00	6.64287	17.5632	24.206
733	12:28:00	8.90368	18.914	27.8177
734	12:29:00	8.2396	17.7922	26.0318
735	12:30:00	5.28871	16.7921	22.0808
736	12:30:00	6.73382	16.6073	23.3411
737	12:30:00	5.32997	18.5587	23.8887
738	12:30:00	8.62047	17.9915	26.6119
739	12:33:00	7.89377	14.3995	22.2933
740	12:34:00	5.49757	18.3531	23.8507
741	12:34:00	7.84237	14.0652	21.9076
742	12:34:00	5.05567	15.8912	20.9468
743	12:35:00	5.52187	17.4831	23.005
744	12:35:00	7.25495	18.625	25.88
745	12:36:00	8.30784	15.0688	23.3767
746	12:37:00	5.45399	18.2621	23.7161
747	12:38:00	5.91934	15.7071	21.6265
748	12:39:00	8.3563	15.5024	23.8587
749	12:40:00	8.91235	15.1115	24.0238
750	12:40:00	7.54878	18.1361	25.6849
751	12:40:00	5.01209	15.9972	21.0093
752	12:41:00	7.64217	15.1417	22.7839
753	12:42:00	7.27595	19.9271	27.2031
754	12:42:00	6.05179	18.7058	24.7576
755	12:42:00	5.94803	16.5952	22.5433
756	12:43:00	7.81967	14.3593	22.1789
757	12:44:00	8.82678	19.4391	28.2659
758	12:44:00	6.0325	16.0778	22.1103
759	12:44:00	7.45857	14.5481	22.0066
760	12:45:00	8.87634	14.9154	23.7917
761	12:45:00	7.05695	14.6627	21.7196
762	12:45:00	8.64879	15.3188	23.9676
763	12:46:00	7.16547	15.3182	22.4837
764	12:46:00	8.65905	19.434	28.0931
765	12:48:00	6.28727	15.6956	21.9829
766	12:50:00	5.35438	19.2335	24.5879
767	12:50:00	7.45894	16.2021	23.661
768	12:50:00	7.74166	15.8948	23.6365
769	12:51:00	7.56392	19.9859	27.5498
770	12:51:00	6.70879	16.3087	23.0175
771	12:52:00	5.56996	16.2453	21.8153
772	12:53:00	5.70669	14.6418	20.3485
773	12:54:00	8.31309	19.0647	27.3778
774	12:55:00	5.91153	15.2649	21.1765
775	12:55:00	7.46345	18.3405	25.8039
776	12:55:00	5.96622	18.8356	24.8018
777	12:57:00	8.37852	18.9334	27.3119
778	12:58:00	7.19062	14.6493	21.8399
779	12:58:00	7.17658	16.1968	23.3734
780	12:58:00	8.2468	16.296	24.5428
781	12:59:00	5.06738	14.2871	19.3545
782	13:00:00	7.16559	14.9097	22.0753
783	13:00:00	7.22736	15.8688	23.0962
784	13:00:00	5.8627	17.6681	23.5308
785	13:00:00	5.82852	15.7689	21.5974
786	13:00:00	7.31306	15.386	22.699
787	13:00:00	5.71889	18.5298	24.2487
788	13:00:00	6.90521	18.8488	25.754
789	13:01:00	5.18763	16.4361	21.6237
790	13:02:00	5.65883	19.659	25.3179
791	13:02:00	5.76394	14.1794	19.9434
792	13:03:00	8.46849	14.6142	23.0826
793	13:04:00	6.56694	14.631	21.1979
794	13:04:00	5.82095	15.6894	21.5103
795	13:05:00	8.85376	14.974	23.8277
796	13:05:00	7.04132	19.3835	26.4248
797	13:05:00	7.61177	15.4402	23.0519
798	13:07:00	7.53011	14.189	21.7191
799	13:08:00	7.79843	15.8617	23.6601
800	13:09:00	6.18693	18.0554	24.2423
801	13:10:00	5.64931	19.9315	25.5808
802	13:10:00	8.75072	15.6605	24.4112
803	13:10:00	8.86254	19.2183	28.0808
804	13:10:00	8.63781	18.8581	27.4959
805	13:12:00	5.90725	14.356	20.2632
806	13:12:00	7.5295	19.54	27.0695
807	13:12:00	6.72002	17.1623	23.8824
808	13:12:00	5.92788	17.1482	23.0761
809	13:13:00	5.11231	16.5029	21.6153
810	13:14:00	5.69533	17.8858	23.5811
811	13:15:00	5.85574	14.2456	20.1013
812	13:15:00	8.6914	18.096	26.7874
813	13:16:00	5.09937	17.3929	22.4922
814	13:18:00	6.53496	15.0452	21.5802
815	13:18:00	8.0361	14.1976	22.2337
816	13:18:00	6.74786	17.1938	23.9417
817	13:19:00	5.05139	19.4994	24.5508
818	13:19:00	8.5714	15.7412	24.3126
819	13:20:00	7.47566	17.4201	24.8958
820	13:20:00	6.10367	14.5288	20.6325
821	13:20:00	6.99884	15.6852	22.684
822	13:22:00	7.56746	17.0122	24.5796
823	13:22:00	5.32435	18.9132	24.2376
824	13:24:00	7.99118	15.7526	23.7437
825	13:25:00	7.19977	14.0417	21.2415
826	13:25:00	8.88305	18.4476	27.3306
827	13:25:00	5.09925	17.3224	22.4216
828	13:26:00	5.0719	17.6888	22.7607
829	13:26:00	8.03012	18.8167	26.8469
830	13:27:00	6.30644	14.1509	20.4573
831	13:28:00	8.687	18.7957	27.4827
832	13:28:00	7.93027	15.5136	23.4439
833	13:29:00	7.00519	18.6195	25.6247
834	13:30:00	5.48903	16.8743	22.3633
835	13:30:00	6.54155	16.335	22.8766
836	13:30:00	8.97913	17.4504	26.4295
837	13:32:00	5.55959	18.0933	23.6529
838	13:33:00	8.10593	17.7545	25.8604
839	13:34:00	5.70266	18.3333	24.036
840	13:34:00	8.90649	19.9103	28.8168
841	13:35:00	6.20963	14.2364	20.446
842	13:35:00	6.86761	16.0953	22.963
843	13:35:00	5.25867	16.9799	22.2386
844	13:38:00	8.78491	19.0227	27.8076
845	13:40:00	8.72387	19.5669	28.2908
846	13:40:00	7.50972	16.6282	24.1379
847	13:40:00	6.88067	18.2273	25.108
848	13:40:00	8.97058	17.4881	26.4587
849	13:42:00	5.92618	15.3107	21.2369
850	13:43:00	7.88217	14.6925	22.5747
851	13:44:00	6.05106	18.0024	24.0535
852	13:44:00	5.91617	18.6924	24.6086
853	13:44:00	5.75723	14.8084	20.5657
854	13:45:00	6.26701	16.7697	23.0367
855	13:45:00	7.61348	16.3519	23.9654
856	13:46:00	8.02341	15.0218	23.0452
857	13:47:00	8.21787	18.3223	26.5402
858	13:47:00	5.04675	14.8114	19.8581
859	13:48:00	7.26643	14.2086	21.475
860	13:48:00	5.6581	16.3142	21.9723
861	13:56:00	7.82089	15.4321	23.253
862	13:56:00	5.84866	15.7983	21.647
863	13:56:00	6.62957	18.4663	25.0958
864	13:57:00	8.45677	17.383	25.8397
865	13:58:00	6.17533	14.2119	20.3872
866	13:58:00	6.2924	14.9654	21.2578
867	13:58:00	7.50288	18.051	25.5538
868	13:58:00	5.04407	16.5549	21.599
869	13:59:00	5.3296	19.3679	24.6975
870	14:00:00	6.46208	14.1348	20.5969
871	14:00:00	8.94775	16.6749	25.6226
872	14:00:00	6.29337	14.1562	20.4496
873	14:02:00	6.49553	16.5299	23.0254
874	14:02:00	7.232	15.5901	22.8221
875	14:03:00	8.81237	18.9638	27.7761
876	14:05:00	7.24689	18.8847	26.1316
877	14:05:00	8.78173	16.8849	25.6666
878	14:06:00	8.56713	14.9315	23.4986
879	14:08:00	5.32875	19.6389	24.9677
880	14:08:00	8.82849	15.0073	23.8358
881	14:08:00	8.55907	15.3338	23.8928
882	14:09:00	5.92618	19.349	25.2752
883	14:10:00	8.40342	18.4496	26.853
884	14:10:00	6.46855	14.319	20.7875
885	14:10:00	6.08499	18.3663	24.4513
886	14:10:00	8.89148	18.7514	27.6428
887	14:10:00	8.22971	14.5361	22.7659
888	14:11:00	6.76922	19.8002	26.5694
889	14:11:00	8.00913	18.8371	26.8462
890	14:12:00	8.14902	14.1871	22.3362
891	14:12:00	6.84442	14.9152	21.7596
892	14:12:00	7.33222	18.9116	26.2438
893	14:14:00	8.38719	19.8312	28.2184
894	14:15:00	6.94684	18.9978	25.9447
895	14:15:00	8.2562	16.7736	25.0298
896	14:15:00	8.87683	19.4633	28.3401
897	14:16:00	8.82885	14.8075	23.6364
898	14:16:00	7.15363	17.1363	24.29
899	14:18:00	8.76696	16.2574	25.0244
900	14:18:00	6.77154	17.9957	24.7672
901	14:19:00	8.40196	14.2082	22.6102
902	14:19:00	6.04434	16.0944	22.1388
903	14:20:00	7.11603	15.4466	22.5626
904	14:20:00	7.10541	15.6083	22.7137
905	14:20:00	7.92026	19.7167	27.637
906	14:21:00	5.93765	16.8699	22.8076
907	14:22:00	8.06833	14.1983	22.2666
908	14:22:00	6.42216	19.1773	25.5994
909	14:23:00	7.23859	18.3602	25.5988
910	14:24:00	8.80981	14.4155	23.2253
911	14:24:00	7.07245	18.5512	25.6237
912	14:25:00	8.24448	16.8957	25.1402
913	14:25:00	8.18162	17.6362	25.8178
914	14:25:00	6.00906	19.007	25.0161
915	14:26:00	5.6155	16.3729	21.9884
916	14:26:00	7.51192	16.0765	23.5884
917	14:27:00	5.72927	19.8561	25.5853
918	14:28:00	7.19941	19.9645	27.1639
919	14:28:00	8.89673	17.9444	26.8411
920	14:28:00	8.05795	18.1535	26.2115
921	14:30:00	8.08603	16.8884	24.9744
922	14:30:00	6.65178	14.1675	20.8193
923	14:30:00	7.44758	16.1629	23.6105
924	14:30:00	8.25132	18.8202	27.0715
925	14:30:00	8.25755	17.4952	25.7528
926	14:30:00	7.01593	14.8033	21.8192
927	14:30:00	6.32145	18.055	24.3764
928	14:30:00	7.92575	16.2426	24.1683
929	14:30:00	7.75961	14.4433	22.2029
930	14:30:00	6.69097	18.7774	25.4683
931	14:31:00	7.47908	14.2844	21.7635
932	14:31:00	7.72469	19.2837	27.0084
933	14:32:00	7.08612	17.5809	24.667
934	14:32:00	6.92389	16.2345	23.1584
935	14:33:00	8.99402	14.345	23.339
936	14:33:00	5.98416	14.676	20.6602
937	14:33:00	7.55892	18.0678	25.6267
938	14:33:00	8.75927	14.6215	23.3807
939	14:35:00	6.70342	14.1231	20.8265
940	14:35:00	8.28062	17.0836	25.3642
941	14:35:00	7.18561	15.9432	23.1288
942	14:35:00	7.96518	16.7284	24.6935
943	14:35:00	5.92935	17.5203	23.4497
944	14:35:00	6.76653	16.9849	23.7514
945	14:35:00	7.15021	18.2236	25.3739
946	14:35:00	6.06168	15.1503	21.212
947	14:36:00	8.8955	14.8203	23.7158
948	14:36:00	8.42198	16.3197	24.7416
949	14:38:00	7.56197	19.7129	27.2748
950	14:38:00	5.5746	14.6035	20.1781
951	14:40:00	5.46315	15.4916	20.9548
952	14:41:00	5.34339	14.835	20.1784
953	14:42:00	5.08643	17.7162	22.8027
954	14:42:00	7.64205	18.534	26.1761
955	14:43:00	8.81506	14.1088	22.9238
956	14:43:00	6.19755	17.0669	23.2645
957	14:44:00	7.08502	18.8444	25.9294
958	14:45:00	8.09604	15.457	23.5531
959	14:45:00	7.7054	17.0852	24.7906
960	14:45:00	5.96402	18.8962	24.8602
961	14:46:00	6.88641	17.0931	23.9795
962	14:47:00	6.14762	15.466	21.6136
963	14:47:00	8.91003	14.8989	23.8089
964	14:48:00	5.09204	19.6178	24.7099
965	14:48:00	6.81658	15.3898	22.2064
966	14:48:00	5.79714	16.3436	22.1408
967	14:49:00	5.49257	15.5044	20.997
968	14:50:00	7.19623	18.4569	25.6532
969	14:50:00	5.61171	15.7916	21.4033
970	14:50:00	8.09604	15.7194	23.8155
971	14:50:00	8.51927	17.6142	26.1335
972	14:51:00	6.41667	17.4743	23.891
973	14:52:00	8.83837	14.5224	23.3608
974	14:55:00	6.38603	14.7052	21.0912
975	14:56:00	5.84158	15.5398	21.3814
976	14:56:00	5.5674	19.7936	25.361
977	14:56:00	6.94623	17.0385	23.9848
978	14:57:00	6.63945	15.4504	22.0899
979	14:57:00	5.57607	16.2781	21.8542
980	14:58:00	8.19993	15.091	23.2909
981	14:58:00	7.58016	19.3093	26.8895
982	14:59:00	5.026	18.0515	23.0775
