# Supplementary material for: Survey dataset on analysis of queues in some selected banks in Ogun State, Nigeria
Source: Data Brief. 2018 May 24;19:835–41. doi: 10.1016/j.dib.2018.05.101 (PMC5997939; doi:10.1016/j.dib.2018.05.101)
Supplement: Supplementary file 2 — Supplementary material [file mmc2.zip › Supplementary DATA on Queues/FIRST BANK (WEEK 4).xlsx]

## Sheet: Sheet1
Number	Arrival time	X1	X2	X3
1	08:00:00	8.53844	10.1112	18.6496			X1	X2	X3
2	08:00:00	6.10184	10.8312	16.933		MEAN	7	9	16
3	08:00:00	6.72515	7.26136	13.9865
4	08:00:00	7.38874	8.4091	15.7978
5	08:00:00	8.374	9.02252	17.3965
6	08:01:00	6.76214	10.8929	17.6551
7	08:01:00	6.75164	8.50798	15.2596
8	08:01:00	5.76431	8.91217	14.6765
9	08:02:00	8.45225	9.16767	17.6199
10	08:02:00	5.20057	10.3469	15.5475
11	08:03:00	6.54888	7.92276	14.4716
12	08:03:00	7.6357	9.00116	16.6369
13	08:03:00	7.24384	10.9086	18.1524
14	08:04:00	7.02313	8.07816	15.1013
15	08:04:00	8.2468	10.9385	19.1853
16	08:05:00	7.77194	8.11429	15.8862
17	08:05:00	6.96625	10.7212	17.6874
18	08:05:00	8.00119	8.28495	16.2861
19	08:05:00	7.25996	10.0799	17.3399
20	08:05:00	5.7427	7.31971	13.0624
21	08:06:00	5.4673	7.47414	12.9414
22	08:06:00	6.92096	10.1446	17.0656
23	08:06:00	8.23862	10.4646	18.7032
24	08:07:00	6.5689	9.31343	15.8823
25	08:07:00	8.7727	8.9328	17.7055
26	08:07:00	8.44261	8.8012	17.2438
27	08:07:00	6.99396	9.34236	16.3363
28	08:08:00	7.44368	8.30107	15.7447
29	08:08:00	5.42164	8.6148	14.0364
30	08:08:00	8.59008	9.29731	17.8874
31	08:08:00	8.52635	8.79888	17.3252
32	08:09:00	8.14914	8.38701	16.5361
33	08:09:00	5.71841	9.12299	14.8414
34	08:09:00	5.49977	9.07587	14.5756
35	08:09:00	5.27943	10.7484	16.0278
36	08:09:00	8.79308	7.09632	15.8894
37	08:10:00	7.02118	10.0796	17.1007
38	08:10:00	8.05246	10.6793	18.7318
39	08:11:00	5.74697	9.34016	15.0871
40	08:11:00	8.49107	10.6547	19.1457
41	08:11:00	8.19578	8.78619	16.982
42	08:11:00	5.01135	8.26591	13.2773
43	08:11:00	5.55409	9.90487	15.459
44	08:11:00	8.61913	9.65047	18.2696
45	08:12:00	6.35856	7.73708	14.0956
46	08:12:00	7.29548	9.57479	16.8703
47	08:12:00	7.14228	9.5638	16.7061
48	08:13:00	6.26127	9.70589	15.9672
49	08:13:00	7.03314	9.10688	16.14
50	08:13:00	6.00784	8.95856	14.9664
51	08:13:00	8.17942	8.62822	16.8076
52	08:13:00	5.47755	9.77975	15.2573
53	08:14:00	8.84582	10.3417	19.1875
54	08:14:00	6.84967	9.11249	15.9622
55	08:14:00	8.82287	7.91226	16.7351
56	08:14:00	8.01755	10.7285	18.7461
57	08:15:00	5.88565	8.97516	14.8608
58	08:15:00	7.53963	7.12415	14.6638
59	08:15:00	5.95706	9.08502	15.0421
60	08:15:00	7.10395	10.7502	17.8542
61	08:15:00	8.85376	10.7981	19.6518
62	08:15:00	6.86749	10.4681	17.3356
63	08:16:00	8.53514	9.18647	17.7216
64	08:16:00	5.91177	10.3363	16.2481
65	08:16:00	8.12571	9.50227	17.628
66	08:17:00	8.00534	10.5702	18.5755
67	08:17:00	6.14444	10.4326	16.577
68	08:17:00	8.36741	7.3556	15.723
69	08:17:00	7.85372	7.92776	15.7815
70	08:17:00	8.70092	7.56801	16.2689
71	08:18:00	8.92615	8.4351	17.3612
72	08:18:00	7.89328	8.89764	16.7909
73	08:19:00	6.23319	9.03595	15.2691
74	08:19:00	8.97986	9.89254	18.8724
75	08:19:00	6.96966	7.95926	14.9289
76	08:19:00	5.72304	8.49626	14.2193
77	08:19:00	7.05756	10.7344	17.7919
78	08:19:00	8.97974	10.2923	19.2721
79	08:20:00	7.30952	9.34663	16.6561
80	08:20:00	8.41173	7.36354	15.7753
81	08:20:00	5.68715	8.67705	14.3642
82	08:20:00	7.54244	9.93075	17.4732
83	08:21:00	8.6483	10.7259	19.3742
84	08:21:00	8.16611	8.25565	16.4218
85	08:21:00	6.55852	9.16901	15.7275
86	08:21:00	6.18961	8.1774	14.367
87	08:22:00	7.93112	9.1391	17.0702
88	08:22:00	7.62069	8.59551	16.2162
89	08:23:00	7.35554	8.29398	15.6495
90	08:23:00	5.10511	9.71981	14.8249
91	08:23:00	6.89764	9.70553	16.6032
92	08:23:00	8.68407	9.48018	18.1643
93	08:23:00	6.97198	7.39637	14.3684
94	08:24:00	7.75082	10.6202	18.371
95	08:24:00	8.73424	9.9509	18.6851
96	08:24:00	7.08014	7.19385	14.274
97	08:25:00	8.38609	9.03888	17.425
98	08:25:00	8.74023	10.9436	19.6838
99	08:25:00	8.95373	8.42448	17.3782
100	08:25:00	8.2103	7.85611	16.0664
101	08:25:00	5.57558	7.56044	13.136
102	08:25:00	5.59499	7.57985	13.1748
103	08:26:00	6.62578	8.73138	15.3572
104	08:26:00	5.96011	7.82571	13.7858
105	08:26:00	5.5967	10.3635	15.9602
106	08:27:00	5.00891	10.8879	15.8968
107	08:27:00	8.08579	8.10294	16.1887
108	08:27:00	8.07724	8.48857	16.5658
109	08:27:00	6.95074	8.04935	15.0001
110	08:27:00	8.24485	10.7825	19.0273
111	08:28:00	5.24183	9.63192	14.8737
112	08:28:00	5.74368	8.05325	13.7969
113	08:30:00	5.36671	9.53401	14.9007
114	08:31:00	6.28947	7.89407	14.1835
115	08:31:00	8.61266	7.29579	15.9084
116	08:31:00	6.9693	10.9791	17.9484
117	08:31:00	8.12217	8.26176	16.3839
118	08:32:00	5.39113	7.4225	12.8136
119	08:32:00	5.21265	10.8959	16.1085
120	08:32:00	7.43001	9.66195	17.092
121	08:32:00	8.02707	7.64785	15.6749
122	08:33:00	5.60488	7.31141	12.9163
123	08:33:00	5.41786	8.03275	13.4506
124	08:33:00	6.37614	7.00366	13.3798
125	08:33:00	6.19901	7.87197	14.071
126	08:34:00	8.97131	10.3677	19.339
127	08:34:00	8.92932	10.2494	19.1787
128	08:34:00	5.23707	10.4884	15.7255
129	08:35:00	6.75066	10.148	16.8987
130	08:35:00	7.95175	7.95096	15.9027
131	08:35:00	5.96585	8.4594	14.4252
132	08:35:00	8.54552	10.3917	18.9372
133	08:35:00	8.51622	8.596	17.1122
134	08:36:00	6.74761	8.86029	15.6079
135	08:36:00	7.80807	8.79254	16.6006
136	08:36:00	8.80615	8.74847	17.5546
137	08:37:00	8.9436	9.83981	18.7834
138	08:37:00	6.12711	9.03803	15.1651
139	08:37:00	6.81719	9.97751	16.7947
140	08:37:00	6.9367	7.70278	14.6395
141	08:37:00	5.27369	10.457	15.7307
142	08:38:00	8.38499	7.72195	16.1069
143	08:38:00	8.05734	9.38923	17.4466
144	08:38:00	5.90274	7.86575	13.7685
145	08:39:00	8.13535	8.40544	16.5408
146	08:39:00	5.05835	9.66573	14.7241
147	08:39:00	8.64379	10.8859	19.5296
148	08:39:00	5.17347	9.30634	14.4798
149	08:39:00	8.67821	10.5508	19.229
150	08:43:00	8.02927	7.05579	15.0851
151	08:43:00	6.94232	9.55843	16.5007
152	08:43:00	5.62221	9.79965	15.4219
153	08:43:00	6.36979	8.4207	14.7905
154	08:44:00	6.62993	8.74798	15.3779
155	08:44:00	5.74551	10.5211	16.2666
156	08:44:00	8.49779	8.95856	17.4563
157	08:44:00	6.58293	8.31144	14.8944
158	08:45:00	7.38557	10.4497	17.8353
159	08:45:00	7.55098	8.86419	16.4152
160	08:45:00	6.09085	8.87286	14.9637
161	08:45:00	7.0954	7.86978	14.9652
162	08:45:00	7.01178	9.47249	16.4843
163	08:46:00	6.0651	7.89761	13.9627
164	08:46:00	7.72152	7.88101	15.6025
165	08:47:00	6.62932	9.27729	15.9066
166	08:47:00	7.29633	9.67965	16.976
167	08:47:00	8.05979	10.807	18.8668
168	08:47:00	6.67022	10.1004	16.7707
169	08:47:00	6.55596	9.16132	15.7173
170	08:48:00	6.48784	8.25419	14.742
171	08:48:00	5.704	10.8492	16.5532
172	08:48:00	7.68111	7.339	15.0201
173	08:49:00	6.88678	7.35621	14.243
174	08:49:00	7.81881	9.91269	17.7315
175	08:49:00	5.49904	7.21339	12.7124
176	08:49:00	8.65954	8.01688	16.6764
177	08:50:00	7.68148	10.6438	18.3253
178	08:50:00	7.78402	8.18827	15.9723
179	08:50:00	5.93814	7.66872	13.6069
180	08:51:00	8.18992	9.71896	17.9089
181	08:51:00	8.99329	9.59151	18.5848
182	08:51:00	8.80419	7.41017	16.2144
183	08:51:00	6.01907	9.12787	15.1469
184	08:51:00	8.49937	10.0057	18.5051
185	08:52:00	8.47862	8.62114	17.0998
186	08:52:00	6.89593	9.00287	15.8988
187	08:52:00	8.73315	9.24921	17.9824
188	08:53:00	5.49123	8.10733	13.5986
189	08:53:00	5.79641	7.42665	13.2231
190	08:53:00	6.97504	7.73074	14.7058
191	08:53:00	5.65481	8.20255	13.8574
192	08:53:00	7.47444	8.12577	15.6002
193	08:53:00	8.92126	9.86898	18.7902
194	08:54:00	8.41771	9.51289	17.9306
195	08:54:00	6.76006	9.72457	16.4846
196	08:55:00	6.21207	8.36845	14.5805
197	08:55:00	7.49434	10.4728	17.9671
198	08:55:00	5.5038	8.43352	13.9373
199	08:55:00	5.59279	8.58806	14.1809
200	08:55:00	5.9169	7.44093	13.3578
201	08:55:00	8.34104	10.6493	18.9903
202	08:55:00	5.36927	10.5726	15.9419
203	08:56:00	7.91159	9.60994	17.5215
204	08:56:00	5.81558	7.72231	13.5379
205	08:56:00	6.27519	10.772	17.0472
206	08:56:00	8.09043	10.2814	18.3718
207	08:57:00	5.93533	9.32405	15.2594
208	08:57:00	5.90933	10.8477	16.757
209	08:57:00	5.31849	10.2265	15.545
210	08:57:00	7.52571	10.529	18.0548
211	08:58:00	6.31693	9.44234	15.7593
212	08:58:00	7.5544	9.82345	17.3778
213	08:58:00	7.45906	9.56465	17.0237
214	08:59:00	5.54115	8.94366	14.4848
215	08:59:00	5.96756	9.23029	15.1979
216	08:59:00	6.48796	8.40214	14.8901
217	08:59:00	8.07321	10.8833	18.9565
218	08:59:00	6.24369	9.17487	15.4186
219	09:00:00	7.858	9.9216	17.7796
220	09:00:00	5.9241	8.33793	14.262
221	09:01:00	7.13752	10.5549	17.6924
222	09:01:00	6.84613	7.19984	14.046
223	09:01:00	6.92181	10.2969	17.2187
224	09:02:00	7.34565	7.1504	14.496
225	09:02:00	7.35408	8.43583	15.7899
226	09:03:00	7.79134	8.20194	15.9933
227	09:03:00	6.18436	10.5506	16.735
228	09:03:00	6.61589	7.02271	13.6386
229	09:03:00	8.31516	7.67519	15.9904
230	09:04:00	6.75787	7.64235	14.4002
231	09:04:00	5.24403	7.57436	12.8184
232	09:05:00	5.03528	9.45503	14.4903
233	09:05:00	7.83126	9.25007	17.0813
234	09:05:00	7.17487	8.15409	15.329
235	09:05:00	5.22962	10.7762	16.0059
236	09:06:00	6.96991	8.30314	15.273
237	09:06:00	7.54952	7.35304	14.9026
238	09:07:00	5.8688	9.87973	15.7485
239	09:07:00	8.35936	9.566	17.9254
240	09:07:00	5.67275	7.82339	13.4961
241	09:08:00	5.98502	9.75619	15.7412
242	09:08:00	6.46806	9.88021	16.3483
243	09:09:00	8.22666	9.6296	17.8563
244	09:09:00	8.92834	10.3511	19.2794
245	09:09:00	8.09214	9.27607	17.3682
246	09:10:00	7.19037	8.2393	15.4297
247	09:11:00	8.93713	9.11652	18.0537
248	09:11:00	6.13981	8.23612	14.3759
249	09:11:00	6.49809	10.4656	16.9637
250	09:11:00	5.63906	8.48747	14.1265
251	09:11:00	5.22291	7.86721	13.0901
252	09:12:00	8.48863	8.66277	17.1514
253	09:12:00	7.52889	9.65767	17.1866
254	09:13:00	5.23023	9.97165	15.2019
255	09:13:00	5.65725	8.80389	14.4611
256	09:13:00	7.78768	9.97531	17.763
257	09:14:00	5.14502	8.4854	13.6304
258	09:14:00	5.87967	7.7947	13.6744
259	09:15:00	7.09699	8.61113	15.7081
260	09:15:00	5.65639	10.1379	15.7943
261	09:15:00	7.92087	7.00305	14.9239
262	09:16:00	7.57112	9.95187	17.523
263	09:17:00	6.47551	8.82952	15.305
264	09:17:00	6.63982	9.95212	16.5919
265	09:17:00	6.18351	8.53484	14.7183
266	09:17:00	5.43275	7.28504	12.7178
267	09:18:00	6.07327	8.48967	14.5629
268	09:19:00	6.89886	7.65651	14.5554
269	09:19:00	8.44493	10.3742	18.8192
270	09:19:00	8.948	9.88449	18.8325
271	09:19:00	6.38908	9.40901	15.7981
272	09:20:00	8.09543	7.53529	15.6307
273	09:20:00	6.24454	8.46049	14.705
274	09:20:00	7.92062	9.5594	17.48
275	09:21:00	6.73821	7.27833	14.0165
276	09:21:00	8.09775	7.15821	15.256
277	09:21:00	8.53404	10.1562	18.6903
278	09:21:00	5.82705	10.0052	15.8323
279	09:22:00	7.70223	7.66262	15.3648
280	09:23:00	6.13175	9.87973	16.0115
281	09:23:00	8.7235	7.25196	15.9755
282	09:23:00	7.17292	8.28947	15.4624
283	09:23:00	7.55538	8.04019	15.5956
284	09:23:00	6.00211	7.21961	13.2217
285	09:24:00	5.51833	7.32215	12.8405
286	09:25:00	7.48408	9.28486	16.7689
287	09:25:00	6.79205	9.00629	15.7983
288	09:25:00	7.00848	9.75338	16.7619
289	09:26:00	8.67028	7.55751	16.2278
290	09:26:00	8.55516	8.67095	17.2261
291	09:26:00	8.88171	7.76626	16.648
292	09:27:00	6.18241	7.13269	13.3151
293	09:27:00	6.76556	9.19941	15.965
294	09:27:00	7.58126	10.1324	17.7137
295	09:27:00	7.3741	9.04181	16.4159
296	09:28:00	5.46962	7.86648	13.3361
297	09:28:00	8.18039	8.7	16.8804
298	09:29:00	6.79644	8.37651	15.1729
299	09:29:00	7.48262	10.517	17.9996
300	09:29:00	7.4825	7.48268	14.9652
301	09:29:00	8.32176	7.73489	16.0566
302	09:29:00	8.24656	7.59731	15.8439
303	09:30:00	8.2678	9.94772	18.2155
304	09:31:00	5.44752	7.69924	13.1468
305	09:31:00	6.28544	10.1919	16.4773
306	09:31:00	8.31809	7.00891	15.327
307	09:32:00	5.54799	7.06128	12.6093
308	09:32:00	6.97369	7.22669	14.2004
309	09:33:00	8.05136	8.26078	16.3121
310	09:33:00	8.65148	7.0741	15.7256
311	09:33:00	5.66213	7.36952	13.0316
312	09:34:00	5.26539	10.83	16.0953
313	09:35:00	7.34358	9.7513	17.0949
314	09:35:00	6.06095	8.05448	14.1154
315	09:35:00	6.2078	9.01959	15.2274
316	09:35:00	5.40699	9.27143	14.6784
317	09:36:00	5.27882	8.76019	14.039
318	09:36:00	6.08866	10.5043	16.5929
319	09:37:00	5.88174	7.81118	13.6929
320	09:37:00	7.34101	8.76324	16.1043
321	09:37:00	7.93027	7.81741	15.7477
322	09:38:00	6.81451	9.33564	16.1502
323	09:38:00	7.5472	9.50166	17.0489
324	09:42:00	5.16736	10.5514	15.7187
325	09:43:00	6.92853	9.63253	16.5611
326	09:43:00	5.55092	7.07935	12.6303
327	09:43:00	8.65172	8.52483	17.1765
328	09:43:00	8.38902	7.25794	15.647
329	09:44:00	6.2288	10.5669	16.7957
330	09:44:00	7.04425	9.96469	17.0089
331	09:44:00	7.12262	10.2495	17.3721
332	09:45:00	8.7257	8.60686	17.3326
333	09:45:00	8.16538	9.95944	18.1248
334	09:45:00	5.80874	8.44536	14.2541
335	09:45:00	8.86364	7.90176	16.7654
336	09:46:00	6.12491	7.15577	13.2807
337	09:47:00	5.92117	7.42775	13.3489
338	09:47:00	5.21986	9.79623	15.0161
339	09:47:00	8.97766	7.2765	16.2542
340	09:47:00	5.5923	8.66265	14.255
341	09:47:00	7.53584	10.2706	17.8065
342	09:48:00	5.98856	8.40434	14.3929
343	09:49:00	8.84167	10.3633	19.2049
344	09:49:00	6.4677	9.70894	16.1766
345	09:49:00	6.57842	7.09705	13.6755
346	09:50:00	6.64409	9.38105	16.0251
347	09:50:00	5.15784	7.0094	12.1672
348	09:50:00	7.77084	7.20545	14.9763
349	09:51:00	8.60839	9.80868	18.4171
350	09:51:00	8.65075	7.11866	15.7694
351	09:51:00	5.10706	9.75069	14.8578
352	09:51:00	7.24323	10.4081	17.6513
353	09:52:00	8.55138	8.05509	16.6065
354	09:53:00	8.78002	10.4187	19.1987
355	09:53:00	7.72726	8.92743	16.6547
356	09:53:00	5.7101	8.06253	13.7726
357	09:53:00	8.11374	10.2954	18.4091
358	09:54:00	7.36799	7.81338	15.1814
359	09:55:00	5.64516	7.2168	12.862
360	09:55:00	6.38713	9.31111	15.6982
361	09:55:00	8.36119	7.58156	15.9427
362	09:55:00	7.07929	8.7105	15.7898
363	09:56:00	7.28339	10.704	17.9874
364	09:56:00	8.75817	10.9792	19.7374
365	09:56:00	6.58623	10.1974	16.7836
366	09:57:00	6.80352	9.97995	16.7835
367	09:57:00	5.6697	7.61599	13.2857
368	09:57:00	6.64788	9.87106	16.5189
369	10:02:00	8.59032	9.27094	17.8613
370	10:02:00	5.31068	7.61354	12.9242
371	10:03:00	5.97305	7.84683	13.8199
372	10:03:00	6.1149	8.69768	14.8126
373	10:05:00	5.50404	9.49116	14.9952
374	10:05:00	7.28864	7.07862	14.3673
375	10:07:00	5.88968	10.3946	16.2843
376	10:07:00	8.7904	10.2636	19.054
377	10:08:00	6.27262	9.04852	15.3211
378	10:08:00	6.38823	7.99271	14.3809
379	10:08:00	5.00793	7.83889	12.8468
380	10:09:00	8.28587	8.53484	16.8207
381	10:09:00	6.9295	8.92938	15.8589
382	10:10:00	5.90152	8.74261	14.6441
383	10:11:00	5.27357	10.9822	16.2557
384	10:11:00	5.29823	7.21619	12.5144
385	10:11:00	7.78439	7.68557	15.47
386	10:12:00	7.69857	10.6748	18.3734
387	10:13:00	6.68084	10.7792	17.46
388	10:13:00	5.03406	10.4604	15.4945
389	10:14:00	7.65035	7.80618	15.4565
390	10:14:00	6.04508	7.48	13.5251
391	10:19:00	8.31651	8.68157	16.9981
392	10:20:00	6.5783	8.33537	14.9137
393	10:21:00	6.23466	9.81552	16.0502
394	10:21:00	8.93005	7.40028	16.3303
395	10:23:00	6.87982	8.52202	15.4018
396	10:23:00	7.83493	9.67489	17.5098
397	10:23:00	7.81979	8.22282	16.0426
398	10:23:00	7.52474	9.87814	17.4029
399	10:25:00	6.80438	9.06024	15.8646
400	10:25:00	7.66207	8.93548	16.5976
401	10:26:00	5.35621	9.44881	14.805
402	10:26:00	8.40013	8.27836	16.6785
403	10:27:00	6.10562	10.3199	16.4256
404	10:27:00	8.82763	7.68813	16.5158
405	10:27:00	6.09745	9.85311	15.9506
406	10:27:00	5.12696	8.30522	13.4322
407	10:29:00	8.0809	8.83978	16.9207
408	10:29:00	7.40999	9.36616	16.7761
409	10:29:00	5.8959	9.9891	15.885
410	10:31:00	7.884	9.73849	17.6225
411	10:31:00	6.9859	10.9623	17.9482
412	10:32:00	8.26939	7.897	16.1664
413	10:33:00	5.29017	7.20948	12.4996
414	10:35:00	7.69784	9.1153	16.8131
415	10:35:00	5.81204	7.28773	13.0998
416	10:35:00	8.21421	8.841	17.0552
417	10:37:00	6.50529	10.749	17.2543
418	10:37:00	5.94229	10.9839	16.9262
419	10:38:00	6.29154	9.41682	15.7084
420	10:39:00	6.48808	7.66372	14.1518
421	10:39:00	8.49229	9.40828	17.9006
422	10:39:00	5.71975	9.3498	15.0696
423	10:41:00	5.25245	8.10746	13.3599
424	10:41:00	8.20188	7.76553	15.9674
425	10:41:00	7.13153	7.965	15.0965
426	10:42:00	7.74984	10.9452	18.695
427	10:43:00	5.45216	9.97031	15.4225
428	10:43:00	8.3358	10.8942	19.23
429	10:44:00	5.72597	10.4355	16.1615
430	10:44:00	7.39131	9.94137	17.3327
431	10:45:00	7.01068	7.82888	14.8396
432	10:45:00	5.93777	10.5653	16.5031
433	10:47:00	6.90753	10.3138	17.2214
434	10:47:00	7.42256	9.73312	17.1557
435	10:47:00	7.57173	9.86874	17.4405
436	10:48:00	8.14133	9.11542	17.2568
437	10:49:00	7.08283	9.91232	16.9951
438	10:50:00	7.2038	9.41707	16.6209
439	10:51:00	5.31471	10.6997	16.0144
440	10:51:00	5.62832	9.01373	14.642
441	10:52:00	8.5432	8.92779	17.471
442	10:53:00	6.84722	10.5915	17.4388
443	10:53:00	8.94397	9.45845	18.4024
444	10:55:00	7.16376	7.05457	14.2183
445	10:55:00	6.36344	8.36076	14.7242
446	10:55:00	7.02069	10.101	17.1217
447	10:55:00	8.77819	10.0747	18.8529
448	10:56:00	6.82379	10.0609	16.8847
449	10:57:00	5.21522	9.91012	15.1253
450	10:58:00	7.00836	10.3509	17.3593
451	10:59:00	5.06824	8.82611	13.8943
452	10:59:00	7.54561	8.71661	16.2622
453	10:59:00	7.21882	8.96966	16.1885
454	10:59:00	5.65493	8.81805	14.473
455	11:01:00	7.66524	8.30778	15.973
456	11:04:00	6.62188	8.16092	14.7828
457	11:05:00	5.95889	9.35127	15.3102
458	11:05:00	7.81686	10.3812	18.1981
459	11:07:00	7.16535	10.9404	18.1058
460	11:07:00	6.76568	7.96219	14.7279
461	11:07:00	7.79061	9.85958	17.6502
462	11:08:00	8.94726	8.09671	17.044
463	11:08:00	7.65682	7.14209	14.7989
464	11:09:00	6.37077	10.1009	16.4717
465	11:09:00	7.5577	10.8437	18.4014
466	11:10:00	8.43785	8.04495	16.4828
467	11:10:00	5.19251	7.29115	12.4837
468	11:11:00	8.59239	7.58608	16.1785
469	11:11:00	7.85165	10.8492	18.7009
470	11:11:00	8.34422	7.87197	16.2162
471	11:11:00	6.11563	8.60015	14.7158
472	11:13:00	6.87237	8.32817	15.2005
473	11:13:00	8.93396	9.49825	18.4322
474	11:14:00	8.11899	8.65081	16.7698
475	11:14:00	5.35963	10.0315	15.3911
476	11:14:00	6.53667	10.8956	17.4323
477	11:15:00	6.44694	10.7202	17.1671
478	11:15:00	7.9769	9.68892	17.6658
479	11:16:00	6.85247	10.3752	17.2277
480	11:16:00	8.0853	10.779	18.8643
481	11:17:00	8.04013	10.4593	18.4995
482	11:17:00	7.51888	9.90585	17.4247
483	11:19:00	6.14481	10.6174	16.7622
484	11:19:00	7.80551	9.78805	17.5936
485	11:19:00	6.03409	10.9835	17.0176
486	11:19:00	8.23814	9.40547	17.6436
487	11:20:00	5.39149	7.72121	13.1127
488	11:20:00	5.32777	7.20631	12.5341
489	11:21:00	5.24915	9.92062	15.1698
490	11:22:00	6.53447	10.8696	17.4041
491	11:23:00	8.80944	8.94867	17.7581
492	11:23:00	5.75454	9.32917	15.0837
493	11:23:00	7.12372	10.1447	17.2685
494	11:25:00	5.86135	10.3959	16.2572
495	11:25:00	8.73583	9.84433	18.5802
496	11:26:00	5.98148	8.00845	13.9899
497	11:27:00	5.24488	10.6409	15.8857
498	11:29:00	6.63018	9.40657	16.0367
499	11:30:00	6.41447	9.00995	15.4244
500	11:31:00	8.84179	8.8316	17.6734
501	11:31:00	5.42055	8.46953	13.8901
502	11:31:00	6.49834	9.25312	15.7515
503	11:32:00	5.63283	10.7925	16.4253
504	11:33:00	6.69378	7.55678	14.2506
505	11:34:00	5.41285	7.95926	13.3721
506	11:35:00	5.66469	8.13981	13.8045
507	11:35:00	7.33576	9.01056	16.3463
508	11:35:00	6.08011	7.43239	13.5125
509	11:35:00	7.46358	7.24952	14.7131
510	11:36:00	5.79751	9.99338	15.7909
511	11:36:00	7.34077	10.8466	18.1873
512	11:37:00	7.08161	8.02359	15.1052
513	11:37:00	6.73089	10.3114	17.0423
514	11:37:00	5.22059	8.90338	14.124
515	11:37:00	5.27979	10.0257	15.3055
516	11:38:00	8.99109	10.1717	19.1628
517	11:38:00	8.76708	10.5681	19.3352
518	11:39:00	6.98212	10.7576	17.7397
519	11:39:00	6.89337	8.4113	15.3047
520	11:40:00	7.93393	7.71108	15.645
521	11:40:00	7.15949	10.2442	17.4037
522	11:41:00	6.4312	7.69631	14.1275
523	11:41:00	7.7994	7.13697	14.9364
524	11:42:00	6.05716	10.5703	16.6275
525	11:43:00	6.46086	9.56514	16.026
526	11:43:00	6.92779	7.01526	13.9431
527	11:43:00	8.86596	10.4054	19.2713
528	11:49:00	5.91531	9.87875	15.7941
529	11:49:00	5.53298	9.93283	15.4658
530	11:49:00	6.30937	10.1352	16.4446
531	11:50:00	7.30866	7.073	14.3817
532	11:50:00	5.67568	9.70833	15.384
533	11:50:00	6.43107	9.20405	15.6351
534	11:51:00	6.74163	7.26856	14.0102
535	11:51:00	5.64089	9.15229	14.7932
536	11:51:00	8.76928	8.07144	16.8407
537	11:52:00	7.95004	9.19465	17.1447
538	11:52:00	6.57561	7.40712	13.9827
539	11:53:00	6.59966	8.34977	14.9494
540	11:53:00	7.6119	7.80288	15.4148
541	11:54:00	8.9613	9.53597	18.4973
542	11:55:00	6.83941	9.25349	16.0929
543	11:55:00	8.17368	9.77096	17.9446
544	11:55:00	7.02057	7.94827	14.9688
545	11:56:00	8.66344	8.00638	16.6698
546	11:56:00	6.9859	8.72356	15.7095
547	11:57:00	6.85736	7.91177	14.7691
548	11:58:00	6.95111	8.28666	15.2378
549	11:59:00	8.87194	9.46638	18.3383
550	11:59:00	6.52446	8.64458	15.169
551	11:59:00	7.25752	8.06619	15.3237
552	11:59:00	6.17924	9.61007	15.7893
553	12:01:00	5.47194	7.51857	12.9905
554	12:01:00	7.16022	10.2728	17.433
555	12:02:00	6.17533	10.2721	16.4474
556	12:03:00	6.55339	10.3858	16.9392
557	12:03:00	6.16214	9.02033	15.1825
558	12:03:00	8.0654	8.25712	16.3225
559	12:04:00	5.29029	10.9199	16.2102
560	12:04:00	7.44295	10.4275	17.8704
561	12:05:00	5.61037	9.57222	15.1826
562	12:05:00	8.91015	8.67315	17.5833
563	12:06:00	8.57152	7.1532	15.7247
564	12:07:00	6.0054	10.1977	16.2031
565	12:07:00	7.14997	10.1082	17.2582
566	12:07:00	5.27393	7.75112	13.0251
567	12:08:00	6.53923	7.18067	13.7199
568	12:09:00	8.90063	8.36943	17.2701
569	12:10:00	6.13981	10.7134	16.8532
570	12:11:00	7.06732	10.9266	17.994
571	12:11:00	7.50398	7.62832	15.1323
572	12:11:00	7.07392	10.2698	17.3437
573	12:16:00	8.11277	7.79104	15.9038
574	12:17:00	8.58385	9.8337	18.4176
575	12:17:00	5.90664	9.0556	14.9622
576	12:18:00	7.23554	9.83126	17.0668
577	12:19:00	8.83898	10.7095	19.5484
578	12:19:00	8.81188	8.87115	17.683
579	12:19:00	7.88595	10.7607	18.6467
580	12:19:00	7.65938	9.67708	17.3365
581	12:20:00	5.42763	8.04666	13.4743
582	12:20:00	6.6281	10.9623	17.5904
583	12:21:00	8.19602	7.99966	16.1957
584	12:22:00	7.92819	9.96261	17.8908
585	12:23:00	5.59401	7.56484	13.1588
586	12:23:00	5.49965	10.1349	15.6345
587	12:23:00	6.60222	8.74505	15.3473
588	12:23:00	8.24827	10.6008	18.8491
589	12:23:00	8.21323	8.0347	16.2479
590	12:25:00	8.31809	8.54802	16.8661
591	12:25:00	5.87722	9.10773	14.985
592	12:26:00	7.95969	9.49544	17.4551
593	12:27:00	6.29044	7.03638	13.3268
594	12:27:00	8.9917	9.58797	18.5797
595	12:31:00	7.52437	8.54851	16.0729
596	12:32:00	6.86688	9.4062	16.2731
597	12:33:00	5.46876	10.8629	16.3317
598	12:33:00	5.42067	8.65911	14.0798
599	12:34:00	7.35212	8.00381	15.3559
600	12:35:00	7.01459	8.07266	15.0873
601	12:35:00	5.20203	10.6489	15.8509
602	12:35:00	8.48057	9.2967	17.7773
603	12:35:00	7.02606	8.0502	15.0763
604	12:35:00	6.53398	8.2205	14.7545
605	12:36:00	7.7159	10.8522	18.5681
606	12:37:00	7.63717	10.2232	17.8604
607	12:37:00	7.72066	10.2328	17.9534
608	12:37:00	7.18427	10.0758	17.26
609	12:38:00	5.88308	10.2107	16.0938
610	12:38:00	7.82028	10.9762	18.7965
611	12:39:00	5.99942	10.6829	16.6823
612	12:39:00	7.2143	7.0116	14.2259
613	12:39:00	7.13862	9.30219	16.4408
614	12:40:00	6.18058	9.73104	15.9116
615	12:40:00	6.04581	9.15021	15.196
616	12:41:00	5.16993	10.9532	16.1232
617	12:41:00	8.55785	8.82952	17.3874
618	12:41:00	7.35322	8.94378	16.297
619	12:43:00	8.37022	10.573	18.9432
620	12:43:00	6.27152	8.16556	14.4371
621	12:43:00	8.22434	8.75774	16.9821
622	12:43:00	5.85488	10.4397	16.2946
623	12:44:00	5.11963	10.3136	15.4332
624	12:45:00	8.98621	8.04849	17.0347
625	12:46:00	8.01169	8.42827	16.44
626	12:47:00	6.23881	7.57179	13.8106
627	12:47:00	6.11332	8.18143	14.2947
628	12:47:00	7.42122	9.56526	16.9865
629	12:47:00	8.90417	9.77377	18.6779
630	12:49:00	5.63198	8.07523	13.7072
631	12:49:00	5.72915	10.3725	16.1017
632	12:50:00	7.16291	7.92813	15.091
633	12:51:00	5.9816	7.76016	13.7418
634	12:51:00	5.28126	7.24097	12.5222
635	12:51:00	6.76861	8.4445	15.2131
636	12:52:00	6.18424	10.1681	16.3523
637	12:52:00	8.1937	10.1808	18.3745
638	12:53:00	7.73092	9.03619	16.7671
639	12:53:00	7.42122	10.4596	17.8808
640	12:53:00	6.44987	10.2102	16.6601
641	12:54:00	6.04715	10.9249	16.9721
642	12:55:00	6.25846	10.7935	17.0519
643	12:55:00	7.45674	9.41365	16.8704
644	12:55:00	7.83969	8.08426	15.9239
645	12:55:00	8.33372	10.8509	19.1847
646	12:56:00	7.19465	9.0965	16.2911
647	12:57:00	7.76876	8.08097	15.8497
648	12:58:00	6.01895	7.89163	13.9106
649	12:59:00	7.02045	10.3836	17.4041
650	12:59:00	7.74899	10.4857	18.2347
651	12:59:00	7.39424	9.39729	16.7915
652	13:01:00	5.87808	7.15528	13.0334
653	13:01:00	7.43062	7.96377	15.3944
654	13:01:00	5.96963	8.60881	14.5784
655	13:01:00	8.13608	7.50697	15.6431
656	13:02:00	8.16782	8.17753	16.3453
657	13:03:00	6.83746	8.47502	15.3125
658	13:03:00	5.46095	7.44227	12.9032
659	13:04:00	6.90973	8.60027	15.51
660	13:04:00	8.95471	8.03128	16.986
661	13:05:00	6.59746	7.77126	14.3687
662	13:05:00	7.48323	8.20756	15.6908
663	13:05:00	5.94461	8.66265	14.6073
664	13:06:00	5.52223	9.80819	15.3304
665	13:07:00	8.94812	9.4311	18.3792
666	13:07:00	5.0603	7.60817	12.6685
667	13:07:00	8.95923	9.26533	18.2246
668	13:07:00	8.34214	7.7499	16.092
669	13:07:00	7.59371	7.86392	15.4576
670	13:08:00	7.7214	9.0119	16.7333
671	13:08:00	5.43898	10.5184	15.9574
672	13:08:00	8.74035	8.88775	17.6281
673	13:09:00	7.20685	9.8923	17.0992
674	13:09:00	7.49837	10.2027	17.7011
675	13:10:00	7.14154	10.3136	17.4551
676	13:11:00	5.88406	7.81411	13.6982
677	13:11:00	8.96704	8.93622	17.9033
678	13:11:00	6.80792	9.32905	16.137
679	13:13:00	6.9516	8.98077	15.9324
680	13:13:00	6.71441	9.21247	15.9269
681	13:13:00	5.26429	7.92349	13.1878
682	13:14:00	6.84027	8.67168	15.5119
683	13:15:00	8.21445	8.48442	16.6989
684	13:15:00	6.44792	10.7701	17.2181
685	13:16:00	8.69274	9.05219	17.7449
686	13:17:00	5.08142	9.85726	14.9387
687	13:17:00	6.66924	9.28291	15.9521
688	13:17:00	7.27522	9.09833	16.3735
689	13:19:00	6.45634	10.5294	16.9857
690	13:19:00	8.59301	8.14164	16.7346
691	13:19:00	5.10999	9.97751	15.0875
692	13:20:00	6.87835	9.28584	16.1642
693	13:20:00	5.31544	8.4113	13.7267
694	13:21:00	7.67428	7.38917	15.0634
695	13:22:00	6.89801	8.8753	15.7733
696	13:23:00	6.39457	8.70965	15.1042
697	13:23:00	6.19608	7.67031	13.8664
698	13:23:00	8.53356	7.37208	15.9056
699	13:23:00	8.4503	8.59185	17.0421
700	13:24:00	5.44996	7.72903	13.179
701	13:25:00	5.58913	8.6137	14.2028
702	13:25:00	5.59023	9.01471	14.6049
703	13:26:00	8.82971	10.8164	19.6461
704	13:27:00	5.88858	9.88705	15.7756
705	13:27:00	6.86346	8.77789	15.6413
706	13:28:00	8.0372	9.20905	17.2463
707	13:28:00	8.56261	10.3677	18.9303
708	13:29:00	7.82113	8.24503	16.0662
709	13:29:00	6.61773	10.4261	17.0439
710	13:29:00	5.28309	10.8243	16.1074
711	13:31:00	7.8066	7.66286	15.4695
712	13:31:00	7.62032	8.47514	16.0955
713	13:31:00	7.1966	9.77047	16.9671
714	13:32:00	5.90542	7.53798	13.4434
715	13:32:00	7.99582	8.72625	16.7221
716	13:33:00	5.48573	9.33528	14.821
717	13:34:00	8.49596	10.0475	18.5434
718	13:34:00	6.73406	9.11176	15.8458
719	13:35:00	7.08759	7.86099	14.9486
720	13:35:00	8.20396	7.15162	15.3556
721	13:36:00	6.18192	10.5688	16.7508
722	13:37:00	6.69402	10.7374	17.4314
723	13:38:00	8.53539	10.1112	18.6466
724	13:38:00	6.72832	8.93536	15.6637
725	13:38:00	5.44984	9.87436	15.3242
726	13:39:00	6.03055	8.07816	14.1087
727	13:39:00	6.11368	8.63652	14.7502
728	13:40:00	6.20658	8.75469	14.9613
729	13:40:00	5.44545	7.11158	12.557
730	13:41:00	5.54152	9.63106	15.1726
731	13:43:00	8.71935	10.1281	18.8475
732	13:43:00	8.07541	7.99283	16.0682
733	13:43:00	7.47761	7.76675	15.2444
734	13:43:00	6.44389	8.03385	14.4777
735	13:44:00	7.274	7.38575	14.6597
736	13:45:00	5.85269	10.1111	15.9637
737	13:46:00	6.14261	9.87179	16.0144
738	13:47:00	5.49684	9.94223	15.4391
739	13:47:00	7.85372	8.18644	16.0402
740	13:47:00	6.24931	10.5459	16.7952
741	13:49:00	8.48985	8.81378	17.3036
742	13:50:00	6.00797	10.1026	16.1106
743	13:50:00	5.17029	7.56594	12.7362
744	13:51:00	5.2262	8.3643	13.5905
745	13:51:00	8.34947	8.87091	17.2204
746	13:52:00	7.34785	9.24567	16.5935
747	13:53:00	8.52831	8.63921	17.1675
748	13:55:00	6.62163	8.30094	14.9226
749	13:55:00	8.95044	7.5989	16.5493
750	13:56:00	5.59658	9.42415	15.0207
751	13:58:00	6.3842	7.08594	13.4701
752	13:59:00	8.97436	7.80349	16.7779
753	13:59:00	8.95276	9.19587	18.1486
754	13:59:00	7.94906	10.4217	18.3708
755	13:59:00	5.6321	8.42399	14.0561
756	14:00:00	8.16587	9.71114	17.877
757	14:00:00	5.01709	8.96625	13.9833
758	14:01:00	5.50209	8.85736	14.3594
759	14:01:00	7.74117	9.19721	16.9384
760	14:02:00	5.5099	7.19031	12.7002
761	14:02:00	6.04105	9.01398	15.055
762	14:02:00	7.05036	7.60891	14.6593
763	14:03:00	5.86905	7.20313	13.0722
764	14:03:00	8.91052	9.55416	18.4647
765	14:03:00	8.1821	7.28529	15.4674
766	14:04:00	6.51384	9.18354	15.6974
767	14:04:00	5.07739	7.88369	12.9611
768	14:05:00	8.71581	7.58815	16.304
769	14:05:00	5.79556	8.0889	13.8845
770	14:05:00	6.62456	8.65716	15.2817
771	14:06:00	5.77383	8.00528	13.7791
772	14:06:00	7.89254	7.01062	14.9032
773	14:07:00	7.41255	8.21744	15.63
774	14:07:00	7.49519	7.8096	15.3048
775	14:07:00	8.50499	7.7532	16.2582
776	14:07:00	8.14634	8.6895	16.8358
777	14:08:00	7.88009	10.796	18.6761
778	14:08:00	6.69573	10.0809	16.7766
779	14:09:00	8.22715	8.36503	16.5922
780	14:10:00	7.61043	8.24235	15.8528
781	14:10:00	5.79165	8.98114	14.7728
782	14:11:00	7.46284	9.97104	17.4339
783	14:11:00	8.17722	10.4277	18.6049
784	14:11:00	7.73189	9.64449	17.3764
785	14:12:00	5.3318	7.63796	12.9698
786	14:15:00	5.66738	8.51213	14.1795
787	14:15:00	5.47145	9.96396	15.4354
788	14:16:00	8.97705	9.46968	18.4467
789	14:16:00	7.65889	9.1175	16.7764
790	14:17:00	8.1644	8.43474	16.5991
791	14:17:00	6.55473	7.43336	13.9881
792	14:17:00	8.98157	10.3888	19.3703
793	14:18:00	6.95245	7.26087	14.2133
794	14:18:00	5.15064	8.65423	13.8049
795	14:19:00	8.62694	10.7714	19.3983
796	14:19:00	6.77276	8.55071	15.3235
797	14:19:00	8.25034	7.756	16.0063
798	14:19:00	5.15625	7.70302	12.8593
799	14:20:00	5.17078	7.59255	12.7633
800	14:20:00	6.6856	9.472	16.1576
801	14:21:00	6.19816	10.9694	17.1675
802	14:22:00	7.29218	7.73366	15.0258
803	14:22:00	7.70663	7.68459	15.3912
804	14:23:00	5.59926	9.05841	14.6577
805	14:23:00	5.83999	7.38026	13.2203
806	14:23:00	7.3824	8.71587	16.0983
807	14:24:00	5.89724	10.9136	16.8108
808	14:25:00	5.11963	10.3854	15.505
809	14:25:00	8.57091	9.74203	18.3129
810	14:26:00	8.60253	8.45463	17.0572
811	14:26:00	6.13211	9.67025	15.8024
812	14:26:00	8.33189	8.85968	17.1916
813	14:27:00	8.38023	8.09342	16.4736
814	14:27:00	5.25184	10.0542	15.306
815	14:27:00	6.70989	8.98053	15.6904
816	14:27:00	6.74737	8.39042	15.1378
817	14:28:00	5.50807	7.74783	13.2559
818	14:28:00	6.28373	8.45109	14.7348
819	14:28:00	5.74966	9.40388	15.1535
820	14:29:00	5.07276	9.19257	14.2653
821	14:30:00	6.64177	8.38383	15.0256
822	14:31:00	7.21735	9.64364	16.861
823	14:31:00	7.95383	7.84597	15.7998
824	14:32:00	5.42286	9.84689	15.2698
825	14:34:00	6.77447	8.36137	15.1358
826	14:34:00	5.05835	10.2406	15.2989
827	14:35:00	6.34538	9.41145	15.7568
828	14:35:00	6.60466	8.24503	14.8497
829	14:37:00	5.85513	8.39091	14.246
830	14:37:00	8.8529	10.9567	19.8096
831	14:38:00	5.10974	9.41963	14.5294
832	14:38:00	8.09543	8.04044	16.1359
833	14:38:00	7.35151	10.6781	18.0296
834	14:39:00	8.49705	7.67678	16.1738
835	14:39:00	7.66073	10.7097	18.3704
836	14:39:00	6.34318	7.23292	13.5761
837	14:40:00	7.85128	7.67031	15.5216
838	14:43:00	6.43229	9.71676	16.1491
839	14:43:00	8.0593	7.35987	15.4192
840	14:44:00	5.01086	7.51137	12.5222
841	14:46:00	8.82897	8.53032	17.3593
842	14:46:00	6.84637	8.90326	15.7496
843	14:47:00	5.90847	7.94632	13.8548
844	14:47:00	6.79095	8.97809	15.769
845	14:47:00	7.70101	9.46016	17.1612
846	14:48:00	7.00763	9.10053	16.1082
847	14:49:00	6.85028	9.46455	16.3148
848	14:50:00	8.416	8.88238	17.2984
849	14:51:00	7.29487	8.00296	15.2978
850	14:52:00	5.35755	7.80581	13.1634
851	14:53:00	8.78832	7.04151	15.8298
852	14:54:00	6.48943	8.98602	15.4754
853	14:56:00	8.8573	7.44594	16.3032
854	14:56:00	6.98614	7.44154	14.4277
855	14:58:00	7.96286	10.561	18.5239
856	14:59:00	7.76107	10.187	17.9481
857	14:59:00	7.72665	7.44911	15.1758

## Sheet: Sheet2
Number	Arrival time	X1	X2	X3
1	08:00:00	8.19663	8.27042	16.4671			X1	X2	X3
2	08:00:00	11.5869	9.90597	21.4929		MEAN	10	9	19
3	08:00:00	8.77746	7.54567	16.3231
4	08:00:00	7.64693	8.52519	16.1721
5	08:00:00	11.1412	9.27985	20.4211
6	08:00:00	11.07	9.76998	20.84
7	08:01:00	10.8906	8.53484	19.4254
8	08:01:00	7.08551	8.04056	15.1261
9	08:01:00	9.09662	10.6047	19.7013
10	08:01:00	11.5728	8.22172	19.7945
11	08:01:00	10.7236	7.7842	18.5078
12	08:02:00	8.21348	8.82977	17.0432
13	08:02:00	7.87472	9.57002	17.4447
14	08:02:00	8.6242	8.49065	17.1148
15	08:03:00	9.79922	7.99051	17.7897
16	08:03:00	9.13782	7.64834	16.7862
17	08:03:00	8.12943	7.37208	15.5015
18	08:03:00	12.3357	10.5994	22.935
19	08:03:00	10.5628	8.25199	18.8148
20	08:03:00	9.18104	7.70363	16.8847
21	08:04:00	12.9161	10.8837	23.7998
22	08:04:00	7.47353	10.4481	17.9216
23	08:04:00	7.91702	9.31489	17.2319
24	08:05:00	11.0288	7.41456	18.4434
25	08:05:00	12.9971	8.87201	21.8691
26	08:05:00	10.2933	7.657	17.9503
27	08:05:00	8.47038	8.54668	17.0171
28	08:05:00	11.7336	7.99307	19.7267
29	08:05:00	11.5802	7.75918	19.3393
30	08:06:00	7.07141	10.792	17.8634
31	08:06:00	8.68828	10.7613	19.4496
32	08:06:00	9.01184	9.46919	18.481
33	08:06:00	9.17994	10.0427	19.2226
34	08:07:00	12.2765	10.5959	22.8725
35	08:07:00	10.1339	7.01904	17.153
36	08:07:00	10.2705	10.7875	21.058
37	08:07:00	10.2854	8.50749	18.7929
38	08:07:00	7.31166	9.85629	17.1679
39	08:08:00	8.98657	7.53114	16.5177
40	08:08:00	10.8027	7.59865	18.4013
41	08:08:00	8.52458	7.35182	15.8764
42	08:08:00	9.77139	8.52739	18.2988
43	08:08:00	8.02506	8.78765	16.8127
44	08:09:00	12.5873	7.37159	19.9589
45	08:09:00	12.0139	7.35157	19.3655
46	08:09:00	10.1453	8.73724	18.8825
47	08:09:00	12.2632	9.03925	21.3024
48	08:09:00	8.13309	7.44984	15.5829
49	08:09:00	11.5772	10.1883	21.7656
50	08:10:00	7.91079	10.3017	18.2125
51	08:10:00	8.42424	8.25443	16.6787
52	08:10:00	12.8033	7.67959	20.4829
53	08:11:00	7.52351	7.06775	14.5913
54	08:11:00	9.94809	9.37129	19.3194
55	08:11:00	9.44545	10.6791	20.1245
56	08:11:00	10.0559	7.23206	17.288
57	08:11:00	9.67177	10.7515	20.4232
58	08:11:00	7.21754	10.8362	18.0537
59	08:11:00	8.1937	10.1213	18.315
60	08:12:00	7.04303	9.24726	16.2903
61	08:12:00	12.308	8.1265	20.4345
62	08:12:00	8.63738	7.11328	15.7507
63	08:12:00	11.5864	8.08902	19.6754
64	08:13:00	10.9999	10.9213	21.9211
65	08:13:00	8.76464	8.44218	17.2068
66	08:13:00	10.0957	9.94284	20.0385
67	08:13:00	11.3007	8.90448	20.2052
68	08:13:00	9.86569	10.6658	20.5314
69	08:13:00	11.3079	8.33232	19.6402
70	08:14:00	7.53945	7.81497	15.3544
71	08:14:00	8.26109	9.91794	18.179
72	08:14:00	7.5735	9.962	17.5355
73	08:14:00	9.021	8.75408	17.7751
74	08:14:00	10.073	7.65725	17.7302
75	08:15:00	7.09119	10.9512	18.0424
76	08:15:00	11.4439	9.53462	20.9785
77	08:15:00	9.37165	8.96503	18.3367
78	08:15:00	12.007	9.40242	21.4094
79	08:15:00	7.71743	9.08991	16.8073
80	08:15:00	10.1215	9.47176	19.5932
81	08:15:00	12.1505	8.66362	20.8142
82	08:16:00	11.7933	8.06583	19.8591
83	08:16:00	12.3137	10.9545	23.2682
84	08:16:00	7.49422	8.91461	16.4088
85	08:16:00	7.46712	7.42006	14.8872
86	08:17:00	12.7856	7.95462	20.7402
87	08:17:00	8.77233	8.57097	17.3433
88	08:17:00	7.02747	10.9432	17.9707
89	08:17:00	8.494	8.52043	17.0144
90	08:17:00	9.75875	7.63478	17.3935
91	08:17:00	8.89135	10.9697	19.8611
92	08:18:00	11.9566	8.28117	20.2378
93	08:18:00	12.6418	8.34953	20.9914
94	08:18:00	10.1314	8.28166	18.413
95	08:19:00	12.4618	9.63436	22.0962
96	08:19:00	7.7698	7.44765	15.2174
97	08:19:00	9.85836	10.4388	20.2972
98	08:19:00	9.82156	8.03751	17.8591
99	08:19:00	11.4472	9.92917	21.3764
100	08:19:00	10.424	10.9775	21.4015
101	08:19:00	9.73348	9.30219	19.0357
102	08:20:00	8.67858	7.00256	15.6811
103	08:20:00	7.43855	10.6258	18.0644
104	08:20:00	8.72619	7.33827	16.0645
105	08:20:00	8.10288	7.18714	15.29
106	08:20:00	9.42659	9.48335	18.9099
107	08:21:00	12.5761	7.65847	20.2346
108	08:21:00	10.3224	8.16739	18.4898
109	08:21:00	8.83239	8.86431	17.6967
110	08:21:00	7.05585	8.12381	15.1797
111	08:21:00	7.12067	8.22953	15.3502
112	08:22:00	7.72787	10.4532	18.1811
113	08:22:00	9.47584	9.58028	19.0561
114	08:22:00	8.6035	8.54509	17.1486
115	08:23:00	9.8688	7.39198	17.2608
116	08:23:00	7.83956	7.28858	15.1281
117	08:23:00	12.4908	9.30073	21.7915
118	08:23:00	12.2546	7.11695	19.3715
119	08:23:00	12.5906	9.23371	21.8243
120	08:23:00	7.36476	8.81817	16.1829
121	08:24:00	12.6995	8.36784	21.0674
122	08:24:00	9.70876	8.48772	18.1965
123	08:24:00	12.686	8.78826	21.4742
124	08:25:00	9.6064	9.00616	18.6126
125	08:25:00	10.6847	9.69503	20.3798
126	08:25:00	12.7444	7.49696	20.2413
127	08:25:00	9.24201	8.79632	18.0383
128	08:25:00	7.04028	7.85025	14.8905
129	08:25:00	8.80621	10.6272	19.4334
130	08:26:00	11.9182	10.096	22.0142
131	08:26:00	10.6802	7.44569	18.1259
132	08:26:00	7.1247	8.66509	15.7898
133	08:27:00	9.52492	9.58992	19.1148
134	08:27:00	12.3419	9.90072	22.2426
135	08:27:00	9.1803	7.21046	16.3908
136	08:27:00	7.77548	8.06082	15.8363
137	08:27:00	8.72491	10.6523	19.3772
138	08:28:00	12.4682	7.00281	19.4711
139	08:28:00	12.0705	8.91852	20.989
140	08:29:00	11.9486	10.2436	22.1922
141	08:29:00	9.71755	7.12867	16.8462
142	08:29:00	10.8274	9.66439	20.4918
143	08:29:00	7.36915	9.16999	16.5391
144	08:29:00	11.7642	7.25855	19.0227
145	08:30:00	8.61705	7.34535	15.9624
146	08:30:00	8.64946	9.51778	18.1672
147	08:30:00	7.66579	9.23212	16.8979
148	08:31:00	7.61232	8.80657	16.4189
149	08:31:00	12.7751	7.69509	20.4702
150	08:31:00	9.31196	10.9022	20.2142
151	08:31:00	7.53047	9.5356	17.0661
152	08:32:00	10.6769	7.25269	17.9296
153	08:32:00	12.9614	8.10697	21.0683
154	08:32:00	12.5481	8.95441	21.5025
155	08:32:00	10.6377	9.89828	20.536
156	08:33:00	10.3125	9.45833	19.7708
157	08:33:00	12.9773	7.05432	20.0316
158	08:33:00	10.3546	9.08454	19.4391
159	08:33:00	9.79189	9.59969	19.3916
160	08:34:00	10.7172	9.05585	19.773
161	08:34:00	7.39094	7.22706	14.618
162	08:34:00	12.5375	10.4588	22.9963
163	08:35:00	10.0442	7.43178	17.476
164	08:35:00	10.3348	10.7959	21.1307
165	08:35:00	11.0819	8.99347	20.0754
166	08:35:00	12.8295	10.1155	22.945
167	08:35:00	8.0853	7.85257	15.9379
168	08:36:00	10.4244	8.58757	19.0119
169	08:36:00	7.27924	10.7753	18.0545
170	08:36:00	7.52168	10.3379	17.8596
171	08:37:00	12.1039	9.36518	21.469
172	08:37:00	10.2361	8.86187	19.098
173	08:37:00	7.78665	9.46223	17.2489
174	08:37:00	7.54311	9.91147	17.4546
175	08:37:00	9.29603	9.24836	18.5444
176	08:38:00	9.22956	8.87725	18.1068
177	08:38:00	8.07559	7.99124	16.0668
178	08:38:00	11.927	9.8873	21.8143
179	08:39:00	7.21754	8.7647	15.9822
180	08:39:00	9.77303	9.59822	19.3713
181	08:39:00	12.939	7.21351	20.1525
182	08:39:00	9.60183	10.4794	20.0812
183	08:39:00	8.16001	8.96954	17.1296
184	08:40:00	10.76	8.76727	19.5273
185	08:40:00	11.3906	9.17646	20.5671
186	08:40:00	7.44349	9.71944	17.1629
187	08:41:00	12.744	9.24616	21.9902
188	08:41:00	9.58187	9.79867	19.3805
189	08:41:00	10.4972	8.94427	19.4415
190	08:41:00	7.52809	8.49431	16.0224
191	08:41:00	7.91354	10.6936	18.6071
192	08:41:00	8.89319	8.11612	17.0093
193	08:42:00	12.8332	10.0833	22.9165
194	08:42:00	9.51888	8.59185	18.1107
195	08:42:00	11.5216	8.48979	20.0114
196	08:43:00	9.60805	10.5621	20.1702
197	08:43:00	11.242	8.93561	20.1776
198	08:43:00	9.12922	8.37834	17.5076
199	08:43:00	8.69066	7.35792	16.0486
200	08:44:00	10.5628	9.50142	20.0642
201	08:44:00	11.5957	10.807	22.4027
202	08:44:00	8.59838	10.7353	19.3337
203	08:44:00	8.14188	8.257	16.3989
204	08:45:00	8.28599	7.24574	15.5317
205	08:45:00	7.2364	7.19385	14.4302
206	08:45:00	10.1131	7.87783	17.9909
207	08:45:00	11.6724	8.42631	20.0988
208	08:45:00	11.3115	8.42326	19.7348
209	08:46:00	11.7906	9.17524	20.9658
210	08:46:00	8.11899	9.68172	17.8007
211	08:47:00	10.975	10.9051	21.8801
212	08:47:00	8.46928	7.91849	16.3878
213	08:47:00	8.03861	10.0914	18.13
214	08:47:00	11.4555	8.14225	19.5977
215	08:47:00	8.98456	9.65389	18.6384
216	08:48:00	7.59786	8.00735	15.6052
217	08:48:00	9.53554	8.63958	18.1751
218	08:48:00	9.2508	8.59233	17.8431
219	08:49:00	11.9402	10.4031	22.3432
220	08:49:00	12.1097	8.31327	20.423
221	08:49:00	8.66027	9.5063	18.1666
222	08:49:00	7.51857	8.3018	15.8204
223	08:50:00	7.34663	9.35237	16.699
224	08:50:00	9.84957	10.2079	20.0574
225	08:50:00	7.78994	8.66546	16.4554
226	08:51:00	8.38908	9.086	17.4751
227	08:51:00	12.0312	9.8475	21.8787
228	08:51:00	9.68624	7.28126	16.9675
229	08:51:00	9.27955	8.46416	17.7437
230	08:51:00	10.9167	8.54607	19.4628
231	08:52:00	7.47023	7.15699	14.6272
232	08:52:00	8.26804	7.51039	15.7784
233	08:52:00	10.9407	9.62349	20.5642
234	08:53:00	7.39662	8.56731	15.9639
235	08:53:00	8.58904	9.4781	18.0671
236	08:53:00	12.3871	10.7441	23.1313
237	08:53:00	8.70128	9.27802	17.9793
238	08:53:00	12.1341	9.7015	21.8356
239	08:53:00	11.2068	9.29109	20.4979
240	08:54:00	11.3844	7.13599	18.5204
241	08:54:00	11.1383	8.17936	19.3177
242	08:55:00	12.5962	10.0545	22.6508
243	08:55:00	10.326	9.19306	19.5191
244	08:55:00	7.03681	8.14725	15.1841
245	08:55:00	7.56764	8.189	15.7566
246	08:55:00	11.8922	9.31001	21.2022
247	08:55:00	8.44694	8.33158	16.7785
248	08:55:00	7.36219	7.74343	15.1056
249	08:56:00	8.38194	7.18482	15.5668
250	08:56:00	10.5121	8.50774	19.0198
251	08:56:00	8.0983	9.56526	17.6636
252	08:56:00	7.77786	9.41365	17.1915
253	08:57:00	9.31965	8.50713	17.8268
254	08:57:00	12.2666	10.2071	22.4738
255	08:57:00	9.76882	9.47578	19.2446
256	08:57:00	10.0545	8.63262	18.6871
257	08:58:00	10.357	8.06839	18.4254
258	08:58:00	10.3628	9.65719	20.02
259	08:58:00	9.42988	7.35707	16.787
260	08:59:00	12.4988	10.396	22.8948
261	08:59:00	12.9077	8.25211	21.1598
262	08:59:00	8.55425	9.59981	18.1541
263	08:59:00	10.8356	7.30555	18.1412
264	08:59:00	9.80599	7.44752	17.2535
265	09:00:00	12.0194	9.72591	21.7454
266	09:00:00	9.30317	9.33113	18.6343
267	09:01:00	10.7862	9.53694	20.3231
268	09:01:00	8.01517	10.8304	18.8456
269	09:01:00	9.25282	10.2936	19.5464
270	09:02:00	11.8911	8.6447	20.5358
271	09:02:00	8.54509	9.05426	17.5994
272	09:03:00	9.01001	10.3799	19.3899
273	09:03:00	8.93274	9.91098	18.8437
274	09:03:00	12.4168	9.28413	21.7009
275	09:03:00	9.59651	9.79379	19.3903
276	09:04:00	11.9987	8.78948	20.7882
277	09:04:00	11.4573	10.9917	22.449
278	09:05:00	12.6184	10.5265	23.1449
279	09:05:00	8.92761	8.37114	17.2987
280	09:05:00	10.4117	10.8712	21.2829
281	09:05:00	8.35319	9.1258	17.479
282	09:06:00	11.4573	9.52522	20.9825
283	09:06:00	8.0289	7.55409	15.583
284	09:07:00	7.65664	7.6354	15.292
285	09:07:00	10.7657	7.33827	18.1039
286	09:07:00	10.4006	7.03528	17.4358
287	09:08:00	8.79431	9.58809	18.3824
288	09:08:00	12.1635	8.81744	20.981
289	09:09:00	8.06681	9.01178	17.0786
290	09:09:00	12.3415	9.14594	21.4875
291	09:09:00	8.51268	9.49641	18.0091
292	09:10:00	11.1623	7.47316	18.6355
293	09:11:00	8.27592	10.5973	18.8732
294	09:11:00	9.09259	9.6462	18.7388
295	09:11:00	11.1359	10.4844	21.6203
296	09:11:00	9.62874	10.271	19.8997
297	09:11:00	8.97357	9.24006	18.2136
298	09:12:00	9.39143	7.64846	17.0399
299	09:12:00	7.0119	9.56734	16.5792
300	09:13:00	7.83389	9.10321	16.9371
301	09:13:00	8.40025	10.4446	18.8448
302	09:13:00	12.3562	9.09552	21.4517
303	09:14:00	8.27097	7.55287	15.8238
304	09:14:00	9.9382	7.6437	17.5819
305	09:15:00	7.42537	10.9023	18.3277
306	09:15:00	8.32609	10.7737	19.0998
307	09:15:00	8.04941	7.49721	15.5466
308	09:16:00	9.06494	10.475	19.5399
309	09:17:00	10.0759	9.60994	19.6858
310	09:17:00	8.02799	7.46046	15.4884
311	09:17:00	10.7444	7.7654	18.5098
312	09:17:00	11.2929	8.41093	19.7038
313	09:18:00	9.31031	10.401	19.7113
314	09:19:00	8.00381	8.82928	16.8331
315	09:19:00	7.4792	9.816	17.2952
316	09:19:00	8.00308	7.64016	15.6432
317	09:19:00	7.72622	9.01654	16.7428
318	09:20:00	7.23658	10.7368	17.9734
319	09:20:00	7.97562	10.8386	18.8142
320	09:20:00	7.01978	8.314	15.3338
321	09:21:00	11.8896	7.84024	19.7299
322	09:21:00	12.9149	7.51833	20.4332
323	09:21:00	9.01111	9.36787	18.379
324	09:21:00	7.98074	8.2056	16.1863
325	09:22:00	7.97177	7.42225	15.394
326	09:23:00	12.2692	9.91647	22.1857
327	09:23:00	10.6578	9.99887	20.6567
328	09:23:00	8.37663	9.06342	17.44
329	09:23:00	7.38307	9.91708	17.3001
330	09:23:00	10.4227	7.26661	17.6893
331	09:24:00	8.4832	7.32826	15.8115
332	09:25:00	9.69448	9.2862	18.9807
333	09:25:00	8.09043	7.5602	15.6506
334	09:25:00	9.18891	10.5664	19.7553
335	09:26:00	12.9053	7.24879	20.1541
336	09:26:00	8.10562	8.54204	16.6477
337	09:26:00	8.30522	7.31043	15.6156
338	09:27:00	8.75732	7.05152	15.8088
339	09:27:00	11.8858	9.71859	21.6044
340	09:27:00	11.1337	7.95853	19.0923
341	09:27:00	8.22996	8.77886	17.0088
342	09:28:00	9.20283	10.9062	20.1091
343	09:28:00	12.1526	7.13269	19.2853
344	09:29:00	10.7395	7.50819	18.2477
345	09:29:00	10.5514	10.5737	21.1252
346	09:29:00	9.75692	8.72967	18.4866
347	09:29:00	9.13471	10.422	19.5567
348	09:29:00	8.26218	8.21378	16.476
349	09:30:00	9.36726	10.1833	19.5506
350	09:31:00	12.7783	8.38664	21.1649
351	09:31:00	8.80255	9.00177	17.8043
352	09:31:00	9.65456	8.79901	18.4536
353	09:32:00	8.23325	8.52373	16.757
354	09:32:00	12.3595	9.86508	22.2246
355	09:33:00	11.595	8.69903	20.294
356	09:33:00	8.44621	8.41044	16.8567
357	09:33:00	9.0199	8.27531	17.2952
358	09:34:00	10.5095	10.7673	21.2768
359	09:35:00	9.62545	9.77975	19.4052
360	09:35:00	12.8773	9.03314	21.9105
361	09:35:00	12.265	9.13263	21.3976
362	09:35:00	10.8457	9.05768	19.9034
363	09:36:00	9.35334	9.20344	18.5568
364	09:36:00	8.63518	9.2281	17.8633
365	09:37:00	12.7079	9.09467	21.8026
366	09:37:00	8.73663	7.69509	16.4317
367	09:37:00	10.9065	9.22919	20.1357
368	09:38:00	9.63717	10.8142	20.4514
369	09:38:00	12.699	10.9178	23.6168
370	09:39:00	11.8314	7.77114	19.6025
371	09:39:00	10.2436	8.49773	18.7414
372	09:39:00	10.2905	10.1203	20.4108
373	09:39:00	7.16297	10.8591	18.0221
374	09:39:00	7.91171	10.7825	18.6942
375	09:40:00	9.34492	9.71627	19.0612
376	09:41:00	9.67287	7.43361	17.1065
377	09:41:00	10.8126	8.83245	19.645
378	09:41:00	10.0089	8.6607	18.6696
379	09:41:00	10.6175	8.06851	18.6861
380	09:42:00	11.0662	10.2674	21.3336
381	09:42:00	9.29145	9.10517	18.3966
382	09:43:00	11.7158	10.185	21.9009
383	09:43:00	10.7021	10.4772	21.1793
384	09:43:00	11.2859	8.07425	19.3601
385	09:43:00	12.9429	10.6568	23.5997
386	09:44:00	12.6398	10.4021	23.0419
387	09:44:00	11.8708	9.84237	21.7131
388	09:44:00	9.2378	10.0302	19.268
389	09:45:00	10.8832	8.32902	19.2123
390	09:45:00	12.9262	7.67995	20.6062
391	09:45:00	12.2004	8.38285	20.5832
392	09:45:00	12.1458	7.51308	19.6589
393	09:46:00	10.0735	7.88797	17.9615
394	09:47:00	10.7966	7.01868	17.8153
395	09:47:00	10.714	10.2018	20.9158
396	09:47:00	8.88238	8.90252	17.7849
397	09:47:00	11.074	8.12687	19.2009
398	09:47:00	10.0342	10.2445	20.2786
399	09:48:00	12.6708	9.20563	21.8764
400	09:49:00	8.84448	8.32426	17.1687
401	09:49:00	9.17023	9.13153	18.3018
402	09:49:00	11.356	7.71059	19.0666
403	09:50:00	11.1986	8.49968	19.6982
404	09:50:00	7.80825	7.96487	15.7731
405	09:50:00	10.5564	7.83572	18.3921
406	09:51:00	12.6116	8.13321	20.7448
407	09:51:00	8.45207	9.38411	17.8362
408	09:51:00	9.20191	7.58254	16.7844
409	09:51:00	8.26676	7.99087	16.2576
410	09:52:00	9.73971	9.1822	18.9219
411	09:53:00	10.4879	10.0769	20.5648
412	09:53:00	10.235	8.83721	19.0722
413	09:53:00	9.53938	9.67379	19.2132
414	09:53:00	11.4284	9.45711	20.8855
415	09:54:00	11.0394	8.28886	19.3283
416	09:55:00	9.31928	8.06656	17.3858
417	09:55:00	11.3011	9.45918	20.7603
418	09:55:00	11.4077	8.47002	19.8777
419	09:55:00	12.3829	7.77554	20.1585
420	09:56:00	10.222	9.13215	19.3542
421	09:56:00	9.46101	8.38127	17.8423
422	09:56:00	9.31965	7.26087	16.5805
423	09:57:00	8.48173	10.9888	19.4705
424	09:57:00	7.38453	9.96127	17.3458
425	09:57:00	10.701	10.8092	21.5102
426	09:58:00	12.0993	8.27165	20.3709
427	09:58:00	8.59362	9.95676	18.5504
428	09:59:00	11.8495	10.4081	22.2576
429	09:59:00	12.4485	7.3611	19.8096
430	09:59:00	10.8032	7.10193	17.9051
431	09:59:00	8.53136	9.51521	18.0466
432	10:01:00	12.2275	7.06153	19.289
433	10:01:00	9.72048	8.98383	18.7043
434	10:02:00	8.8269	10.7736	19.6005
435	10:02:00	11.7636	7.01465	18.7783
436	10:03:00	8.14737	10.6224	18.7698
437	10:03:00	12.5285	9.31928	21.8478
438	10:05:00	12.4459	7.12732	19.5732
439	10:05:00	7.54183	10.6294	18.1712
440	10:07:00	10.6232	7.4756	18.0988
441	10:07:00	12.5252	10.4874	23.0126
442	10:08:00	11.617	7.97842	19.5954
443	10:08:00	8.24332	8.39323	16.6366
444	10:08:00	8.77563	9.08441	17.86
445	10:09:00	8.58922	9.40584	17.9951
446	10:09:00	11.9815	10.6532	22.6347
447	10:10:00	11.1163	10.0868	21.2031
448	10:11:00	7.34828	10.8276	18.1759
449	10:11:00	12.0282	7.77566	19.8039
450	10:11:00	8.00235	8.53484	16.5372
451	10:12:00	10.6137	10.101	20.7147
452	10:13:00	8.45299	7.90872	16.3617
453	10:13:00	9.09113	10.8551	19.9462
454	10:14:00	12.1778	7.24171	19.4195
455	10:14:00	10.5062	9.40303	19.9092
456	10:15:00	11.9843	9.96054	21.9448
457	10:15:00	11.4772	10.1468	21.6241
458	10:16:00	12.265	9.06378	21.3288
459	10:17:00	11.9588	8.72735	20.6862
460	10:17:00	10.1376	9.96835	20.106
461	10:17:00	10.5276	7.12635	17.654
462	10:17:00	7.45357	10.2804	17.7339
463	10:18:00	10.7596	7.11975	17.8794
464	10:19:00	8.47276	9.14045	17.6132
465	10:19:00	7.78884	9.1319	16.9207
466	10:19:00	7.4272	9.98801	17.4152
467	10:20:00	9.88986	9.95761	19.8475
468	10:21:00	12.9561	9.34748	22.3035
469	10:21:00	9.63533	10.5452	20.1805
470	10:23:00	7.24628	7.05884	14.3051
471	10:23:00	8.61943	8.57036	17.1898
472	10:23:00	9.42055	10.7583	20.1788
473	10:23:00	8.63573	10.3854	19.0211
474	10:25:00	7.99539	7.85928	15.8547
475	10:25:00	10.3191	7.58889	17.908
476	10:26:00	12.8834	10.295	23.1784
477	10:26:00	7.35633	7.44276	14.7991
478	10:27:00	12.1286	9.34846	21.477
479	10:27:00	10.1728	10.1449	20.3176
480	10:27:00	9.15357	10.534	19.6876
481	10:27:00	11.2821	8.07596	19.358
482	10:29:00	9.45094	8.18717	17.6381
483	10:29:00	10.9825	9.04633	20.0288
484	10:29:00	10.1728	10.6775	20.8502
485	10:31:00	10.5483	7.798	18.3463
486	10:31:00	8.67565	8.4788	17.1545
487	10:32:00	10.2478	10.0565	20.3043
488	10:33:00	9.52217	9.21906	18.7412
489	10:33:00	9.16895	9.77718	18.9461
490	10:35:00	10.4921	10.7671	21.2592
491	10:35:00	12.7131	7.39723	20.1103
492	10:35:00	11.5353	9.9321	21.4674
493	10:35:00	7.44588	9.37678	16.8227
494	10:37:00	7.08258	10.9175	18.0001
495	10:37:00	11.5637	9.6064	21.1701
496	10:38:00	10.4551	8.79998	19.2551
497	10:39:00	8.25175	7.85794	16.1097
498	10:39:00	12.0277	7.50734	19.535
499	10:39:00	10.4652	7.86843	18.3336
500	10:41:00	9.06934	9.52022	18.5896
501	10:41:00	12.8709	8.37346	21.2444
502	10:41:00	7.53212	10.3469	17.879
503	10:42:00	11.6281	8.95013	20.5783
504	10:43:00	7.26514	9.20099	16.4661
505	10:43:00	11.0848	9.37336	20.4582
506	10:44:00	10.918	8.75909	19.6771
507	10:44:00	12.0876	8.86041	20.948
508	10:45:00	7.94009	9.88021	17.8203
509	10:45:00	9.19385	8.55132	17.7452
510	10:47:00	9.31068	8.24296	17.5536
511	10:47:00	11.3861	9.36274	20.7488
512	10:47:00	12.7035	9.48775	22.1913
513	10:48:00	10.6576	8.45476	19.1124
514	10:49:00	12.4677	10.1432	22.6109
515	10:50:00	12.846	9.46406	22.3101
516	10:51:00	12.8105	7.8804	20.6909
517	10:51:00	11.0451	8.88311	19.9282
518	10:52:00	8.6762	10.9536	19.6298
519	10:53:00	9.61831	10.0046	19.6229
520	10:53:00	7.76339	9.5699	17.3333
521	10:55:00	11.9812	9.20124	21.1824
522	10:55:00	7.66707	7.87832	15.5454
523	10:55:00	9.69796	7.47548	17.1734
524	10:55:00	9.0188	10.7728	19.7916
525	10:56:00	7.77511	9.69137	17.4665
526	10:57:00	9.47511	7.27577	16.7509
527	10:58:00	7.08954	7.18665	14.2762
528	10:59:00	7.2364	8.40458	15.641
529	10:59:00	9.42329	7.06934	16.4926
530	10:59:00	11.1861	10.6101	21.7962
531	10:59:00	7.31532	7.91226	15.2276
532	11:01:00	10.5102	10.6454	21.1556
533	11:01:00	11.6662	9.28974	20.956
534	11:01:00	10.5101	10.535	21.0451
535	11:02:00	8.44768	8.13688	16.5846
536	11:02:00	12.0163	10.6995	22.7158
537	11:03:00	9.79537	8.76482	18.5602
538	11:03:00	10.1142	7.73757	17.8517
539	11:03:00	9.85855	10.0288	19.8873
540	11:04:00	12.516	7.37599	19.892
541	11:04:00	7.89212	7.12305	15.0152
542	11:04:00	11.6563	9.16218	20.8185
543	11:05:00	9.87082	7.26478	17.1356
544	11:05:00	10.1535	10.1156	20.2691
545	11:07:00	11.1877	10.6318	21.8196
546	11:07:00	9.45424	10.2434	19.6976
547	11:07:00	10.4987	8.8316	19.3303
548	11:08:00	10.9825	8.08512	19.0676
549	11:08:00	10.2312	9.40815	19.6393
550	11:09:00	8.72948	9.77242	18.5019
551	11:09:00	8.46654	8.92828	17.3948
552	11:10:00	8.66063	8.97101	17.6316
553	11:10:00	9.55531	7.54469	17.1
554	11:11:00	12.3641	8.02005	20.3841
555	11:11:00	8.69213	7.09558	15.7877
556	11:11:00	10.7514	7.08899	17.8404
557	11:11:00	12.5248	9.27436	21.7992
558	11:13:00	7.10273	8.74322	15.8459
559	11:13:00	9.42128	8.69793	18.1192
560	11:14:00	12.0663	10.4435	22.5098
561	11:14:00	9.05451	8.29826	17.3528
562	11:14:00	7.14814	7.69924	14.8474
563	11:15:00	7.20362	9.87936	17.083
564	11:15:00	10.4895	10.3529	20.8424
565	11:16:00	9.88986	9.40437	19.2942
566	11:16:00	12.0736	8.2924	20.366
567	11:17:00	12.8965	9.12384	22.0204
568	11:17:00	7.71999	7.27381	14.9938
569	11:19:00	12.1284	9.49825	21.6266
570	11:19:00	9.00177	10.9794	19.9811
571	11:19:00	12.8801	9.54048	22.4205
572	11:19:00	12.3683	8.44377	20.812
573	11:20:00	11.6796	7.17457	18.8542
574	11:20:00	7.98111	9.05597	17.0371
575	11:21:00	10.6793	10.0006	20.6798
576	11:22:00	11.8473	10.9691	22.8164
577	11:23:00	7.34242	7.95181	15.2942
578	11:23:00	12.5003	9.45369	21.954
579	11:23:00	11.1727	9.25178	20.4245
580	11:25:00	8.49327	9.98422	18.4775
581	11:25:00	10.194	10.2961	20.4901
582	11:26:00	10.0739	7.16675	17.2406
583	11:27:00	10.5796	9.133	19.7126
584	11:27:00	8.35411	9.5052	17.8593
585	11:27:00	8.97156	7.55885	16.5304
586	11:28:00	10.8435	7.93912	18.7826
587	11:28:00	10.4121	9.01654	19.4286
588	11:29:00	10.0843	7.60463	17.689
589	11:29:00	7.14118	10.9548	18.096
590	11:29:00	9.12574	7.8323	16.958
591	11:30:00	10.5791	9.60176	20.1809
592	11:31:00	8.38157	9.53084	17.9124
593	11:31:00	10.3348	8.70196	19.0368
594	11:31:00	9.84738	8.30338	18.1508
595	11:32:00	11.8308	10.1844	22.0153
596	11:33:00	11.4049	8.39763	19.8025
597	11:34:00	7.84799	10.4526	18.3006
598	11:35:00	12.8048	7.41285	20.2177
599	11:35:00	12.7297	9.52901	22.2587
600	11:35:00	8.6101	7.06995	15.68
601	11:35:00	12.8823	8.13712	21.0194
602	11:36:00	12.6856	9.79379	22.4794
603	11:36:00	7.33674	10.4667	17.8034
604	11:37:00	8.44163	8.86944	17.3111
605	11:37:00	7.2212	10.3475	17.5687
606	11:37:00	9.78878	7.99979	17.7886
607	11:37:00	10.8012	10.3443	21.1455
608	11:38:00	10.3154	10.7252	21.0406
609	11:38:00	11.0299	9.38459	20.4145
610	11:39:00	11.3824	9.86496	21.2474
611	11:39:00	11.0374	9.45186	20.4893
612	11:40:00	12.3346	10.3946	22.7292
613	11:40:00	9.45863	10.0947	19.5533
614	11:41:00	12.6341	8.49321	21.1274
615	11:41:00	11.6812	7.54946	19.2307
616	11:42:00	9.17151	9.38081	18.5523
617	11:43:00	10.747	7.61953	18.3665
618	11:43:00	9.05469	9.50764	18.5623
619	11:43:00	10.5115	8.622	19.1335
620	11:44:00	9.55623	7.16822	16.7244
621	11:45:00	9.50899	7.18677	16.6958
622	11:46:00	11.3908	8.18094	19.5718
623	11:46:00	12.5221	7.98514	20.5072
624	11:47:00	9.80691	8.40605	18.213
625	11:47:00	9.89059	9.06256	18.9532
626	11:47:00	12.9039	7.07569	19.9796
627	11:49:00	11.8349	9.86764	21.7025
628	11:49:00	12.842	10.6595	23.5015
629	11:49:00	8.28452	7.7947	16.0792
630	11:50:00	11.9724	10.8157	22.788
631	11:50:00	11.6402	9.59578	21.236
632	11:50:00	11.1085	10.3583	21.4667
633	11:51:00	12.2926	8.86993	21.1626
634	11:51:00	9.95816	8.61553	18.5737
635	11:51:00	10.3517	8.50359	18.8553
636	11:52:00	10.8686	10.5643	21.4329
637	11:52:00	7.62056	7.90835	15.5289
638	11:53:00	9.27003	9.19379	18.4638
639	11:53:00	11.1641	7.69533	18.8595
640	11:54:00	10.276	8.18546	18.4615
641	11:55:00	9.59487	7.5248	17.1197
642	11:55:00	9.5652	10.6931	20.2583
643	11:55:00	7.19941	8.78448	15.9839
644	11:56:00	8.68535	8.25907	16.9444
645	11:56:00	8.98712	8.97687	17.964
646	11:57:00	9.02301	10.2333	19.2563
647	11:58:00	11.4331	7.73342	19.1665
648	11:59:00	7.6277	10.9307	18.5584
649	11:59:00	8.83569	9.72787	18.5636
650	11:59:00	8.63353	7.72243	16.356
651	11:59:00	11.5818	9.92087	21.5027
652	12:01:00	8.893	10.7534	19.6464
653	12:01:00	9.94992	8.04947	17.9994
654	12:02:00	8.43284	8.55156	16.9844
655	12:03:00	9.14588	8.56011	17.706
656	12:03:00	12.1544	9.93332	22.0877
657	12:03:00	9.78567	9.78732	19.573
658	12:04:00	11.6258	7.79458	19.4203
659	12:04:00	10.7913	10.5941	21.3854
660	12:05:00	11.5734	9.14325	20.7166
661	12:05:00	10.3804	10.4164	20.7968
662	12:06:00	7.53267	8.54436	16.077
663	12:07:00	11.2582	8.19205	19.4503
664	12:07:00	11.8235	9.53413	21.3576
665	12:07:00	10.0329	7.51003	17.5429
666	12:08:00	9.29933	9.00409	18.3034
667	12:09:00	9.98453	7.97256	17.9571
668	12:10:00	8.96863	9.56441	18.533
669	12:11:00	10.4178	8.74883	19.1666
670	12:11:00	9.30354	10.963	20.2665
671	12:11:00	10.6324	8.07828	18.7107
672	12:11:00	10.6351	10.277	20.9121
673	12:12:00	7.82015	10.5923	18.4124
674	12:13:00	12.2004	8.2786	20.479
675	12:13:00	9.70363	7.22718	16.9308
676	12:13:00	10.9127	8.64483	19.5575
677	12:14:00	12.1798	8.74029	20.9201
678	12:15:00	8.54106	7.99295	16.534
679	12:15:00	7.43434	7.86538	15.2997
680	12:16:00	12.4258	8.6126	21.0384
681	12:17:00	8.63024	7.50954	16.1398
682	12:17:00	12.9042	10.706	23.6103
683	12:18:00	11.1515	9.54683	20.6983
684	12:19:00	11.0085	9.45869	20.4672
685	12:19:00	7.22285	9.24689	16.4697
686	12:19:00	11.4741	10.832	22.3062
687	12:19:00	10.2841	10.6634	20.9475
688	12:20:00	11.4234	9.10187	20.5253
689	12:20:00	11.5216	10.9084	22.43
690	12:21:00	9.00891	7.36329	16.3722
691	12:22:00	7.21369	10.6538	17.8675
692	12:23:00	7.55977	9.97909	17.5389
693	12:23:00	9.75417	8.92755	18.6817
694	12:23:00	8.13034	9.76815	17.8985
695	12:23:00	11.1519	10.8113	21.9631
696	12:23:00	7.55171	9.11811	16.6698
697	12:25:00	11.2141	7.49599	18.7101
698	12:25:00	8.87689	9.64425	18.5211
699	12:26:00	7.23273	9.82015	17.0529
700	12:27:00	7.24958	8.03079	15.2804
701	12:27:00	9.5912	7.38539	16.9766
702	12:28:00	11.4549	10.7578	22.2127
703	12:28:00	12.0083	8.14249	20.1508
704	12:29:00	10.4857	8.05118	18.5369
705	12:29:00	9.9263	10.4315	20.3578
706	12:29:00	8.12705	8.08756	16.2146
707	12:29:00	11.532	9.38264	20.9146
708	12:31:00	11.5705	10.7443	22.3147
709	12:31:00	12.874	8.80804	21.6821
710	12:31:00	7.17597	8.50407	15.68
711	12:32:00	7.22175	8.75127	15.973
712	12:33:00	8.45537	9.00995	17.4653
713	12:33:00	8.96002	10.2158	19.1758
714	12:34:00	8.87744	7.7051	16.5825
715	12:35:00	7.68722	8.7586	16.4458
716	12:35:00	10.0036	8.50786	18.5114
717	12:35:00	8.52532	8.10807	16.6334
718	12:35:00	12.4241	8.03494	20.4591
719	12:35:00	11.7078	8.25712	19.9649
720	12:36:00	9.80087	9.02594	18.8268
721	12:37:00	10.0371	8.08316	18.1202
722	12:37:00	9.73623	7.81021	17.5464
723	12:37:00	12.5527	8.96173	21.5144
724	12:38:00	9.94919	9.42146	19.3706
725	12:38:00	10.4621	7.56374	18.0258
726	12:39:00	9.09662	10.7809	19.8775
727	12:39:00	8.82635	9.57137	18.3977
728	12:39:00	7.27705	9.75582	17.0329
729	12:40:00	8.38432	7.89138	16.2757
730	12:40:00	8.54564	10.3456	18.8912
731	12:41:00	10.032	7.61721	17.6492
732	12:41:00	7.40577	10.2497	17.6555
733	12:41:00	7.55593	7.95987	15.5158
734	12:43:00	9.97757	9.15326	19.1308
735	12:43:00	10.0318	7.16236	17.1941
736	12:43:00	9.10871	8.68499	17.7937
737	12:43:00	7.57057	10.5123	18.0829
738	12:44:00	11.8728	8.71075	20.5835
739	12:45:00	12.6036	8.47807	21.0816
740	12:46:00	12.4003	7.87466	20.275
741	12:47:00	7.34425	10.228	17.5723
742	12:47:00	11.6034	9.62313	21.2265
743	12:47:00	10.2693	9.8215	20.0908
744	12:47:00	10.7944	10.8307	21.6251
745	12:49:00	8.09226	10.7224	18.8147
746	12:49:00	9.25208	9.0921	18.3442
747	12:50:00	12.5928	9.44014	22.0329
748	12:51:00	9.16675	7.24928	16.416
749	12:51:00	11.491	7.5873	19.0783
750	12:51:00	7.87967	8.29801	16.1777
751	12:52:00	7.12525	9.92807	17.0533
752	12:52:00	9.66134	8.94488	18.6062
753	12:53:00	11.7091	8.5938	20.3029
754	12:53:00	8.1785	8.28874	16.4672
755	12:53:00	9.19587	9.05792	18.2538
756	12:54:00	7.07691	9.85067	16.9276
757	12:55:00	12.998	8.18534	21.1833
758	12:55:00	10.4505	7.00134	17.4519
759	12:55:00	11.7248	7.21558	18.9404
760	12:55:00	8.171	8.21757	16.3886
761	12:56:00	11.5296	7.38453	18.9142
762	12:57:00	9.84793	8.04227	17.8902
763	12:58:00	9.2541	7.56032	16.8144
764	12:59:00	8.32005	10.6324	18.9525
765	12:59:00	9.16547	8.23856	17.404
766	12:59:00	9.81277	9.8497	19.6625
767	13:01:00	9.37989	7.03735	16.4172
768	13:01:00	11.9724	7.48	19.4524
769	13:01:00	9.84848	9.92953	19.778
770	13:01:00	9.65108	9.8641	19.5152
771	13:02:00	7.77511	10.3663	18.1414
772	13:03:00	12.3316	7.47865	19.8103
773	13:03:00	12.3034	7.67263	19.9761
774	13:04:00	9.18543	8.33122	17.5166
775	13:04:00	7.98862	9.13178	17.1204
776	13:05:00	10.7078	8.90753	19.6153
777	13:05:00	9.73147	9.53047	19.2619
778	13:05:00	10.4147	10.3638	20.7784
779	13:06:00	8.20908	10.1002	18.3093
780	13:07:00	8.97412	7.15699	16.1311
781	13:07:00	10.1918	8.26359	18.4554
782	13:07:00	11.1262	10.884	22.0103
783	13:07:00	12.183	10.8882	23.0711
784	13:07:00	7.56691	8.22282	15.7897
785	13:08:00	10.3511	7.34742	17.6985
786	13:08:00	12.3937	9.07697	21.4707
787	13:08:00	10.4698	7.10743	17.5772
788	13:09:00	8.46599	7.77126	16.2373
789	13:09:00	8.29258	10.2778	18.5704
790	13:10:00	10.8986	8.97382	19.8724
791	13:11:00	7.22724	9.11213	16.3394
792	13:11:00	7.59218	9.39912	16.9913
793	13:11:00	12.0733	8.2891	20.3624
794	13:13:00	10.014	8.79424	18.8083
795	13:13:00	8.70934	8.47075	17.1801
796	13:13:00	12.0617	9.71468	21.7764
797	13:14:00	9.71004	7.61342	17.3235
798	13:15:00	8.58849	7.67214	16.2606
799	13:15:00	12.6677	8.29179	20.9594
800	13:16:00	12.7325	7.86319	20.5957
801	13:17:00	7.29261	7.40272	14.6953
802	13:17:00	7.36439	8.3881	15.7525
803	13:17:00	10.8419	9.52486	20.3667
804	13:19:00	7.48103	7.12342	14.6044
805	13:19:00	10.901	9.44026	20.3413
806	13:19:00	9.97281	8.73516	18.708
807	13:20:00	7.72878	7.3628	15.0916
808	13:20:00	11.6485	10.1988	21.8473
809	13:21:00	11.0197	10.766	21.7856
810	13:22:00	10.4386	8.14212	18.5808
811	13:23:00	7.81539	9.87252	17.6879
812	13:23:00	7.08936	7.82937	14.9187
813	13:23:00	7.13697	8.34098	15.478
814	13:23:00	10.1354	10.1806	20.316
815	13:24:00	10.4637	8.9743	19.438
816	13:25:00	12.2674	10.3492	22.6166
817	13:25:00	11.2149	10.8766	22.0914
818	13:26:00	8.12741	7.57839	15.7058
819	13:27:00	12.6373	7.90042	20.5377
820	13:27:00	8.8269	9.81332	18.6402
821	13:28:00	7.71505	10.9513	18.6663
822	13:28:00	7.8348	10.367	18.2018
823	13:29:00	10.652	7.25404	17.906
824	13:29:00	9.08728	10.3209	19.4082
825	13:29:00	12.8759	8.54326	21.4191
826	13:31:00	7.96115	7.78591	15.7471
827	13:31:00	7.14557	9.79476	16.9403
828	13:31:00	11.8885	10.1581	22.0466
829	13:32:00	12.9178	7.10071	20.0185
830	13:32:00	8.6209	8.57097	17.1919
831	13:33:00	8.44694	10.0752	18.5221
832	13:34:00	11.2322	9.3863	20.6185
833	13:34:00	7.87326	9.2768	17.1501
834	13:35:00	12.6021	10.249	22.8511
835	13:35:00	12.5351	9.05597	21.5911
836	13:36:00	9.15284	10.5016	19.6544
837	13:37:00	12.7248	9.45357	22.1784
838	13:38:00	10.7034	10.0661	20.7696
839	13:38:00	8.77654	7.82034	16.5969
840	13:38:00	11.2564	9.78744	21.0439
841	13:39:00	8.53648	10.1799	18.7164
842	13:39:00	9.08527	8.17447	17.2597
843	13:40:00	7.6277	8.51592	16.1436
844	13:40:00	10.3638	10.9902	21.354
845	13:41:00	7.27357	7.6487	14.9223
846	13:43:00	9.56703	7.70046	17.2675
847	13:43:00	7.48909	8.64837	16.1375
848	13:43:00	8.69909	10.9382	19.6373
849	13:43:00	12.9892	9.33808	22.3273
850	13:44:00	12.813	10.3213	23.1343
851	13:45:00	12.8987	8.85186	21.7506
852	13:46:00	12.0577	8.73162	20.7893
853	13:47:00	7.07123	8.94122	16.0125
854	13:47:00	9.34089	7.97488	17.3158
855	13:47:00	11.2539	8.2598	19.5137
856	13:49:00	10.3899	8.12821	18.5181
857	13:50:00	10.2361	9.71078	19.9469
858	13:50:00	10.2945	9.32698	19.6215
859	13:51:00	10.2478	7.60341	17.8513
860	13:51:00	10.2449	8.74834	18.9933
861	13:52:00	12.9542	9.34236	22.2966
862	13:53:00	10.9136	9.6213	20.5349
863	13:55:00	7.20783	10.162	17.3698
864	13:55:00	7.50227	7.72585	15.2281
865	13:56:00	12.9982	9.52144	22.5196
866	13:58:00	10.6406	10.5372	21.1778
867	13:59:00	10.5245	8.68755	19.2121
868	13:59:00	7.83865	7.43007	15.2687
869	13:59:00	11.7993	7.26014	19.0595
870	13:59:00	12.8022	10.6808	23.483
871	14:00:00	8.35575	8.43486	16.7906
872	14:00:00	7.35908	10.8812	18.2403
873	14:01:00	10.2989	7.14795	17.4469
874	14:01:00	7.80331	9.33296	17.1363
875	14:02:00	10.8003	10.4142	21.2145
876	14:02:00	10.8354	8.48784	19.3233
877	14:02:00	11.9857	7.64077	19.6265
878	14:03:00	12.7684	8.08121	20.8496
879	14:03:00	12.7175	8.9975	21.715
880	14:03:00	11.9872	9.72897	21.7162
881	14:04:00	7.80056	8.51433	16.3149
882	14:04:00	9.57051	8.95892	18.5294
883	14:05:00	9.39253	8.00174	17.3943
884	14:05:00	7.24335	7.40614	14.6495
885	14:05:00	10.6049	8.60796	19.2129
886	14:06:00	10.1858	9.71651	19.9023
887	14:06:00	8.22593	9.37226	17.5982
888	14:07:00	9.42164	8.09183	17.5135
889	14:07:00	11.8896	8.98004	20.8697
890	14:07:00	7.30634	10.852	18.1584
891	14:07:00	12.6384	10.5935	23.2318
892	14:08:00	12.7634	8.39677	21.1602
893	14:08:00	12.4223	10.6047	23.027
894	14:09:00	9.15723	7.02332	16.1805
895	14:10:00	11.3776	8.95123	20.3289
896	14:10:00	7.76119	10.684	18.4451
897	14:11:00	11.5124	9.73128	21.2437
898	14:11:00	12.4444	9.46883	21.9133
899	14:11:00	9.41688	8.77203	18.1889
900	14:12:00	9.21784	9.85177	19.0696
901	14:12:00	10.5871	8.03323	18.6204
902	14:13:00	10.3822	8.06034	18.4426
903	14:13:00	7.62844	9.76229	17.3907
904	14:13:00	9.97208	8.81341	18.7855
905	14:14:00	11.762	8.67156	20.4335
906	14:14:00	9.72909	7.61428	17.3434
907	14:15:00	9.42384	8.57598	17.9998
908	14:15:00	9.73074	10.2962	20.027
909	14:16:00	7.09485	7.39625	14.4911
910	14:16:00	9.77395	7.0857	16.8596
911	14:17:00	9.54451	7.7333	17.2778
912	14:17:00	7.44331	10.5858	18.0291
913	14:17:00	11.2134	9.81271	21.0261
914	14:18:00	7.20856	8.26969	15.4783
915	14:18:00	7.19446	8.01505	15.2095
916	14:19:00	10.6575	10.8418	21.4993
917	14:19:00	12.9971	7.9368	20.9339
918	14:19:00	9.82595	10.6357	20.4617
919	14:19:00	10.6988	10.4596	21.1584
920	14:20:00	10.2914	7.60707	17.8985
921	14:20:00	7.0097	7.16431	14.174
922	14:21:00	8.97687	10.9204	19.8973
923	14:22:00	9.87722	8.08573	17.963
924	14:22:00	10.2638	10.1396	20.4034
925	14:23:00	10.3625	8.77935	19.1418
926	14:23:00	7.73006	8.10221	15.8323
927	14:23:00	9.32057	9.46785	18.7884
928	14:24:00	12.4146	10.1871	22.6017
929	14:25:00	9.69869	7.12598	16.8247
930	14:25:00	12.6656	8.38456	21.0502
931	14:26:00	8.75658	10.2868	19.0434
932	14:26:00	10.1568	7.83364	17.9905
933	14:26:00	7.98807	10.5705	18.5586
934	14:27:00	8.24369	10.8114	19.0551
935	14:27:00	11.6935	10.983	22.6765
936	14:27:00	11.2976	7.04187	18.3395
937	14:27:00	7.81704	9.37654	17.1936
938	14:28:00	7.68612	8.1409	15.827
939	14:28:00	8.52751	8.6353	17.1628
940	14:28:00	11.4631	8.51372	19.9769
941	14:29:00	10.8607	7.61928	18.48
942	14:30:00	7.3058	7.60158	14.9074
943	14:31:00	9.30409	9.19294	18.497
944	14:31:00	10.5672	9.49812	20.0653
945	14:32:00	8.22831	10.2652	18.4935
946	14:34:00	10.2228	10.1568	20.3796
947	14:34:00	12.3179	8.18192	20.4998
948	14:35:00	11.76	10.1683	21.9283
949	14:35:00	11.3665	10.5382	21.9047
950	14:37:00	12.4056	8.90143	21.307
951	14:37:00	7.74013	10.0151	17.7552
952	14:38:00	11.2954	8.19462	19.49
953	14:38:00	8.20743	8.70244	16.9099
954	14:38:00	8.97357	9.21686	18.1904
955	14:39:00	10.4623	10.0268	20.4891
956	14:39:00	8.75347	9.13788	17.8914
957	14:39:00	8.25285	7.38307	15.6359
958	14:40:00	9.69851	7.30811	17.0066
959	14:41:00	11.3394	9.36103	20.7004
960	14:42:00	10.0556	10.2871	20.3427
961	14:42:00	7.27723	10.5506	17.8279
962	14:43:00	7.64327	9.75021	17.3935
963	14:43:00	9.02594	10.8346	19.8605
964	14:44:00	10.7098	9.56844	20.2783
965	14:46:00	11.3399	7.29481	18.6347
966	14:46:00	9.87448	10.6654	20.5399
967	14:47:00	11.5877	9.9028	21.4905
968	14:47:00	9.72597	9.14985	18.8758
969	14:47:00	10.7944	7.51357	18.308
970	14:48:00	8.18583	9.15961	17.3454
971	14:49:00	8.07761	8.85089	16.9285
972	14:50:00	11.6338	9.36421	20.998
973	14:50:00	7.97983	10.6391	18.619
974	14:51:00	10.7739	7.6415	18.4154
975	14:55:00	9.2671	8.33818	17.6053
976	14:55:00	7.04541	10.5799	17.6254
977	14:56:00	7.28492	10.5292	17.8141
978	14:56:00	12.796	9.64876	22.4448
979	14:58:00	7.71285	8.41752	16.1304
980	14:59:00	9.19898	10.6406	19.8396
981	14:59:00	11.2692	9.64742	20.9167

## Sheet: Sheet3
Number	Arrival time	X1	X2	X3
1	08:00:00	11.8678	7.37645	19.2443			X1	X2	X3
2	08:00:00	10.9627	5.79363	16.7563		MEAN	10	6	16
3	08:00:00	12.3097	6.84787	19.1575
4	08:00:00	10.5903	5.97674	16.567
5	08:00:00	11.1363	6.08918	17.2255
6	08:00:00	7.27723	6.13532	13.4125
7	08:01:00	10.6906	4.20423	14.8948
8	08:01:00	12.4228	7.30259	19.7254
9	08:01:00	11.866	4.3086	16.1746
10	08:02:00	12.9496	5.73724	18.6869
11	08:02:00	10.4602	4.06201	14.5223
12	08:03:00	9.64064	7.40233	17.043
13	08:03:00	9.97098	5.9975	15.9685
14	08:03:00	9.33815	7.68285	17.021
15	08:04:00	7.24116	6.25922	13.5004
16	08:04:00	7.28199	5.49846	12.7804
17	08:05:00	11.6217	7.27952	18.9012
18	08:05:00	7.08002	4.22767	11.3077
19	08:05:00	10.68	6.14777	16.8278
20	08:05:00	10.7344	5.1774	15.9118
21	08:05:00	8.67364	6.46736	15.141
22	08:06:00	9.55239	7.21665	16.769
23	08:06:00	10.812	5.84417	16.6562
24	08:06:00	10.3901	5.13822	15.5283
25	08:06:00	7.45302	6.31745	13.7705
26	08:07:00	8.26749	5.81964	14.0871
27	08:07:00	10.6263	7.51927	18.1456
28	08:07:00	7.70315	7.82397	15.5271
29	08:07:00	11.3348	6.63582	17.9706
30	08:07:00	8.89007	5.21525	14.1053
31	08:08:00	8.76611	7.85131	16.6174
32	08:08:00	10.8373	4.56044	15.3977
33	08:08:00	10.5498	7.36021	17.91
34	08:08:00	11.5606	5.84161	17.4022
35	08:08:00	11.3037	6.76937	18.073
36	08:09:00	9.08948	5.82904	14.9185
37	08:09:00	11.6629	4.24439	15.9073
38	08:09:00	10.2176	4.84536	15.063
39	08:09:00	10.5278	5.60918	16.137
40	08:09:00	10.2804	7.29575	17.5762
41	08:10:00	10.153	5.2692	15.4222
42	08:10:00	12.6023	7.34898	19.9513
43	08:11:00	9.67946	7.80981	17.4893
44	08:11:00	12.2952	4.22364	16.5188
45	08:11:00	10.5392	5.90399	16.4432
46	08:11:00	7.63338	5.16459	12.798
47	08:11:00	7.57497	5.27262	12.8476
48	08:11:00	10.9655	4.89419	15.8596
49	08:12:00	9.48518	7.34617	16.8314
50	08:12:00	7.84268	6.57747	14.4201
51	08:12:00	10.0525	7.51158	17.564
52	08:12:00	11.4789	7.6599	19.1388
53	08:13:00	10.3224	7.86096	18.1833
54	08:13:00	9.55422	6.82492	16.3791
55	08:13:00	12.1813	4.71426	16.8956
56	08:13:00	7.50154	4.25489	11.7564
57	08:13:00	8.42936	7.34849	15.7779
58	08:13:00	10.4993	6.89596	17.3952
59	08:13:00	12.169	5.84588	18.0149
60	08:14:00	9.20594	5.98993	15.1959
61	08:14:00	9.90286	7.26218	17.165
62	08:14:00	11.5509	6.27558	17.8264
63	08:14:00	12.9077	6.91415	19.8219
64	08:15:00	12.3849	7.45274	19.8377
65	08:15:00	10.9598	6.00421	16.964
66	08:15:00	10.2676	5.25993	15.5275
67	08:15:00	12.091	6.52486	18.6159
68	08:15:00	7.84597	4.34327	12.1892
69	08:15:00	12.5078	7.92151	20.4293
70	08:16:00	8.93365	6.46651	15.4002
71	08:16:00	8.84576	7.85107	16.6968
72	08:16:00	7.27027	4.06653	11.3368
73	08:16:00	9.3202	6.02899	15.3492
74	08:17:00	8.7824	7.1644	15.9468
75	08:17:00	9.81204	4.14148	13.9535
76	08:17:00	10.7217	5.70623	16.428
77	08:17:00	10.2555	4.58449	14.84
78	08:17:00	7.08972	4.05078	11.1405
79	08:17:00	8.609	6.89303	15.502
80	08:18:00	11.9975	4.00855	16.006
81	08:18:00	10.955	5.64019	16.5952
82	08:19:00	10.8287	6.09687	16.9255
83	08:19:00	11.6263	5.81133	17.4376
84	08:19:00	9.00653	5.99823	15.0048
85	08:19:00	11.461	5.69475	17.1557
86	08:19:00	11.5673	5.0889	16.6562
87	08:19:00	12.0757	7.68761	19.7633
88	08:20:00	7.36164	6.85128	14.2129
89	08:20:00	12.1879	6.57369	18.7616
90	08:20:00	7.30213	7.49095	14.7931
91	08:20:00	9.24384	7.31211	16.556
92	08:20:00	8.37425	5.65154	14.0258
93	08:21:00	8.68902	6.65926	15.3483
94	08:21:00	9.91256	5.25077	15.1633
95	08:21:00	10.8801	5.55303	16.4331
96	08:21:00	11.6391	7.65563	19.2947
97	08:22:00	8.65166	4.59877	13.2504
98	08:22:00	9.92135	5.17862	15.1
99	08:22:00	7.65902	7.72472	15.3837
100	08:23:00	11.3965	5.68865	17.0851
101	08:23:00	7.56069	5.61357	13.1743
102	08:23:00	11.2557	6.51924	17.7749
103	08:23:00	7.65554	5.36845	13.024
104	08:23:00	10.8592	7.29991	18.1592
105	08:24:00	12.4688	6.53438	19.0032
106	08:24:00	11.6871	6.34468	18.0318
107	08:24:00	11.7675	6.5743	18.3418
108	08:24:00	9.69155	4.30018	13.9917
109	08:25:00	8.30686	5.68841	13.9953
110	08:25:00	11.6463	6.39338	18.0396
111	08:25:00	12.0266	5.96478	17.9914
112	08:25:00	12.8288	7.30735	20.1361
113	08:25:00	10.1795	5.76397	15.9435
114	08:25:00	11.094	4.97842	16.0724
115	08:25:00	7.73263	7.47008	15.2027
116	08:26:00	9.82302	5.92389	15.7469
117	08:26:00	12.0731	7.77465	19.8477
118	08:26:00	11.1398	7.59178	18.7316
119	08:27:00	7.35029	7.01511	14.3654
120	08:27:00	8.90509	5.17399	14.0791
121	08:27:00	11.4234	4.25196	15.6754
122	08:27:00	10.0922	7.828	17.9202
123	08:27:00	11.1041	4.24659	15.3507
124	08:27:00	8.94775	6.82174	15.7695
125	08:28:00	9.97427	5.78863	15.7629
126	08:28:00	10.6329	4.25477	14.8877
127	08:30:00	8.21	6.42524	14.6352
128	08:31:00	11.5195	6.1977	17.7172
129	08:31:00	8.36729	5.05875	13.426
130	08:31:00	9.79684	4.85244	14.6493
131	08:31:00	7.68337	5.6043	13.2877
132	08:32:00	10.2147	5.15873	15.3734
133	08:32:00	8.89978	4.43873	13.3385
134	08:32:00	12.4501	4.64895	17.0991
135	08:32:00	10.6558	4.22498	14.8808
136	08:32:00	11.4505	7.80529	19.2558
137	08:33:00	7.88681	7.35655	15.2434
138	08:33:00	9.95029	4.17579	14.1261
139	08:33:00	9.14277	6.24946	15.3922
140	08:33:00	11.9132	7.58104	19.4943
141	08:34:00	10.068	7.49034	17.5584
142	08:34:00	12.6794	6.36897	19.0483
143	08:34:00	9.1977	4.95791	14.1556
144	08:35:00	10.8475	4.38112	15.2286
145	08:35:00	10.4938	7.94519	18.4389
146	08:35:00	12.1326	7.53966	19.6723
147	08:35:00	7.39076	4.53554	11.9263
148	08:35:00	12.3712	4.29322	16.6644
149	08:35:00	12.3304	4.53102	16.8614
150	08:36:00	9.25739	4.04114	13.2985
151	08:36:00	8.54784	6.57271	15.1205
152	08:36:00	12.0046	4.59548	16.6001
153	08:37:00	8.0181	5.26713	13.2852
154	08:37:00	8.72179	6.25605	14.9778
155	08:37:00	7.69051	6.60408	14.2946
156	08:37:00	12.6041	4.63796	17.2421
157	08:37:00	10.2266	4.23756	14.4642
158	08:37:00	7.80697	5.52727	13.3342
159	08:37:00	12.1123	7.8131	19.9254
160	08:38:00	9.88308	5.23222	15.1153
161	08:38:00	12.0363	5.92425	17.9605
162	08:38:00	11.6063	5.66143	17.2678
163	08:39:00	8.52696	5.02396	13.5509
164	08:39:00	10.7128	5.17277	15.8855
165	08:39:00	10.79	6.14032	16.9304
166	08:39:00	7.22175	4.62636	11.8481
167	08:39:00	11.233	6.10895	17.3419
168	08:43:00	12.3857	5.51714	17.9028
169	08:43:00	11.0508	5.69195	16.7427
170	08:43:00	12.6442	6.06915	18.7134
171	08:43:00	12.2229	7.93371	20.1566
172	08:43:00	12.0326	6.24848	18.2811
173	08:44:00	9.10065	6.88937	15.99
174	08:44:00	7.00275	6.27924	13.282
175	08:44:00	11.1812	5.9671	17.1483
176	08:44:00	10.3795	5.94598	16.3255
177	08:45:00	12.4212	5.03616	17.4574
178	08:45:00	7.87527	4.22254	12.0978
179	08:45:00	12.3073	6.68075	18.988
180	08:45:00	7.03113	5.0878	12.1189
181	08:45:00	12.5915	5.01981	17.6113
182	08:45:00	12.3437	4.27039	16.6141
183	08:46:00	9.8981	5.86138	15.7595
184	08:46:00	11.4701	7.61278	19.0829
185	08:46:00	7.04212	7.12815	14.1703
186	08:47:00	7.48195	7.24863	14.7306
187	08:47:00	11.6322	5.96307	17.5952
188	08:47:00	12.9575	5.36308	18.3206
189	08:47:00	12.102	4.2179	16.3199
190	08:47:00	12.968	7.43211	20.4001
191	08:48:00	7.48799	7.62365	15.1116
192	08:48:00	11.5241	4.03748	15.5616
193	08:48:00	12.7746	6.36018	19.1348
194	08:49:00	7.49953	7.11032	14.6099
195	08:49:00	11.2398	4.46901	15.7088
196	08:49:00	11.2394	7.27451	18.5139
197	08:49:00	7.68374	7.0864	14.7701
198	08:49:00	7.71285	6.347	14.0598
199	08:50:00	10.4606	4.33387	14.7945
200	08:50:00	11.9434	5.49504	17.4385
201	08:50:00	10.6241	7.3618	17.9859
202	08:51:00	7.27778	7.56066	14.8384
203	08:51:00	11.9797	6.01862	17.9983
204	08:51:00	8.63298	6.12812	14.7611
205	08:51:00	11.1544	7.41014	18.5646
206	08:51:00	8.86828	4.55104	13.4193
207	08:52:00	12.7222	6.71212	19.4343
208	08:52:00	10.6877	7.84265	18.5303
209	08:52:00	7.67165	6.5146	14.1863
210	08:52:00	12.6913	7.59496	20.2862
211	08:53:00	10.8759	5.20341	16.0793
212	08:53:00	12.1211	7.41404	19.5351
213	08:53:00	7.40284	4.92141	12.3243
214	08:53:00	8.25944	6.23737	14.4968
215	08:53:00	7.31843	4.0072	11.3256
216	08:53:00	9.0492	5.84759	14.8968
217	08:54:00	10.7527	7.9685	18.7212
218	08:54:00	7.10071	5.40422	12.5049
219	08:55:00	10.2442	7.52806	17.7722
220	08:55:00	7.56032	6.38472	13.945
221	08:55:00	12.4437	6.56648	19.0102
222	08:55:00	7.08533	4.45875	11.5441
223	08:55:00	10.9274	7.38914	18.3165
224	08:55:00	10.1748	7.01694	17.1917
225	08:55:00	12.887	6.1568	19.0438
226	08:56:00	10.0644	6.82907	16.8934
227	08:56:00	9.55971	4.04993	13.6096
228	08:56:00	8.08127	4.13294	12.2142
229	08:56:00	12.2214	6.27009	18.4915
230	08:56:00	7.50301	5.83111	13.3341
231	08:57:00	11.1	7.83837	18.9384
232	08:57:00	9.33998	5.92376	15.2637
233	08:57:00	10.4581	6.81246	17.2705
234	08:57:00	7.79781	6.31147	14.1093
235	08:58:00	10.073	4.52077	14.5937
236	08:58:00	10.2359	4.1698	14.4057
237	08:58:00	10.1665	7.202	17.3685
238	08:59:00	7.96463	7.7362	15.7008
239	08:59:00	10.2537	4.53749	14.7912
240	08:59:00	11.9731	7.03684	19.0099
241	08:59:00	9.1435	6.48311	15.6266
242	08:59:00	7.386	4.34877	11.7348
243	09:00:00	8.17832	5.0264	13.2047
244	09:00:00	7.89615	5.50322	13.3994
245	09:01:00	9.49855	6.5417	16.0403
246	09:01:00	8.30302	4.02503	12.328
247	09:01:00	10.4141	7.7611	18.1752
248	09:01:00	7.42683	4.04736	11.4742
249	09:02:00	12.5946	6.54707	19.1417
250	09:02:00	10.7433	5.44682	16.1902
251	09:02:00	7.53047	6.12787	13.6583
252	09:03:00	9.90268	4.21546	14.1181
253	09:03:00	8.28214	6.7452	15.0273
254	09:03:00	12.5675	7.22153	19.789
255	09:03:00	10.7067	4.26673	14.9734
256	09:03:00	12.5043	7.69872	20.203
257	09:04:00	11.8647	5.72893	17.5936
258	09:04:00	10.3253	4.57253	14.8978
259	09:04:00	7.91189	5.502	13.4139
260	09:05:00	7.46272	7.5421	15.0048
261	09:05:00	7.23054	5.30961	12.5401
262	09:05:00	11.6093	7.22434	18.8336
263	09:05:00	11.5999	5.18571	16.7856
264	09:06:00	10.7296	6.11274	16.8423
265	09:06:00	11.591	7.11509	18.706
266	09:07:00	12.5889	6.10773	18.6966
267	09:07:00	12.85	5.08182	17.9319
268	09:07:00	11.2994	4.44911	15.7486
269	09:07:00	12.2613	7.03928	19.3006
270	09:08:00	11.4187	6.51131	17.93
271	09:08:00	7.89669	4.4131	12.3098
272	09:08:00	9.37349	5.61943	14.9929
273	09:09:00	8.9223	7.66906	16.5914
274	09:09:00	11.2037	7.30186	18.5055
275	09:09:00	7.98367	4.69753	12.6812
276	09:09:00	8.5493	4.71194	13.2612
277	09:09:00	7.79983	6.81124	14.6111
278	09:10:00	11.2105	7.84155	19.052
279	09:10:00	12.4774	7.49913	19.9765
280	09:11:00	10.2261	4.08411	14.3102
281	09:11:00	9.20008	6.24775	15.4478
282	09:11:00	12.013	6.22468	18.2377
283	09:11:00	12.182	6.21674	18.3988
284	09:11:00	7.41127	6.49324	13.9045
285	09:11:00	8.83587	6.84103	15.6769
286	09:12:00	9.25904	6.45943	15.7185
287	09:12:00	8.79046	7.03903	15.8295
288	09:13:00	8.11954	4.73611	12.8556
289	09:13:00	12.3875	6.11676	18.5043
290	09:13:00	7.74471	6.22065	13.9654
291	09:13:00	9.40956	4.18543	13.595
292	09:14:00	7.54512	4.42079	11.9659
293	09:14:00	11.7263	4.44801	16.1743
294	09:15:00	12.486	6.7972	19.2832
295	09:15:00	12.0965	4.56447	16.661
296	09:15:00	11.2031	6.49654	17.6997
297	09:15:00	12.2491	7.96606	20.2151
298	09:16:00	10.4723	4.86062	15.333
299	09:16:00	7.34516	6.96847	14.3136
300	09:16:00	10.2196	6.16596	16.3856
301	09:17:00	11.7506	6.3216	18.0722
302	09:17:00	7.79397	7.67821	15.4722
303	09:17:00	11.4593	6.93368	18.393
304	09:17:00	10.9649	6.80636	17.7713
305	09:17:00	8.2805	5.42497	13.7055
306	09:18:00	9.82504	7.39622	17.2213
307	09:19:00	12.7486	4.38966	17.1382
308	09:19:00	8.21091	5.52165	13.7326
309	09:19:00	9.41578	5.28568	14.7015
310	09:19:00	9.15467	4.01965	13.1743
311	09:19:00	8.48814	5.22196	13.7101
312	09:20:00	10.0063	4.95486	14.9612
313	09:20:00	12.3891	7.07932	19.4685
314	09:20:00	12.9504	4.71157	17.6619
315	09:20:00	7.57662	5.87384	13.4505
316	09:21:00	9.45149	7.98071	17.4322
317	09:21:00	11.5109	7.5659	19.0768
318	09:21:00	12.4433	5.03702	17.4804
319	09:21:00	8.83038	4.1128	12.9432
320	09:22:00	11.5653	5.90765	17.473
321	09:22:00	8.32151	4.98526	13.3068
322	09:23:00	10.2229	7.77831	18.0013
323	09:23:00	9.8525	5.08585	14.9384
324	09:23:00	10.428	4.81314	15.2412
325	09:23:00	8.91131	6.55379	15.4651
326	09:23:00	8.02524	4.94522	12.9705
327	09:23:00	8.41343	5.78814	14.2016
328	09:23:00	12.7896	4.63466	17.4243
329	09:24:00	7.84561	5.68645	13.5321
330	09:25:00	10.7076	6.6064	17.314
331	09:25:00	9.28101	7.07199	16.353
332	09:25:00	9.33009	7.64574	16.9758
333	09:25:00	9.13416	7.07321	16.2074
334	09:26:00	9.09204	6.16364	15.2557
335	09:26:00	10.4368	4.31886	14.7557
336	09:26:00	7.76028	6.93832	14.6986
337	09:27:00	11.6792	7.72863	19.4078
338	09:27:00	9.36909	5.69939	15.0685
339	09:27:00	11.6168	5.90081	17.5176
340	09:27:00	10.949	7.53893	18.4879
341	09:27:00	9.64248	4.14576	13.7882
342	09:28:00	11.7468	7.01779	18.7646
343	09:28:00	7.11408	6.55599	13.6701
344	09:29:00	12.2655	6.7817	19.0472
345	09:29:00	7.16865	5.67534	12.844
346	09:29:00	12.033	4.00623	16.0392
347	09:29:00	11.781	4.80313	16.5842
348	09:29:00	11.3251	6.56526	17.8903
349	09:30:00	7.89981	4.2566	12.1564
350	09:31:00	12.8401	5.9433	18.7834
351	09:31:00	10.1662	7.52062	17.6868
352	09:31:00	8.32298	4.11646	12.4394
353	09:32:00	8.72124	4.62453	13.3458
354	09:32:00	10.097	7.37523	17.4722
355	09:32:00	9.7289	6.81332	16.5422
356	09:33:00	10.1475	5.888	16.0355
357	09:33:00	12.1758	5.11966	17.2955
358	09:33:00	7.55702	6.18903	13.7461
359	09:33:00	10.0622	4.29505	14.3572
360	09:34:00	12.4552	7.21189	19.6671
361	09:35:00	8.98218	5.22294	14.2051
362	09:35:00	12.9918	5.50591	18.4977
363	09:35:00	9.06714	7.90942	16.9766
364	09:35:00	8.90179	6.33845	15.2402
365	09:36:00	11.0991	5.94354	17.0427
366	09:36:00	8.75201	5.01932	13.7713
367	09:37:00	8.01242	4.41346	12.4259
368	09:37:00	9.71041	7.48119	17.1916
369	09:37:00	8.76556	7.18235	15.9479
370	09:38:00	12.3919	5.40373	17.7956
371	09:38:00	10.42	4.65358	15.0735
372	09:38:00	12.7685	5.4948	18.2633
373	09:42:00	9.96402	4.19703	14.161
374	09:43:00	10.0349	7.41856	17.4534
375	09:43:00	12.7103	4.75185	17.4622
376	09:43:00	11.4384	6.81161	18.25
377	09:43:00	11.7343	7.29502	19.0294
378	09:43:00	10.1768	5.33232	15.5091
379	09:44:00	11.5481	4.33387	15.882
380	09:44:00	12.272	7.25987	19.5318
381	09:44:00	7.78408	6.87521	14.6593
382	09:45:00	12.6074	4.29273	16.9001
383	09:45:00	7.82437	4.91946	12.7438
384	09:45:00	8.81262	5.39116	14.2038
385	09:45:00	7.82839	7.94971	15.7781
386	09:45:00	8.1417	5.2664	13.4081
387	09:46:00	8.21384	5.60344	13.8173
388	09:46:00	10.678	7.93921	18.6172
389	09:47:00	11.0971	4.26392	15.361
390	09:47:00	7.84817	7.1738	15.022
391	09:47:00	10.2414	7.14902	17.3905
392	09:47:00	8.10361	6.03754	14.1411
393	09:47:00	11.4472	4.14649	15.5937
394	09:48:00	7.45851	5.84552	13.304
395	09:49:00	7.80038	5.62188	13.4223
396	09:49:00	7.14301	6.81942	13.9624
397	09:49:00	12.5197	6.2071	18.7268
398	09:50:00	11.6503	7.42222	19.0725
399	09:50:00	9.05689	6.68722	15.7441
400	09:50:00	9.70363	7.02585	16.7295
401	09:51:00	10.3758	5.01358	15.3894
402	09:51:00	11.8871	7.82678	19.7138
403	09:51:00	7.67733	5.69597	13.3733
404	09:51:00	7.61269	5.24613	12.8588
405	09:52:00	12.0517	4.87027	16.9219
406	09:53:00	12.5052	7.93017	20.4354
407	09:53:00	7.31898	4.68581	12.0048
408	09:53:00	8.89795	7.41673	16.3147
409	09:53:00	11.4675	5.82171	17.2893
410	09:53:00	10.7347	4.03821	14.7729
411	09:54:00	10.3189	7.42003	17.7389
412	09:55:00	9.46925	6.20222	15.6715
413	09:55:00	9.1316	4.00842	13.14
414	09:55:00	7.34004	7.32444	14.6645
415	09:55:00	10.5196	7.59178	18.1114
416	09:56:00	12.3908	4.88467	17.2755
417	09:56:00	9.07227	6.50044	15.5727
418	09:56:00	7.56984	7.83178	15.4016
419	09:57:00	9.17023	7.31639	16.4866
420	09:57:00	7.93094	6.38581	14.3168
421	09:57:00	7.44057	6.73006	14.1706
422	09:57:00	11.1035	4.67031	15.7738
423	09:59:00	9.83712	5.03812	14.8752
424	10:01:00	10.5767	6.04633	16.623
425	10:02:00	8.21641	4.65358	12.87
426	10:02:00	10.6802	6.03619	16.7164
427	10:02:00	11.2658	5.97638	17.2421
428	10:02:00	12.2002	4.78872	16.9889
429	10:03:00	8.45775	5.76312	14.2209
430	10:03:00	10.1008	4.67385	14.7747
431	10:05:00	8.12815	6.23481	14.363
432	10:05:00	7.56526	5.28788	12.8531
433	10:05:00	12.5325	7.07517	19.6077
434	10:06:00	9.28541	4.41066	13.6961
435	10:07:00	12.5953	7.70092	20.2962
436	10:07:00	11.3619	7.77416	19.1361
437	10:07:00	11.7644	4.2212	15.9856
438	10:08:00	9.08069	7.38548	16.4662
439	10:08:00	10.6703	6.85861	17.5289
440	10:08:00	12.954	4.094	17.048
441	10:09:00	12.9388	7.76452	20.7034
442	10:09:00	7.49733	5.59771	13.095
443	10:09:00	10.2218	6.64071	16.8625
444	10:09:00	10.0318	6.65487	16.6866
445	10:10:00	10.0981	6.8685	16.9666
446	10:10:00	10.0711	6.40278	16.4739
447	10:11:00	10.6536	6.44465	17.0983
448	10:11:00	7.35176	6.8757	14.2275
449	10:11:00	7.06922	4.44203	11.5112
450	10:11:00	8.03092	7.57616	15.6071
451	10:12:00	9.14826	7.4376	16.5859
452	10:13:00	7.75552	7.77184	15.5274
453	10:13:00	9.15906	5.88592	15.045
454	10:14:00	12.9647	7.57408	20.5387
455	10:14:00	11.4232	4.27613	15.6994
456	10:15:00	7.65261	5.29777	12.9504
457	10:17:00	7.45357	5.56548	13.019
458	10:18:00	11.6659	6.61422	18.2801
459	10:19:00	11.9354	4.36427	16.2997
460	10:20:00	12.1564	7.07175	19.2282
461	10:20:00	12.1635	5.13627	17.2998
462	10:21:00	7.85476	4.20106	12.0558
463	10:21:00	7.47188	5.77593	13.2478
464	10:23:00	10.0589	7.10849	17.1674
465	10:23:00	8.44584	7.84448	16.2903
466	10:23:00	8.4561	4.72292	13.179
467	10:23:00	9.06787	6.96603	16.0339
468	10:23:00	7.8337	5.18534	13.019
469	10:25:00	11.1484	6.93027	18.0786
470	10:25:00	7.12232	4.74258	11.8649
471	10:25:00	8.18143	7.39634	15.5778
472	10:26:00	8.85418	5.46574	14.3199
473	10:26:00	7.90493	4.25697	12.1619
474	10:27:00	8.69268	5.60942	14.3021
475	10:27:00	12.0729	4.20008	16.273
476	10:27:00	7.0119	7.00571	14.0176
477	10:27:00	9.02686	5.29203	14.3189
478	10:27:00	9.27058	5.01688	14.2875
479	10:29:00	8.31547	4.01013	12.3256
480	10:29:00	12.928	4.76711	17.6952
481	10:29:00	11.6239	6.56465	18.1886
482	10:30:00	11.6129	7.12937	18.7423
483	10:30:00	9.38575	7.07736	16.4631
484	10:31:00	7.93863	5.76605	13.7047
485	10:31:00	12.3924	5.72466	18.1171
486	10:31:00	8.5114	4.90542	13.4168
487	10:32:00	7.26093	6.80148	14.0624
488	10:33:00	12.0482	6.97653	19.0247
489	10:34:00	8.50993	6.32844	14.8384
490	10:35:00	7.86209	6.24055	14.1026
491	10:35:00	12.9687	5.80242	18.7711
492	10:35:00	11.0328	7.61852	18.6514
493	10:37:00	7.07306	7.47581	14.5489
494	10:37:00	8.1016	5.55571	13.6573
495	10:38:00	11.0213	7.65538	18.6767
496	10:39:00	12.885	6.45308	19.3381
497	10:39:00	12.5144	6.42402	18.9384
498	10:39:00	9.70528	4.45595	14.1612
499	10:40:00	9.67653	5.41423	15.0908
500	10:41:00	8.78387	4.71108	13.4949
501	10:41:00	12.4378	4.30323	16.7411
502	10:41:00	7.42866	7.08457	14.5132
503	10:42:00	10.9579	6.04999	17.0079
504	10:43:00	12.7836	5.27897	18.0625
505	10:43:00	9.31104	7.05808	16.3691
506	10:43:00	12.9863	5.79705	18.7833
507	10:44:00	9.37532	7.92724	17.3026
508	10:44:00	9.3993	4.76711	14.1664
509	10:45:00	10.4489	7.7412	18.1901
510	10:45:00	10.8464	6.78109	17.6275
511	10:45:00	11.2824	6.44588	17.7283
512	10:46:00	7.2884	5.08768	12.3761
513	10:47:00	11.7276	6.28315	18.0107
514	10:47:00	10.84	7.24644	18.0865
515	10:47:00	9.80801	4.9711	14.7791
516	10:47:00	10.2041	5.16263	15.3667
517	10:48:00	7.46821	4.86453	12.3327
518	10:49:00	10.2612	5.80999	16.0712
519	10:50:00	9.29896	6.17743	15.4764
520	10:51:00	7.41676	7.39219	14.809
521	10:51:00	7.92398	7.01364	14.9376
522	10:52:00	11.1535	5.70147	16.855
523	10:53:00	10.213	4.93204	15.1451
524	10:53:00	10.788	7.50426	18.2923
525	10:53:00	12.8119	6.55611	19.3681
526	10:55:00	7.46767	4.41432	11.882
527	10:55:00	12.397	5.84283	18.2398
528	10:55:00	12.6816	6.41279	19.0944
529	10:55:00	12.3232	6.54146	18.8647
530	10:56:00	9.77615	5.42705	15.2032
531	10:57:00	7.69051	6.59359	14.2841
532	10:58:00	11.905	4.70803	16.613
533	10:59:00	12.054	6.27094	18.325
534	10:59:00	10.2354	5.61931	15.8547
535	10:59:00	7.79177	6.1955	13.9873
536	10:59:00	11.8643	6.40559	18.2699
537	10:59:00	9.28944	4.55153	13.841
538	11:01:00	9.48079	6.00909	15.4899
539	11:01:00	12.3203	7.27622	19.5965
540	11:03:00	12.1213	4.57717	16.6984
541	11:04:00	7.08203	5.30253	12.3846
542	11:05:00	8.14353	7.43468	15.5782
543	11:05:00	11.0186	7.53392	18.5525
544	11:05:00	11.5402	7.49046	19.0307
545	11:05:00	11.5596	5.63762	17.1973
546	11:07:00	12.6752	6.80721	19.4824
547	11:07:00	9.02777	5.47905	14.5068
548	11:07:00	8.21348	5.88031	14.0938
549	11:08:00	8.90179	4.54872	13.4505
550	11:08:00	12.1681	7.55821	19.7263
551	11:08:00	7.17359	7.59264	14.7662
552	11:09:00	8.35008	7.97913	16.3292
553	11:09:00	11.4218	4.31751	15.7393
554	11:10:00	11.8618	7.90808	19.7699
555	11:10:00	10.2032	6.0202	16.2234
556	11:10:00	11.3178	6.92917	18.2469
557	11:11:00	7.19117	6.7767	13.9679
558	11:11:00	8.01682	4.57888	12.5957
559	11:11:00	12.9068	5.93304	18.8398
560	11:11:00	7.02454	7.20322	14.2278
561	11:13:00	10.6452	4.54921	15.1944
562	11:13:00	7.85018	7.57872	15.4289
563	11:13:00	7.06629	7.67675	14.743
564	11:14:00	12.8277	6.65755	19.4852
565	11:14:00	12.6058	5.38871	17.9945
566	11:14:00	9.21564	7.68004	16.8957
567	11:15:00	7.16297	6.83383	13.9968
568	11:15:00	12.1571	4.84268	16.9998
569	11:16:00	9.15998	5.74615	14.9061
570	11:16:00	7.71725	4.21924	11.9365
571	11:16:00	11.786	5.32621	17.1122
572	11:17:00	8.04227	6.19843	14.2407
573	11:17:00	9.83254	7.68847	17.521
574	11:17:00	11.9449	6.84188	18.7868
575	11:19:00	12.6761	4.68117	17.3572
576	11:19:00	11.7279	4.75381	16.4817
577	11:19:00	12.4869	7.29307	19.78
578	11:19:00	8.51781	6.81649	15.3343
579	11:20:00	10.3454	6.58675	16.9322
580	11:20:00	11.5662	6.9631	18.5293
581	11:21:00	7.3957	4.64541	12.0411
582	11:21:00	7.62441	7.54576	15.1702
583	11:22:00	10.2087	7.86059	18.0692
584	11:23:00	12.3769	7.2971	19.674
585	11:23:00	9.91678	7.56139	17.4782
586	11:23:00	8.74596	5.89642	14.6424
587	11:25:00	12.161	6.9581	19.1191
588	11:25:00	10.4559	5.21854	15.6744
589	11:26:00	10.2109	7.16196	17.3728
590	11:26:00	11.2506	5.97601	17.2266
591	11:27:00	9.54653	5.14566	14.6922
592	11:27:00	12.4272	6.16535	18.5926
593	11:27:00	7.44093	5.42485	12.8658
594	11:29:00	11.5461	4.97806	16.5242
595	11:29:00	10.4478	7.46153	17.9093
596	11:30:00	11.1194	7.16587	18.2853
597	11:30:00	10.8893	4.83743	15.7267
598	11:31:00	9.48061	4.72439	14.205
599	11:31:00	7.23933	6.5909	13.8302
600	11:31:00	8.65917	5.71258	14.3717
601	11:31:00	7.42976	4.27564	11.7054
602	11:32:00	7.67348	4.52614	12.1996
603	11:32:00	9.33833	6.78121	16.1195
604	11:32:00	11.9651	4.51845	16.4835
605	11:33:00	11.7933	7.23545	19.0287
606	11:33:00	8.47056	4.99185	13.4624
607	11:33:00	11.0938	6.92038	18.0142
608	11:34:00	12.8332	6.78121	19.6144
609	11:34:00	7.06317	6.53951	13.6027
610	11:35:00	10.2057	6.40425	16.61
611	11:35:00	9.74886	7.90454	17.6534
612	11:35:00	9.79867	6.57991	16.3786
613	11:35:00	11.8402	7.64769	19.4879
614	11:35:00	7.45979	7.29283	14.7526
615	11:36:00	11.415	7.41966	18.8347
616	11:36:00	11.963	5.03043	16.9935
617	11:37:00	9.51027	6.69137	16.2016
618	11:37:00	9.00305	6.82785	15.8309
619	11:37:00	7.99631	7.26255	15.2589
620	11:37:00	9.97299	4.82241	14.7954
621	11:37:00	12.0579	5.36113	17.419
622	11:38:00	12.1077	4.65749	16.7652
623	11:38:00	12.9993	4.32557	17.3248
624	11:39:00	10.3399	5.76495	16.1049
625	11:39:00	11.8585	6.77096	18.6294
626	11:39:00	12.92	5.8178	18.7378
627	11:40:00	7.16663	6.37092	13.5376
628	11:40:00	10.2859	5.96466	16.2506
629	11:41:00	9.88894	6.4228	16.3117
630	11:41:00	9.57839	4.33558	13.914
631	11:42:00	7.87564	7.71789	15.5935
632	11:43:00	9.30555	7.26206	16.5676
633	11:43:00	11.7938	6.399	18.1928
634	11:43:00	11.7651	5.15348	16.9186
635	11:49:00	11.2311	5.9704	17.2015
636	11:49:00	12.629	5.5501	18.1791
637	11:49:00	12.2452	6.90561	19.1508
638	11:49:00	7.37831	5.99908	13.3774
639	11:49:00	8.79907	6.90841	15.7075
640	11:50:00	8.77544	4.6006	13.376
641	11:50:00	9.03052	7.29209	16.3226
642	11:50:00	8.0137	6.82528	14.839
643	11:50:00	7.91299	6.66756	14.5806
644	11:51:00	8.38487	6.02484	14.4097
645	11:51:00	7.31257	6.67379	13.9864
646	11:51:00	9.9415	4.4452	14.3867
647	11:51:00	11.4917	6.33332	17.825
648	11:52:00	12.5127	5.98907	18.5018
649	11:52:00	7.49055	4.2787	11.7692
650	11:52:00	10.2674	7.98828	18.2557
651	11:53:00	12.3066	4.07495	16.3815
652	11:53:00	9.57784	7.31614	16.894
653	11:54:00	9.10669	5.64885	14.7555
654	11:55:00	10.9649	4.8002	15.7651
655	11:55:00	11.6356	7.9425	19.5781
656	11:55:00	7.15107	5.59282	12.7439
657	11:56:00	12.2331	6.81503	19.0482
658	11:56:00	12.4653	4.41517	16.8805
659	11:56:00	9.24201	6.45271	15.6947
660	11:57:00	11.77	5.91034	17.6804
661	11:58:00	12.7757	6.5754	19.3511
662	11:58:00	7.49477	6.22175	13.7165
663	11:59:00	10.6142	4.09046	14.7047
664	11:59:00	10.9689	4.86331	15.8322
665	11:59:00	9.13453	6.99985	16.1344
666	11:59:00	12.8451	6.44978	19.2949
667	12:01:00	10.4048	6.84787	17.2526
668	12:01:00	8.71117	6.43086	15.142
669	12:02:00	10.6564	4.28565	14.942
670	12:02:00	11.7635	6.1026	17.8661
671	12:03:00	10.006	4.92764	14.9336
672	12:03:00	12.412	6.36579	18.7778
673	12:03:00	11.3183	6.09076	17.4091
674	12:04:00	12.6543	7.45958	20.1139
675	12:04:00	10.201	5.73626	15.9372
676	12:05:00	10.7367	5.71661	16.4534
677	12:05:00	9.07849	5.46672	14.5452
678	12:05:00	12.7739	4.77334	17.5472
679	12:05:00	12.8249	4.29017	17.1151
680	12:06:00	8.36711	4.10718	12.4743
681	12:06:00	10.3339	7.52013	17.854
682	12:07:00	12.6107	4.78884	17.3995
683	12:07:00	8.3759	4.16211	12.538
684	12:07:00	12.9165	5.39982	18.3163
685	12:07:00	9.91934	6.92465	16.844
686	12:08:00	7.63594	6.70577	14.3417
687	12:08:00	7.51344	4.09082	11.6043
688	12:09:00	10.1863	6.36482	16.5511
689	12:10:00	12.0877	4.40956	16.4973
690	12:10:00	7.11316	5.21256	12.3257
691	12:11:00	9.38026	7.37974	16.76
692	12:11:00	8.95196	4.98428	13.9362
693	12:11:00	10.9087	4.35084	15.2595
694	12:11:00	12.6536	6.21577	18.8693
695	12:12:00	12.6854	5.20988	17.8953
696	12:15:00	11.4593	7.01352	18.4728
697	12:16:00	7.5215	5.58684	13.1083
698	12:17:00	12.2038	6.88876	19.0926
699	12:17:00	10.4879	6.99277	17.4807
700	12:17:00	8.82672	7.42369	16.2504
701	12:18:00	12.6829	7.588	20.2709
702	12:19:00	12.1586	5.6668	17.8254
703	12:19:00	8.6165	4.88528	13.5018
704	12:19:00	7.5367	5.35478	12.8915
705	12:19:00	10.0426	4.10059	14.1432
706	12:20:00	7.27686	5.81182	13.0887
707	12:20:00	8.66301	5.596	14.259
708	12:21:00	12.2035	5.19938	17.4028
709	12:21:00	8.59014	6.39485	14.985
710	12:22:00	7.0987	6.17267	13.2714
711	12:23:00	7.48817	4.60366	12.0918
712	12:23:00	12.8054	6.44478	19.2501
713	12:23:00	9.70382	4.23634	13.9402
714	12:23:00	12.542	6.76583	19.3079
715	12:23:00	8.17685	7.91577	16.0926
716	12:24:00	9.57198	6.89865	16.4706
717	12:25:00	11.2454	6.71249	17.9579
718	12:25:00	7.37245	6.80099	14.1734
719	12:26:00	10.3789	4.49062	14.8696
720	12:27:00	9.70894	5.92169	15.6306
721	12:27:00	12.133	7.03232	19.1653
722	12:27:00	8.23252	6.77743	15.0099
723	12:29:00	10.9755	6.44978	17.4253
724	12:31:00	11.1497	4.29298	15.4426
725	12:32:00	7.83407	5.42985	13.2639
726	12:32:00	9.91476	4.27552	14.1903
727	12:32:00	7.00623	4.20191	11.2081
728	12:33:00	9.524	7.33445	16.8585
729	12:33:00	12.2123	6.29414	18.5064
730	12:34:00	7.56948	7.06906	14.6385
731	12:35:00	7.79653	5.60894	13.4055
732	12:35:00	7.52773	7.91614	15.4439
733	12:35:00	12.1678	7.64904	19.8168
734	12:35:00	10.5339	5.18094	15.7148
735	12:35:00	12.2201	6.31355	18.5337
736	12:35:00	8.8822	7.97107	16.8533
737	12:36:00	10.5082	7.11179	17.62
738	12:36:00	7.4695	5.51213	12.9816
739	12:36:00	12.0368	4.35719	16.394
740	12:37:00	12.0711	7.14194	19.213
741	12:37:00	9.48793	6.45125	15.9392
742	12:37:00	7.49623	6.66378	14.16
743	12:38:00	7.24299	6.21223	13.4552
744	12:38:00	10.0433	5.18607	15.2294
745	12:38:00	12.4516	6.87423	19.3258
746	12:39:00	9.00818	5.58025	14.5884
747	12:39:00	10.3691	5.35209	15.7212
748	12:39:00	11.066	6.7629	17.8289
749	12:40:00	10.0217	5.16214	15.1838
750	12:40:00	8.86334	5.6375	14.5008
751	12:41:00	7.66469	4.48659	12.1513
752	12:41:00	8.91937	7.22935	16.1487
753	12:41:00	10.2667	6.78549	17.0522
754	12:43:00	11.6296	5.80193	17.4315
755	12:43:00	10.1092	6.58589	16.6951
756	12:43:00	7.61855	4.06787	11.6864
757	12:43:00	7.28584	6.11811	13.4039
758	12:43:00	7.57753	4.48427	12.0618
759	12:44:00	12.1822	5.8178	18
760	12:44:00	10.8486	4.57338	15.422
761	12:45:00	7.65133	5.88018	13.5315
762	12:46:00	11.1075	5.71416	16.8217
763	12:47:00	9.33393	7.52599	16.8599
764	12:47:00	9.30409	6.42097	15.7251
765	12:47:00	9.14167	5.93085	15.0725
766	12:47:00	8.29698	5.25919	13.5562
767	12:48:00	12.0932	4.36952	16.4628
768	12:49:00	8.11734	5.74273	13.8601
769	12:49:00	9.20631	5.53899	14.7453
770	12:50:00	7.25672	4.31532	11.572
771	12:50:00	9.74776	5.75518	15.5029
772	12:50:00	7.56417	5.3383	12.9025
773	12:51:00	9.59926	5.25394	14.8532
774	12:51:00	9.98306	4.3921	14.3752
775	12:51:00	7.53798	7.67931	15.2173
776	12:52:00	9.23487	5.6408	14.8757
777	12:52:00	10.6153	4.50453	15.1199
778	12:52:00	9.39381	7.01828	16.4121
779	12:53:00	12.2996	4.11292	16.4125
780	12:53:00	8.85638	7.06772	15.9241
781	12:53:00	9.37294	5.04801	14.4209
782	12:53:00	10.2352	7.89233	18.1275
783	12:54:00	12.4915	7.04843	19.5399
784	12:55:00	11.9561	6.37849	18.3346
785	12:55:00	7.57424	4.39674	11.971
786	12:55:00	9.54762	5.10367	14.6513
787	12:55:00	7.55043	4.3357	11.8861
788	12:56:00	9.55147	7.66552	17.217
789	12:57:00	7.18549	5.34623	12.5317
790	12:58:00	7.37721	7.05002	14.4272
791	12:59:00	12.5054	6.43342	18.9388
792	12:59:00	10.0552	6.6025	16.6577
793	12:59:00	11.4714	5.72893	17.2003
794	12:59:00	7.42097	7.67296	15.0939
795	13:01:00	8.79119	7.19749	15.9887
796	13:01:00	10.5829	4.5757	15.1586
797	13:01:00	9.82302	6.52046	16.3435
798	13:01:00	12.2936	6.64083	18.9344
799	13:01:00	7.20051	5.83575	13.0363
800	13:02:00	9.84939	7.32334	17.1727
801	13:03:00	11.8167	6.42256	18.2393
802	13:03:00	9.10102	6.10126	15.2023
803	13:03:00	7.9086	7.15024	15.0588
804	13:03:00	11.8446	4.70742	16.552
805	13:04:00	12.9396	5.04642	17.986
806	13:04:00	10.0142	5.62822	15.6424
807	13:04:00	11.5095	7.19346	18.7029
808	13:05:00	8.47148	6.24348	14.715
809	13:05:00	11.4216	6.82394	18.2455
810	13:05:00	11.5205	6.99106	18.5115
811	13:05:00	10.003	5.46501	15.468
812	13:06:00	10.3396	5.01309	15.3527
813	13:07:00	12.6111	7.7694	20.3805
814	13:07:00	9.05194	6.36689	15.4188
815	13:07:00	9.66738	6.77084	16.4382
816	13:07:00	11.8946	4.58498	16.4795
817	13:07:00	8.32884	5.21879	13.5476
818	13:08:00	8.66814	5.62493	14.2931
819	13:08:00	8.75585	5.87237	14.6282
820	13:08:00	8.07871	5.56719	13.6459
821	13:08:00	11.642	4.66994	16.312
822	13:08:00	10.4875	4.30543	14.793
823	13:09:00	11.9559	6.0495	18.0054
824	13:09:00	8.70403	6.41865	15.1227
825	13:10:00	8.49199	7.84912	16.3411
826	13:11:00	7.55043	7.91882	15.4693
827	13:11:00	10.5467	4.70278	15.2495
828	13:11:00	11.7288	7.14328	18.8721
829	13:13:00	8.6176	4.12964	12.7472
830	13:13:00	10.8058	6.19013	16.9959
831	13:13:00	10.194	5.11917	15.3132
832	13:13:00	7.62258	6.49116	14.1137
833	13:14:00	9.20557	5.42741	14.633
834	13:15:00	11.9024	4.87466	16.7771
835	13:15:00	11.3196	7.5277	18.8473
836	13:15:00	12.0108	5.29313	17.304
837	13:16:00	11.7111	6.69662	18.4077
838	13:17:00	8.48119	4.7676	13.2488
839	13:17:00	11.981	6.56807	18.5491
840	13:17:00	12.7821	6.55354	19.3356
841	13:17:00	7.28346	4.15332	11.4368
842	13:19:00	9.64742	7.53478	17.1822
843	13:19:00	10.2017	4.29969	14.5014
844	13:19:00	8.84887	4.92459	13.7735
845	13:19:00	11.2355	5.35063	16.5862
846	13:20:00	8.31474	5.98822	14.303
847	13:20:00	9.68807	5.87347	15.5615
848	13:20:00	8.74798	4.1897	12.9377
849	13:21:00	7.99063	7.2291	15.2197
850	13:21:00	12.1097	6.43318	18.5429
851	13:22:00	11.8695	6.99338	18.8628
852	13:23:00	10.2683	7.37938	17.6477
853	13:23:00	12.9515	4.26991	17.2214
854	13:23:00	11.519	4.70876	16.2278
855	13:23:00	10.2013	4.29225	14.4936
856	13:24:00	9.29273	6.14399	15.4367
857	13:24:00	10.7208	6.8746	17.5954
858	13:25:00	12.9742	7.55052	20.5247
859	13:25:00	11.6662	5.74602	17.4122
860	13:26:00	11.0442	6.01117	17.0554
861	13:27:00	12.1189	4.09546	16.2143
862	13:27:00	9.55403	4.89639	14.4504
863	13:28:00	11.4128	4.2522	15.665
864	13:28:00	7.91885	6.14936	14.0682
865	13:28:00	7.4272	6.84371	14.2709
866	13:29:00	10.998	4.76565	15.7637
867	13:29:00	11.4686	7.49803	18.9667
868	13:29:00	11.0999	6.2646	17.3645
869	13:29:00	10.3042	5.69768	16.0019
870	13:31:00	11.7142	4.3307	16.0449
871	13:31:00	9.46376	7.2418	16.7056
872	13:31:00	10.1327	7.25584	17.3885
873	13:32:00	11.8026	7.43956	19.2422
874	13:32:00	12.4714	4.81033	17.2817
875	13:32:00	12.3055	5.1337	17.4392
876	13:33:00	7.65517	6.25227	13.9074
877	13:34:00	8.93347	4.4413	13.3748
878	13:34:00	10.463	7.80798	18.271
879	13:34:00	12.7367	6.20112	18.9378
880	13:34:00	9.46724	4.65847	14.1257
881	13:35:00	11.2079	5.03006	16.238
882	13:35:00	7.42811	4.72073	12.1488
883	13:36:00	7.72274	5.12174	12.8445
884	13:36:00	9.12537	5.83343	14.9588
885	13:37:00	9.59761	6.95175	16.5494
886	13:37:00	10.5199	4.84304	15.363
887	13:38:00	8.59636	4.41261	13.009
888	13:38:00	9.25629	5.02554	14.2818
889	13:38:00	9.35224	6.06403	15.4163
890	13:39:00	9.60714	5.79156	15.3987
891	13:39:00	7.90292	5.65618	13.5591
892	13:40:00	10.7688	4.19227	14.9611
893	13:40:00	9.10724	6.37971	15.487
894	13:41:00	7.69601	7.8739	15.5699
895	13:41:00	8.88366	4.89187	13.7755
896	13:43:00	12.1581	6.32636	18.4844
897	13:43:00	9.72359	7.58629	17.3099
898	13:43:00	10.1629	4.02905	14.1919
899	13:43:00	10.5309	5.29655	15.8275
900	13:44:00	10.0858	5.91559	16.0014
901	13:44:00	7.29646	4.16785	11.4643
902	13:45:00	7.47975	6.96323	14.443
903	13:46:00	12.157	6.2779	18.4349
904	13:47:00	7.4272	6.15986	13.5871
905	13:47:00	11.7673	4.2533	16.0206
906	13:47:00	7.12653	5.10416	12.2307
907	13:49:00	8.41087	6.10858	14.5195
908	13:50:00	7.96738	7.57128	15.5387
909	13:50:00	9.5793	6.31587	15.8952
910	13:50:00	11.3729	5.00284	16.3757
911	13:51:00	8.68352	5.22343	13.9069
912	13:51:00	9.94021	6.58223	16.5224
913	13:51:00	7.81558	5.8493	13.6649
914	13:52:00	8.61742	7.80505	16.4225
915	13:53:00	9.83474	7.30552	17.1403
916	13:53:00	7.5931	4.78603	12.3791
917	13:54:00	12.2525	6.14606	18.3986
918	13:54:00	12.9766	5.4163	18.3929
919	13:55:00	10.1838	5.28666	15.4704
920	13:55:00	12.9674	7.43553	20.4029
921	13:56:00	10.769	5.30143	16.0704
922	13:57:00	9.8027	7.99084	17.7935
923	13:58:00	11.6984	5.38749	17.0859
924	13:59:00	11.0799	7.82421	18.9041
925	13:59:00	12.551	5.56926	18.1203
926	13:59:00	9.82723	4.36171	14.1889
927	13:59:00	8.32115	4.32057	12.6417
928	14:00:00	10.6965	4.17554	14.872
929	14:00:00	10.5238	5.19535	15.7191
930	14:00:00	9.60952	7.04489	16.6544
931	14:01:00	9.36927	4.78347	14.1527
932	14:01:00	7.88021	5.66509	13.5453
933	14:01:00	7.4532	6.85043	14.3036
934	14:02:00	12.983	7.43553	20.4185
935	14:02:00	11.9462	4.36488	16.3111
936	14:02:00	12.5071	6.20002	18.7071
937	14:03:00	9.15339	6.79134	15.9447
938	14:03:00	7.18513	4.82717	12.0123
939	14:03:00	7.30305	6.99106	14.2941
940	14:04:00	8.93109	6.58174	15.5128
941	14:04:00	11.2352	6.87362	18.1088
942	14:05:00	12.3586	6.87484	19.2334
943	14:05:00	7.08698	4.03528	11.1223
944	14:05:00	12.9929	7.6765	20.6694
945	14:05:00	8.83715	5.53948	14.3766
946	14:06:00	8.10874	5.12821	13.2369
947	14:06:00	12.4122	6.21711	18.6293
948	14:07:00	12.5517	7.21848	19.7702
949	14:07:00	7.77419	5.90863	13.6828
950	14:07:00	11.8118	7.26145	19.0732
951	14:07:00	7.69326	5.41508	13.1083
952	14:08:00	7.73556	6.87082	14.6064
953	14:08:00	12.5406	5.09537	17.6359
954	14:08:00	10.3515	5.62175	15.9732
955	14:09:00	10.1806	7.51903	17.6997
956	14:10:00	10.0922	6.16962	16.2618
957	14:10:00	11.6062	6.87619	18.4823
958	14:11:00	7.98001	7.72436	15.7044
959	14:11:00	11.1271	7.44566	18.5728
960	14:11:00	12.829	5.97516	18.8041
961	14:12:00	7.44423	5.83587	13.2801
962	14:13:00	11.9876	4.31751	16.3051
963	14:15:00	7.53395	7.44444	14.9784
964	14:15:00	7.33235	6.05707	13.3894
965	14:16:00	9.72707	5.11319	14.8403
966	14:16:00	8.86554	4.64296	13.5085
967	14:16:00	8.40538	5.81634	14.2217
968	14:17:00	10.151	7.43602	17.587
969	14:17:00	9.12482	7.87475	16.9996
970	14:17:00	10.656	6.5157	17.1717
971	14:18:00	10.4544	5.17252	15.6269
972	14:18:00	7.6299	4.10889	11.7388
973	14:18:00	12.1504	4.63881	16.7892
974	14:19:00	8.171	6.85043	15.0214
975	14:19:00	7.19263	7.35643	14.5491
976	14:19:00	10.3881	6.78219	17.1703
977	14:19:00	10.483	4.5779	15.0609
978	14:19:00	12.7707	4.25794	17.0287
979	14:19:00	8.34861	4.15467	12.5033
980	14:20:00	10.819	7.23728	18.0562
981	14:20:00	7.20985	4.92007	12.1299
982	14:20:00	11.3868	7.33653	18.7233
983	14:21:00	7.54274	6.92416	14.4669
984	14:22:00	11.809	5.95355	17.7626
985	14:22:00	9.42439	6.57967	16.0041
986	14:22:00	10.4811	4.28297	14.7641
987	14:23:00	7.16553	4.25465	11.4202
988	14:23:00	9.85781	7.6162	17.474
989	14:23:00	7.61562	6.13727	13.7529
990	14:23:00	11.625	7.45091	19.0759
991	14:23:00	8.39073	6.79891	15.1896
992	14:24:00	10.7873	7.12864	17.9159
993	14:25:00	7.2895	4.29786	11.5874
994	14:25:00	10.3848	4.47743	14.8622
995	14:26:00	9.26289	4.38942	13.6523
996	14:26:00	9.22864	6.76046	15.9891
997	14:26:00	7.25782	4.94961	12.2074
998	14:27:00	11.2073	5.60625	16.8136
999	14:27:00	8.79614	6.57076	15.3669
1000	14:27:00	10.0752	7.05234	17.1275
1001	14:27:00	8.03238	4.94974	12.9821
1002	14:28:00	11.9861	6.83065	18.8168
1003	14:28:00	12.024	7.66991	19.6939
1004	14:28:00	11.085	4.10303	15.1881
1005	14:28:00	10.762	4.76125	15.5233
1006	14:29:00	10.9999	6.48152	17.4814
1007	14:29:00	9.93381	7.53136	17.4652
1008	14:30:00	12.827	7.86535	20.6923
1009	14:31:00	12.1507	4.06726	16.218
1010	14:31:00	7.90915	6.88668	14.7958
1011	14:32:00	7.22614	5.04117	12.2673
1012	14:32:00	11.1504	6.07367	17.2241
1013	14:34:00	9.79299	4.4861	14.2791
1014	14:34:00	9.49947	6.72445	16.2239
1015	14:34:00	11.8369	7.56481	19.4017
1016	14:35:00	8.37242	4.43092	12.8033
1017	14:35:00	11.3656	7.51329	18.8788
1018	14:35:00	11.8578	7.69823	19.556
1019	14:37:00	11.1568	5.42387	16.5807
1020	14:37:00	10.3669	7.67675	18.0436
1021	14:38:00	8.11057	5.81451	13.9251
1022	14:38:00	11.6693	5.15567	16.825
1023	14:38:00	10.8893	6.53792	17.4272
1024	14:38:00	9.74099	4.16395	13.9049
1025	14:39:00	8.05106	7.99658	16.0476
1026	14:39:00	12.3258	6.27924	18.605
1027	14:39:00	11.4813	4.35401	15.8353
1028	14:39:00	12.2936	6.56917	18.8627
1029	14:40:00	11.3736	6.97787	18.3515
1030	14:40:00	11.5252	5.47099	16.9962
1031	14:43:00	10.0667	6.19147	16.2582
1032	14:43:00	10.9336	7.35862	18.2922
1033	14:43:00	11.4148	4.08765	15.5025
1034	14:44:00	8.05966	4.55824	12.6179
1035	14:46:00	10.8594	7.12449	17.9839
1036	14:46:00	12.2547	5.63933	17.8941
1037	14:47:00	11.6946	7.01511	18.7097
1038	14:47:00	8.4713	7.44481	15.9161
1039	14:47:00	11.9306	4.52992	16.4606
1040	14:48:00	7.94723	4.01648	11.9637
1041	14:48:00	10.4258	5.73504	16.1609
1042	14:49:00	11.2683	4.83145	16.0998
1043	14:49:00	11.3135	6.42415	17.7377
1044	14:50:00	8.23875	4.08435	12.3231
1045	14:51:00	8.94482	4.53737	13.4822
1046	14:52:00	9.38612	6.63338	16.0195
1047	14:52:00	12.3683	4.71279	17.0811
1048	14:53:00	11.5487	7.1749	18.7236
1049	14:53:00	7.49586	6.27973	13.7756
1050	14:54:00	12.5838	5.71599	18.2998
1051	14:54:00	11.345	6.48054	17.8256
1052	14:56:00	9.54616	4.98868	14.5348
1053	14:56:00	8.80895	6.99472	15.8037
1054	14:57:00	10.4586	6.57796	17.0366
1055	14:58:00	7.08643	6.4449	13.5313
1056	14:59:00	9.79684	6.73495	16.5318
1057	14:59:00	10.9083	4.97159	15.8799

## Sheet: Sheet4
Number	Arrival time	X1	X2	X3
1	08:00:00	5.84542	22.5794	28.4248			X1	X2	X3
2	08:00:00	4.06485	19.0247	23.0895		MEAN	5	20	25
3	08:00:00	4.92572	18.542	23.4677
4	08:00:00	3.29102	18.6108	21.9019
5	08:00:00	4.83367	22.0008	26.8344
6	08:00:00	5.84237	17.6682	23.5105
7	08:01:00	5.24885	20.2768	25.5256
8	08:01:00	3.70669	19.2512	22.9579
9	08:01:00	4.377	18.0274	22.4044
10	08:01:00	6.00632	19.3032	25.3095
11	08:01:00	4.88324	17.549	22.4322
12	08:02:00	6.90136	22.9302	29.8316
13	08:02:00	5.07086	20.4201	25.491
14	08:02:00	3.38112	20.0823	23.4634
15	08:02:00	3.52174	20.6029	24.1246
16	08:02:00	3.29774	17.8097	21.1075
17	08:02:00	5.14032	17.0123	22.1526
18	08:03:00	4.80963	22.5455	27.3551
19	08:03:00	6.08371	18.6929	24.7766
20	08:03:00	3.7969	18.5046	22.3015
21	08:03:00	4.90887	19.8265	24.7354
22	08:04:00	4.24503	18.0274	22.2725
23	08:04:00	3.93741	18.6097	22.5471
24	08:04:00	4.60747	17.254	21.8614
25	08:06:00	6.80688	17.3078	24.1147
26	08:06:00	3.22633	22.7034	25.9297
27	08:06:00	3.97574	18.2973	22.2731
28	08:06:00	4.52226	21.8241	26.3463
29	08:07:00	6.04379	20.3687	26.4125
30	08:07:00	3.36122	18.206	21.5672
31	08:07:00	5.66659	20.745	26.4116
32	08:07:00	6.26414	20.5769	26.841
33	08:07:00	5.06989	20.9277	25.9976
34	08:08:00	3.44179	22.7588	26.2006
35	08:08:00	4.20621	22.3463	26.5525
36	08:08:00	3.52785	18.1477	21.6756
37	08:08:00	6.95141	20.6342	27.5856
38	08:08:00	3.81802	17.753	21.571
39	08:09:00	3.89822	20.9092	24.8075
40	08:09:00	5.34175	18.1622	23.504
41	08:09:00	4.78533	20.4617	25.247
42	08:09:00	6.65404	21.7162	28.3703
43	08:09:00	3.88504	19.5066	23.3916
44	08:10:00	3.3744	18.4358	21.8102
45	08:10:00	6.27805	20.8614	27.1395
46	08:11:00	6.69225	18.6022	25.2945
47	08:11:00	4.3549	17.3541	21.709
48	08:11:00	5.8132	21.0905	26.9037
49	08:11:00	6.61254	19.1614	25.774
50	08:11:00	5.15058	20.3442	25.4947
51	08:11:00	3.35121	17.9022	21.2534
52	08:12:00	3.43556	21.0273	24.4629
53	08:12:00	4.73089	17.8994	22.6303
54	08:12:00	5.37739	18.6052	23.9825
55	08:12:00	4.30827	21.3317	25.6399
56	08:13:00	3.50356	17.1923	20.6958
57	08:13:00	4.15433	18.7764	22.9307
58	08:13:00	6.88842	21.6679	28.5563
59	08:13:00	4.4384	19.6373	24.0757
60	08:13:00	5.10114	22.0713	27.1724
61	08:13:00	5.46895	21.9193	27.3882
62	08:14:00	4.41252	21.3965	25.809
63	08:15:00	4.09537	21.4915	25.5869
64	08:15:00	3.54323	17.8542	21.3974
65	08:15:00	3.59853	17.1395	20.7381
66	08:15:00	4.57024	20.2112	24.7815
67	08:15:00	3.24036	17.0696	20.3099
68	08:15:00	5.47993	20.7049	26.1848
69	08:16:00	4.99347	22.8753	27.8688
70	08:16:00	6.80944	17.0121	23.8215
71	08:16:00	5.13349	18.0302	23.1637
72	08:16:00	6.32054	21.5726	27.8932
73	08:17:00	5.85751	21.504	27.3615
74	08:17:00	5.22407	21.9892	27.2133
75	08:17:00	5.37715	22.8339	28.2111
76	08:17:00	3.60317	18.9849	22.5881
77	08:17:00	6.53868	20.7151	27.2538
78	08:17:00	5.88131	17.2565	23.1379
79	08:18:00	6.43626	18.5894	25.0257
80	08:18:00	5.93539	20.2588	26.1942
81	08:19:00	3.2096	17.6277	20.8373
82	08:19:00	4.28043	17.2498	21.5302
83	08:19:00	3.75979	19.6156	23.3753
84	08:19:00	3.12793	22.5662	25.6941
85	08:19:00	3.96219	17.3419	21.3041
86	08:19:00	5.57076	19.8199	25.3907
87	08:20:00	3.62893	19.9041	23.5331
88	08:20:00	5.15229	18.2933	23.4456
89	08:20:00	6.4398	20.6113	27.0511
90	08:20:00	4.15104	19.9668	24.1178
91	08:20:00	6.85681	21.6739	28.5307
92	08:21:00	3.53957	18.1311	21.6706
93	08:21:00	4.13578	18.3243	22.46
94	08:21:00	5.2779	21.1445	26.4224
95	08:21:00	6.46446	17.2012	23.6657
96	08:22:00	6.85351	22.3316	29.1852
97	08:22:00	6.47935	21.4818	27.9612
98	08:22:00	5.30634	18.0807	23.3871
99	08:23:00	5.45918	20.1158	25.575
100	08:23:00	3.85525	17.5708	21.426
101	08:23:00	3.83609	20.3575	24.1936
102	08:23:00	5.18842	18.0428	23.2312
103	08:23:00	6.83862	17.3483	24.1869
104	08:24:00	5.99179	19.8567	25.8485
105	08:24:00	6.54772	21.5304	28.0781
106	08:24:00	5.85434	20.4925	26.3468
107	08:24:00	5.9465	21.9189	27.8654
108	08:25:00	6.8269	18.9131	25.74
109	08:25:00	5.13532	20.4747	25.61
110	08:25:00	4.10184	22.0643	26.1661
111	08:25:00	5.30598	19.7516	25.0576
112	08:25:00	6.04416	18.4863	24.5305
113	08:25:00	4.79229	22.3972	27.1895
114	08:25:00	5.61824	20.8049	26.4231
115	08:26:00	6.05246	20.7051	26.7575
116	08:26:00	3.64455	22.0033	25.6479
117	08:26:00	5.29133	17.0071	22.2985
118	08:27:00	5.75973	20.6128	26.3725
119	08:27:00	4.09549	19.0043	23.0998
120	08:27:00	3.96451	20.0259	23.9904
121	08:27:00	3.42946	19.9078	23.3373
122	08:27:00	6.71471	21.8142	28.5289
123	08:27:00	5.13007	19.2638	24.3939
124	08:28:00	3.13941	20.9334	24.0728
125	08:28:00	5.13886	20.2962	25.435
126	08:30:00	5.6733	22.8132	28.4865
127	08:31:00	6.62609	17.2858	23.9119
128	08:31:00	3.63698	19.2739	22.9109
129	08:31:00	4.38505	19.6591	24.0442
130	08:31:00	6.63182	18.7535	25.3853
131	08:32:00	4.91791	19.8261	24.744
132	08:32:00	5.48689	21.2218	26.7087
133	08:32:00	3.98013	19.1532	23.1333
134	08:32:00	6.45225	22.1297	28.5819
135	08:32:00	3.52199	22.5096	26.0316
136	08:33:00	5.82907	21.5765	27.4056
137	08:33:00	3.43483	20.3551	23.79
138	08:33:00	3.80752	19.2845	23.092
139	08:33:00	4.80499	18.0873	22.8923
140	08:34:00	4.40959	21.7433	26.1529
141	08:34:00	4.97491	17.0712	22.0461
142	08:34:00	5.6324	19.7317	25.3641
143	08:35:00	5.12897	20.2209	25.3499
144	08:35:00	6.64452	19.1318	25.7763
145	08:35:00	6.8457	18.893	25.7387
146	08:35:00	3.70779	22.2392	25.947
147	08:35:00	3.59743	18.9809	22.5783
148	08:35:00	5.88083	21.4088	27.2896
149	08:36:00	3.03162	18.1856	21.2173
150	08:36:00	4.00381	18.6117	22.6156
151	08:36:00	4.52934	21.2473	25.7766
152	08:37:00	4.47661	22.0454	26.522
153	08:37:00	6.51524	19.1988	25.714
154	08:37:00	5.40437	21.1121	26.5165
155	08:37:00	3.78298	20.2017	23.9847
156	08:37:00	3.32728	20.5941	23.9214
157	08:37:00	3.198	22.9848	26.1828
158	08:37:00	6.43968	18.4528	24.8925
159	08:38:00	3.05786	17.0945	20.1523
160	08:38:00	3.46156	18.134	21.5956
161	08:38:00	5.61361	20.8137	26.4273
162	08:39:00	4.65276	20.3035	24.9563
163	08:39:00	6.29734	17.4794	23.7767
164	08:39:00	5.33283	17.321	22.6538
165	08:39:00	5.55159	21.7715	27.3231
166	08:39:00	3.22279	17.2448	20.4676
167	08:43:00	6.31773	17.097	23.4148
168	08:43:00	5.43123	17.4814	22.9126
169	08:43:00	6.72326	17.2298	23.9531
170	08:43:00	5.47127	22.1108	27.5821
171	08:43:00	3.78957	19.6024	23.3919
172	08:44:00	3.8406	22.1859	26.0265
173	08:44:00	4.58989	21.8737	26.4636
174	08:44:00	3.87588	19.6529	23.5288
175	08:44:00	6.69543	17.3155	24.0109
176	08:45:00	6.36631	19.7417	26.108
177	08:45:00	6.48009	21.9762	28.4563
178	08:45:00	4.21818	20.4701	24.6883
179	08:45:00	4.38786	19.1906	23.5784
180	08:45:00	6.85717	20.0396	26.8968
181	08:45:00	3.12183	18.6053	21.7272
182	08:46:00	3.48781	22.1333	25.6211
183	08:46:00	4.37663	21.185	25.5616
184	08:46:00	5.34956	18.195	23.5445
185	08:47:00	4.71343	20.4544	25.1678
186	08:47:00	6.17038	19.4498	25.6202
187	08:47:00	5.96481	21.2192	27.1841
188	08:47:00	3.65505	22.4181	26.0731
189	08:47:00	4.65813	17.9774	22.6356
190	08:48:00	5.54256	22.8011	28.3437
191	08:48:00	6.86267	21.914	28.7766
192	08:48:00	6.01926	22.5523	28.5716
193	08:49:00	4.08768	21.525	25.6127
194	08:49:00	6.60106	22.4919	29.0929
195	08:49:00	4.90326	21.2919	26.1952
196	08:49:00	6.47606	18.72	25.196
197	08:49:00	4.30131	21.1592	25.4605
198	08:50:00	5.24751	20.0482	25.2958
199	08:50:00	6.98462	18.6324	25.6171
200	08:50:00	6.52159	22.5087	29.0303
201	08:51:00	4.24186	22.8433	27.0851
202	08:51:00	4.35832	22.4042	26.7625
203	08:51:00	3.36219	17.6649	21.0271
204	08:51:00	4.73418	18.1388	22.873
205	08:51:00	6.13742	18.6879	24.8253
206	08:52:00	5.36103	17.9095	23.2705
207	08:52:00	3.42018	18.2906	21.7107
208	08:52:00	5.96432	18.0498	24.0141
209	08:52:00	6.43089	21.9449	28.3758
210	08:53:00	3.94327	22.1029	26.0462
211	08:53:00	3.04187	21.0195	24.0613
212	08:53:00	3.71926	20.341	24.0603
213	08:53:00	3.12525	18.4319	21.5572
214	08:53:00	4.52104	20.1803	24.7013
215	08:53:00	3.70888	17.3073	21.0161
216	08:54:00	3.36952	20.5058	23.8754
217	08:54:00	4.66594	19.0822	23.7481
218	08:55:00	6.08786	20.1041	26.192
219	08:55:00	5.4499	19.986	25.4359
220	08:55:00	3.79934	22.8964	26.6957
221	08:55:00	3.48854	17.2992	20.7877
222	08:55:00	6.07309	19.2834	25.3565
223	08:55:00	5.76766	22.9681	28.7358
224	08:55:00	5.12763	18.3558	23.4834
225	08:56:00	3.35536	17.8101	21.1654
226	08:56:00	6.83276	20.7671	27.5999
227	08:56:00	6.66637	22.4177	29.0841
228	08:56:00	4.12455	17.4569	21.5814
229	08:56:00	3.60549	18.7004	22.3059
230	08:57:00	3.39796	21.8871	25.285
231	08:57:00	5.90622	18.5737	24.4799
232	08:57:00	4.94891	21.7827	26.7316
233	08:57:00	5.4449	17.3217	22.7666
234	08:58:00	5.10639	21.2855	26.3919
235	08:58:00	6.60973	22.4129	29.0227
236	08:58:00	6.82971	22.6876	29.5173
237	08:59:00	3.39955	17.7577	21.1573
238	08:59:00	5.74081	21.2707	27.0115
239	08:59:00	5.34346	22.3393	27.6828
240	08:59:00	4.3184	17.9776	22.296
241	08:59:00	3.05847	20.535	23.5934
242	09:00:00	6.80212	17.4298	24.2319
243	09:00:00	4.80279	19.0897	23.8925
244	09:01:00	5.73751	21.9453	27.6828
245	09:01:00	4.23038	20.2683	24.4987
246	09:01:00	4.53813	18.444	22.9821
247	09:01:00	3.22217	18.0415	21.2637
248	09:02:00	5.44783	17.1959	22.6438
249	09:02:00	6.63927	21.9275	28.5668
250	09:02:00	5.35701	22.0396	27.3966
251	09:03:00	6.63781	21.109	27.7468
252	09:03:00	3.56203	21.7087	25.2707
253	09:03:00	5.28437	17.4124	22.6967
254	09:03:00	4.24686	20.0125	24.2594
255	09:03:00	4.1254	21.4185	25.5439
256	09:04:00	4.72881	21.5602	26.289
257	09:04:00	4.5894	17.1236	21.713
258	09:04:00	6.82958	18.2657	25.0952
259	09:05:00	4.142	18.9476	23.0896
260	09:05:00	5.61141	20.7582	26.3696
261	09:05:00	6.46507	18.217	24.682
262	09:05:00	5.67171	18.7954	24.4671
263	09:06:00	4.09159	18.3169	22.4085
264	09:06:00	6.687	18.6152	25.3022
265	09:07:00	5.41133	22.2297	27.641
266	09:07:00	3.47804	21.5629	25.041
267	09:07:00	3.24403	20.9221	24.1661
268	09:07:00	5.9913	22.1051	28.0964
269	09:08:00	5.78378	19.7644	25.5482
270	09:08:00	5.79379	17.1926	22.9864
271	09:08:00	3.13025	20.5914	23.7216
272	09:09:00	6.4337	17.6341	24.0678
273	09:09:00	6.34837	18.9199	25.2683
274	09:09:00	3.83853	22.4311	26.2696
275	09:09:00	5.53865	20.9616	26.5003
276	09:09:00	6.3076	21.6719	27.9795
277	09:10:00	3.25074	17.1549	20.4057
278	09:10:00	6.09885	21.3027	27.4016
279	09:11:00	4.23795	17.7522	21.9902
280	09:11:00	4.62029	20.6712	25.2915
281	09:11:00	4.52495	17.273	21.798
282	09:11:00	3.30299	19.9078	23.2108
283	09:11:00	4.55278	18.1325	22.6853
284	09:11:00	6.86987	21.7215	28.5914
285	09:12:00	3.26502	17.217	20.482
286	09:12:00	5.40474	17.7885	23.1932
287	09:13:00	6.91382	22.3646	29.2784
288	09:13:00	6.89062	18.3677	25.2583
289	09:13:00	6.58763	20.3577	26.9453
290	09:13:00	3.19776	19.8115	23.0092
291	09:14:00	4.51115	21.9109	26.422
292	09:14:00	6.39476	21.037	27.4318
293	09:15:00	3.50575	19.9682	23.474
294	09:15:00	5.19037	17.4959	22.6862
295	09:15:00	3.17432	17.1957	20.3701
296	09:15:00	3.83413	22.5063	26.3405
297	09:16:00	4.84539	22.5682	27.4136
298	09:16:00	6.36106	21.732	28.093
299	09:16:00	5.60213	19.2054	24.8075
300	09:17:00	6.20823	17.8516	24.0599
301	09:17:00	6.32224	21.8264	28.1487
302	09:17:00	3.42311	21.82	25.2431
303	09:17:00	4.07059	20.1153	24.1859
304	09:17:00	3.43983	21.3156	24.7554
305	09:18:00	3.91067	17.7105	21.6211
306	09:19:00	5.2215	18.7738	23.9953
307	09:19:00	3.74245	17.1326	20.875
308	09:19:00	6.94971	19.5284	26.4781
309	09:19:00	4.62481	22.5701	27.1949
310	09:19:00	4.88739	19.8225	24.7099
311	09:20:00	4.70244	20.7419	25.4443
312	09:20:00	4.04813	19.5247	23.5729
313	09:20:00	5.83969	22.8394	28.6791
314	09:20:00	6.37632	22.0484	28.4247
315	09:21:00	4.84429	17.5387	22.383
316	09:21:00	5.7745	22.989	28.7635
317	09:21:00	6.27561	18.0503	24.3259
318	09:21:00	4.0126	22.0996	26.1122
319	09:22:00	3.73489	22.8427	26.5776
320	09:22:00	3.80496	19.1688	22.9737
321	09:23:00	5.77279	21.842	27.6148
322	09:23:00	3.66897	19.9153	23.5843
323	09:23:00	5.57942	19.2735	24.8529
324	09:23:00	6.05722	19.8948	25.952
325	09:23:00	4.97894	20.6511	25.63
326	09:23:00	4.20133	17.3981	21.5994
327	09:23:00	5.4134	18.481	23.8944
328	09:24:00	6.61437	19.1426	25.757
329	09:25:00	6.07614	20.7763	26.8524
330	09:25:00	3.76809	21.9757	25.7438
331	09:25:00	4.6458	18.214	22.8598
332	09:25:00	3.59474	20.5756	24.1704
333	09:26:00	5.6722	17.4997	23.1719
334	09:26:00	5.65731	19.9836	25.6409
335	09:26:00	4.0795	19.9162	23.9957
336	09:27:00	4.59185	21.5058	26.0977
337	09:27:00	4.98077	22.9553	27.9361
338	09:27:00	4.24491	19.8133	24.0582
339	09:27:00	4.53276	17.0379	21.5707
340	09:27:00	5.30964	18.7095	24.0192
341	09:28:00	4.41594	22.4291	26.845
342	09:28:00	5.71371	21.7567	27.4704
343	09:29:00	3.1869	17.2499	20.4368
344	09:29:00	5.01764	20.5373	25.555
345	09:29:00	3.72488	19.7835	23.5083
346	09:29:00	4.15165	20.4879	24.6395
347	09:29:00	3.78677	20.7468	24.5336
348	09:30:00	4.4528	22.753	27.2058
349	09:31:00	6.78552	17.6872	24.4727
350	09:31:00	3.66128	17.1207	20.7819
351	09:31:00	4.81658	17.8269	22.6435
352	09:32:00	5.78951	22.5411	28.3306
353	09:32:00	4.19291	21.3434	25.5363
354	09:32:00	3.09949	20.7761	23.8756
355	09:33:00	3.77737	17.9395	21.7169
356	09:33:00	4.30705	22.12	26.427
357	09:33:00	4.76031	19.3995	24.1598
358	09:34:00	6.07651	22.5995	28.676
359	09:35:00	5.69234	17.3814	23.0738
360	09:37:00	3.37599	18.3986	21.7746
361	09:38:00	5.05756	18.7304	23.788
362	09:42:00	4.83697	18.1646	23.0016
363	09:43:00	5.962	19.8358	25.7978
364	09:43:00	6.39024	20.112	26.5022
365	09:43:00	4.11563	20.7783	24.8939
366	09:43:00	4.64946	19.2028	23.8523
367	09:44:00	3.69704	22.937	26.6341
368	09:46:00	5.2696	22.8762	28.1458
369	09:47:00	4.41911	22.1396	26.5587
370	09:47:00	5.32795	22.592	27.92
371	09:47:00	3.65236	19.0501	22.7025
372	09:47:00	3.15772	19.5978	22.7555
373	09:47:00	6.31285	17.085	23.3978
374	09:48:00	6.51219	21.5461	28.0583
375	09:49:00	6.88781	19.4541	26.3419
376	09:49:00	6.93994	18.6773	25.6172
377	09:49:00	4.94733	18.7011	23.6484
378	09:50:00	5.32954	20.9409	26.2705
379	09:50:00	4.27982	18.1137	22.3935
380	09:50:00	3.20643	21.4426	24.6491
381	09:51:00	4.88946	22.3404	27.2299
382	09:54:00	5.06659	21.7149	26.7815
383	09:55:00	5.01129	18.2292	23.2405
384	09:57:00	5.28657	21.2495	26.536
385	09:59:00	5.52095	18.0664	23.5874
386	10:02:00	3.47084	20.2801	23.7509
387	10:09:00	6.16086	19.7501	25.911
388	10:09:00	4.97736	17.6885	22.6659
389	10:09:00	4.35087	17.7854	22.1362
390	10:10:00	3.313	17.8841	21.1971
391	10:10:00	3.52016	19.0428	22.5629
392	10:11:00	4.59282	18.3365	22.9293
393	10:12:00	3.36879	17.7445	21.1133
394	10:13:00	5.83029	19.8571	25.6874
395	10:13:00	5.76278	20.8968	26.6596
396	10:14:00	6.95886	21.484	28.4429
397	10:14:00	5.56014	18.0932	23.6533
398	10:15:00	5.67794	19.6844	25.3623
399	10:17:00	4.08829	18.058	22.1463
400	10:18:00	6.97803	18.2856	25.2636
401	10:19:00	6.71117	20.187	26.8982
402	10:20:00	4.01419	19.8399	23.8541
403	10:20:00	3.46962	22.479	25.9487
404	10:21:00	6.38963	19.7628	26.1524
405	10:21:00	5.62874	21.3284	26.9571
406	10:23:00	6.34227	18.3191	24.6614
407	10:23:00	3.626	19.4687	23.0947
408	10:23:00	3.35084	21.1006	24.4514
409	10:23:00	5.89865	17.6248	23.5234
410	10:23:00	5.73519	18.8091	24.5443
411	10:25:00	3.84756	18.9342	22.7818
412	10:25:00	6.46239	22.6746	29.137
413	10:25:00	4.30741	22.6592	26.9666
414	10:26:00	6.06931	17.4321	23.5014
415	10:26:00	3.79641	20.8984	24.6948
416	10:27:00	4.86358	20.2466	25.1101
417	10:27:00	3.05432	22.6537	25.7081
418	10:27:00	5.88949	18.0011	23.8906
419	10:27:00	6.41026	21.4842	27.8945
420	10:27:00	4.02591	17.7643	21.7902
421	10:29:00	4.87677	19.8183	24.695
422	10:29:00	5.53304	22.7246	28.2576
423	10:29:00	3.03052	20.5487	23.5792
424	10:30:00	6.8634	17.2056	24.069
425	10:30:00	4.21415	18.5704	22.7845
426	10:31:00	6.13572	20.2986	26.4343
427	10:31:00	6.88488	19.1596	26.0445
428	10:31:00	5.78976	20.9021	26.6919
429	10:32:00	5.53768	22.3132	27.8508
430	10:33:00	3.14612	20.322	23.4681
431	10:34:00	3.04309	22.0973	25.1404
432	10:35:00	5.34663	18.7806	24.1272
433	10:35:00	5.96689	21.4588	27.4256
434	10:35:00	6.97302	17.9742	24.9472
435	10:37:00	4.97772	21.5723	26.55
436	10:37:00	5.0257	19.962	24.9877
437	10:38:00	5.30219	22.3873	27.6895
438	10:39:00	5.38874	21.892	27.2807
439	10:39:00	5.84823	19.346	25.1943
440	10:39:00	5.91195	17.15	23.0619
441	10:40:00	4.59526	20.0248	24.6201
442	10:41:00	4.31864	17.182	21.5007
443	10:41:00	6.63952	21.4397	28.0792
444	10:41:00	6.77209	21.2531	28.0252
445	10:44:00	4.38383	17.7315	22.1154
446	10:44:00	5.63521	20.5106	26.1458
447	10:45:00	5.27485	20.6214	25.8962
448	10:45:00	5.21284	18.6727	23.8856
449	10:45:00	3.71633	21.1843	24.9006
450	10:46:00	6.58678	21.2002	27.787
451	10:47:00	4.83135	20.858	25.6893
452	10:47:00	5.53597	18.6982	24.2341
453	10:47:00	3.08875	19.9446	23.0334
454	10:47:00	3.48329	19.2805	22.7638
455	10:48:00	4.98236	22.9202	27.9025
456	10:49:00	4.91131	19.4433	24.3546
457	10:50:00	4.42253	21.3967	25.8192
458	10:51:00	4.26591	20.4223	24.6883
459	10:51:00	6.79028	19.3251	26.1154
460	10:52:00	3.49733	17.7639	21.2613
461	10:53:00	3.20557	18.7439	21.9495
462	10:58:00	4.58257	18.6974	23.28
463	10:59:00	6.97681	19.8097	26.7865
464	10:59:00	6.13083	17.5949	23.7258
465	10:59:00	5.92196	17.7524	23.6744
466	10:59:00	3.99783	19.1003	23.0981
467	10:59:00	3.79458	17.5149	21.3095
468	11:01:00	5.21162	18.14	23.3517
469	11:01:00	3.89676	21.9272	25.8239
470	11:03:00	4.96112	22.7678	27.7289
471	11:04:00	6.6256	19.0761	25.7017
472	11:05:00	4.4091	20.3566	24.7657
473	11:05:00	4.67888	22.809	27.4879
474	11:05:00	3.15503	20.8367	23.9918
475	11:05:00	3.43007	18.8	22.23
476	11:07:00	4.81243	21.1698	25.9822
477	11:07:00	4.08878	21.0821	25.1709
478	11:07:00	3.85513	21.8753	25.7305
479	11:10:00	6.1738	22.122	28.2958
480	11:11:00	5.1518	21.8557	27.0075
481	11:11:00	4.0546	17.1752	21.2298
482	11:11:00	4.91913	20.8263	25.7454
483	11:11:00	4.3549	22.5254	26.8803
484	11:13:00	5.71541	20.0288	25.7443
485	11:13:00	3.36293	21.0488	24.4117
486	11:13:00	5.03632	18.399	23.4353
487	11:14:00	6.75939	19.1155	25.8749
488	11:14:00	3.58535	17.6735	21.2588
489	11:14:00	6.44823	19.8499	26.2982
490	11:15:00	5.85873	22.8488	28.7075
491	11:15:00	5.56587	21.0319	26.5978
492	11:16:00	4.82098	20.6553	25.4762
493	11:16:00	5.34602	19.1298	24.4758
494	11:16:00	6.64025	17.0795	23.7197
495	11:17:00	6.92932	17.8886	24.818
496	11:17:00	5.21015	20.1502	25.3604
497	11:17:00	3.93667	18.3045	22.2412
498	11:19:00	4.00809	21.0103	25.0184
499	11:19:00	6.16379	18.4297	24.5935
500	11:19:00	5.21772	21.4296	26.6474
501	11:19:00	3.60073	18.0511	21.6518
502	11:20:00	3.49391	22.1375	25.6315
503	11:20:00	3.65432	22.586	26.2403
504	11:21:00	6.75353	20.4386	27.1922
505	11:21:00	3.41603	22.3223	25.7383
506	11:22:00	3.44484	18.2369	21.6818
507	11:23:00	3.61867	17.122	20.7406
508	11:23:00	5.3852	17.6039	22.9891
509	11:23:00	6.01669	18.6733	24.69
510	11:25:00	5.94504	17.139	23.084
511	11:25:00	3.84585	22.0619	25.9078
512	11:26:00	5.62288	17.3102	22.9331
513	11:26:00	6.24204	19.5817	25.8237
514	11:27:00	3.36805	21.5153	24.8834
515	11:27:00	6.53661	20.0775	26.6142
516	11:27:00	4.89715	18.4821	23.3793
517	11:29:00	5.70028	22.4527	28.153
518	11:29:00	3.18885	17.6145	20.8034
519	11:32:00	6.37034	18.0307	24.4011
520	11:32:00	5.8591	22.7089	28.5679
521	11:33:00	6.3701	18.9939	25.364
522	11:33:00	3.67678	19.8858	23.5626
523	11:33:00	5.92367	18.8551	24.7788
524	11:34:00	6.62474	17.349	23.9738
525	11:34:00	6.36644	19.6514	26.0179
526	11:35:00	3.09742	22.4252	25.5226
527	11:35:00	6.56554	20.9645	27.5301
528	11:35:00	4.58965	20.055	24.6447
529	11:35:00	6.99634	19.7882	26.7846
530	11:35:00	3.04749	17.1844	20.2319
531	11:36:00	4.95306	21.3767	26.3298
532	11:36:00	3.43959	22.1504	25.59
533	11:37:00	6.228	17.2994	23.5274
534	11:37:00	4.5468	19.8796	24.4264
535	11:37:00	3.25587	19.7403	22.9961
536	11:37:00	6.9812	19.3019	26.2831
537	11:37:00	3.69851	20.3476	24.0461
538	11:38:00	5.51314	17.5349	23.048
539	11:43:00	3.22974	17.4499	20.6796
540	11:43:00	5.41719	20.9224	26.3396
541	11:43:00	4.38737	22.9051	27.2925
542	11:49:00	6.24558	18.6022	24.8478
543	11:49:00	4.26872	21.0403	25.3091
544	11:49:00	5.6932	22.7394	28.4326
545	11:49:00	6.07651	18.7952	24.8717
546	11:49:00	3.54006	17.5913	21.1313
547	11:50:00	3.5569	20.0435	23.6004
548	11:50:00	3.5392	19.9719	23.5111
549	11:53:00	5.72677	19.9153	25.6421
550	11:54:00	4.06314	19.1497	23.2129
551	11:57:00	6.44908	20.4998	26.9489
552	11:58:00	4.83111	21.5483	26.3794
553	11:58:00	5.8923	17.3303	23.2226
554	11:59:00	5.60775	17.5296	23.1373
555	11:59:00	5.20051	20.3085	25.509
556	11:59:00	5.89792	22.8055	28.7035
557	11:59:00	4.29862	18.9276	23.2262
558	12:01:00	4.85772	22.3782	27.2359
559	12:01:00	6.17551	19.6048	25.7803
560	12:02:00	4.39909	17.1057	21.5047
561	12:02:00	3.7112	18.314	22.0252
562	12:03:00	4.28507	20.7902	25.0753
563	12:03:00	3.65578	18.353	22.0088
564	12:03:00	6.39781	21.8094	28.2072
565	12:04:00	5.2165	22.6506	27.8671
566	12:04:00	4.80425	20.56	25.3643
567	12:05:00	4.37638	22.3413	26.7177
568	12:05:00	5.25336	19.0395	24.2929
569	12:05:00	6.04294	18.1049	24.1478
570	12:05:00	4.80987	22.5702	27.3801
571	12:06:00	4.91278	21.766	26.6788
572	12:06:00	5.96005	20.6791	26.6391
573	12:07:00	5.04559	18.6147	23.6603
574	12:07:00	4.22257	19.2528	23.4754
575	12:07:00	6.04477	17.5938	23.6386
576	12:07:00	6.55553	20.0331	26.5886
577	12:08:00	4.98077	22.6457	27.6265
578	12:08:00	6.16672	17.0654	23.2321
579	12:09:00	6.22166	17.8892	24.1108
580	12:10:00	6.22483	21.599	27.8238
581	12:10:00	6.69335	17.6336	24.3269
582	12:11:00	6.90625	17.9139	24.8202
583	12:12:00	6.25425	19.2931	25.5473
584	12:15:00	3.72512	19.3792	23.1043
585	12:16:00	4.34391	18.7983	23.1422
586	12:17:00	6.6643	17.4627	24.127
587	12:17:00	3.35817	21.8422	25.2004
588	12:17:00	3.75466	19.1728	22.9275
589	12:18:00	4.80023	18.0144	22.8147
590	12:19:00	3.94925	21.27	25.2192
591	12:19:00	6.67455	20.315	26.9896
592	12:19:00	6.89355	17.2864	24.1799
593	12:19:00	4.31681	21.4307	25.7476
594	12:20:00	6.01474	22.6823	28.697
595	12:20:00	4.39018	20.2942	24.6843
596	12:21:00	4.73772	19.1017	23.8395
597	12:21:00	5.63009	21.5199	27.15
598	12:22:00	6.0759	21.4324	27.5083
599	12:23:00	6.58739	22.1291	28.7165
600	12:23:00	3.85623	21.9325	25.7887
601	12:23:00	4.5905	22.2524	26.8429
602	12:23:00	3.91055	20.8691	24.7797
603	12:23:00	5.94211	20.9894	26.9315
604	12:24:00	4.19059	21.6157	25.8063
605	12:25:00	5.46101	17.0773	22.5383
606	12:25:00	4.46709	22.7658	27.2329
607	12:26:00	4.40165	20.1966	24.5982
608	12:27:00	3.52687	21.2689	24.7957
609	12:29:00	6.0029	20.4	26.4029
610	12:31:00	3.10401	17.6363	20.7403
611	12:32:00	3.96133	22.0189	25.9802
612	12:32:00	5.66182	17.6521	23.3139
613	12:32:00	3.47597	22.2421	25.7181
614	12:33:00	4.09	19.5044	23.5944
615	12:33:00	5.66976	17.1194	22.7891
616	12:34:00	3.88955	21.5761	25.4657
617	12:35:00	6.67931	20.7739	27.4532
618	12:35:00	4.98419	17.0562	22.0404
619	12:35:00	6.98389	20.8446	27.8285
620	12:35:00	5.43452	21.7862	27.2207
621	12:35:00	5.15326	20.4059	25.5591
622	12:35:00	5.52559	22.1196	27.6452
623	12:36:00	5.60237	21.5382	27.1406
624	12:36:00	4.45256	20.7686	25.2212
625	12:36:00	4.67351	18.1238	22.7973
626	12:37:00	5.65535	21.4035	27.0588
627	12:37:00	3.89932	21.0726	24.9719
628	12:37:00	5.23005	21.9098	27.1398
629	12:38:00	4.15702	21.7602	25.9172
630	12:38:00	3.29615	18.4371	21.7332
631	12:38:00	6.08481	20.7805	26.8653
632	12:39:00	3.20081	18.4488	21.6496
633	12:39:00	3.10816	20.8849	23.993
634	12:39:00	4.51531	19.6465	24.1618
635	12:40:00	6.21714	18.9772	25.1944
636	12:40:00	5.41072	19.6617	25.0724
637	12:41:00	6.72851	20.0052	26.7337
638	12:41:00	4.69463	19.5039	24.1985
639	12:41:00	3.19178	17.2602	20.452
640	12:43:00	6.05002	20.7118	26.7619
641	12:43:00	5.81539	18.7628	24.5782
642	12:43:00	5.33393	18.6901	24.024
643	12:43:00	4.83184	17.7735	22.6053
644	12:43:00	6.68322	17.6074	24.2906
645	12:44:00	6.57579	18.8119	25.3877
646	12:44:00	5.11176	22.2057	27.3174
647	12:45:00	5.20441	20.6249	25.8293
648	12:46:00	4.79839	21.7008	26.4992
649	12:47:00	3.47719	20.0713	23.5485
650	12:47:00	5.83004	21.3679	27.198
651	12:47:00	5.28925	21.6413	26.9306
652	12:47:00	4.30143	19.1688	23.4702
653	12:48:00	6.26499	20.0329	26.2979
654	12:49:00	3.86465	20.6338	24.4985
655	12:49:00	5.12421	19.6546	24.7788
656	12:50:00	3.58132	21.9109	25.4922
657	12:50:00	6.26658	20.8169	27.0835
658	12:50:00	3.75088	17.1835	20.9344
659	12:51:00	5.55135	21.4983	27.0497
660	12:51:00	6.77013	17.303	24.0732
661	12:51:00	5.11103	21.6622	26.7732
662	12:52:00	4.52483	18.203	22.7279
663	12:52:00	3.69008	17.9106	21.6007
664	12:52:00	5.82345	17.2443	23.0677
665	12:53:00	6.98755	19.535	26.5225
666	12:53:00	3.44923	21.8041	25.2533
667	12:53:00	4.26212	20.524	24.7861
668	12:53:00	3.04688	19.9334	22.9803
669	12:54:00	5.56758	19.5482	25.1158
670	12:55:00	3.74624	22.5179	26.2641
671	12:55:00	6.89294	19.1338	26.0267
672	12:55:00	5.69198	18.8148	24.5068
673	12:55:00	6.71642	17.8762	24.5926
674	12:56:00	6.96252	21.3009	28.2634
675	12:57:00	3.51369	21.4322	24.9459
676	12:58:00	6.24705	22.1284	28.3754
677	12:59:00	6.1185	18.8531	24.9716
678	12:59:00	4.59355	22.9901	27.5837
679	12:59:00	5.99203	22.3926	28.3847
680	12:59:00	4.04996	19.5029	23.5529
681	13:01:00	6.94201	18.9419	25.8839
682	13:01:00	5.58968	19.1435	24.7332
683	13:01:00	6.11142	17.4957	23.6071
684	13:01:00	5.84494	21.031	26.8759
685	13:01:00	4.66765	19.2638	23.9315
686	13:02:00	6.37022	17.2065	23.5768
687	13:03:00	4.03018	20.9819	25.0121
688	13:03:00	4.9096	21.2597	26.1693
689	13:03:00	4.20621	17.3706	21.5768
690	13:03:00	3.97037	17.9401	21.9105
691	13:04:00	3.33937	17.3188	20.6582
692	13:04:00	4.37834	19.5392	23.9175
693	13:04:00	4.43022	21.9541	26.3843
694	13:05:00	6.94641	20.0459	26.9923
695	13:06:00	4.84954	17.0714	21.921
696	13:07:00	4.38493	21.1623	25.5472
697	13:08:00	3.245	17.1732	20.4182
698	13:08:00	4.66265	19.9309	24.5935
699	13:08:00	5.22687	19.3612	24.5881
700	13:08:00	6.65123	18.7355	25.3868
701	13:08:00	6.3231	22.2939	28.617
702	13:09:00	5.5876	19.5449	25.1325
703	13:09:00	4.60735	22.104	26.7114
704	13:10:00	4.1453	22.2181	26.3634
705	13:11:00	4.62859	17.3197	21.9483
706	13:11:00	5.22138	22.2297	27.451
707	13:11:00	5.31269	20.211	25.5237
708	13:13:00	5.43623	17.0659	22.5022
709	13:17:00	3.85513	18.3118	22.1669
710	13:17:00	6.28233	17.5171	23.7994
711	13:17:00	5.79134	18.9439	24.7353
712	13:17:00	5.36811	20.9195	26.2876
713	13:19:00	6.90271	19.0748	25.9775
714	13:19:00	3.77554	18.8161	22.5916
715	13:19:00	3.91214	20.6084	24.5205
716	13:19:00	3.6791	22.2707	25.9498
717	13:20:00	4.51848	22.9053	27.4238
718	13:20:00	5.57015	22.9196	28.4898
719	13:20:00	5.73507	17.7757	23.5107
720	13:21:00	3.19227	19.5491	22.7414
721	13:21:00	3.22791	19.0834	22.3113
722	13:22:00	5.10773	21.2782	26.3859
723	13:23:00	5.8818	17.2194	23.1012
724	13:23:00	5.20051	22.063	27.2635
725	13:23:00	5.67843	19.8009	25.4793
726	13:23:00	4.87042	21.9693	26.8397
727	13:24:00	3.63454	19.7527	23.3872
728	13:24:00	5.67171	21.2335	26.9052
729	13:25:00	4.52226	18.2073	22.7295
730	13:25:00	3.23072	20.3042	23.535
731	13:26:00	4.88543	22.1588	27.0442
732	13:27:00	5.90011	21.5593	27.4594
733	13:27:00	4.96478	19.2669	24.2317
734	13:28:00	3.30958	21.0109	24.3204
735	13:28:00	6.06284	20.3947	26.4575
736	13:28:00	5.22736	19.7489	24.9762
737	13:29:00	5.10004	22.1108	27.2109
738	13:29:00	4.46684	19.925	24.3919
739	13:29:00	6.1594	20.2638	26.4232
740	13:29:00	5.45894	21.4589	26.9179
741	13:31:00	5.16193	21.5728	26.7348
742	13:31:00	3.05005	18.1344	21.1844
743	13:31:00	6.98608	22.7372	29.7233
744	13:32:00	6.60131	20.075	26.6763
745	13:32:00	6.81335	21.5965	28.4098
746	13:32:00	3.02564	18.5061	21.5317
747	13:33:00	3.77834	20.1175	23.8958
748	13:34:00	3.54323	20.9735	24.5167
749	13:34:00	5.59969	20.2006	25.8003
750	13:34:00	3.11805	17.5416	20.6597
751	13:34:00	6.27915	18.229	24.5082
752	13:35:00	3.30934	17.7002	21.0096
753	13:35:00	5.69222	18.691	24.3833
754	13:36:00	5.08185	20.4901	25.5719
755	13:36:00	4.42155	18.8223	23.2439
756	13:37:00	4.507	21.5067	26.0137
757	13:37:00	4.04398	20.8061	24.8501
758	13:38:00	5.73141	20.6637	26.3951
759	13:38:00	6.74133	19.3819	26.1232
760	13:38:00	6.59484	20.6763	27.2712
761	13:39:00	5.086	20.4824	25.5684
762	13:39:00	5.35359	18.8882	24.2418
763	13:40:00	5.63741	18.5233	24.1607
764	13:41:00	6.59557	19.0842	25.6797
765	13:44:00	5.08734	21.9299	27.0172
766	13:47:00	3.12793	18.028	21.1559
767	13:47:00	5.61165	18.1679	23.7795
768	13:47:00	6.88061	18.4226	25.3032
769	13:49:00	3.30335	18.7035	22.0068
770	13:50:00	4.18058	20.5234	24.704
771	13:52:00	4.6093	22.6819	27.2912
772	13:53:00	3.64809	21.5333	25.1814
773	13:53:00	3.03955	17.4574	20.497
774	13:54:00	4.89422	17.876	22.7702
775	13:54:00	4.58501	20.1684	24.7534
776	13:55:00	3.72317	17.2814	21.0046
777	13:55:00	3.75295	21.0706	24.8235
778	13:56:00	5.1026	18.0219	23.1245
779	13:57:00	5.42219	18.0987	23.5209
780	13:58:00	3.30152	18.412	21.7135
781	13:59:00	3.31849	20.831	24.1495
782	13:59:00	5.79232	21.5294	27.3218
783	13:59:00	6.32725	22.4721	28.7993
784	13:59:00	4.26554	22.8222	27.0877
785	14:00:00	3.58412	20.367	23.9512
786	14:00:00	4.9367	22.556	27.4927
787	14:00:00	4.82696	20.6879	25.5148
788	14:01:00	5.69332	17.69	23.3833
789	14:01:00	6.34031	21.0103	27.3506
790	14:01:00	6.08896	17.508	23.5969
791	14:02:00	5.49104	19.3235	24.8145
792	14:02:00	6.19028	22.8964	29.0866
793	14:02:00	4.82781	21.2811	26.109
794	14:03:00	4.35636	19.3348	23.6912
795	14:03:00	4.507	22.9996	27.5066
796	14:03:00	6.66417	17.1767	23.8409
797	14:04:00	5.91049	20.1827	26.0931
798	14:04:00	4.38371	18.3971	22.7808
799	14:05:00	6.23167	17.5224	23.7541
800	14:05:00	5.17219	19.4418	24.614
801	14:05:00	4.03653	22.9905	27.027
802	14:05:00	6.96899	19.8485	26.8175
803	14:06:00	5.84335	17.494	23.3374
804	14:06:00	5.46175	18.7024	24.1641
805	14:07:00	6.11423	21.2253	27.3395
806	14:07:00	6.93652	20.4645	27.401
807	14:07:00	6.22214	19.5711	25.7932
808	14:07:00	6.83251	19.0384	25.8709
809	14:08:00	4.42582	17.4988	21.9246
810	14:08:00	6.89404	18.8591	25.7532
811	14:08:00	3.18018	17.5653	20.7454
812	14:09:00	4.94354	19.047	23.9905
813	14:10:00	4.70721	18.9153	23.6225
814	14:10:00	5.49593	18.0267	23.5226
815	14:11:00	3.16956	22.5724	25.742
816	14:11:00	3.1908	18.2113	21.4021
817	14:11:00	6.51427	21.7221	28.2363
818	14:12:00	4.84136	18.143	22.9843
819	14:13:00	3.59108	22.3135	25.9046
820	14:15:00	4.27995	19.6203	23.9003
821	14:15:00	3.00586	18.891	21.8968
822	14:16:00	3.6277	18.568	22.1957
823	14:16:00	3.8301	20.8801	24.7102
824	14:16:00	5.61922	19.4868	25.1061
825	14:17:00	5.26423	17.3236	22.5878
826	14:17:00	4.68938	20.9834	25.6728
827	14:17:00	5.14399	21.0693	26.2133
828	14:18:00	4.15775	18.8912	23.0489
829	14:18:00	6.27903	18.3625	24.6416
830	14:18:00	3.5425	22.6059	26.1484
831	14:19:00	3.52504	18.4953	22.0203
832	14:19:00	6.29478	18.1966	24.4914
833	14:19:00	5.7225	20.3008	26.0233
834	14:19:00	6.56334	21.4117	27.975
835	14:19:00	5.66707	19.6668	25.3339
836	14:19:00	4.48271	17.5676	22.0504
837	14:20:00	6.63683	20.573	27.2099
838	14:20:00	5.42415	22.3093	27.7335
839	14:20:00	4.15604	21.2161	25.3722
840	14:21:00	4.15275	20.0327	24.1854
841	14:22:00	5.16108	22.3203	27.4814
842	14:22:00	4.4124	18.2007	22.6131
843	14:22:00	6.01462	22.4679	28.4825
844	14:23:00	6.58312	18.5264	25.1095
845	14:23:00	4.42289	17.0095	21.4324
846	14:23:00	3.25745	18.8654	22.1228
847	14:23:00	6.72118	20.5359	27.2571
848	14:23:00	3.33998	17.3512	20.6912
849	14:24:00	5.71786	19.8045	25.5224
850	14:25:00	4.08951	17.6066	21.6962
851	14:25:00	3.83206	18.1342	21.9662
852	14:26:00	3.9125	21.4928	25.4053
853	14:26:00	4.1044	21.3643	25.4687
854	14:26:00	5.15729	22.5972	27.7544
855	14:27:00	6.32994	17.291	23.6209
856	14:27:00	4.16788	20.2286	24.3965
857	14:27:00	5.53682	22.7678	28.3046
858	14:27:00	5.92795	18.8606	24.7885
859	14:28:00	5.82247	17.1516	22.9741
860	14:29:00	5.25324	18.4693	23.7225
861	14:32:00	4.66253	17.2445	21.907
862	14:34:00	6.19529	17.8293	24.0246
863	14:35:00	5.71969	19.0602	24.7799
864	14:35:00	6.56566	22.265	28.8307
865	14:35:00	4.40886	19.4017	23.8105
866	14:37:00	3.82009	18.4112	22.2313
867	14:37:00	6.51122	21.1039	27.6151
868	14:38:00	6.41942	19.9177	26.3371
869	14:39:00	4.4832	17.6348	22.118
870	14:39:00	5.72909	18.5077	24.2368
871	14:39:00	3.27064	17.3122	20.5828
872	14:39:00	6.03269	21.139	27.1717
873	14:40:00	3.91263	22.4111	26.3237
874	14:40:00	4.79583	20.9173	25.7131
875	14:43:00	5.51216	19.6947	25.2068
876	14:43:00	6.45982	21.6858	28.1456
877	14:43:00	4.74786	20.1076	24.8554
878	14:44:00	5.23029	22.5646	27.7949
879	14:46:00	3.52187	22.3051	25.827
880	14:46:00	6.09311	21.9138	28.0069
881	14:47:00	6.05527	17.1002	23.1554
882	14:47:00	5.10028	20.9891	26.0894
883	14:47:00	3.2931	21.5227	24.8158
884	14:48:00	4.36137	20.6891	25.0505
885	14:48:00	3.32398	19.7827	23.1067
886	14:49:00	6.61205	21.036	27.648
887	14:49:00	6.18662	17.7337	23.9203
888	14:50:00	3.24744	17.0899	20.3374
889	14:51:00	6.41221	21.2088	27.621
890	14:52:00	6.77197	21.6811	28.453
891	14:52:00	3.44191	22.6041	26.046
892	14:53:00	4.25211	19.3403	23.5925
893	14:53:00	3.15577	20.0411	23.1969
894	14:56:00	3.05762	19.9305	22.9881
895	14:56:00	5.66793	21.1288	26.7967
896	14:57:00	4.42705	21.4115	25.8386
897	14:58:00	5.76864	22.4979	28.2665
898	14:59:00	6.72094	17.7337	24.4547
899	14:59:00	5.43123	20.6463	26.0775

## Sheet: Sheet5
Number	Arrival time	X1	X2	X3
1	08:00:00	12.0255	11.5827	23.6082			X1	X2	X3
2	08:00:00	11.1777	11.1618	22.3395		MEAN	10	12	22
3	08:00:00	12.4664	13.8176	26.284
4	08:00:00	11.1198	12.7398	23.8596
5	08:00:00	8.33634	12.0992	20.4355
6	08:00:00	7.95035	13.2582	21.2085
7	08:01:00	11.9345	11.2249	23.1594
8	08:01:00	10.649	13.5305	24.1795
9	08:01:00	12.0687	10.3844	22.4531
10	08:01:00	7.42848	13.3453	20.7738
11	08:01:00	12.5644	11.3923	23.9566
12	08:01:00	8.29716	11.9686	20.2657
13	08:02:00	12.3201	13.5702	25.8903
14	08:02:00	9.66243	10.3275	19.99
15	08:02:00	7.17652	10.71	17.8865
16	08:02:00	7.68722	13.5724	21.2596
17	08:02:00	12.965	11.0331	23.9981
18	08:02:00	9.79318	12.2794	22.0725
19	08:03:00	11.0535	10.3406	21.3941
20	08:03:00	11.8545	12.7	24.5545
21	08:03:00	11.254	12.1621	23.4161
22	08:03:00	12.0048	11.6458	23.6506
23	08:03:00	8.83386	13.1139	21.9477
24	08:04:00	12.3108	10.3643	22.675
25	08:04:00	7.36329	11.4125	18.7758
26	08:04:00	10.628	10.5781	21.2061
27	08:05:00	11.9499	10.0229	21.9728
28	08:06:00	12.4856	11.2433	23.729
29	08:06:00	12.8292	11.7758	24.605
30	08:06:00	10.5849	11.0262	21.6111
31	08:06:00	10.045	12.4486	22.4935
32	08:07:00	9.22095	11.5107	20.7316
33	08:07:00	10.8069	11.7878	22.5947
34	08:07:00	12.36	10.2122	22.5722
35	08:07:00	10.8093	12.2321	23.0414
36	08:07:00	9.0155	11.1114	20.1269
37	08:07:00	10.0938	11.2011	21.2949
38	08:08:00	9.68606	12.1151	21.8011
39	08:08:00	11.6713	13.7286	25.4
40	08:08:00	8.70019	10.1084	18.8086
41	08:08:00	7.84835	12.4462	20.2946
42	08:08:00	9.13398	11.5854	20.7194
43	08:09:00	7.78188	11.9583	19.7402
44	08:09:00	11.2359	10.7237	21.9596
45	08:09:00	8.94775	13.0074	21.9552
46	08:09:00	11.7902	13.7192	25.5094
47	08:09:00	11.7283	12.9868	24.7151
48	08:09:00	12.3207	12.7004	25.0211
49	08:10:00	12.9192	13.8374	26.7566
50	08:10:00	8.21256	13.1144	21.3269
51	08:11:00	9.41725	10.6553	20.0725
52	08:11:00	10.4905	11.6095	22.1
53	08:11:00	8.38267	10.935	19.3176
54	08:11:00	10.8517	11.6343	22.4861
55	08:11:00	7.56307	11.7891	19.3522
56	08:11:00	12.4065	11.7282	24.1347
57	08:11:00	11.9445	11.2141	23.1587
58	08:12:00	7.12305	11.3057	18.4288
59	08:12:00	7.21845	12.0058	19.2243
60	08:12:00	8.01132	11.1114	19.1227
61	08:12:00	11.4749	11.7846	23.2595
62	08:13:00	7.32081	12.9729	20.2937
63	08:13:00	10.786	10.2514	21.0374
64	08:13:00	7.24482	10.4857	17.7306
65	08:13:00	12.7123	11.7735	24.4858
66	08:13:00	10.5569	13.3351	23.892
67	08:13:00	10.9477	12.1873	23.135
68	08:13:00	11.0056	11.5877	22.5932
69	08:14:00	7.12763	11.8093	18.9369
70	08:15:00	8.91717	10.9922	19.9094
71	08:15:00	8.94922	10.5542	19.5034
72	08:15:00	8.04611	12.572	20.6181
73	08:15:00	11.9894	10.2965	22.2859
74	08:15:00	9.0177	10.1237	19.1414
75	08:15:00	10.6796	12.6374	23.317
76	08:15:00	8.48979	10.116	18.6058
77	08:16:00	12.5638	11.6037	24.1675
78	08:16:00	11.1531	12.4233	23.5764
79	08:16:00	11.9771	10.9586	22.9358
80	08:16:00	7.65535	11.8441	19.4994
81	08:17:00	11.3897	11.2897	22.6794
82	08:17:00	9.21986	13.9187	23.1386
83	08:17:00	11.6074	11.3196	22.9271
84	08:17:00	10.8776	12.6967	23.5743
85	08:17:00	8.56652	13.4958	22.0623
86	08:17:00	11.6071	13.298	24.905
87	08:17:00	9.34474	10.322	19.6668
88	08:18:00	7.01282	10.8708	17.8836
89	08:18:00	9.98984	13.6252	23.6151
90	08:19:00	8.23655	12.3691	20.6056
91	08:19:00	9.5967	12.489	22.0857
92	08:19:00	9.31416	12.955	22.2692
93	08:19:00	7.47353	13.4372	20.9108
94	08:19:00	9.94681	11.2774	21.2242
95	08:19:00	12.0092	11.1134	23.1226
96	08:19:00	9.36561	11.8853	21.2509
97	08:20:00	9.69796	13.6813	23.3792
98	08:20:00	7.39918	11.1053	18.5044
99	08:20:00	9.49031	10.9575	20.4479
100	08:20:00	10.7631	11.3454	22.1085
101	08:20:00	7.91757	11.3934	19.3109
102	08:21:00	11.7039	10.4806	22.1845
103	08:21:00	11.0881	12.9294	24.0175
104	08:21:00	12.2278	12.2385	24.4663
105	08:21:00	9.37001	10.9833	20.3533
106	08:21:00	11.9445	12.8169	24.7614
107	08:22:00	8.16294	10.8604	19.0233
108	08:22:00	10.8419	10.8535	21.6954
109	08:22:00	10.3194	12.2347	22.5541
110	08:23:00	11.7955	10.812	22.6075
111	08:23:00	9.28962	12.5097	21.7993
112	08:23:00	9.09168	12.3521	21.4438
113	08:23:00	11.6768	12.3446	24.0214
114	08:23:00	10.4141	12.8302	23.2443
115	08:23:00	8.32664	10.9206	19.2472
116	08:24:00	12.408	13.2004	25.6084
117	08:24:00	9.12958	13.1269	22.2565
118	08:24:00	11.7993	13.79	25.5894
119	08:24:00	11.0925	10.2526	21.3451
120	08:25:00	12.8892	12.1718	25.061
121	08:25:00	12.722	10.5059	23.2279
122	08:25:00	11.8023	11.1872	22.9894
123	08:25:00	9.0838	12.2156	21.2994
124	08:25:00	11.8953	11.5447	23.44
125	08:25:00	9.82119	13.422	23.2432
126	08:25:00	10.9761	12.8745	23.8506
127	08:25:00	7.67476	11.2308	18.9055
128	08:26:00	11.2018	12.1203	23.3222
129	08:26:00	10.4084	13.2778	23.6862
130	08:26:00	8.45445	13.2235	21.6779
131	08:27:00	9.23359	12.4423	21.6759
132	08:27:00	7.39863	11.6862	19.0848
133	08:27:00	10.6315	11.0482	21.6797
134	08:27:00	7.0434	12.2958	19.3392
135	08:27:00	10.595	12.7067	23.3018
136	08:27:00	9.22279	10.5503	19.7731
137	08:27:00	7.55593	11.1795	18.7354
138	08:28:00	8.71648	10.6459	19.3624
139	08:28:00	11.3258	10.6828	22.0086
140	08:29:00	10.5117	13.7693	24.281
141	08:30:00	9.05432	13.4016	22.4559
142	08:31:00	12.6993	10.3823	23.0817
143	08:31:00	8.22025	10.1486	18.3688
144	08:31:00	10.4668	13.6982	24.1651
145	08:31:00	9.76827	11.5807	21.349
146	08:31:00	7.3318	11.1112	18.443
147	08:32:00	8.46507	10.6701	19.1351
148	08:32:00	7.91116	10.4851	18.3963
149	08:32:00	9.08289	10.7355	19.8184
150	08:32:00	9.89499	11.3886	21.2836
151	08:32:00	12.9073	13.746	26.6533
152	08:33:00	7.23182	10.1362	17.3681
153	08:33:00	12.0504	11.3418	23.3922
154	08:33:00	7.59053	12.304	19.8946
155	08:33:00	7.86703	10.5538	18.4209
156	08:33:00	10.6935	13.776	24.4695
157	08:34:00	11.2004	12.0524	23.2528
158	08:34:00	9.85928	13.8236	23.6829
159	08:34:00	12.931	11.4247	24.3557
160	08:35:00	10.8098	13.727	24.5369
161	08:35:00	10.175	11.9546	22.1296
162	08:35:00	11.2282	12.5146	23.7428
163	08:35:00	7.1615	11.1658	18.3273
164	08:35:00	11.4611	10.037	21.4981
165	08:35:00	9.12391	11.4936	20.6175
166	08:35:00	8.87121	11.2787	20.1499
167	08:36:00	9.16492	10.3635	19.5285
168	08:36:00	7.44679	11.0749	18.5217
169	08:36:00	12.801	13.1828	25.9838
170	08:37:00	12.0736	13.7178	25.7914
171	08:37:00	7.44826	10.7853	18.2336
172	08:37:00	11.1575	11.8211	22.9786
173	08:37:00	11.2956	13.2302	24.5258
174	08:37:00	7.7839	13.7565	21.5404
175	08:37:00	10.5108	13.0092	23.52
176	08:37:00	8.05582	13.4808	21.5366
177	08:37:00	12.3397	13.2025	25.5422
178	08:38:00	11.4472	13.15	24.5972
179	08:38:00	9.10047	10.405	19.5055
180	08:38:00	7.65407	10.04	17.6941
181	08:39:00	9.125	10.8537	19.9787
182	08:39:00	11.2982	13.4973	24.7955
183	08:39:00	12.0779	11.592	23.6698
184	08:39:00	11.6757	13.394	25.0698
185	08:39:00	10.5721	11.2432	21.8153
186	08:39:00	7.31037	11.3885	18.6988
187	08:41:00	8.32096	13.4972	21.8181
188	08:43:00	12.0857	10.6691	22.7548
189	08:43:00	11.9821	13.2669	25.249
190	08:43:00	12.9848	11.3094	24.2942
191	08:43:00	10.1129	13.1416	23.2545
192	08:43:00	8.68297	13.3664	22.0494
193	08:43:00	9.0166	12.7286	21.7452
194	08:44:00	11.1632	12.9289	24.0921
195	08:44:00	12.4457	12.2777	24.7234
196	08:44:00	8.93585	11.9496	20.8855
197	08:44:00	10.9376	13.0741	24.0117
198	08:45:00	8.05966	11.3953	19.455
199	08:45:00	11.6801	11.0026	22.6827
200	08:45:00	11.7532	11.5046	23.2578
201	08:45:00	12.0458	12.9161	24.9619
202	08:45:00	8.69268	11.2633	19.956
203	08:45:00	7.99887	12.4736	20.4725
204	08:45:00	9.87448	10.092	19.9665
205	08:46:00	9.25703	13.4715	22.7286
206	08:46:00	9.90652	12.6812	22.5878
207	08:46:00	9.09003	10.8502	19.9403
208	08:47:00	12.5712	11.4235	23.9947
209	08:47:00	12.7533	11.0389	23.7922
210	08:47:00	8.17173	10.4586	18.6304
211	08:47:00	7.49788	12.5875	20.0854
212	08:47:00	9.34162	13.4795	22.8211
213	08:47:00	11.6426	13.6389	25.2815
214	08:48:00	10.3497	12.6444	22.994
215	08:48:00	9.08014	11.2058	20.286
216	08:48:00	8.29185	12.7	20.9919
217	08:49:00	9.57179	10.9455	20.5173
218	08:49:00	8.60772	11.2345	19.8422
219	08:49:00	7.00732	13.6633	20.6706
220	08:49:00	9.88546	13.37	23.2554
221	08:49:00	8.22391	12.6292	20.8531
222	08:49:00	9.678	11.6413	21.3193
223	08:50:00	8.74377	10.4527	19.1964
224	08:50:00	7.75259	13.8248	21.5774
225	08:50:00	11.64	12.2409	23.8809
226	08:51:00	7.63979	13.5417	21.1815
227	08:51:00	10.4447	11.5523	21.997
228	08:51:00	9.24659	11.1006	20.3472
229	08:51:00	7.30213	11.7595	19.0616
230	08:51:00	8.41893	13.7363	22.1552
231	08:51:00	8.21036	12.3514	20.5618
232	08:52:00	11.432	11.6567	23.0887
233	08:52:00	8.91864	11.9273	20.8459
234	08:52:00	7.18879	11.6396	18.8284
235	08:52:00	12.6336	11.6784	24.312
236	08:53:00	9.19495	13.7904	22.9854
237	08:53:00	8.841	11.5016	20.3426
238	08:53:00	8.86132	12.029	20.8903
239	08:53:00	12.0751	10.0554	22.1305
240	08:53:00	7.16224	13.3753	20.5376
241	08:53:00	9.05963	12.544	21.6037
242	08:53:00	10.855	13.6754	24.5304
243	08:54:00	7.10987	10.304	17.4138
244	08:54:00	10.1156	10.5425	20.6581
245	08:55:00	8.70898	10.8732	19.5822
246	08:55:00	8.32829	10.483	18.8113
247	08:55:00	7.57772	12.6276	20.2054
248	08:55:00	11.5904	12.9339	24.5243
249	08:55:00	9.02191	12.8088	21.8307
250	08:55:00	7.06574	13.7613	20.8271
251	08:55:00	12.6761	10.2955	22.9716
252	08:55:00	9.34437	13.1489	22.4933
253	08:56:00	9.67214	13.3275	22.9996
254	08:56:00	8.20212	10.2539	18.456
255	08:56:00	9.53389	10.0542	19.5881
256	08:56:00	7.38728	12.0131	19.4004
257	08:56:00	9.43904	12.7585	22.1975
258	08:57:00	9.97592	12.5529	22.5289
259	08:57:00	10.7047	11.3888	22.0935
260	08:57:00	9.25391	13.292	22.5459
261	08:57:00	9.13562	11.1444	20.2801
262	08:57:00	8.69652	12.5173	21.2138
263	08:58:00	10.0131	12.7623	22.7754
264	08:58:00	10.2114	13.4737	23.6851
265	08:58:00	11.736	13.3891	25.1251
266	08:59:00	8.11423	10.3276	18.4419
267	08:59:00	9.19514	10.9552	20.1504
268	08:59:00	11.0896	12.2488	23.3385
269	08:59:00	11.6367	12.3215	23.9582
270	08:59:00	7.38014	13.7966	21.1768
271	08:59:00	12.7698	13.6338	26.4036
272	09:00:00	7.41713	11.3094	18.7265
273	09:00:00	9.9968	10.7969	20.7937
274	09:01:00	12.7832	12.5626	25.3458
275	09:01:00	11.5767	11.2669	22.8436
276	09:01:00	12.556	11.0937	23.6496
277	09:01:00	12.0857	13.9639	26.0496
278	09:01:00	7.45082	13.7917	21.2426
279	09:02:00	8.42167	12.5222	20.9438
280	09:02:00	8.51726	13.1008	21.6181
281	09:02:00	7.58193	12.8188	20.4007
282	09:03:00	8.20597	12.0124	20.2184
283	09:03:00	10.2636	13.2623	23.5259
284	09:03:00	9.15155	13.4013	22.5529
285	09:03:00	9.75948	10.1753	19.9348
286	09:03:00	11.7583	11.7071	23.4654
287	09:03:00	10.3811	11.2676	21.6488
288	09:04:00	9.39344	10.9677	20.3611
289	09:04:00	10.4954	10.1729	20.6683
290	09:04:00	7.42701	11.2879	18.7149
291	09:05:00	10.9601	12.8121	23.7722
292	09:05:00	11.2562	12.4503	23.7065
293	09:05:00	11.0427	10.4487	21.4915
294	09:05:00	8.5775	11.0794	19.6569
295	09:05:00	7.53304	11.2129	18.746
296	09:06:00	8.25706	13.0229	21.28
297	09:06:00	9.50056	10.0996	19.6002
298	09:07:00	9.95871	13.9342	23.8929
299	09:07:00	9.71499	11.4849	21.1999
300	09:07:00	10.9658	10.9254	21.8913
301	09:07:00	8.92083	12.557	21.4778
302	09:07:00	9.13269	13.1062	22.2389
303	09:08:00	7.66597	13.2188	20.8848
304	09:08:00	7.36036	11.3247	18.6851
305	09:08:00	10.9898	12.5018	23.4916
306	09:09:00	11.1802	12.008	23.1882
307	09:09:00	12.7261	13.8129	26.5389
308	09:09:00	12.6794	13.122	25.8014
309	09:09:00	11.2213	13.9431	25.1644
310	09:09:00	10.8708	10.4736	21.3444
311	09:09:00	9.6509	12.1796	21.8305
312	09:10:00	12.4574	10.3305	22.7879
313	09:10:00	8.59929	12.5855	21.1848
314	09:11:00	9.48647	10.1569	19.6433
315	09:11:00	8.89483	11.0563	19.9511
316	09:11:00	7.43324	13.6479	21.0812
317	09:11:00	9.6064	13.6113	23.2177
318	09:11:00	12.4842	13.685	26.1692
319	09:11:00	12.3712	10.0391	22.4103
320	09:11:00	12.0145	11.8497	23.8642
321	09:12:00	9.57802	10.0006	19.5786
322	09:12:00	11.1859	10.1968	21.3827
323	09:13:00	9.13196	11.4712	20.6032
324	09:13:00	10.9893	10.6272	21.6165
325	09:13:00	9.31581	12.5172	21.833
326	09:13:00	8.68426	13.8884	22.5727
327	09:13:00	12.4029	11.3061	23.7089
328	09:14:00	8.17191	12.4968	20.6687
329	09:14:00	7.90384	12.4815	20.3854
330	09:15:00	9.14936	12.1903	21.3396
331	09:15:00	8.41069	13.0731	21.4838
332	09:15:00	9.66903	11.4032	21.0723
333	09:15:00	11.6578	12.4592	24.117
334	09:15:00	12.7259	10.2048	22.9307
335	09:16:00	8.44292	13.0696	21.5125
336	09:16:00	9.45442	13.6448	23.0992
337	09:16:00	12.1513	13.9878	26.1391
338	09:17:00	7.2082	12.0244	19.2326
339	09:17:00	8.57256	10.9037	19.4763
340	09:17:00	11.9405	10.7418	22.6824
341	09:17:00	9.2519	13.4682	22.7201
342	09:17:00	10.6796	13.5574	24.237
343	09:17:00	12.491	13.5151	26.0061
344	09:18:00	9.23212	11.8779	21.11
345	09:19:00	8.10819	11.3445	19.4527
346	09:19:00	12.3034	11.4888	23.7923
347	09:19:00	11.8817	10.796	22.6778
348	09:19:00	7.7535	13.5342	21.2877
349	09:19:00	12.0215	13.6987	25.7202
350	09:19:00	9.45552	10.9975	20.453
351	09:20:00	7.77676	10.94	18.7167
352	09:20:00	9.93161	13.9451	23.8767
353	09:20:00	12.1436	11.3833	23.5269
354	09:20:00	12.3829	12.8551	25.238
355	09:21:00	9.32917	13.6407	22.9699
356	09:21:00	9.62654	13.9998	23.6263
357	09:21:00	7.93497	11.8194	19.7544
358	09:21:00	10.5771	10.5349	21.112
359	09:21:00	9.44179	13.269	22.7108
360	09:22:00	8.99646	12.2127	21.2092
361	09:22:00	11.324	12.5827	23.9067
362	09:23:00	12.0509	13.9528	26.0037
363	09:23:00	11.6886	10.1503	21.8388
364	09:23:00	7.48177	11.3904	18.8722
365	09:23:00	8.4995	11.904	20.4035
366	09:23:00	11.7039	10.4647	22.1687
367	09:23:00	11.9674	10.0696	22.037
368	09:23:00	12.5994	12.6182	25.2176
369	09:23:00	12.2818	13.2088	25.4907
370	09:24:00	11.9662	11.7492	23.7154
371	09:25:00	9.31965	10.1265	19.4461
372	09:25:00	11.2315	10.1924	21.4239
373	09:25:00	11.0015	10.8212	21.8227
374	09:25:00	11.9059	13.1959	25.1018
375	09:25:00	9.35572	11.0685	20.4242
376	09:26:00	11.101	11.1228	22.2238
377	09:26:00	12.8312	13.9562	26.7873
378	09:26:00	9.9902	10.4271	20.4173
379	09:27:00	10.7237	10.2247	20.9485
380	09:27:00	7.11371	12.8304	19.9441
381	09:27:00	9.49983	12.1262	21.626
382	09:27:00	8.68572	11.5789	20.2646
383	09:27:00	10.0585	11.1665	21.225
384	09:27:00	12.2633	10.6649	22.9283
385	09:28:00	10.3359	11.0876	21.4235
386	09:28:00	12.0859	13.9625	26.0484
387	09:29:00	9.84848	12.2199	22.0684
388	09:29:00	7.77877	12.8695	20.6482
389	09:29:00	12.568	10.4502	23.0183
390	09:29:00	10.7534	11.7349	22.4883
391	09:29:00	10.6575	13.9542	24.6117
392	09:29:00	12.209	10.6129	22.8219
393	09:30:00	10.827	12.076	22.903
394	09:31:00	10.9656	11.2028	22.1684
395	09:31:00	8.14151	11.7724	19.9139
396	09:31:00	10.1244	12.7197	22.8441
397	09:31:00	7.78536	10.3923	18.1777
398	09:32:00	12.549	12.3828	24.9318
399	09:32:00	12.2936	13.7279	26.0215
400	09:32:00	12.1322	12.7187	24.8509
401	09:33:00	8.86901	13.7443	22.6133
402	09:33:00	10.4905	13.4455	23.936
403	09:33:00	7.35688	13.6934	21.0502
404	09:33:00	10.8821	13.8381	24.7203
405	09:34:00	10.9814	11.9096	22.891
406	09:35:00	8.51598	12.6677	21.1837
407	09:35:00	7.84616	12.0051	19.8512
408	09:37:00	8.76061	11.5702	20.3309
409	09:37:00	10.1775	10.9055	21.0831
410	09:38:00	11.8178	12.5157	24.3335
411	09:39:00	9.10797	13.7104	22.8184
412	09:41:00	7.95309	11.4322	19.3853
413	09:42:00	8.22483	10.2069	18.4317
414	09:43:00	11.1253	12.4891	23.6144
415	09:43:00	11.8643	12.54	24.4043
416	09:43:00	12.566	13.5456	26.1117
417	09:43:00	12.9868	11.5051	24.4919
418	09:43:00	9.30006	11.3445	20.6446
419	09:44:00	9.17316	10.7333	19.9065
420	09:45:00	11.4946	13.6633	25.158
421	09:46:00	12.5693	10.1292	22.6985
422	09:47:00	12.6484	13.3293	25.9778
423	09:47:00	7.24482	10.8394	18.0842
424	09:47:00	9.72451	12.2651	21.9896
425	09:47:00	8.16623	10.2593	18.4255
426	09:47:00	8.13327	11.047	19.1803
427	09:47:00	10.5505	13.6199	24.1704
428	09:48:00	10.7547	13.3493	24.104
429	09:49:00	7.54219	11.0504	18.5926
430	09:49:00	10.6802	11.5811	22.2613
431	09:49:00	12.6629	10.1781	22.841
432	09:49:00	11.8281	12.5448	24.3728
433	09:50:00	10.0882	12.7979	22.8861
434	09:50:00	9.75546	10.5007	20.2562
435	09:50:00	7.26203	10.4407	17.7027
436	09:51:00	10.6593	12.1679	22.8272
437	09:51:00	11.3899	10.2654	21.6553
438	09:53:00	7.41365	12.376	19.7897
439	09:54:00	12.751	12.1146	24.8655
440	09:55:00	7.34535	10.85	18.1953
441	09:55:00	10.2449	10.3034	20.5483
442	09:57:00	12.9951	10.4235	23.4185
443	09:57:00	10.9089	12.246	23.1549
444	09:59:00	12.148	13.3602	25.5082
445	09:59:00	10.0671	12.88	22.9471
446	10:01:00	12.6627	11.9124	24.5751
447	10:02:00	9.0296	13.5067	22.5363
448	10:03:00	12.8334	12.2481	25.0815
449	10:05:00	9.61519	12.6523	22.2675
450	10:07:00	12.9689	13.9513	26.9202
451	10:09:00	11.9753	11.3304	23.3057
452	10:09:00	8.25925	10.9328	19.192
453	10:09:00	10.9816	12.2012	23.1828
454	10:09:00	8.63427	12.2838	20.918
455	10:10:00	11.586	10.027	21.613
456	10:10:00	7.89633	11.8613	19.7576
457	10:11:00	9.78274	12.0555	21.8382
458	10:11:00	9.73128	11.7168	21.4481
459	10:12:00	7.88369	13.9984	21.8821
460	10:13:00	7.96738	11.362	19.3294
461	10:13:00	7.48433	12.6291	20.1134
462	10:13:00	8.45482	12.8068	21.2617
463	10:14:00	7.50447	10.1791	17.6836
464	10:14:00	11.8993	12.8203	24.7196
465	10:15:00	10.8023	13.1991	24.0014
466	10:15:00	8.67272	11.4279	20.1006
467	10:17:00	7.80038	11.8309	19.6312
468	10:17:00	9.76772	11.7963	21.564
469	10:18:00	10.1134	11.0461	21.1595
470	10:19:00	10.4407	13.8494	24.29
471	10:19:00	8.04593	11.8123	19.8582
472	10:20:00	8.42717	12.7171	21.1443
473	10:20:00	9.81753	13.8849	23.7024
474	10:21:00	12.6675	11.9445	24.612
475	10:21:00	8.18839	11.4501	19.6385
476	10:21:00	9.01221	10.7598	19.772
477	10:23:00	12.5847	12.7082	25.2929
478	10:23:00	10.1231	13.1585	23.2817
479	10:23:00	12.5774	13.1379	25.7153
480	10:23:00	11.4963	10.5585	22.0548
481	10:23:00	12.4276	12.1708	24.5984
482	10:23:00	11.972	13.858	25.83
483	10:25:00	11.113	10.7853	21.8983
484	10:25:00	8.99664	11.3549	20.3515
485	10:25:00	12.5351	13.636	26.1711
486	10:25:00	10.0217	10.6892	20.7109
487	10:26:00	9.25098	10.2448	19.4957
488	10:26:00	9.51503	10.219	19.734
489	10:27:00	8.80474	12.0123	20.817
490	10:27:00	7.87417	10.5687	18.4429
491	10:27:00	7.29701	13.8387	21.1357
492	10:27:00	11.796	12.9662	24.7622
493	10:27:00	9.01367	13.5043	22.5179
494	10:27:00	9.16712	13.932	23.0991
495	10:29:00	12.4358	13.1147	25.5506
496	10:29:00	8.99591	12.3935	21.3894
497	10:29:00	10.5615	11.4017	21.9632
498	10:29:00	10.0915	11.8643	21.9558
499	10:30:00	7.92453	11.9506	19.8751
500	10:30:00	12.8493	11.4626	24.3119
501	10:31:00	12.7261	11.0335	23.7595
502	10:31:00	8.37516	11.7408	20.1159
503	10:31:00	10.8951	12.1381	23.0333
504	10:31:00	10.0149	11.0512	21.0661
505	10:32:00	10.3678	13.0102	23.378
506	10:33:00	7.91867	11.9975	19.9162
507	10:33:00	11.1962	11.5656	22.7618
508	10:34:00	11.2974	11.9015	23.199
509	10:35:00	9.02319	13.8805	22.9037
510	10:35:00	7.27009	12.6619	19.932
511	10:35:00	12.7178	11.1299	23.8477
512	10:35:00	9.42347	10.3881	19.8115
513	10:37:00	8.31803	13.3274	21.6454
514	10:37:00	11.1277	10.2648	21.3925
515	10:37:00	11.6334	12.4979	24.1313
516	10:38:00	12.0676	13.7313	25.7989
517	10:39:00	11.6468	11.0281	22.6749
518	10:39:00	11.0577	11.7614	22.8191
519	10:39:00	12.9971	10.845	23.8421
520	10:39:00	7.80862	10.2806	18.0893
521	10:40:00	9.04828	10.3025	19.3508
522	10:41:00	10.6142	12.084	22.6983
523	10:41:00	10.1336	12.6965	22.8301
524	10:41:00	7.70992	12.4945	20.2044
525	10:41:00	9.21967	11.6769	20.8966
526	10:43:00	11.0491	13.9536	25.0027
527	10:44:00	10.2601	10.9936	21.2537
528	10:44:00	8.20524	12.2385	20.4437
529	10:45:00	7.60353	13.4851	21.0886
530	10:45:00	8.79797	10.5728	19.3707
531	10:45:00	12.7746	11.5119	24.2865
532	10:45:00	11.9837	10.0308	22.0145
533	10:46:00	8.48833	10.6352	19.1235
534	10:47:00	10.934	13.8289	24.7628
535	10:47:00	11.6492	10.7571	22.4063
536	10:47:00	12.5558	13.8574	26.4132
537	10:47:00	12.0555	12.6649	24.7204
538	10:47:00	11.77	12.6267	24.3967
539	10:48:00	12.3692	11.4609	23.83
540	10:49:00	7.19227	13.181	20.3733
541	10:49:00	12.3157	12.21	24.5257
542	10:50:00	8.80438	11.9822	20.7866
543	10:51:00	8.84906	11.8041	20.6532
544	10:51:00	9.92117	11.773	21.6942
545	10:51:00	12.8682	13.0135	25.8817
546	10:52:00	7.19117	13.4971	20.6882
547	10:53:00	12.77	10.4921	23.2621
548	10:53:00	9.26984	12.9887	22.2586
549	10:55:00	10.4222	12.5974	23.0195
550	10:57:00	12.9277	11.8411	24.7688
551	10:58:00	8.76867	11.8054	20.574
552	10:59:00	10.4427	13.1137	23.5564
553	10:59:00	7.01666	12.7243	19.741
554	10:59:00	11.9414	11.8692	23.8106
555	10:59:00	11.924	12.7524	24.6764
556	10:59:00	10.6175	12.405	23.0225
557	10:59:00	12.879	12.773	25.652
558	11:01:00	7.26991	12.9937	20.2636
559	11:01:00	10.9698	12.4495	23.4194
560	11:01:00	11.0524	11.4534	22.5058
561	11:03:00	10.8539	11.1531	22.007
562	11:03:00	9.51686	13.4411	22.958
563	11:04:00	9.678	13.8517	23.5297
564	11:05:00	10.6882	10.4904	21.1786
565	11:05:00	12.3498	13.8834	26.2332
566	11:05:00	10.7706	13.0167	23.7873
567	11:05:00	9.84683	13.9595	23.8063
568	11:05:00	12.9339	11.2653	24.1992
569	11:07:00	7.7275	11.4593	19.1868
570	11:07:00	11.1797	11.0008	22.1805
571	11:07:00	10.3317	12.6289	22.9606
572	11:07:00	8.32353	11.1184	19.442
573	11:09:00	7.08258	11.1355	18.2181
574	11:10:00	8.36381	13.8041	22.1679
575	11:11:00	9.55678	12.1066	21.6634
576	11:11:00	12.733	12.8742	25.6073
577	11:11:00	10.3469	13.746	24.0929
578	11:11:00	12.8557	13.0046	25.8603
579	11:11:00	7.94394	13.4177	21.3616
580	11:13:00	9.83987	12.179	22.0189
581	11:13:00	12.6534	10.1885	22.8419
582	11:13:00	11.7539	12.3942	24.1482
583	11:13:00	9.69869	13.7283	23.427
584	11:14:00	9.52016	13.9104	23.4306
585	11:14:00	9.90103	10.7002	20.6012
586	11:14:00	9.78256	12.6557	22.4383
587	11:15:00	8.38688	10.8119	19.1988
588	11:15:00	10.8636	11.2809	22.1446
589	11:16:00	8.45573	10.0437	18.4994
590	11:16:00	9.9371	12.2995	22.2366
591	11:16:00	9.74374	10.7415	20.4852
592	11:17:00	9.49947	11.2624	20.7618
593	11:17:00	9.92538	13.7352	23.6606
594	11:17:00	8.9093	13.482	22.3913
595	11:19:00	10.1501	12.9316	23.0817
596	11:19:00	11.9171	11.9555	23.8726
597	11:19:00	10.9459	12.4351	23.381
598	11:19:00	7.47645	11.3328	18.8093
599	11:20:00	8.21403	12.6599	20.8739
600	11:20:00	10.4707	11.5301	22.0008
601	11:21:00	12.9187	13.6289	26.5476
602	11:21:00	9.04352	11.4139	20.4574
603	11:22:00	9.89608	11.1878	21.0839
604	11:23:00	7.75515	10.3596	18.1148
605	11:23:00	9.6324	13.7205	23.3529
606	11:23:00	12.5246	13.9369	26.4615
607	11:25:00	8.61357	13.609	22.2226
608	11:25:00	8.04007	13.978	22.0181
609	11:26:00	7.71084	11.6659	19.3768
610	11:26:00	8.75091	13.363	22.1139
611	11:27:00	8.76464	12.5489	21.3135
612	11:27:00	10.4509	10.4788	20.9297
613	11:27:00	11.8206	11.2714	23.092
614	11:29:00	10.5965	12.0115	22.608
615	11:29:00	8.10672	13.8414	21.9481
616	11:32:00	11.5816	13.9882	25.5698
617	11:32:00	11.5796	13.2783	24.8579
618	11:33:00	12.0028	12.3001	24.3029
619	11:33:00	7.42756	10.306	17.7336
620	11:33:00	10.231	11.83	22.061
621	11:34:00	10.1025	12.3648	22.4673
622	11:34:00	8.09445	10.2429	18.3374
623	11:35:00	10.9486	11.7531	22.7017
624	11:35:00	9.94644	11.0137	20.9601
625	11:35:00	11.118	12.185	23.303
626	11:35:00	7.5746	10.8329	18.4075
627	11:35:00	7.8934	13.3388	21.2322
628	11:36:00	12.0627	13.6655	25.7282
629	11:36:00	10.6009	13.5727	24.1736
630	11:37:00	7.58028	11.9304	19.5106
631	11:37:00	12.6647	10.3987	23.0634
632	11:37:00	12.926	13.0315	25.9575
633	11:37:00	11.8512	13.0337	24.8848
634	11:37:00	12.1956	13.2849	25.4805
635	11:38:00	10.0616	13.8809	23.9425
636	11:43:00	9.98856	11.675	21.6635
637	11:43:00	7.9606	10.653	18.6136
638	11:43:00	10.7994	13.3153	24.1147
639	11:49:00	8.98016	10.5071	19.4873
640	11:49:00	12.4615	13.4953	25.9568
641	11:49:00	10.604	12.5405	23.1445
642	11:49:00	9.44527	10.2722	19.7175
643	11:49:00	9.02832	13.7851	22.8135
644	11:50:00	7.21332	11.1899	18.4032
645	11:50:00	9.09095	10.9405	20.0314
646	11:53:00	7.4532	10.4089	17.8621
647	11:54:00	11.5001	13.9972	25.4973
648	11:57:00	7.60482	12.7894	20.3942
649	11:58:00	10.6183	11.1313	21.7495
650	11:58:00	12.404	11.7836	24.1876
651	11:59:00	11.14	13.2903	24.4302
652	11:59:00	9.94003	12.8856	22.8256
653	11:59:00	9.65786	12.2374	21.8952
654	11:59:00	9.72433	10.3212	20.0455
655	12:01:00	10.1387	13.9933	24.132
656	12:01:00	9.23066	12.1811	21.4118
657	12:02:00	7.41951	11.0819	18.5014
658	12:02:00	10.0493	12.7569	22.8063
659	12:03:00	8.79815	10.2852	19.0833
660	12:03:00	12.9544	10.9844	23.9388
661	12:03:00	7.32557	12.2033	19.5289
662	12:04:00	12.5488	11.0877	23.6365
663	12:04:00	8.29936	11.3409	19.6402
664	12:05:00	12.4963	12.2744	24.7706
665	12:05:00	11.4346	13.1593	24.5939
666	12:05:00	7.40614	11.1576	18.5638
667	12:05:00	10.0157	10.0762	20.0918
668	12:06:00	12.9626	11.96	24.9227
669	12:06:00	9.75014	12.2469	21.997
670	12:07:00	11.6391	13.9989	25.638
671	12:07:00	10.8043	13.6227	24.427
672	12:07:00	9.05249	11.9625	21.015
673	12:07:00	11.358	11.7609	23.119
674	12:08:00	9.44398	10.5576	20.0016
675	12:08:00	8.71868	13.651	22.3697
676	12:09:00	7.67605	13.7392	21.4153
677	12:10:00	7.3199	11.9157	19.2356
678	12:10:00	7.25892	12.4272	19.6861
679	12:11:00	12.5737	12.6732	25.2469
680	12:12:00	9.00562	11.8814	20.887
681	12:15:00	10.2707	12.5571	22.8278
682	12:16:00	8.72619	11.2129	19.9391
683	12:17:00	9.80398	12.4451	22.2491
684	12:17:00	10.6483	13.4053	24.0536
685	12:17:00	12.6493	13.7873	26.4367
686	12:18:00	11.7461	13.1563	24.9024
687	12:19:00	12.0559	12.5957	24.6515
688	12:19:00	12.6274	10.3632	22.9905
689	12:19:00	8.50554	12.6302	21.1357
690	12:19:00	12.8079	13.6413	26.4493
691	12:20:00	12.9421	13.6078	26.5499
692	12:20:00	9.85946	11.4018	21.2612
693	12:21:00	10.8193	10.8593	21.6786
694	12:21:00	12.7852	10.2083	22.9935
695	12:22:00	7.40706	12.2764	19.6835
696	12:23:00	9.81588	11.8886	21.7045
697	12:23:00	11.2661	11.1159	22.382
698	12:23:00	9.38429	10.7012	20.0855
699	12:23:00	9.13215	11.767	20.8992
700	12:23:00	8.0538	12.2353	20.2891
701	12:24:00	12.3719	12.4406	24.8126
702	12:25:00	12.432	11.1722	23.6041
703	12:25:00	11.4216	10.4015	21.8231
704	12:26:00	7.30744	12.0405	19.3479
705	12:27:00	12.9919	10.344	23.3359
706	12:29:00	7.18989	12.1694	19.3593
707	12:31:00	8.00729	11.2956	19.3029
708	12:32:00	12.8248	13.6782	26.503
709	12:32:00	11.0499	12.5418	23.5917
710	12:32:00	9.88638	12.0322	21.9185
711	12:33:00	7.20948	12.972	20.1815
712	12:33:00	11.6371	10.9567	22.5938
713	12:34:00	12.4776	11.4784	23.956
714	12:35:00	8.64653	13.8193	22.4659
715	12:35:00	11.8887	11.0763	22.965
716	12:35:00	12.451	12.4724	24.9234
717	12:35:00	8.29057	12.7656	21.0562
718	12:35:00	12.0165	12.4953	24.5118
719	12:35:00	12.629	11.319	23.948
720	12:36:00	9.84848	11.2837	21.1322
721	12:36:00	10.7389	12.6585	23.3975
722	12:36:00	10.2614	10.9991	21.2604
723	12:37:00	8.59014	11.7682	20.3584
724	12:37:00	9.48244	10.5318	20.0142
725	12:37:00	8.46782	11.6978	20.1656
726	12:38:00	11.6311	11.8202	23.4513
727	12:38:00	7.46382	10.6204	18.0842
728	12:38:00	7.95657	12.6292	20.5858
729	12:39:00	9.63021	13.6391	23.2694
730	12:39:00	12.7759	12.7096	25.4854
731	12:39:00	12.9736	13.5715	26.5452
732	12:40:00	10.0763	13.6462	23.7225
733	12:40:00	8.88348	12.7976	21.6811
734	12:41:00	11.5034	13.145	24.6484
735	12:41:00	11.3547	12.9155	24.2702
736	12:41:00	7.15729	10.5155	17.6728
737	12:43:00	11.2121	10.9312	22.1433
738	12:43:00	11.0636	12.1826	23.2462
739	12:43:00	7.25288	12.4936	19.7465
740	12:43:00	11.0826	10.6839	21.7665
741	12:43:00	8.51048	10.7882	19.2987
742	12:44:00	10.1455	12.3145	22.46
743	12:44:00	12.478	10.6211	23.0991
744	12:45:00	7.78939	11.8326	19.622
745	12:46:00	11.8675	11.4434	23.3109
746	12:47:00	11.7801	13.9593	25.7395
747	12:47:00	8.04923	11.1148	19.164
748	12:47:00	8.88092	13.2948	22.1757
749	12:47:00	11.4842	12.5483	24.0325
750	12:48:00	9.33009	11.2104	20.5405
751	12:49:00	10.975	10.5474	21.5224
752	12:49:00	11.0442	10.7912	21.8354
753	12:50:00	9.1695	12.6213	21.7908
754	12:50:00	12.7594	13.4678	26.2271
755	12:50:00	8.19498	11.8536	20.0486
756	12:51:00	11.9654	12.1136	24.079
757	12:51:00	7.34498	12.5011	19.846
758	12:51:00	7.36512	11.5771	18.9422
759	12:52:00	9.13306	12.4128	21.5459
760	12:52:00	12.4278	13.3761	25.8039
761	12:52:00	9.49947	13.089	22.5884
762	12:53:00	10.164	13.1015	23.2655
763	12:53:00	9.28925	12.7327	22.022
764	12:53:00	9.2812	13.4634	22.7446
765	12:53:00	12.0312	10.5061	22.5373
766	12:54:00	8.11698	13.3515	21.4685
767	12:55:00	8.31437	13.8605	22.1748
768	12:55:00	10.9709	10.2987	21.2697
769	12:55:00	12.4128	13.7893	26.2021
770	12:55:00	9.38264	10.7975	20.1802
771	12:56:00	7.00201	13.6444	20.6464
772	12:57:00	8.31053	12.5578	20.8683
773	12:58:00	7.61946	12.2501	19.8695
774	12:59:00	9.78384	13.4903	23.2742
775	12:59:00	12.6358	13.9731	26.6089
776	12:59:00	10.1909	10.4514	20.6423
777	12:59:00	7.75588	13.6247	21.3806
778	13:01:00	9.67855	13.1144	22.7929
779	13:01:00	7.12909	13.1159	20.245
780	13:01:00	10.9083	11.2054	22.1137
781	13:01:00	8.81884	12.1363	20.9551
782	13:01:00	9.41871	13.2984	22.7172
783	13:02:00	9.39784	11.2893	20.6872
784	13:03:00	10.8019	10.8593	21.6612
785	13:03:00	9.53554	11.5975	21.133
786	13:03:00	10.5882	12.8101	23.3984
787	13:03:00	12.397	11.5759	23.9729
788	13:04:00	10.888	12.0114	22.8994
789	13:04:00	10.2121	10.6763	20.8884
790	13:04:00	11.2039	10.257	21.4608
791	13:05:00	10.266	12.3188	22.5848
792	13:06:00	7.17579	11.1338	18.3096
793	13:07:00	12.5334	11.451	23.9844
794	13:08:00	10.0702	10.921	20.9913
795	13:08:00	10.0162	13.119	23.1352
796	13:08:00	7.3578	13.0821	20.4399
797	13:08:00	12.2476	10.38	22.6276
798	13:08:00	8.47313	10.3515	18.8246
799	13:09:00	9.19861	10.5578	19.7564
800	13:09:00	11.5542	12.4263	23.9805
801	13:10:00	9.67525	12.8098	22.485
802	13:11:00	12.4025	11.3393	23.7418
803	13:11:00	7.98843	13.7723	21.7608
804	13:11:00	9.80691	11.227	21.0339
805	13:13:00	11.9819	10.1469	22.1288
806	13:17:00	11.4864	12.9002	24.3866
807	13:17:00	7.12799	12.0056	19.1335
808	13:17:00	10.007	12.8807	22.8878
809	13:17:00	10.1469	12.8202	22.9671
810	13:19:00	9.83181	11.8908	21.7226
811	13:19:00	12.1593	12.2604	24.4198
812	13:19:00	10.9407	13.6625	24.6032
813	13:19:00	12.5721	10.1555	22.7276
814	13:20:00	12.952	11.8816	24.8337
815	13:20:00	7.38948	11.1787	18.5682
816	13:20:00	12.1465	11.5866	23.7331
817	13:21:00	10.2619	10.2913	20.5532
818	13:21:00	9.97226	11.9139	21.8861
819	13:22:00	10.0233	11.2718	21.2951
820	13:23:00	11.267	10.2147	21.4818
821	13:23:00	9.51778	11.2557	20.7734
822	13:23:00	11.3011	13.7633	25.0644
823	13:23:00	11.901	13.6283	25.5293
824	13:24:00	8.58556	13.0327	21.6182
825	13:24:00	7.0791	12.3356	19.4147
826	13:25:00	12.9528	12.3374	25.2901
827	13:25:00	9.279	13.2232	22.5022
828	13:26:00	11.4326	10.0231	21.4556
829	13:27:00	7.65334	12.8576	20.511
830	13:27:00	7.7101	11.8296	19.5398
831	13:28:00	12.0927	12.9539	25.0466
832	13:28:00	10.1506	12.0594	22.21
833	13:28:00	12.7689	11.5092	24.2781
834	13:29:00	10.316	12.2581	22.5741
835	13:29:00	11.1337	10.5266	21.6604
836	13:29:00	8.3076	10.7429	19.0505
837	13:29:00	8.88989	13.3233	22.2132
838	13:31:00	12.876	13.0101	25.8861
839	13:31:00	10.5873	10.3208	20.9081
840	13:31:00	12.8409	11.3127	24.1535
841	13:32:00	9.73092	13.4527	23.1837
842	13:32:00	11.6675	10.02	21.6875
843	13:32:00	8.35777	10.354	18.7118
844	13:33:00	12.8235	12.2488	25.0723
845	13:34:00	12.7078	12.8573	25.565
846	13:34:00	9.53664	13.207	22.7436
847	13:34:00	7.62899	12.4744	20.1034
848	13:34:00	8.54015	11.1968	19.737
849	13:35:00	8.46178	11.0318	19.4935
850	13:35:00	9.07282	12.7917	21.8645
851	13:36:00	8.08951	13.9034	21.993
852	13:36:00	11.5576	10.8375	22.3952
853	13:37:00	11.3983	10.8966	22.295
854	13:37:00	8.7478	13.1244	21.8722
855	13:38:00	12.2643	12.2563	24.5206
856	13:38:00	11.4785	12.3272	23.8057
857	13:38:00	10.1713	12.9781	23.1494
858	13:39:00	11.2075	10.6439	21.8515
859	13:39:00	7.38966	10.1638	17.5535
860	13:40:00	10.0691	13.9319	24.001
861	13:41:00	10.0567	10.0022	20.0589
862	13:44:00	7.90365	10.5952	18.4989
863	13:47:00	12.2696	11.62	23.8896
864	13:47:00	10.4416	10.4839	20.9255
865	13:47:00	12.15	11.0292	23.1792
866	13:49:00	9.25355	11.1293	20.3829
867	13:50:00	11.5466	12.1822	23.7288
868	13:52:00	7.98569	11.2825	19.2682
869	13:53:00	11.3238	10.2492	21.573
870	13:53:00	12.5124	13.4106	25.923
871	13:54:00	10.8331	11.1466	21.9797
872	13:54:00	8.7326	12.0649	20.7975
873	13:55:00	7.88662	13.5701	21.4567
874	13:55:00	12.5499	10.3588	22.9087
875	13:56:00	11.1304	11.8274	22.9579
876	13:57:00	7.8392	10.6725	18.5117
877	13:58:00	12.8779	10.1171	22.9949
878	13:59:00	7.71725	12.6467	20.3639
879	13:59:00	9.98325	10.0599	20.0432
880	13:59:00	7.88314	10.0385	17.9216
881	13:59:00	11.9354	13.7731	25.7085
882	14:00:00	9.98947	12.5813	22.5707
883	14:00:00	7.798	13.0576	20.8556
884	14:00:00	9.65126	10.1194	19.7707
885	14:01:00	11.6774	13.8812	25.5586
886	14:01:00	11.5732	12.4935	24.0667
887	14:01:00	12.7693	12.743	25.5123
888	14:02:00	7.1139	12.3975	19.5114
889	14:02:00	7.53194	12.2387	19.7707
890	14:02:00	7.1681	10.26	17.4281
891	14:03:00	10.8477	11.6839	22.5316
892	14:03:00	9.26911	10.5788	19.8479
893	14:03:00	8.95325	13.5027	22.4559
894	14:04:00	12.067	12.5832	24.6503
895	14:04:00	8.18949	13.7526	21.942
896	14:05:00	12.5459	11.1112	23.6571
897	14:05:00	8.96258	10.1364	19.0989
898	14:05:00	7.28309	12.6529	19.936
899	14:05:00	10.5234	13.6381	24.1615
900	14:06:00	12.4525	13.1476	25.6001
901	14:06:00	9.95083	13.0193	22.9701
902	14:07:00	9.89315	10.8178	20.7109
903	14:07:00	10.8726	13.3356	24.2082
904	14:07:00	8.16074	11.5795	19.7403
905	14:07:00	10.68	12.8453	23.5253
906	14:08:00	7.78152	10.8883	18.6699
907	14:08:00	12.0705	11.7363	23.8068
908	14:08:00	10.7085	12.7667	23.4752
909	14:09:00	12.4217	11.4362	23.8579
910	14:10:00	10.9759	10.6975	21.6734
911	14:10:00	11.5064	11.4445	22.9509
912	14:11:00	8.51268	10.5853	19.098
913	14:11:00	9.17005	12.0942	21.2642
914	14:11:00	12.7585	11.5452	24.3037
915	14:12:00	10.5392	12.9461	23.4853
916	14:13:00	8.87799	12.4244	21.3024
917	14:15:00	7.86612	12.1166	19.9828
918	14:15:00	10.7433	13.149	23.8924
919	14:16:00	12.0172	12.2534	24.2706
920	14:16:00	7.1886	10.7483	17.9369
921	14:16:00	7.57094	10.6028	18.1737
922	14:17:00	7.10547	10.7296	17.8351
923	14:17:00	8.33982	12.1516	20.4914
924	14:17:00	8.47166	13.8596	22.3313
925	14:18:00	7.52608	10.672	18.1981
926	14:18:00	12.1507	12.8529	25.0036
927	14:18:00	7.50081	11.1724	18.6732
928	14:19:00	7.01923	11.4773	18.4966
929	14:19:00	9.03858	13.2225	22.2611
930	14:19:00	12.41	12.6543	25.0643
931	14:19:00	9.54817	12.4187	21.9668
932	14:19:00	12.7561	12.7647	25.5208
933	14:19:00	9.1261	13.3533	22.4794
934	14:20:00	11.4534	11.0724	22.5259
935	14:20:00	10.901	12.3648	23.2658
936	14:20:00	12.0405	12.4241	24.4646
937	14:21:00	10.8642	12.576	23.4402
938	14:22:00	8.60204	12.7152	21.3172
939	14:22:00	8.95856	11.761	20.7196
940	14:22:00	11.5886	10.489	22.0776
941	14:23:00	12.3663	13.9407	26.3069
942	14:23:00	11.7316	12.982	24.7136
943	14:23:00	12.4399	12.7616	25.2014
944	14:23:00	11.2037	13.4361	24.6398
945	14:23:00	11.3417	13.1992	24.5409
946	14:24:00	9.35389	13.0714	22.4253
947	14:25:00	11.8903	12.4061	24.2964
948	14:25:00	12.0048	10.2416	22.2464
949	14:26:00	11.1638	13.1352	24.299
950	14:26:00	10.1621	13.4942	23.6564
951	14:26:00	11.7966	12.5773	24.3739
952	14:27:00	7.83682	11.0097	18.8465
953	14:27:00	11.3857	10.1809	21.5666
954	14:27:00	9.22846	10.7215	19.9499
955	14:27:00	12.7411	12.56	25.3011
956	14:28:00	12.5532	13.7945	26.3478
957	14:29:00	10.6459	12.449	23.095
958	14:32:00	7.04266	11.5888	18.6315
959	14:34:00	9.03876	12.3262	21.365
960	14:35:00	10.8558	11.2434	22.0992
961	14:35:00	10.8966	10.3038	21.2004
962	14:35:00	12.5772	10.0833	22.6605
963	14:37:00	10.2922	12.6734	22.9656
964	14:37:00	11.3822	10.6857	22.0679
965	14:38:00	8.89227	10.5957	19.488
966	14:39:00	12.566	13.1404	25.7064
967	14:39:00	8.30045	12.3374	20.6378
968	14:39:00	11.7252	11.2909	23.0161
969	14:39:00	11.8801	11.6852	23.5653
970	14:40:00	12.1888	12.0706	24.2594
971	14:40:00	11.7633	12.2076	23.9709
972	14:43:00	12.0749	11.9229	23.9978
973	14:43:00	9.42567	10.3811	19.8068
974	14:43:00	9.34162	10.2468	19.5885
975	14:44:00	10.2129	10.7699	20.9828
976	14:46:00	7.16828	13.3142	20.4825
977	14:46:00	10.3128	13.9175	24.2303
978	14:47:00	7.68758	11.6723	19.3599
979	14:47:00	7.61672	12.8995	20.5162
980	14:47:00	9.23597	12.1856	21.4216
981	14:48:00	10.4559	12.0942	22.55
982	14:48:00	8.67071	13.0575	21.7282
983	14:49:00	11.0837	12.1302	23.2139
984	14:49:00	7.63027	10.9364	18.5667
985	14:50:00	12.7603	10.7082	23.4685
986	14:51:00	9.68258	12.0297	21.7123
987	14:52:00	7.11298	12.5273	19.6403
988	14:52:00	7.82748	12.5293	20.3567
989	14:53:00	12.8709	13.3972	26.2681
990	14:53:00	8.56908	10.1005	18.6695
991	14:56:00	8.82635	10.2852	19.1115
992	14:56:00	7.48634	12.1956	19.682
993	14:57:00	11.7435	13.0223	24.7658
994	14:58:00	11.6648	11.0155	22.6803
995	14:59:00	8.61431	13.177	21.7913
996	14:59:00	10.2542	11.5875	21.8417
