# Supplementary material for: Survey dataset on analysis of queues in some selected banks in Ogun State, Nigeria
Source: Data Brief. 2018 May 24;19:835–41. doi: 10.1016/j.dib.2018.05.101 (PMC5997939; doi:10.1016/j.dib.2018.05.101)
Supplement: Supplementary file 2 — Supplementary material [file mmc2.zip › Supplementary DATA on Queues/SECOND BANK (WEEK 1).xlsx]

## Sheet: Sheet1
Number	Arrival time	X1	X2	X3
1	08:00:00	15.056	8.63839	23.6944			X1	X2	X3
2	08:00:00	12.8054	8.7253	21.5307		MEAN	16	8	24
3	08:00:00	16.7719	6.365	23.1369
4	08:00:00	19.1928	9.09384	28.2867
5	08:01:00	19.0769	7.91461	26.9915
6	08:01:00	19.6677	6.57778	26.2455
7	08:01:00	12.116	6.77212	18.8881
8	08:01:00	15.2594	6.95511	22.2145
9	08:02:00	18.906	6.15369	25.0597
10	08:02:00	13.1087	9.18088	22.2896
11	08:02:00	13.9603	8.63521	22.5955
12	08:03:00	12.3638	7.45195	19.8157
13	08:03:00	12.259	9.10044	21.3595
14	08:03:00	13.313	6.94278	20.2558
15	08:03:00	13.7569	7.80035	21.5572
16	08:03:00	12.1367	7.8294	19.9661
17	08:04:00	14.2803	8.67013	22.9505
18	08:04:00	14.7447	7.16654	21.9113
19	08:04:00	16.4291	7.21329	23.6424
20	08:05:00	14.859	6.68935	21.5483
21	08:05:00	14.9747	8.73861	23.7133
22	08:05:00	14.8448	9.17978	24.0246
23	08:05:00	19.2824	6.02564	25.3081
24	08:05:00	15.7281	9.17307	24.9012
25	08:06:00	15.4093	8.09565	23.5049
26	08:06:00	14.4312	7.97443	22.4057
27	08:06:00	19.8057	7.17728	26.9829
28	08:06:00	18.4533	8.71273	27.1661
29	08:07:00	19.9299	9.68761	29.6175
30	08:07:00	14.0501	6.97891	21.029
31	08:07:00	19.6135	9.58043	29.1939
32	08:07:00	12.4275	6.9805	19.408
33	08:08:00	17.6403	7.27421	24.9145
34	08:08:00	18.5322	6.58779	25.12
35	08:08:00	19.78	9.02976	28.8098
36	08:08:00	15.7306	7.65557	23.3862
37	08:08:00	14.4017	6.62453	21.0262
38	08:09:00	18.0016	9.07431	27.076
39	08:09:00	14.8119	9.96582	24.7777
40	08:09:00	18.2053	9.63793	27.8432
41	08:09:00	12.5947	8.37666	20.9714
42	08:09:00	13.5875	6.51051	20.098
43	08:10:00	12.5125	8.21271	20.7252
44	08:10:00	14.8668	7.33171	22.1985
45	08:10:00	15.8964	9.68651	25.5829
46	08:11:00	16.0897	8.32124	24.411
47	08:11:00	14.9876	6.81887	21.8065
48	08:11:00	19.8872	7.62505	27.5123
49	08:11:00	12.3257	7.79083	20.1165
50	08:11:00	13.8458	7.09415	20.9399
51	08:11:00	12.0398	9.12424	21.164
52	08:12:00	19.4092	7.18839	26.5976
53	08:12:00	12.8025	6.60976	19.4123
54	08:12:00	14.0535	7.2747	21.3282
55	08:12:00	18.2055	7.17753	25.383
56	08:13:00	17.4372	7.71953	25.1567
57	08:13:00	18.4729	9.51256	27.9854
58	08:13:00	17.7946	7.36686	25.1615
59	08:13:00	12.6804	9.63305	22.3135
60	08:13:00	13.0581	8.75887	21.817
61	08:14:00	18.0493	7.37236	25.4216
62	08:14:00	17.0121	8.26801	25.2801
63	08:14:00	13.3892	7.24577	20.635
64	08:14:00	15.2384	7.69915	22.9375
65	08:14:00	16.4186	9.03623	25.4548
66	08:15:00	17.6921	6.36097	24.053
67	08:15:00	16.4413	8.09528	24.5366
68	08:15:00	13.4493	6.61635	20.0656
69	08:15:00	19.7622	7.33293	27.0951
70	08:15:00	17.4955	7.98981	25.4853
71	08:15:00	16.2304	8.66012	24.8905
72	08:16:00	18.3735	7.54546	25.9189
73	08:16:00	18.4453	7.74554	26.1908
74	08:16:00	14.0977	7.94159	22.0393
75	08:16:00	13.4236	8.86911	22.2927
76	08:17:00	18.934	7.82659	26.7606
77	08:17:00	12.9187	8.87252	21.7913
78	08:17:00	12.4761	8.56319	21.0393
79	08:17:00	18.0925	9.25449	27.347
80	08:17:00	17.9072	9.14682	27.054
81	08:17:00	19.8904	9.80383	29.6942
82	08:18:00	19.4048	6.13404	25.5388
83	08:18:00	19.2309	6.33082	25.5618
84	08:18:00	16.3598	7.90118	24.2609
85	08:19:00	16.0062	9.53453	25.5408
86	08:19:00	17.3998	9.12339	26.5232
87	08:19:00	15.9186	8.32661	24.2452
88	08:19:00	13.1663	8.50117	21.6675
89	08:19:00	12.3037	9.54454	21.8483
90	08:19:00	18.3701	6.95291	25.323
91	08:19:00	17.3725	7.39067	24.7631
92	08:20:00	17.8535	7.25053	25.104
93	08:20:00	16.6762	8.66561	25.3418
94	08:20:00	13.2178	9.89587	23.1137
95	08:20:00	19.1374	6.40272	25.5401
96	08:20:00	15.0226	8.41963	23.4422
97	08:21:00	13.6038	9.3629	22.9667
98	08:21:00	13.6463	6.72939	20.3757
99	08:21:00	14.6717	8.50789	23.1796
100	08:21:00	14.6012	8.13727	22.7384
101	08:22:00	14.4017	8.55623	22.9579
102	08:22:00	18.4174	8.77462	27.1921
103	08:22:00	17.5688	7.50432	25.0731
104	08:23:00	14.1719	7.72967	21.9016
105	08:23:00	19.2324	8.10504	27.3374
106	08:23:00	12.313	6.93973	19.2527
107	08:23:00	17.6723	7.20682	24.8791
108	08:23:00	15.6297	8.12897	23.7587
109	08:23:00	16.1332	6.08155	22.2147
110	08:24:00	14.0523	6.40016	20.4525
111	08:24:00	14.3304	7.91253	22.2429
112	08:24:00	18.4172	6.97745	25.3946
113	08:24:00	18.3122	7.9599	26.2721
114	08:25:00	17.4076	9.53343	26.9411
115	08:25:00	18.0427	8.09223	26.1349
116	08:25:00	19.5881	6.05164	25.6398
117	08:25:00	16.9552	6.8417	23.7969
118	08:25:00	17.7765	7.73809	25.5146
119	08:25:00	19.7444	7.43461	27.179
120	08:26:00	14.9488	6.63198	21.5808
121	08:26:00	18.8034	7.84893	26.6524
122	08:26:00	16.4564	8.76107	25.2175
123	08:26:00	18.9846	7.3654	26.35
124	08:27:00	15.5284	8.44282	23.9713
125	08:27:00	13.742	9.80261	23.5446
126	08:27:00	18.8723	8.15632	27.0286
127	08:27:00	14.2427	7.16947	21.4122
128	08:27:00	17.6264	9.78759	27.414
129	08:28:00	17.6591	7.31755	24.9767
130	08:28:00	15.0067	7.50261	22.5093
131	08:28:00	14.6375	7.83905	22.4766
132	08:29:00	12.6878	8.50447	21.1922
133	08:29:00	19.8149	6.43605	26.251
134	08:29:00	14.2842	8.00385	22.2881
135	08:29:00	16.2745	9.77294	26.0475
136	08:29:00	15.2591	9.36717	24.6263
137	08:30:00	19.9817	8.92489	28.9066
138	08:30:00	19.1577	6.09595	25.2536
139	08:30:00	18.4865	8.45344	26.94
140	08:30:00	19.2688	9.55614	28.8249
141	08:31:00	16.5961	6.36158	22.9577
142	08:31:00	17.6486	7.68889	25.3375
143	08:31:00	15.2115	6.22364	21.4352
144	08:31:00	12.8882	7.82525	20.7135
145	08:32:00	19.1789	7.13517	26.3141
146	08:32:00	15.0907	7.66411	22.7548
147	08:32:00	12.7664	8.29218	21.0586
148	08:32:00	18.2211	8.98837	27.2095
149	08:33:00	18.2685	9.48582	27.7543
150	08:33:00	17.3258	7.25675	24.5826
151	08:33:00	17.2548	9.08872	26.3435
152	08:33:00	14.0677	9.35154	23.4192
153	08:34:00	18.1215	7.70794	25.8295
154	08:34:00	17.6025	7.94427	25.5467
155	08:34:00	18.8706	9.09714	27.9677
156	08:35:00	12.0225	6.71535	18.7378
157	08:35:00	17.4289	8.64364	26.0725
158	08:35:00	19.4306	6.4684	25.899
159	08:35:00	12.3399	8.28913	20.629
160	08:35:00	16.1451	8.57344	24.7186
161	08:36:00	19.2971	9.58885	28.886
162	08:36:00	19.6345	9.61522	29.2497
163	08:36:00	16.7545	8.28486	25.0394
164	08:37:00	16.4613	6.12891	22.5902
165	08:37:00	19.7454	6.73904	26.4844
166	08:37:00	15.8641	9.37779	25.2419
167	08:37:00	14.045	9.36546	23.4104
168	08:37:00	18.5432	7.75958	26.3027
169	08:38:00	15.9684	9.29991	25.2683
170	08:38:00	18.8051	9.12595	27.9311
171	08:38:00	17.3449	6.46156	23.8065
172	08:39:00	19.4155	7.55046	26.966
173	08:39:00	15.6141	8.3852	23.9993
174	08:39:00	13.3448	9.4105	22.7553
175	08:39:00	12.4956	6.24366	18.7393
176	08:39:00	12.0413	6.52297	18.5642
177	08:40:00	16.3287	7.83074	24.1595
178	08:40:00	16.9408	8.0235	24.9643
179	08:40:00	15.9432	9.43931	25.3825
180	08:41:00	16.6356	6.1847	22.8203
181	08:41:00	16.8151	6.04553	22.8606
182	08:41:00	19.4404	6.94217	26.3826
183	08:41:00	16.2719	8.50069	24.7725
184	08:41:00	13.0564	8.02374	21.0802
185	08:41:00	12.6582	8.02887	20.6871
186	08:42:00	16.6073	8.78121	25.3885
187	08:42:00	18.6337	8.75094	27.3847
188	08:42:00	12.5254	6.57326	19.0987
189	08:43:00	14.1675	8.67428	22.8418
190	08:43:00	17.5976	7.37614	24.9737
191	08:43:00	15.3136	7.12967	22.4433
192	08:43:00	14.9246	9.67272	24.5974
193	08:44:00	15.4806	6.49001	21.9706
194	08:44:00	14.6407	7.12674	21.7674
195	08:44:00	13.6888	8.66671	22.3555
196	08:44:00	17.9238	9.54711	27.4709
197	08:45:00	16.1876	8.85678	25.0444
198	08:45:00	19.1743	7.72149	26.8958
199	08:45:00	16.8273	6.80618	23.6335
200	08:45:00	16.1823	6.33387	22.5161
201	08:45:00	16.7182	7.94964	24.6678
202	08:46:00	16.6793	8.87057	25.5499
203	08:46:00	15.9762	7.70867	23.6849
204	08:47:00	12.8841	7.67937	20.5634
205	08:47:00	16.7443	8.45039	25.1947
206	08:47:00	16.4713	7.67156	24.1429
207	08:47:00	18.1928	8.65328	26.8461
208	08:47:00	13.8465	6.02881	19.8753
209	08:48:00	17.8495	6.17237	24.0219
210	08:48:00	16.6937	7.23331	23.9271
211	08:48:00	16.3641	6.66726	23.0314
212	08:49:00	18.4587	9.23972	27.6984
213	08:49:00	19.7143	6.72524	26.4396
214	08:49:00	12.763	9.18198	21.9449
215	08:49:00	12.8684	7.50749	20.3759
216	08:50:00	17.6982	6.13807	23.8362
217	08:50:00	19.0649	7.34367	26.4086
218	08:50:00	13.5193	8.67489	22.1942
219	08:51:00	12.1277	7.11686	19.2445
220	08:51:00	13.4764	6.64638	20.1227
221	08:51:00	16.6403	7.00467	23.6449
222	08:51:00	17.3285	8.54842	25.8769
223	08:51:00	13.2986	7.6845	20.9831
224	08:52:00	13.5608	6.10572	19.6666
225	08:52:00	17.4228	7.9599	25.3827
226	08:52:00	16.3871	7.22172	23.6088
227	08:53:00	14.3565	8.43074	22.7873
228	08:53:00	16.3265	9.41978	25.7463
229	08:53:00	13.3858	9.80578	23.1916
230	08:53:00	13.4825	8.98532	22.4678
231	08:53:00	18.8188	9.24461	28.0634
232	08:53:00	19.5847	8.64193	28.2266
233	08:54:00	14.0062	7.21891	21.2251
234	08:54:00	15.454	7.29545	22.7494
235	08:55:00	16.359	7.29728	23.6563
236	08:55:00	19.7397	9.63524	29.375
237	08:55:00	17.7927	8.48006	26.2727
238	08:55:00	19.6081	9.70348	29.3116
239	08:55:00	16.5622	8.75802	25.3202
240	08:55:00	19.5251	9.42576	28.9509
241	08:55:00	14.0789	9.91125	23.9902
242	08:56:00	13.336	7.0408	20.3768
243	08:56:00	19.07	7.73528	26.8053
244	08:56:00	18.5671	7.87677	26.4439
245	08:56:00	12.335	7.35405	19.689
246	08:57:00	19.1865	7.48857	26.6751
247	08:57:00	15.3666	6.57106	21.9376
248	08:57:00	13.0257	7.30888	20.3345
249	08:57:00	12.241	7.80987	20.0508
250	08:58:00	13.6377	6.15381	19.7916
251	08:58:00	17.4562	9.6101	27.0663
252	08:58:00	18.5649	7.6895	26.2544
253	08:59:00	15.7784	6.37037	22.1488
254	08:59:00	15.8282	6.77908	22.6073
255	08:59:00	16.6798	8.57173	25.2516
256	08:59:00	14.8993	7.01834	21.9176
257	08:59:00	18.5866	7.56169	26.1483
258	09:00:00	14.4845	6.20972	20.6942
259	09:00:00	19.9236	7.64849	27.5721
260	09:01:00	18.1726	6.53322	24.7058
261	09:01:00	17.8342	8.22773	26.0619
262	09:01:00	13.3062	6.24427	19.5505
263	09:02:00	18.4665	6.45497	24.9215
264	09:02:00	19.4087	6.36012	25.7688
265	09:03:00	13.8582	9.07761	22.9358
266	09:03:00	15.0533	7.49174	22.5451
267	09:03:00	12.7215	8.95492	21.6764
268	09:03:00	19.2959	7.23551	26.5314
269	09:04:00	18.8161	8.02179	26.8379
270	09:04:00	16.5851	9.86279	26.4479
271	09:05:00	12.1138	8.48848	20.6023
272	09:05:00	17.5473	7.92169	25.469
273	09:05:00	17.6052	6.42311	24.0283
274	09:05:00	19.1042	6.318	25.4222
275	09:06:00	13.3518	9.02695	22.3788
276	09:06:00	19.0881	9.94458	29.0327
277	09:07:00	14.2967	9.38597	23.6827
278	09:07:00	13.8526	6.50002	20.3526
279	09:07:00	12.3384	8.77828	21.1167
280	09:08:00	19.323	7.27519	26.5982
281	09:08:00	13.3374	7.20963	20.5471
282	09:09:00	19.5115	8.8713	28.3828
283	09:09:00	12.9724	6.27039	19.2428
284	09:09:00	14.7301	8.58248	23.3125
285	09:10:00	12.7637	7.13163	19.8953
286	09:11:00	19.5525	9.9873	29.5398
287	09:11:00	16.0919	7.03446	23.1264
288	09:11:00	17.0358	9.68102	26.7168
289	09:11:00	18.6845	6.4839	25.1684
290	09:11:00	19.7949	9.52562	29.3205
291	09:12:00	15.8058	7.01602	22.8218
292	09:12:00	13.2127	7.79864	21.0113
293	09:13:00	14.2764	8.38923	22.6657
294	09:13:00	18.4133	7.69878	26.1121
295	09:13:00	18.468	6.83694	25.3049
296	09:14:00	17.5619	7.29057	24.8525
297	09:14:00	12.5491	7.12015	19.6692
298	09:15:00	12.6507	9.67504	22.3257
299	09:15:00	15.5426	9.03427	24.5769
300	09:15:00	14.1175	8.42256	22.5401
301	09:16:00	14.1212	8.24873	22.3699
302	09:17:00	18.4824	9.63085	28.1132
303	09:17:00	13.6075	8.40046	22.0079
304	09:17:00	15.6341	8.8497	24.4838
305	09:17:00	15.2657	6.70913	21.9749
306	09:17:00	19.4844	9.06223	28.5466
307	09:18:00	12.7508	7.55083	20.3016
308	09:19:00	13.3982	9.41673	22.815
309	09:19:00	15.4684	7.89996	23.3683
310	09:19:00	13.1546	9.979	23.1336
311	09:19:00	12.6062	7.84112	20.4473
312	09:19:00	12.1221	9.90136	22.0234
313	09:20:00	17.7546	6.94998	24.7046
314	09:20:00	14.9388	9.6057	24.5445
315	09:20:00	17.2804	7.76299	25.0434
316	09:21:00	12.1619	6.33033	18.4922
317	09:21:00	19.0283	7.27372	26.302
318	09:21:00	12.2053	9.21677	21.4221
319	09:21:00	14.4198	6.94095	21.3607
320	09:22:00	13.3155	7.48894	20.8044
321	09:23:00	15.6798	9.54027	25.2201
322	09:23:00	16.4288	7.72845	24.1573
323	09:23:00	19.6694	7.85479	27.5242
324	09:23:00	14.4498	6.25208	20.7019
325	09:23:00	13.7073	8.18195	21.8893
326	09:23:00	13.8209	8.67391	22.4948
327	09:24:00	17.7704	9.41478	27.1852
328	09:25:00	19.2033	7.3599	26.5632
329	09:25:00	12.6048	6.56642	19.1712
330	09:25:00	18.6704	7.18619	25.8566
331	09:26:00	19.5505	8.51265	28.0632
332	09:26:00	14.0193	7.26359	21.2829
333	09:26:00	16.265	7.95856	24.2236
334	09:27:00	13.6299	9.614	23.2439
335	09:27:00	18.0532	7.67473	25.7279
336	09:27:00	16.7562	7.66778	24.424
337	09:27:00	16.1488	9.39525	25.5441
338	09:28:00	13.2124	8.39509	21.6075
339	09:28:00	15.058	8.94101	23.999
340	09:29:00	18.1252	6.39174	24.5169
341	09:29:00	15.9691	7.60039	23.5695
342	09:29:00	18.7351	8.81283	27.5479
343	09:29:00	13.2425	8.09638	21.3388
344	09:29:00	18.2077	7.17655	25.3843
345	09:30:00	19.1426	8.06342	27.206
346	09:31:00	12.9688	6.26014	19.2289
347	09:31:00	17.2331	9.37803	26.6111
348	09:31:00	12.2996	8.06281	20.3624
349	09:32:00	16.2528	6.40699	22.6598
350	09:32:00	18.7429	6.63662	25.3795
351	09:33:00	18.7981	6.78433	25.5824
352	09:33:00	16.3348	9.96301	26.2979
353	09:33:00	13.785	9.16892	22.9539
354	09:34:00	17.7482	8.50325	26.2515
355	09:35:00	17.4303	8.11103	25.5414
356	09:35:00	18.1354	9.0549	27.1903
357	09:35:00	13.3704	7.12223	20.4926
358	09:35:00	17.7971	7.61992	25.417
359	09:36:00	19.571	7.83795	27.409
360	09:36:00	16.7409	6.61977	23.3606
361	09:37:00	14.8001	8.2613	23.0614
362	09:37:00	16.7858	6.4911	23.2769
363	09:37:00	19.7239	8.99277	28.7166
364	09:38:00	12.0654	7.95123	20.0167
365	09:38:00	16.0536	7.57427	23.6279
366	09:39:00	15.6083	9.54393	25.1522
367	09:39:00	18.7104	8.11676	26.8272
368	09:39:00	19.1343	7.95904	27.0933
369	09:39:00	19.5923	8.73238	28.3247
370	09:39:00	12.2756	6.56398	18.8396
371	09:40:00	18.3144	7.4561	25.7705
372	09:41:00	17.1452	7.09354	24.2387
373	09:41:00	18.1682	6.81619	24.9843
374	09:41:00	17.4863	9.01462	26.5009
375	09:41:00	15.5692	8.50606	24.0753
376	09:42:00	19.6118	7.21525	26.8271
377	09:42:00	17.4018	7.20695	24.6087
378	09:43:00	15.9005	9.86316	25.7637
379	09:43:00	15.9342	7.03018	22.9644
380	09:43:00	15.8326	7.03482	22.8675
381	09:43:00	12.3696	9.76708	22.1367
382	09:44:00	17.3695	7.5407	24.9102
383	09:44:00	16.6115	7.68267	24.2941
384	09:44:00	17.9391	6.74844	24.6876
385	09:45:00	15.4635	9.43345	24.8969
386	09:45:00	18.364	8.65926	27.0232
387	09:45:00	19.2546	6.35597	25.6106
388	09:45:00	19.7715	9.4929	29.2644
389	09:46:00	12.76	6.35206	19.1121
390	09:47:00	17.8591	6.11182	23.9709
391	09:47:00	15.3168	6.38075	21.6975
392	09:47:00	13.8323	9.24705	23.0794
393	09:47:00	18.1611	8.67428	26.8354
394	09:47:00	19.9211	7.18058	27.1017
395	09:48:00	19.2912	8.70211	27.9933
396	09:49:00	16.5705	8.80282	25.3733
397	09:49:00	14.544	9.14365	23.6877
398	09:49:00	15.2472	8.27692	23.5241
399	09:50:00	13.0887	6.15711	19.2458
400	09:50:00	16.2387	9.43138	25.67
401	09:50:00	15.1837	6.59645	21.7801
402	09:51:00	17.9098	6.94082	24.8507
403	09:51:00	12.8106	9.97998	22.7906
404	09:51:00	17.5854	7.87054	25.4559
405	09:51:00	18.6848	9.50157	28.1863
406	09:52:00	13.5506	7.72185	21.2724
407	09:53:00	17.1588	6.65688	23.8157
408	09:53:00	17.6181	6.2566	23.8747
409	09:53:00	18.6828	8.66305	27.3459
410	09:53:00	15.2826	8.56795	23.8505
411	09:54:00	16.7372	9.25987	25.9971
412	09:55:00	14.7005	6.62636	21.3269
413	09:55:00	17.5602	8.21393	25.7742
414	09:55:00	19.5408	8.34797	27.8887
415	09:55:00	15.4947	9.37925	24.874
416	09:56:00	13.2242	7.61589	20.8401
417	09:56:00	13.4275	6.02234	19.4499
418	09:56:00	18.1379	6.13123	24.2691
419	09:57:00	19.5583	9.78613	29.3445
420	09:57:00	14.1099	6.97732	21.0873
421	09:57:00	13.6207	8.63778	22.2584
422	09:58:00	18.7744	8.85006	27.6244
423	09:58:00	16.7057	7.94281	24.6485
424	09:59:00	17.3866	7.54338	24.93
425	09:59:00	19.9626	7.90008	27.8627
426	09:59:00	14.2496	9.97046	24.22
427	09:59:00	13.7308	6.49318	20.2239
428	10:01:00	19.0986	6.26051	25.3591
429	10:01:00	15.0428	8.33943	23.3822
430	10:02:00	12.6267	7.79449	20.4212
431	10:02:00	18.9482	8.85189	27.8001
432	10:03:00	12.7906	7.91778	20.7083
433	10:03:00	14.7613	8.4886	23.2499
434	10:05:00	12.6011	6.02283	18.6239
435	10:05:00	13.0882	8.02142	21.1096
436	10:07:00	17.8227	7.19645	25.0191
437	10:07:00	16.3876	9.23545	25.623
438	10:08:00	12.3211	9.19736	21.5184
439	10:08:00	19.8335	6.76113	26.5946
440	10:08:00	16.7597	8.66475	25.4244
441	10:09:00	19.386	8.33869	27.7247
442	10:09:00	15.9139	7.65288	23.5668
443	10:10:00	15.2457	9.23179	24.4775
444	10:11:00	16.0927	8.34236	24.435
445	10:11:00	12.2561	6.23304	18.4892
446	10:11:00	13.961	8.6025	22.5635
447	10:12:00	19.333	6.24207	25.5751
448	10:13:00	16.5358	6.46071	22.9965
449	10:13:00	14.6407	6.24915	20.8899
450	10:14:00	14.1807	7.9787	22.1594
451	10:14:00	13.0071	6.2223	19.2294
452	10:15:00	19.1531	7.04434	26.1974
453	10:15:00	19.946	6.37098	26.317
454	10:16:00	18.561	7.65972	26.2207
455	10:17:00	15.6842	6.04834	21.7325
456	10:17:00	13.5613	9.93579	23.4971
457	10:17:00	15.7299	9.65856	25.3884
458	10:17:00	15.1957	8.70125	23.8969
459	10:17:00	14.7716	9.84375	24.6153
460	10:18:00	18.4643	6.89187	25.3562
461	10:19:00	15.1063	6.45949	21.5658
462	10:19:00	17.0771	9.2031	26.2802
463	10:19:00	18.2985	9.88134	28.1799
464	10:19:00	16.7606	7.37626	24.1369
465	10:20:00	12.4129	7.53471	19.9476
466	10:21:00	16.0861	9.43211	25.5182
467	10:21:00	17.9379	9.71422	27.6522
468	10:23:00	15.4842	9.67003	25.1543
469	10:23:00	12.3963	9.22214	21.6184
470	10:23:00	12.4404	8.8287	21.2691
471	10:23:00	13.6656	7.65545	21.321
472	10:23:00	16.8197	6.92911	23.7488
473	10:25:00	14.1617	9.76623	23.9279
474	10:25:00	19.8435	9.52135	29.3648
475	10:26:00	15.3131	8.73629	24.0494
476	10:26:00	18.4484	7.81243	26.2609
477	10:27:00	19.1394	9.93506	29.0744
478	10:27:00	14.5863	6.97293	21.5592
479	10:27:00	12.2603	7.26456	19.5248
480	10:27:00	13.4693	9.30369	22.773
481	10:29:00	16.3156	9.05234	25.3679
482	10:29:00	16.8544	6.38624	23.2406
483	10:29:00	18.5178	8.11127	26.629
484	10:31:00	12.1521	9.3552	21.5073
485	10:31:00	13.98	9.56847	23.5485
486	10:32:00	16.486	9.49107	25.9771
487	10:33:00	16.4503	8.84701	25.2973
488	10:33:00	15.7653	8.97568	24.7409
489	10:35:00	15.2389	9.29441	24.5333
490	10:35:00	19.4333	6.33924	25.7726
491	10:35:00	18.3918	6.85586	25.2477
492	10:35:00	12.7322	7.38945	20.1216
493	10:37:00	14.5416	6.42689	20.9685
494	10:37:00	15.1783	8.73409	23.9124
495	10:38:00	13.3995	9.55138	22.9508
496	10:39:00	15.3695	7.88995	23.2594
497	10:39:00	16.4765	8.48579	24.9622
498	10:39:00	13.3511	7.91546	21.2666
499	10:41:00	18.4008	7.81707	26.2179
500	10:41:00	15.4469	6.01453	21.4614
501	10:41:00	18.0798	6.29054	24.3703
502	10:42:00	13.8008	9.12864	22.9295
503	10:43:00	16.9772	6.80178	23.779
504	10:43:00	12.8316	9.66393	22.4955
505	10:44:00	19.9104	8.10273	28.0131
506	10:44:00	18.3696	9.70153	28.0711
507	10:45:00	13.043	6.18812	19.2311
508	10:45:00	19.4575	6.79153	26.249
509	10:47:00	15.141	7.05484	22.1958
510	10:47:00	12.6209	9.25364	21.8745
511	10:47:00	14.6622	8.06476	22.727
512	10:48:00	16.871	6.29005	23.161
513	10:49:00	13.9149	8.99533	22.9102
514	10:50:00	17.77	6.66347	24.4334
515	10:51:00	15.2557	8.52412	23.7798
516	10:51:00	17.61	7.69573	25.3058
517	10:52:00	12.2175	9.87158	22.0891
518	10:53:00	13.0672	8.41902	21.4862
519	10:53:00	19.4509	7.11295	26.5639
520	10:55:00	16.6561	9.34007	25.9962
521	10:55:00	18.5148	9.77734	28.2922
522	10:55:00	12.8853	6.97501	19.8603
523	10:55:00	12.8196	6.25745	19.0771
524	10:56:00	15.2171	6.57021	21.7873
525	10:57:00	15.4051	8.78939	24.1945
526	10:58:00	18.7605	9.74413	28.5046
527	10:59:00	18.7609	6.79238	25.5533
528	10:59:00	15.0875	9.66686	24.7544
529	10:59:00	17.54	7.7177	25.2577
530	10:59:00	18.6325	9.34519	27.9777
531	11:01:00	13.7676	7.71392	21.4816
532	11:01:00	13.8375	9.07907	22.9165
533	11:01:00	15.0572	6.89505	21.9523
534	11:02:00	17.5448	7.73479	25.2796
535	11:02:00	12.3406	8.28718	20.6278
536	11:03:00	19.0786	9.60826	28.6868
537	11:03:00	19.7822	6.13062	25.9128
538	11:03:00	16.0416	8.84677	24.8884
539	11:04:00	12.7891	8.62764	21.4167
540	11:04:00	16.0587	9.15976	25.2185
541	11:04:00	19.4429	6.95303	26.3959
542	11:05:00	16.5204	8.36323	24.8836
543	11:05:00	19.1733	6.88565	26.059
544	11:07:00	18.8361	7.69048	26.5266
545	11:07:00	17.1518	8.26655	25.4183
546	11:07:00	13.7886	7.24491	21.0335
547	11:08:00	14.637	9.1572	23.7942
548	11:08:00	19.2781	9.97742	29.2555
549	11:09:00	17.4025	8.54695	25.9495
550	11:09:00	18.0722	9.64415	27.7164
551	11:10:00	13.3829	6.24561	19.6285
552	11:10:00	12.1421	7.8305	19.9726
553	11:11:00	15.8329	9.70214	25.535
554	11:11:00	18.7268	7.8244	26.5512
555	11:11:00	18.5346	9.4011	27.9357
556	11:11:00	14.4827	9.37706	23.8598
557	11:13:00	14.0035	7.71978	21.7233
558	11:13:00	16.9035	6.71426	23.6177
559	11:14:00	13.1424	7.16019	20.3026
560	11:14:00	17.6359	9.03977	26.6757
561	11:14:00	12.4407	9.23167	21.6724
562	11:15:00	19.4165	6.71804	26.1345
563	11:15:00	19.5801	7.4135	26.9936
564	11:16:00	14.0333	9.83691	23.8702
565	11:16:00	19.1977	7.11454	26.3123
566	11:17:00	18.0654	9.41014	27.4755
567	11:17:00	18.5786	6.82339	25.402
568	11:17:00	13.0933	7.62664	20.7199
569	11:19:00	19.178	6.25709	25.435
570	11:19:00	14.658	8.73556	23.3936
571	11:19:00	19.1548	7.71966	26.8744
572	11:19:00	12.4424	8.92184	21.3642
573	11:19:00	13.4766	8.61507	22.0917
574	11:20:00	19.9897	8.34565	28.3354
575	11:20:00	14.6778	8.59566	23.2735
576	11:21:00	14.7103	7.90045	22.6107
577	11:22:00	17.989	8.67953	26.6685
578	11:23:00	15.0221	7.69012	22.7122
579	11:23:00	12.3279	8.33174	20.6596
580	11:23:00	16.1581	6.23609	22.3942
581	11:23:00	18.5285	8.4864	27.0149
582	11:25:00	18.5188	9.49144	28.0102
583	11:25:00	15.1942	6.26954	21.4637
584	11:26:00	17.382	9.374	26.756
585	11:27:00	19.7187	7.28837	27.0071
586	11:27:00	17.3808	7.22819	24.609
587	11:27:00	16.2643	6.26405	22.5283
588	11:28:00	14.3441	6.87686	21.2209
589	11:28:00	16.8935	7.0159	23.9094
590	11:29:00	15.9374	9.25132	25.1887
591	11:29:00	19.5542	6.8356	26.3898
592	11:29:00	19.9854	6.46669	26.452
593	11:30:00	12.2673	8.65328	20.9206
594	11:31:00	16.4393	6.1565	22.5958
595	11:31:00	19.6287	9.54967	29.1783
596	11:31:00	18.6608	9.38682	28.0477
597	11:32:00	16.6205	8.65316	25.2737
598	11:33:00	19.0046	6.04187	25.0465
599	11:34:00	18.7627	7.74749	26.5101
600	11:35:00	15.6598	8.70809	24.3679
601	11:35:00	13.7474	6.51442	20.2618
602	11:35:00	13.2679	8.27094	21.5388
603	11:35:00	12.9932	7.75433	20.7475
604	11:36:00	12.0474	6.20753	18.2549
605	11:36:00	12.9241	8.65108	21.5752
606	11:37:00	17.9836	8.37007	26.3536
607	11:37:00	18.3112	8.68783	26.9991
608	11:37:00	19.0896	9.44041	28.53
609	11:37:00	14.6392	7.67266	22.3119
610	11:38:00	12.8311	8.68368	21.5148
611	11:38:00	12.2441	8.99399	21.2381
612	11:39:00	14.5025	8.63314	23.1357
613	11:39:00	14.8402	6.20643	21.0466
614	11:40:00	18.674	7.41105	26.0851
615	11:40:00	14.0819	9.83422	23.9161
616	11:41:00	18.7832	7.02213	25.8053
617	11:41:00	16.9474	8.38093	25.3283
618	11:42:00	18.5212	8.6523	27.1735
619	11:43:00	18.9875	7.44914	26.4367
620	11:43:00	17.8654	8.26228	26.1277
621	11:43:00	16.8815	8.10065	24.9821
622	11:44:00	15.4427	6.08643	21.5292
623	11:45:00	17.2553	8.6241	25.8794
624	11:46:00	14.3558	6.5309	20.8867
625	11:46:00	18.3574	9.23399	27.5914
626	11:47:00	15.6876	6.9075	22.5951
627	11:47:00	13.9542	9.38096	23.3351
628	11:47:00	13.5975	6.9523	20.5498
629	11:49:00	19.6948	6.83987	26.5347
630	11:49:00	17.2555	8.64315	25.8987
631	11:49:00	16.2155	7.02115	23.2366
632	11:50:00	18.8108	9.96716	28.7779
633	11:50:00	13.3916	8.55965	21.9513
634	11:50:00	16.17	7.48137	23.6514
635	11:51:00	15.4083	9.64672	25.055
636	11:51:00	17.5636	7.27201	24.8357
637	11:51:00	19.717	9.29649	29.0135
638	11:52:00	14.7076	6.73025	21.4378
639	11:52:00	19.4577	9.28037	28.7381
640	11:53:00	17.8195	6.95584	24.7754
641	11:53:00	19.5659	6.30958	25.8755
642	11:54:00	19.8276	8.0351	27.8627
643	11:55:00	18.5522	6.71535	25.2676
644	11:55:00	19.8132	7.45451	27.2677
645	11:55:00	15.8317	7.84857	23.6802
646	11:56:00	16.0558	9.97827	26.0341
647	11:56:00	19.4931	6.21375	25.7069
648	11:57:00	14.0042	9.95178	23.956
649	11:58:00	16.5446	6.44935	22.9939
650	11:59:00	13.0718	8.68758	21.7594
651	11:59:00	15.9327	8.18366	24.1164
652	11:59:00	19.3613	8.85067	28.212
653	11:59:00	17.0243	6.02173	23.0461
654	12:01:00	16.2492	9.07651	25.3257
655	12:01:00	13.7557	9.95654	23.7122
656	12:02:00	12.2188	9.94043	22.1592
657	12:03:00	14.2987	9.84936	24.148
658	12:03:00	12.3975	9.34324	21.7407
659	12:03:00	18.8481	6.79128	25.6394
660	12:04:00	15.9698	7.88226	23.8521
661	12:04:00	19.0395	6.62905	25.6686
662	12:05:00	18.9604	7.35148	26.3119
663	12:05:00	18.5092	7.23148	25.7407
664	12:06:00	17.8293	8.64266	26.4719
665	12:07:00	18.2607	9.67516	27.9359
666	12:07:00	16.913	7.52031	24.4333
667	12:07:00	15.7535	6.93655	22.6901
668	12:08:00	14.93	8.49495	23.425
669	12:09:00	14.0364	6.41151	20.448
670	12:10:00	15.6166	8.8453	24.4619
671	12:11:00	19.7524	7.11637	26.8688
672	12:11:00	15.9957	7.21744	23.2132
673	12:11:00	19.4814	9.27879	28.7602
674	12:11:00	13.8724	8.67904	22.5514
675	12:12:00	19.6677	9.69213	29.3598
676	12:13:00	12.8416	7.11136	19.9529
677	12:13:00	17.247	9.17954	26.4265
678	12:13:00	17.4318	6.89322	24.325
679	12:14:00	13.1248	7.3079	20.4327
680	12:15:00	19.9539	7.4644	27.4183
681	12:15:00	17.7856	6.58864	24.3742
682	12:16:00	13.2068	9.04965	22.2565
683	12:17:00	12.5786	8.32038	20.899
684	12:17:00	12.3955	6.08435	18.4799
685	12:17:00	14.6285	9.45238	24.0809
686	12:18:00	12.4368	9.20249	21.6393
687	12:19:00	12.8155	6.88821	19.7037
688	12:19:00	12.2947	9.52794	21.8226
689	12:19:00	13.9293	9.00058	22.9298
690	12:19:00	15.0553	6.96036	22.0156
691	12:19:00	18.8515	6.28956	25.1411
692	12:20:00	18.1552	7.6502	25.8054
693	12:20:00	15.5238	6.59963	22.1234
694	12:21:00	15.5116	7.42949	22.9411
695	12:22:00	13.4661	9.59044	23.0566
696	12:23:00	19.249	6.09925	25.3482
697	12:23:00	18.7551	6.76809	25.5232
698	12:23:00	14.2957	6.66579	20.9615
699	12:23:00	19.6323	9.7893	29.4216
700	12:23:00	13.3365	8.3813	21.7178
701	12:23:00	18.3149	9.48192	27.7968
702	12:25:00	19.4158	7.25895	26.6747
703	12:25:00	17.0797	9.56407	26.6438
704	12:26:00	13.9642	9.12058	23.0847
705	12:27:00	15.3487	8.89364	24.2424
706	12:27:00	18.0773	6.67495	24.7523
707	12:28:00	12.2564	6.74538	19.0017
708	12:28:00	13.5904	6.1399	19.7303
709	12:29:00	17.0802	7.59075	24.671
710	12:29:00	14.8194	6.98123	21.8007
711	12:29:00	12.9251	7.6408	20.5659
712	12:29:00	16.7895	8.98715	25.7766
713	12:31:00	18.1957	9.51842	27.7142
714	12:31:00	12.3499	8.57942	20.9293
715	12:31:00	14.6536	8.33662	22.9903
716	12:32:00	13.7837	7.53081	21.3146
717	12:33:00	17.2509	8.69002	25.9409
718	12:33:00	15.336	8.57112	23.9072
719	12:34:00	14.4444	6.1001	20.5445
720	12:35:00	16.5546	6.25159	22.8062
721	12:35:00	13.3367	8.81356	22.1503
722	12:35:00	13.3973	6.38124	19.7785
723	12:35:00	14.7547	9.00961	23.7643
724	12:35:00	19.7803	7.85467	27.6349
725	12:36:00	12.2666	6.95572	19.2223
726	12:37:00	15.5524	9.26511	24.8175
727	12:37:00	17.1588	9.93481	27.0937
728	12:37:00	16.8527	7.82611	24.6788
729	12:38:00	19.5251	8.37068	27.8958
730	12:38:00	12.3674	8.32136	20.6888
731	12:39:00	16.8981	8.99472	25.8928
732	12:39:00	13.222	7.56084	20.7828
733	12:39:00	17.2331	9.61766	26.8507
734	12:40:00	18.06	9.64037	27.7004
735	12:40:00	13.5748	6.6166	20.1914
736	12:41:00	15.3202	7.6856	23.0058
737	12:41:00	14.3809	9.0925	23.4734
738	12:41:00	12.8032	7.20768	20.0109
739	12:43:00	17.2348	7.32157	24.5564
740	12:43:00	17.311	9.20127	26.5122
741	12:43:00	15.5753	6.099	21.6743
742	12:43:00	17.4863	6.19239	23.6786
743	12:44:00	17.0905	8.36201	25.4525
744	12:45:00	19.9197	8.0716	27.9913
745	12:46:00	13.5506	7.58318	21.1338
746	12:47:00	17.175	7.24284	24.4178
747	12:47:00	12.1362	9.33506	21.4713
748	12:47:00	15.5895	6.88235	22.4718
749	12:47:00	18.698	7.65764	26.3556
750	12:49:00	13.5267	8.41365	21.9403
751	12:49:00	14.9019	8.89779	23.7997
752	12:50:00	14.2186	9.19456	23.4131
753	12:51:00	14.8595	7.03922	21.8987
754	12:51:00	18.4104	7.35295	25.7633
755	12:51:00	15.5997	8.71004	24.3098
756	12:52:00	19.7222	8.21931	27.9415
757	12:52:00	14.6378	9.5266	24.1644
758	12:53:00	12.9749	8.37068	21.3456
759	12:53:00	17.9091	6.72646	24.6356
760	12:53:00	15.6737	7.4373	23.111
761	12:54:00	15.4711	6.64016	22.1112
762	12:55:00	12.4265	9.01535	21.4419
763	12:55:00	13.6543	7.96796	21.6223
764	12:55:00	14.2764	8.78878	23.0652
765	12:55:00	13.723	7.55425	21.2772
766	12:56:00	12.7544	6.78323	19.5376
767	12:57:00	15.6224	6.89212	22.5145
768	12:58:00	18.9099	6.05823	24.9681
769	12:59:00	14.0411	9.43919	23.4803
770	12:59:00	15.6617	8.5865	24.2482
771	12:59:00	15.7687	9.49217	25.2608
772	13:01:00	18.5058	7.08145	25.5873
773	13:01:00	15.2271	9.34581	24.573
774	13:01:00	19.9502	7.6021	27.5523
775	13:01:00	12.0686	9.24607	21.3147
776	13:02:00	16.0023	6.39442	22.3967
777	13:03:00	13.8753	8.75301	22.6283
778	13:03:00	15.6053	6.13062	21.736
779	13:04:00	19.2551	9.04318	28.2983
780	13:04:00	17.1276	7.95636	25.084
781	13:05:00	15.0262	7.90326	22.9295
782	13:05:00	12.8389	9.08676	21.9257
783	13:05:00	14.6981	7.21195	21.91
784	13:06:00	13.7576	7.56462	21.3222
785	13:07:00	19.0852	9.0538	28.139
786	13:07:00	14.3297	6.74758	21.0772
787	13:07:00	14.6768	7.77459	22.4514
788	13:07:00	16.1075	6.59291	22.7005
789	13:07:00	14.2562	9.76611	24.0223
790	13:08:00	18.9218	7.3842	26.306
791	13:08:00	16.2894	9.05246	25.3419
792	13:08:00	15.9955	6.67226	22.6677
793	13:09:00	15.7435	9.35899	25.1025
794	13:09:00	13.022	6.40089	19.4229
795	13:10:00	16.255	6.74905	23.0041
796	13:11:00	15.4393	8.94455	24.3839
797	13:11:00	12.9663	9.65197	22.6183
798	13:11:00	13.9542	8.60689	22.5611
799	13:13:00	17.8571	9.6339	27.491
800	13:13:00	18.8288	7.50908	26.3379
801	13:13:00	18.0417	9.1218	27.1635
802	13:14:00	17.5141	6.24598	23.7601
803	13:15:00	13.2742	7.95306	21.2273
804	13:15:00	18.9262	8.69173	27.618
805	13:16:00	12.7791	7.59771	20.3768
806	13:17:00	17.9782	9.41026	27.3885
807	13:17:00	12.5567	8.69198	21.2486
808	13:17:00	18.9463	9.75768	28.7039
809	13:17:00	19.4455	8.62239	28.0679
810	13:19:00	16.8153	7.45854	24.2739
811	13:19:00	18.4885	9.81347	28.302
812	13:19:00	16.9623	8.69527	25.6576
813	13:19:00	12.5427	8.59944	21.1422
814	13:20:00	12.3525	6.07166	18.4242
815	13:20:00	18.5925	7.59819	26.1907
816	13:21:00	18.8928	6.69497	25.5878
817	13:22:00	16.8515	7.85797	24.7094
818	13:23:00	14.6427	6.56203	21.2047
819	13:23:00	13.5271	9.21226	22.7394
820	13:23:00	14.3135	6.94888	21.2624
821	13:23:00	12.9905	8.75338	21.7439
822	13:23:00	13.7855	8.0683	21.8538
823	13:24:00	17.122	8.62471	25.7467
824	13:25:00	13.3509	7.39531	20.7462
825	13:25:00	19.7429	7.9339	27.6768
826	13:26:00	17.9526	7.25639	25.209
827	13:27:00	15.3033	6.00293	21.3063
828	13:27:00	14.8995	7.03323	21.9327
829	13:28:00	14.3951	7.8963	22.2914
830	13:28:00	17.3644	8.15485	25.5193
831	13:29:00	19.1635	8.70992	27.8735
832	13:29:00	12.4224	7.43339	19.8558
833	13:29:00	12.3457	6.95401	19.2997
834	13:31:00	14.4715	8.74606	23.2176
835	13:31:00	15.4173	6.02576	21.4431
836	13:31:00	19.5747	9.06821	28.6429
837	13:32:00	15.2257	8.74654	23.9722
838	13:32:00	16.5883	8.94211	25.5304
839	13:33:00	13.5018	7.72454	21.2263
840	13:34:00	13.909	8.08783	21.9968
841	13:34:00	12.7864	6.41102	19.1974
842	13:35:00	19.2287	6.56752	25.7963
843	13:35:00	16.5648	6.62343	23.1883
844	13:35:00	12.908	9.16636	22.0743
845	13:36:00	19.8039	6.54433	26.3483
846	13:37:00	12.398	9.9751	22.3731
847	13:37:00	19.595	7.23722	26.8322
848	13:38:00	12.5938	8.04352	20.6373
849	13:38:00	13.2464	8.07782	21.3242
850	13:38:00	14.0853	9.91858	24.0038
851	13:39:00	13.942	8.6567	22.5987
852	13:39:00	18.9673	7.38615	26.3534
853	13:39:00	14.9603	9.1926	24.1529
854	13:40:00	19.209	7.31059	26.5195
855	13:40:00	13.479	7.77996	21.259
856	13:41:00	14.5233	7.59551	22.1188
857	13:41:00	17.1193	9.39756	26.5169
858	13:43:00	12.2671	7.48527	19.7524
859	13:43:00	17.6528	7.01981	24.6726
860	13:43:00	18.0971	8.18488	26.282
861	13:43:00	19.6904	7.8974	27.5878
862	13:43:00	19.9402	9.5963	29.5365
863	13:44:00	14.6766	8.61336	23.29
864	13:45:00	16.2868	9.35191	25.6387
865	13:45:00	13.1661	9.37437	22.5404
866	13:46:00	15.8956	9.77087	25.6665
867	13:47:00	12.114	7.65667	19.7707
868	13:47:00	12.7027	9.37205	22.0747
869	13:47:00	15.8109	6.3086	22.1195
870	13:47:00	14.0479	6.64785	20.6958
871	13:49:00	14.1014	9.99316	24.0945
872	13:49:00	13.2991	7.43669	20.7358
873	13:50:00	14.6737	8.96384	23.6375
874	13:50:00	18.5192	7.9234	26.4426
875	13:51:00	12.4629	7.07596	19.5389
876	13:51:00	18.0297	7.56206	25.5918
877	13:51:00	15.6163	8.16059	23.7769
878	13:52:00	14.5553	6.52797	21.0832
879	13:53:00	14.9649	9.93481	24.8997
880	13:53:00	13.0826	9.19321	22.2758
881	13:55:00	19.6081	9.96448	29.5726
882	13:55:00	12.6436	9.06418	21.7078
883	13:55:00	17.9623	6.36671	24.3291
884	13:56:00	17.9455	8.12799	26.0735
885	13:57:00	18.5346	7.41288	25.9475
886	13:58:00	18.0844	9.12387	27.2083
887	13:59:00	18.6831	7.48027	26.1633
888	13:59:00	13.5457	9.38731	22.933
889	13:59:00	19.7734	8.40706	28.1805
890	13:59:00	18.2646	8.11579	26.3804
891	13:59:00	14.4068	7.71465	22.1215
892	14:00:00	13.7212	7.6541	21.3753
893	14:00:00	16.7841	8.89084	25.6749
894	14:01:00	19.8865	8.22504	28.1115
895	14:01:00	19.7815	8.46248	28.244
896	14:01:00	18.2673	8.91	27.1773
897	14:02:00	18.966	6.44606	25.4121
898	14:02:00	12.3975	8.13019	20.5277
899	14:02:00	17.5304	9.41697	26.9474
900	14:03:00	13.8126	8.88925	22.7018
901	14:03:00	18.029	7.4257	25.4547
902	14:03:00	17.8747	6.10291	23.9776
903	14:03:00	17.8029	9.77197	27.5749
904	14:04:00	16.775	9.98108	26.7561
905	14:04:00	12.1321	6.75039	18.8825
906	14:05:00	15.6107	9.11692	24.7276
907	14:05:00	13.4112	7.39824	20.8094
908	14:05:00	12.6411	8.1999	20.841
909	14:05:00	13.0364	9.4962	22.5326
910	14:06:00	13.6543	8.58736	22.2417
911	14:06:00	14.2127	6.12134	20.3341
912	14:07:00	17.829	7.85223	25.6813
913	14:07:00	13.524	9.39366	22.9176
914	14:07:00	15.5543	9.37095	24.9253
915	14:07:00	19.8789	7.22623	27.1051
916	14:07:00	14.3751	7.52336	21.8984
917	14:08:00	16.3324	9.36839	25.7008
918	14:08:00	18.5544	8.64559	27.2
919	14:09:00	18.3061	7.31242	25.6185
920	14:09:00	15.7018	7.00967	22.7114
921	14:10:00	13.8553	7.24442	21.0997
922	14:10:00	15.4935	7.30119	22.7947
923	14:11:00	12.919	6.62746	19.5464
924	14:11:00	13.7112	6.82095	20.5322
925	14:11:00	19.8577	7.73675	27.5944
926	14:11:00	16.6583	6.46022	23.1186
927	14:12:00	14.1121	6.00049	20.1126
928	14:12:00	17.4596	9.87817	27.3378
929	14:13:00	18.4577	7.85797	26.3157
930	14:13:00	15.8387	7.75848	23.5972
931	14:13:00	14.0823	8.50288	22.5852
932	14:13:00	13.6563	9.0311	22.6874
933	14:14:00	19.6243	8.86435	28.4886
934	14:14:00	12.8362	6.0072	18.8434
935	14:15:00	16.3031	7.96051	24.2636
936	14:15:00	19.2446	6.02258	25.2672
937	14:15:00	14.4378	9.86572	24.3035
938	14:16:00	16.6769	8.86373	25.5406
939	14:16:00	18.8884	8.44282	27.3312
940	14:17:00	16.3073	9.52208	25.8293
941	14:17:00	19.3716	8.22382	27.5954
942	14:17:00	13.7754	8.13434	21.9098
943	14:17:00	15.098	8.85287	23.9509
944	14:17:00	19.5542	9.85339	29.4076
945	14:18:00	18.8325	9.86645	28.6989
946	14:18:00	17.3036	9.3358	26.6394
947	14:19:00	14.2327	8.74386	22.9766
948	14:19:00	18.6333	6.04566	24.6789
949	14:19:00	19.2234	6.63808	25.8614
950	14:19:00	14.0118	8.13874	22.1505
951	14:19:00	18.1704	9.48863	27.659
952	14:19:00	13.5242	6.82717	20.3514
953	14:20:00	15.7657	7.81719	23.5829
954	14:20:00	12.753	8.3199	21.0728
955	14:21:00	12.793	6.92337	19.7164
956	14:21:00	13.2569	9.19028	22.4472
957	14:22:00	13.3428	6.92056	20.2634
958	14:22:00	18.9611	9.8457	28.8068
959	14:23:00	13.554	9.59557	23.1496
960	14:23:00	16.2098	8.1518	24.3616
961	14:23:00	14.6046	6.92312	21.5277
962	14:23:00	19.3303	9.71557	29.0459
963	14:23:00	16.4362	6.73562	23.1718
964	14:24:00	18.2358	9.3336	27.5694
965	14:25:00	12.5901	9.01621	21.6063
966	14:25:00	16.9501	8.18622	25.1363
967	14:25:00	13.5496	8.08332	21.6329
968	14:26:00	18.8659	9.9884	28.8543
969	14:26:00	13.1158	8.02899	21.1447
970	14:26:00	17.142	7.00491	24.1469
971	14:27:00	12.6226	7.68743	20.31
972	14:27:00	15.8424	8.09601	23.9384
973	14:27:00	12.1775	7.64153	19.819
974	14:27:00	12.2483	8.27546	20.5238
975	14:27:00	19.6304	9.80969	29.44
976	14:28:00	14.2283	9.15488	23.3832
977	14:28:00	17.6213	6.5088	24.1301
978	14:28:00	17.6279	8.58101	26.2089
979	14:29:00	19.8152	9.05356	28.8687
980	14:29:00	16.3468	6.29359	22.6404
981	14:30:00	16.3258	8.42622	24.752
982	14:31:00	15.099	8.99094	24.0899
983	14:31:00	12.3482	6.84536	19.1935
984	14:31:00	18.7966	7.3289	26.1255
985	14:32:00	16.1549	7.6574	23.8123
986	14:33:00	16.0919	7.57512	23.667
987	14:34:00	13.8824	8.39228	22.2747
988	14:34:00	14.7977	8.39192	23.1896
989	14:35:00	15.9215	6.55275	22.4743
990	14:35:00	12.7493	7.05033	19.7996
991	14:35:00	14.2418	6.24049	20.4823
992	14:37:00	12.1135	7.75164	19.8652
993	14:37:00	16.6195	8.58052	25.2
994	14:37:00	13.2334	8.18574	21.4192
995	14:38:00	15.5074	6.56166	22.0691
996	14:38:00	16.8026	7.45793	24.2606
997	14:38:00	15.1717	7.89776	23.0695
998	14:39:00	17.4838	9.58983	27.0736
999	14:39:00	17.7397	8.28974	26.0294
1000	14:39:00	17.0475	8.42976	25.4773
1001	14:39:00	13.9412	6.58535	20.5266
1002	14:40:00	17.6794	8.5063	26.1857
1003	14:41:00	18.5927	7.23441	25.8271
1004	14:41:00	13.3108	6.61403	19.9249
1005	14:42:00	19.2615	8.67208	27.9335
1006	14:42:00	15.6534	7.2421	22.8955
1007	14:43:00	18.0695	7.29752	25.367
1008	14:43:00	17.0727	7.83941	24.9121
1009	14:43:00	14.2279	6.07178	20.2996
1010	14:44:00	13.513	7.85357	21.3666
1011	14:45:00	15.6669	6.91385	22.5807
1012	14:46:00	16.3927	8.99106	25.3838
1013	14:46:00	15.0096	9.56175	24.5714
1014	14:47:00	17.7087	7.7149	25.4236
1015	14:47:00	15.1622	6.84487	22.0071
1016	14:47:00	14.5518	7.12918	21.681
1017	14:47:00	19.9236	7.92242	27.846
1018	14:48:00	12.8086	6.59523	19.4039
1019	14:49:00	16.2902	7.44939	23.7396
1020	14:49:00	12.0225	8.18085	20.2033
1021	14:50:00	16.525	8.3686	24.8936
1022	14:50:00	17.2287	9.86828	27.097
1023	14:51:00	16.56	9.55406	26.114
1024	14:51:00	14.0162	8.82321	22.8394
1025	14:53:00	15.9652	9.39317	25.3584
1026	14:55:00	17.1601	6.47865	23.6387
1027	14:55:00	18.4624	7.05228	25.5146
1028	14:55:00	13.8592	7.19022	21.0494
1029	14:56:00	15.8624	7.15067	23.0131
1030	14:56:00	18.955	6.29334	25.2484
1031	14:57:00	17.3205	9.35411	26.6746
1032	14:58:00	18.4472	8.02374	26.471
1033	14:59:00	12.94	6.50441	19.4444
1034	14:59:00	16.213	7.45866	23.6717

## Sheet: Sheet2
Number	Arrival time	X1	X2	X3
1	08:00:00	14.6017	13.1626	27.7643			X1	X2	X3
2	08:00:00	17.0854	12.5971	29.6825		MEAN	17	15	32
3	08:00:00	14.7306	12.7564	27.487
4	08:00:00	14.6724	16.4774	31.1498
5	08:00:00	14.7187	14.9571	29.6758
6	08:01:00	16.4495	16.8731	33.3226
7	08:01:00	16.1922	15.2134	31.4056
8	08:01:00	15.5284	16.4675	31.996
9	08:01:00	14.722	13.26	27.982
10	08:02:00	19.8471	14.0778	33.9249
11	08:02:00	16.4138	14.4561	30.8698
12	08:02:00	17.7102	12.5702	30.2804
13	08:02:00	17.3681	12.252	29.6201
14	08:03:00	15.1444	16.8228	31.9672
15	08:03:00	18.3895	14.1971	32.5867
16	08:03:00	19.4573	16.0101	35.4674
17	08:03:00	15.2728	16.1727	31.4455
18	08:04:00	17.4888	15.6481	33.1369
19	08:04:00	18.6924	12.0324	30.7248
20	08:04:00	16.0062	15.3467	31.3529
21	08:05:00	16.858	16.3035	33.1615
22	08:06:00	16.2199	12.8308	29.0506
23	08:06:00	14.4889	15.7715	30.2604
24	08:06:00	15.2981	12.2324	27.5304
25	08:06:00	14.9798	13.4435	28.4233
26	08:07:00	15.7319	15.702	31.4338
27	08:07:00	16.706	13.2333	29.9393
28	08:07:00	17.2271	16.7755	34.0027
29	08:07:00	16.9314	17.5723	34.5037
30	08:07:00	18.2202	14.4132	32.6334
31	08:07:00	15.5374	12.6942	28.2316
32	08:08:00	15.8716	16.9464	32.818
33	08:08:00	17.5002	17.3793	34.8794
34	08:08:00	15.2539	14.093	29.3469
35	08:08:00	15.4775	16.1766	31.6541
36	08:08:00	15.1417	17.4631	32.6048
37	08:09:00	15.7745	17.3569	33.1314
38	08:09:00	16.11	14.3226	30.4326
39	08:09:00	14.0701	12.7623	26.8324
40	08:09:00	15.2834	12.5969	27.8804
41	08:09:00	17.383	15.1356	32.5186
42	08:09:00	17.8054	17.8773	35.6827
43	08:10:00	17.56	16.1248	33.6848
44	08:10:00	14.6753	12.3323	27.0077
45	08:11:00	14.8527	16.7548	31.6076
46	08:11:00	16.7674	15.6655	32.4329
47	08:11:00	15.6335	17.4598	33.0934
48	08:11:00	14.3552	16.3185	30.6737
49	08:11:00	19.7808	16.5538	36.3346
50	08:11:00	15.0769	17.8044	32.8813
51	08:11:00	14.4365	16.0083	30.4448
52	08:12:00	15.7156	13.0538	28.7694
53	08:12:00	19.4964	15.3725	34.869
54	08:12:00	19.2249	17.7706	36.9955
55	08:12:00	14.0588	16.3564	30.4152
56	08:13:00	16.8038	12.737	29.5408
57	08:13:00	15.9106	15.7465	31.657
58	08:13:00	14.316	13.5605	27.8765
59	08:13:00	17.6679	16.6986	34.3665
60	08:13:00	15.6659	17.2242	32.8901
61	08:13:00	19.2362	13.7872	33.0234
62	08:13:00	19.6623	14.8042	34.4665
63	08:14:00	18.4859	15.2559	33.7418
64	08:15:00	14.1707	13.5271	27.6978
65	08:15:00	16.2644	16.4331	32.6975
66	08:15:00	16.6959	15.7604	32.4563
67	08:15:00	15.791	17.0315	32.8225
68	08:15:00	18.7512	14.2958	33.047
69	08:15:00	19.8905	13.7577	33.6482
70	08:15:00	17.1495	13.1397	30.2892
71	08:16:00	18.1361	14.0952	32.2313
72	08:16:00	19.5025	15.7151	35.2176
73	08:16:00	15.57	13.0263	28.5963
74	08:16:00	14.4305	12.6887	27.1192
75	08:17:00	18.9678	17.5814	36.5492
76	08:17:00	16.0717	16.2582	32.33
77	08:17:00	19.3999	16.1848	35.5848
78	08:17:00	14.137	13.4724	27.6094
79	08:17:00	16.8364	12.5913	29.4277
80	08:17:00	17.7798	14.7342	32.514
81	08:17:00	15.5028	17.4684	32.9712
82	08:18:00	18.6433	15.7941	34.4374
83	08:18:00	17.3832	16.1835	33.5667
84	08:19:00	14.4085	17.0652	31.4737
85	08:19:00	17.4141	16.8224	34.2365
86	08:19:00	17.6999	17.6887	35.3887
87	08:19:00	17.292	13.6416	30.9336
88	08:19:00	19.0973	12.2298	31.3271
89	08:19:00	15.1457	17.8156	32.9613
90	08:19:00	15.9831	15.9292	31.9123
91	08:20:00	15.3937	13.2083	28.602
92	08:20:00	17.7776	12.8163	30.5939
93	08:20:00	16.6273	17.7392	34.3665
94	08:20:00	17.5289	12.4812	30.0101
95	08:20:00	15.1104	12.4706	27.581
96	08:21:00	16.5934	12.6136	29.207
97	08:21:00	17.2006	12.5757	29.7763
98	08:21:00	15.993	12.3444	28.3374
99	08:21:00	15.4264	14.5848	30.0112
100	08:21:00	15.7346	16.6865	32.4212
101	08:22:00	15.8643	12.5285	28.3927
102	08:22:00	18.6726	13.7185	32.3911
103	08:22:00	14.5748	13.5295	28.1043
104	08:23:00	17.1299	14.3678	31.4977
105	08:23:00	19.9495	12.7936	32.7431
106	08:23:00	15.2259	12.4298	27.6557
107	08:23:00	17.6263	14.5734	32.1998
108	08:23:00	14.4299	14.6048	29.0347
109	08:23:00	18.9167	17.2701	36.1868
110	08:24:00	15.0304	15.5597	30.59
111	08:24:00	18.1672	15.1444	33.3116
112	08:24:00	18.7221	14.1007	32.8227
113	08:24:00	18.9643	17.8867	36.851
114	08:25:00	16.1131	14.2063	30.3194
115	08:25:00	17.2557	12.2899	29.5456
116	08:25:00	14.4129	17.6847	32.0976
117	08:25:00	17.1283	15.2405	32.3688
118	08:25:00	17.5943	12.3234	29.9177
119	08:25:00	19.8422	15.9142	35.7563
120	08:25:00	18.7171	17.3511	36.0682
121	08:25:00	18.5697	13.2305	31.8002
122	08:26:00	16.5799	13.5689	30.1487
123	08:26:00	17.842	13.9789	31.8209
124	08:26:00	19.187	13.4035	32.5905
125	08:27:00	17.7313	13.3742	31.1055
126	08:27:00	17.4403	15.1043	32.5446
127	08:27:00	14.0494	12.8593	26.9088
128	08:27:00	16.7251	14.1426	30.8676
129	08:27:00	17.0526	13.4964	30.549
130	08:27:00	18.4141	12.2789	30.693
131	08:27:00	18.0766	15.0369	33.1135
132	08:28:00	14.5136	13.5328	28.0464
133	08:28:00	15.9324	12.475	28.4074
134	08:29:00	15.472	15.1405	30.6126
135	08:30:00	14.509	15.3211	29.8301
136	08:31:00	18.2985	15.289	33.5876
137	08:31:00	19.6235	13.7355	33.3591
138	08:31:00	18.3826	14.7055	33.088
139	08:31:00	14.4631	15.786	30.2491
140	08:31:00	14.4682	12.817	27.2853
141	08:32:00	18.7488	17.1764	35.9252
142	08:32:00	16.912	13.9302	30.8422
143	08:32:00	16.7333	14.6086	31.3419
144	08:32:00	15.3614	17.4485	32.8099
145	08:32:00	19.1273	16.2161	35.3434
146	08:33:00	18.0993	13.318	31.4173
147	08:33:00	19.7162	16.9973	36.7135
148	08:33:00	18.2438	14.4041	32.6478
149	08:33:00	18.5935	13.6517	32.2452
150	08:33:00	14.5437	12.0998	26.6435
151	08:34:00	18.3005	17.3979	35.6985
152	08:34:00	15.3893	16.9279	32.3171
153	08:34:00	16.5042	13.0084	29.5126
154	08:35:00	16.6408	16.9286	33.5694
155	08:35:00	18.9087	13.1642	32.0729
156	08:35:00	15.7057	14.0241	29.7298
157	08:35:00	18.6122	17.0773	35.6895
158	08:35:00	14.7046	17.0204	31.725
159	08:35:00	18.8786	16.8808	35.7595
160	08:35:00	17.3388	12.2386	29.5774
161	08:36:00	15.0014	14.3213	29.3227
162	08:36:00	15.9153	13.6841	29.5994
163	08:36:00	19.3721	13.526	32.8982
164	08:37:00	17.697	14.9203	32.6173
165	08:37:00	19.7682	14.8415	34.6097
166	08:37:00	16.0276	15.1748	31.2024
167	08:37:00	17.999	15.6628	33.6617
168	08:37:00	18.328	13.4003	31.7283
169	08:37:00	18.1332	14.5881	32.7213
170	08:37:00	14.7788	12.8081	27.5868
171	08:37:00	14.343	12.8418	27.1847
172	08:38:00	15.0923	13.5275	28.6198
173	08:38:00	17.6789	15.5062	33.1851
174	08:38:00	18.9334	17.2754	36.2088
175	08:39:00	16.5788	16.4111	32.9899
176	08:39:00	15.0646	15.9958	31.0605
177	08:39:00	19.3917	16.3024	35.6941
178	08:39:00	15.902	15.0935	30.9955
179	08:39:00	16.3634	13.9122	30.2756
180	08:39:00	16.6037	15.9026	32.5063
181	08:41:00	15.2019	17.5184	32.7204
182	08:43:00	17.8724	14.131	32.0035
183	08:43:00	16.1959	16.2548	32.4506
184	08:43:00	18.0277	17.9758	36.0035
185	08:43:00	19.7087	15.6038	35.3125
186	08:43:00	15.3885	14.1442	29.5328
187	08:43:00	16.4273	17.8555	34.2828
188	08:44:00	15.3334	12.9042	28.2376
189	08:44:00	14.7713	17.6697	32.4409
190	08:44:00	18.3179	17.2643	35.5822
191	08:44:00	16.1109	16.9308	33.0417
192	08:45:00	18.3952	13.2137	31.6089
193	08:45:00	18.6659	15.6144	34.2803
194	08:45:00	17.1415	16.3681	33.5096
195	08:45:00	18.8805	12.128	31.0085
196	08:45:00	16.0809	16.1218	32.2027
197	08:45:00	14.4818	17.3086	31.7903
198	08:45:00	18.5071	16.2778	34.7849
199	08:46:00	14.0416	14.6846	28.7262
200	08:46:00	15.7255	15.8105	31.536
201	08:46:00	15.4563	13.5244	28.9807
202	08:47:00	17.9805	13.7178	31.6982
203	08:47:00	14.0681	16.3007	30.3688
204	08:47:00	15.3957	16.5558	31.9515
205	08:47:00	19.9269	14.3008	34.2277
206	08:47:00	15.9338	14.9734	30.9072
207	08:47:00	16.6857	17.9171	34.6027
208	08:48:00	16.3859	13.1485	29.5344
209	08:48:00	19.595	15.4278	35.0228
210	08:48:00	17.5091	17.1848	34.6939
211	08:49:00	14.7343	17.5796	32.3139
212	08:49:00	18.3828	16.0471	34.4299
213	08:49:00	17.7834	16.7406	34.524
214	08:49:00	14.5913	14.2171	28.8084
215	08:49:00	17.9948	14.5835	32.5783
216	08:49:00	14.733	15.6972	30.4302
217	08:50:00	17.3795	12.9086	30.2881
218	08:50:00	16.7326	13.0399	29.7725
219	08:50:00	18.1689	12.0813	30.2502
220	08:51:00	14.2573	17.4574	31.7147
221	08:51:00	19.1478	12.4105	31.5583
222	08:51:00	14.9626	13.5577	28.5203
223	08:51:00	17.1973	15.3429	32.5402
224	08:51:00	17.0418	17.5675	34.6093
225	08:51:00	14.1018	17.3774	31.4792
226	08:52:00	17.4236	15.8265	33.2501
227	08:52:00	14.1071	13.856	27.9631
228	08:52:00	18.6496	15.5978	34.2473
229	08:52:00	16.6223	13.995	30.6173
230	08:53:00	16.7652	13.5936	30.3588
231	08:53:00	16.5725	16.4545	33.0271
232	08:53:00	18.1861	17.816	36.0021
233	08:53:00	14.0084	14.1554	28.1638
234	08:53:00	16.2409	14.1019	30.3428
235	08:53:00	14.3783	13.6603	28.0386
236	08:53:00	14.6588	12.909	27.5678
237	08:54:00	17.1508	12.0375	29.1883
238	08:54:00	16.4407	13.0901	29.5307
239	08:55:00	16.9735	14.4281	31.4016
240	08:55:00	15.067	12.4999	27.5669
241	08:55:00	16.012	16.3128	32.3248
242	08:55:00	17.5961	12.9309	30.5271
243	08:55:00	14.3027	13.4808	27.7835
244	08:55:00	14.6587	17.8918	32.5504
245	08:55:00	18.6045	15.6553	34.2598
246	08:55:00	17.3991	12.8456	30.2447
247	08:56:00	17.101	12.4212	29.5221
248	08:56:00	14.7942	17.4825	32.2767
249	08:56:00	19.1515	14.2528	33.4043
250	08:56:00	17.27	17.1266	34.3966
251	08:56:00	17.8419	16.8085	34.6503
252	08:57:00	14.8518	14.2847	29.1365
253	08:57:00	14.1179	12.9972	27.1151
254	08:57:00	17.01	14.3109	31.3208
255	08:57:00	16.5258	12.388	28.9138
256	08:57:00	19.6146	13.9868	33.6013
257	08:58:00	19.8033	13.0487	32.852
258	08:58:00	16.7809	15.2423	32.0233
259	08:58:00	18.4954	16.6607	35.1561
260	08:59:00	16.5742	14.9962	31.5704
261	08:59:00	18.1753	13.457	31.6323
262	08:59:00	18.3445	12.954	31.2985
263	08:59:00	16.4641	16.9782	33.4424
264	08:59:00	18.5919	14.9003	33.4922
265	08:59:00	18.643	13.5293	32.1723
266	09:00:00	14.5014	12.3157	26.817
267	09:00:00	19.9507	17.3556	37.3064
268	09:01:00	18.3502	14.7826	33.1327
269	09:01:00	18.4459	15.6326	34.0785
270	09:01:00	18.6679	16.3789	35.0468
271	09:01:00	18.2993	17.1844	35.4837
272	09:01:00	16.0369	17.8308	33.8677
273	09:02:00	19.3554	15.1149	34.4704
274	09:02:00	15.5253	15.3592	30.8845
275	09:05:00	18.4805	12.0355	30.5161
276	09:06:00	14.6967	15.678	30.3747
277	09:06:00	15.37	15.038	30.408
278	09:07:00	16.6822	15.1924	31.8746
279	09:09:00	19.8557	13.7416	33.5973
280	09:10:00	18.6873	12.9091	31.5964
281	09:10:00	19.0958	16.4033	35.4991
282	09:11:00	18.2853	13.6028	31.8881
283	09:11:00	19.0923	17.9405	37.0328
284	09:11:00	19.679	17.1749	36.8539
285	09:11:00	17.496	15.5637	33.0597
286	09:11:00	14.5175	14.6207	29.1382
287	09:11:00	15.4222	12.2747	27.6969
288	09:11:00	17.636	15.3462	32.9822
289	09:12:00	14.7009	13.5055	28.2065
290	09:12:00	19.92	13.4863	33.4063
291	09:13:00	19.4252	13.4299	32.8551
292	09:13:00	19.2139	13.1525	32.3664
293	09:13:00	16.5641	14.6883	31.2524
294	09:13:00	14.4746	12.8777	27.3523
295	09:13:00	17.5265	16.1982	33.7247
296	09:14:00	19.0128	14.7355	33.7483
297	09:14:00	18.6499	14.1323	32.7823
298	09:15:00	16.39	14.4013	30.7913
299	09:15:00	15.3999	16.7594	32.1593
300	09:15:00	14.1252	13.5581	27.6833
301	09:15:00	14.3444	16.4384	30.7829
302	09:15:00	16.5174	16.281	32.7984
303	09:16:00	16.4572	17.3631	33.8203
304	09:16:00	15.4125	15.1092	30.5217
305	09:16:00	18.7748	13.4295	32.2044
306	09:17:00	15.3473	15.1836	30.5309
307	09:17:00	16.6168	12.601	29.2178
308	09:17:00	15.9494	12.8352	28.7846
309	09:17:00	17.2222	12.1005	29.3227
310	09:17:00	16.5143	13.1197	29.634
311	09:17:00	15.5374	14.4563	29.9937
312	09:18:00	18.0755	15.7424	33.8179
313	09:19:00	19.7224	15.5644	35.2868
314	09:19:00	19.7512	15.3551	35.1063
315	09:19:00	17.5035	14.3184	31.8218
316	09:19:00	19.4882	13.1036	32.5918
317	09:19:00	16.533	12.6817	29.2147
318	09:23:00	17.2314	14.272	31.5034
319	09:24:00	16.1495	17.1493	33.2988
320	09:25:00	17.8168	16.7078	34.5246
321	09:25:00	16.1638	17.0614	33.2252
322	09:25:00	18.2346	17.1167	35.3513
323	09:25:00	14.2142	15.9898	30.204
324	09:25:00	18.1145	12.0897	30.2042
325	09:26:00	14.6495	13.1199	27.7694
326	09:26:00	16.0737	16.5714	32.6451
327	09:29:00	18.5073	17.9952	36.5025
328	09:30:00	18.7061	13.18	31.8861
329	09:31:00	17.7574	17.8876	35.645
330	09:31:00	18.2229	16.0889	34.3118
331	09:31:00	19.2785	14.1814	33.4599
332	09:31:00	19.8277	15.8061	35.6338
333	09:32:00	18.8173	14.2459	33.0631
334	09:32:00	17.5787	14.9245	32.5032
335	09:32:00	14.1791	16.079	30.2581
336	09:33:00	18.4979	14.491	32.989
337	09:33:00	17.8578	12.2893	30.1471
338	09:33:00	19.8002	16.8061	36.6063
339	09:33:00	19.9982	15.4712	35.4694
340	09:34:00	16.0567	15.9801	32.0368
341	09:35:00	14.7405	12.4933	27.2338
342	09:35:00	16.6566	15.1783	31.8348
343	09:37:00	18.3632	14.4147	32.7779
344	09:37:00	19.8101	15.9349	35.745
345	09:38:00	19.9775	13.3786	33.3561
346	09:39:00	14.3267	12.9573	27.284
347	09:41:00	18.5968	17.7215	36.3183
348	09:42:00	17.2163	16.2348	33.4512
349	09:43:00	15.9183	17.3606	33.2788
350	09:43:00	18.5844	17.7369	36.3212
351	09:43:00	15.9087	15.0946	31.0033
352	09:43:00	18.0546	13.3208	31.3754
353	09:49:00	19.9982	15.4678	35.4659
354	09:50:00	19.8066	16.3787	36.1854
355	09:50:00	16.1186	13.1032	29.2218
356	09:50:00	17.0105	17.0185	34.0291
357	09:51:00	14.7299	12.6206	27.3504
358	09:51:00	17.7465	13.9291	31.6755
359	09:53:00	19.0914	12.1866	31.278
360	09:54:00	14.1166	12.2802	26.3968
361	09:55:00	16.1312	14.1556	30.2868
362	09:55:00	15.0031	14.7959	29.799
363	09:57:00	18.0761	12.8696	30.9456
364	09:57:00	17.4881	13.2832	30.7713
365	09:59:00	15.2715	17.2829	32.5545
366	09:59:00	19.1286	13.1254	32.254
367	10:01:00	15.1347	12.384	27.5187
368	10:02:00	15.7848	14.3197	30.1044
369	10:09:00	16.6291	12.1646	28.7937
370	10:10:00	18.3088	14.3162	32.625
371	10:10:00	19.8484	15.8783	35.7267
372	10:11:00	18.8468	16.9169	35.7637
373	10:11:00	15.9421	12.3034	28.2455
374	10:12:00	18.5578	16.6056	35.1634
375	10:13:00	19.4862	17.4032	36.8894
376	10:13:00	15.9298	15.6265	31.5563
377	10:13:00	15.2455	16.9255	32.171
378	10:14:00	17.3597	16.6704	34.0302
379	10:14:00	19.8304	16.8658	36.6962
380	10:15:00	15.9882	13.9194	29.9076
381	10:15:00	19.7783	15.047	34.8252
382	10:17:00	19.697	16.1749	35.8719
383	10:17:00	18.8378	16.1319	34.9697
384	10:18:00	19.4353	12.6226	32.0579
385	10:19:00	18.4472	17.9138	36.361
386	10:19:00	19.4049	15.2057	34.6106
387	10:20:00	18.3306	12.4711	30.8017
388	10:20:00	19.8231	12.3362	32.1593
389	10:21:00	18.5412	13.4964	32.0375
390	10:21:00	15.7851	17.5323	33.3175
391	10:21:00	19.9013	16.5282	36.4295
392	10:23:00	16.877	14.2702	31.1473
393	10:23:00	16.3742	15.7353	32.1095
394	10:23:00	18.4221	15.6272	34.0494
395	10:23:00	14.2197	17.0088	31.2286
396	10:23:00	19.3245	12.935	32.2595
397	10:23:00	16.5529	12.2148	28.7677
398	10:25:00	14.1309	16.3873	30.5183
399	10:25:00	17.931	15.2685	33.1996
400	10:25:00	18.9524	13.1258	32.0782
401	10:25:00	17.5513	12.9628	30.5141
402	10:26:00	16.9858	15.4905	32.4763
403	10:26:00	17.3295	15.9915	33.321
404	10:27:00	16.3339	16.6371	32.971
405	10:27:00	16.2814	16.0561	32.3375
406	10:27:00	19.3542	17.3271	36.6812
407	10:27:00	16.9981	13.1461	30.1442
408	10:27:00	19.6605	17.1451	36.8056
409	10:27:00	15.3484	14.7218	30.0702
410	10:29:00	18.8843	14.4433	33.3276
411	10:29:00	16.6004	13.4052	30.0056
412	10:29:00	19.1158	14.6961	33.8119
413	10:29:00	19.6766	17.6255	37.3022
414	10:30:00	17.3775	17.4333	34.8108
415	10:30:00	18.0123	16.22	34.2323
416	10:31:00	14.2315	16.2376	30.469
417	10:31:00	18.1925	15.0255	33.2181
418	10:31:00	16.4859	13.2184	29.7043
419	10:31:00	17.9807	16.7318	34.7124
420	10:32:00	18.6609	15.6287	34.2896
421	10:33:00	15.2565	12.4911	27.7476
422	10:33:00	14.1699	14.6502	28.8201
423	10:34:00	16.4971	16.7127	33.2098
424	10:35:00	17.8067	15.5712	33.3779
425	10:41:00	17.5269	16.8621	34.389
426	10:41:00	14.8577	13.3755	28.2332
427	10:41:00	14.0743	13.7212	27.7956
428	10:41:00	19.7429	12.8932	32.6361
429	10:43:00	16.9439	12.1448	29.0887
430	10:44:00	15.2384	16.901	32.1393
431	10:44:00	16.1122	13.6592	29.7714
432	10:45:00	18.8675	15.6276	34.4951
433	10:45:00	19.5243	14.0294	33.5537
434	10:45:00	14.6319	17.7935	32.4254
435	10:45:00	17.5405	12.9179	30.4584
436	10:53:00	18.7217	13.32	32.0417
437	10:55:00	16.6505	12.713	29.3636
438	10:57:00	17.8693	15.9554	33.8247
439	10:58:00	15.9274	13.3048	29.2323
440	10:59:00	17.4159	17.0059	34.4218
441	10:59:00	14.5453	12.7224	27.2677
442	10:59:00	19.6228	13.9119	33.5347
443	10:59:00	14.2402	15.9312	30.1715
444	10:59:00	18.0984	12.2908	30.3892
445	10:59:00	18.6149	15.4174	34.0323
446	11:01:00	16.1215	16.0468	32.1683
447	11:01:00	19.4457	15.2546	34.7003
448	11:01:00	15.9038	13.9776	29.8814
449	11:03:00	16.3522	14.8675	31.2198
450	11:03:00	15.1939	17.7248	32.9187
451	11:04:00	16.1367	17.4604	33.5971
452	11:05:00	17.8208	17.6689	35.4897
453	11:05:00	17.487	14.7859	32.2728
454	11:05:00	18.5686	15.2392	33.8079
455	11:05:00	17.3766	14.3706	31.7471
456	11:05:00	16.9129	12.7921	29.7051
457	11:07:00	15.0674	17.2095	32.2769
458	11:07:00	19.3765	16.5206	35.8972
459	11:07:00	15.9423	15.0677	31.0099
460	11:13:00	19.3366	14.478	33.8146
461	11:14:00	16.1646	14.6137	30.7783
462	11:14:00	18.79	17.545	36.335
463	11:14:00	16.1603	12.421	28.5813
464	11:15:00	15.5841	14.7309	30.315
465	11:15:00	17.8853	14.1472	32.0324
466	11:16:00	14.7348	14.377	29.1118
467	11:16:00	17.5179	16.7021	34.22
468	11:16:00	18.3996	14.3325	32.7321
469	11:17:00	17.3793	17.6752	35.0545
470	11:17:00	14.6147	15.7909	30.4057
471	11:17:00	16.2407	15.4787	31.7195
472	11:19:00	16.797	17.9114	34.7084
473	11:25:00	15.5332	16.3194	31.8526
474	11:26:00	18.9848	12.4003	31.3851
475	11:26:00	16.021	15.9724	31.9934
476	11:27:00	16.6232	15.6174	32.2406
477	11:27:00	19.0324	13.1823	32.2148
478	11:27:00	16.1122	17.2375	33.3497
479	11:29:00	18.0883	17.0692	35.1576
480	11:29:00	17.1003	13.8423	30.9425
481	11:32:00	18.4831	12.9408	31.4239
482	11:32:00	18.3604	13.7201	32.0806
483	11:33:00	17.8041	13.1703	30.9744
484	11:33:00	15.7861	12.4171	28.2032
485	11:33:00	19.2809	15.9991	35.2801
486	11:34:00	18.3355	15.9433	34.2788
487	11:34:00	19.9747	15.0695	35.0442
488	11:35:00	17.391	14.7296	32.1207
489	11:35:00	18.9112	15.8884	34.7996
490	11:35:00	15.7313	17.2302	32.9615
491	11:35:00	16.0631	16.0453	32.1084
492	11:35:00	18.8861	16.1965	35.0827
493	11:36:00	19.373	13.5991	32.9721
494	11:36:00	16.8124	13.8848	30.6972
495	11:37:00	19.4948	14.3561	33.8509
496	11:37:00	18.3441	15.5289	33.873
497	11:37:00	16.4092	17.536	33.9452
498	11:37:00	19.4697	12.0802	31.5499
499	11:37:00	18.2361	14.3257	32.5618
500	11:38:00	19.9454	12.2285	32.174
501	11:43:00	18.2346	12.7788	31.0134
502	11:43:00	17.7889	12.8216	30.6106
503	11:43:00	18.8416	15.2041	34.0457
504	11:49:00	16.5923	16.7515	33.3439
505	11:49:00	17.4462	12.3421	29.7882
506	11:49:00	15.0677	14.9197	29.9874
507	11:49:00	17.1513	17.9951	35.1464
508	11:49:00	18.5648	12.7766	31.3413
509	11:50:00	16.8053	12.117	28.9223
510	11:50:00	19.2201	12.915	32.1351
511	11:53:00	15.8287	17.4349	33.2636
512	11:54:00	19.6563	12.0187	31.675
513	11:57:00	14.5784	16.1846	30.7631
514	11:58:00	15.5044	17.8883	33.3927
515	11:58:00	19.926	15.3125	35.2385
516	11:59:00	17.2288	15.0217	32.2505
517	11:59:00	14.1236	14.1873	28.3109
518	11:59:00	16.5134	12.0941	28.6075
519	11:59:00	16.6637	16.315	32.9787
520	12:01:00	19.6228	12.3671	31.9899
521	12:01:00	17.4112	17.447	34.8582
522	12:02:00	16.3634	15.359	31.7224
523	12:02:00	14.6142	12.5889	27.203
524	12:03:00	19.36	13.7434	33.1034
525	12:03:00	19.1639	17.517	36.6809
526	12:03:00	15.0201	12.1741	27.1943
527	12:04:00	16.4725	14.2045	30.677
528	12:04:00	15.5764	17.3025	32.8789
529	12:08:00	15.3085	15.8538	31.1623
530	12:08:00	17.6994	13.4305	31.1299
531	12:09:00	18.6065	17.7085	36.315
532	12:10:00	16.1243	14.7501	30.8744
533	12:10:00	18.4212	12.2996	30.7208
534	12:11:00	19.2782	13.7225	33.0007
535	12:12:00	19.5717	17.9555	37.5272
536	12:15:00	18.7781	16.6043	35.3824
537	12:16:00	15.856	17.0581	32.9141
538	12:17:00	16.656	16.1687	32.8247
539	12:17:00	16.7769	15.4029	32.1798
540	12:17:00	15.9849	13.0571	29.042
541	12:18:00	19.2478	15.856	35.1037
542	12:19:00	17.0032	17.6766	34.6798
543	12:19:00	15.4924	16.0601	31.5525
544	12:19:00	16.5945	16.8816	33.4761
545	12:19:00	15.0696	12.9752	28.0448
546	12:20:00	18.8325	12.599	31.4314
547	12:20:00	17.3822	12.2748	29.6571
548	12:21:00	15.0071	13.8174	28.8245
549	12:21:00	18.9392	15.8437	34.7829
550	12:22:00	17.8325	15.7109	33.5434
551	12:23:00	18.7543	13.5499	32.3041
552	12:23:00	15.1783	14.8765	30.0548
553	12:23:00	19.358	13.871	33.229
554	12:23:00	14.401	12.4495	26.8506
555	12:23:00	15.7103	13.5715	29.2817
556	12:24:00	15.9139	12.0015	27.9153
557	12:25:00	19.5706	13.2195	32.7901
558	12:25:00	14.815	17.3544	32.1694
559	12:26:00	16.388	16.6431	33.0311
560	12:27:00	16.8983	13.5196	30.4179
561	12:29:00	17.2334	12.1957	29.4291
562	12:31:00	14.9742	16.6417	31.6158
563	12:32:00	15.4783	15.7071	31.1853
564	12:32:00	17.8891	14.8261	32.7152
565	12:32:00	16.5808	14.9497	31.5305
566	12:33:00	18.6563	17.8566	36.513
567	12:33:00	15.2093	15.144	30.3533
568	12:34:00	16.5178	14.7346	31.2524
569	12:35:00	14.7718	16.1715	30.9433
570	12:35:00	19.222	12.5332	31.7552
571	12:35:00	17.9814	14.5376	32.5189
572	12:35:00	19.1333	16.935	36.0684
573	12:35:00	15.1109	12.4704	27.5813
574	12:35:00	14.7074	14.8069	29.5143
575	12:36:00	14.8425	16.591	31.4335
576	12:36:00	16.1256	12.9923	29.1178
577	12:36:00	14.8249	15.1268	29.9517
578	12:37:00	15.2386	17.9112	33.1498
579	12:37:00	14.991	17.3835	32.3745
580	12:37:00	14.1681	12.3278	26.4959
581	12:38:00	14.0881	17.9	31.9881
582	12:38:00	16.7099	13.4999	30.2097
583	12:38:00	14.4933	12.1545	26.6478
584	12:39:00	16.815	13.6161	30.4311
585	12:39:00	17.9797	14.5841	32.5638
586	12:39:00	19.6603	17.7321	37.3924
587	12:40:00	15.4034	16.803	32.2064
588	12:40:00	15.891	13.0401	28.9311
589	12:47:00	18.0627	13.9981	32.0608
590	12:47:00	19.2868	15.053	34.3398
591	12:48:00	17.4731	12.2868	29.7598
592	12:49:00	17.1133	15.8365	32.9498
593	12:49:00	15.2708	15.0946	30.3654
594	12:50:00	15.5319	15.6159	31.1478
595	12:50:00	15.6379	16.1162	31.7541
596	12:50:00	18.3797	14.5734	32.9531
597	12:51:00	16.7934	15.879	32.6724
598	12:51:00	17.1843	17.2741	34.4584
599	12:51:00	15.4711	14.1191	29.5903
600	12:52:00	18.1625	14.5954	32.7579
601	12:52:00	14.6407	12.8244	27.4651
602	12:52:00	16.9252	14.0876	31.0128
603	12:53:00	15.7857	16.6778	32.4635
604	12:53:00	14.4468	16.0739	30.5206
605	12:53:00	16.5841	16.4701	33.0542
606	12:53:00	19.2655	16.2782	35.5437
607	12:54:00	18.58	14.6108	33.1908
608	12:55:00	17.6476	15.101	32.7486
609	12:55:00	17.1508	15.8906	33.0414
610	12:55:00	14.3041	13.5698	27.874
611	12:55:00	15.5077	14.9008	30.4086
612	12:56:00	19.9454	17.2632	37.2086
613	12:57:00	15.3686	13.7242	29.0927
614	12:58:00	15.2508	14.8553	30.1061
615	12:59:00	17.0664	15.4469	32.5133
616	12:59:00	16.4773	12.1328	28.6101
617	12:59:00	14.9417	16.447	31.3888
618	12:59:00	16.6443	12.1234	28.7677
619	13:01:00	19.6838	15.0307	34.7144
620	13:01:00	14.822	16.1171	30.9391
621	13:01:00	17.5483	17.5807	35.129
622	13:01:00	15.2115	13.5865	28.7979
623	13:01:00	18.8971	13.6879	32.585
624	13:02:00	14.2135	12.0961	26.3096
625	13:03:00	16.9461	14.5205	31.4666
626	13:03:00	16.2979	17.9423	34.2402
627	13:03:00	17.81	15.6673	33.4773
628	13:03:00	16.9237	13.2961	30.2198
629	13:04:00	16.576	12.6749	29.251
630	13:04:00	17.8113	14.7126	32.5239
631	13:04:00	19.011	14.1675	33.1785
632	13:05:00	17.2508	13.8263	31.0771
633	13:06:00	18.3471	15.5967	33.9437
634	13:07:00	14.6129	14.5929	29.2057
635	13:08:00	15.1485	12.0396	27.188
636	13:08:00	18.5501	17.3249	35.875
637	13:08:00	17.2934	14.8014	32.0949
638	13:08:00	15.2981	14.75	30.048
639	13:08:00	14.3424	15.6406	29.983
640	13:09:00	17.7459	14.1442	31.8901
641	13:09:00	15.7906	13.9556	29.7463
642	13:10:00	18.2987	17.0083	35.307
643	13:11:00	19.6254	14.0283	33.6537
644	13:11:00	19.7601	14.5211	34.2812
645	13:11:00	14.0167	17.1231	31.1397
646	13:13:00	17.2477	15.8585	33.1062
647	13:17:00	16.5958	12.6823	29.2781
648	13:17:00	15.2979	14.1603	29.4582
649	13:17:00	14.3474	15.758	30.1053
650	13:17:00	18.5443	14.2294	32.7736
651	13:19:00	14.4779	13.9401	28.418
652	13:19:00	14.4256	17.6768	32.1024
653	13:19:00	14.3724	12.132	26.5045
654	13:19:00	15.054	13.9584	29.0124
655	13:24:00	14.7672	13.3362	28.1034
656	13:25:00	15.3781	14.3294	29.7074
657	13:25:00	14.2212	17.8815	32.1027
658	13:26:00	18.885	14.8979	33.783
659	13:27:00	18.6556	12.0302	30.6858
660	13:27:00	19.0365	13.4859	32.5224
661	13:28:00	18.883	17.3626	36.2456
662	13:28:00	19.1731	17.5979	36.771
663	13:28:00	19.4201	12.5131	31.9332
664	13:29:00	16.5086	16.2555	32.7641
665	13:29:00	19.2121	14.5053	33.7174
666	13:29:00	15.8196	15.4976	31.3172
667	13:29:00	18.9656	15.777	34.7426
668	13:31:00	18.2551	12.7262	30.9814
669	13:31:00	16.3032	14.849	31.1522
670	13:31:00	19.1136	13.5694	32.683
671	13:32:00	14.7063	17.139	31.8453
672	13:32:00	16.1933	13.2468	29.4401
673	13:32:00	18.9261	13.4484	32.3745
674	13:33:00	16.1783	17.3472	33.5255
675	13:40:00	19.9738	12.9037	32.8775
676	13:41:00	19.2214	17.1877	36.4091
677	13:44:00	18.706	14.3398	33.0457
678	13:47:00	16.1805	17.2787	33.4592
679	13:47:00	16.1415	15.0536	31.195
680	13:47:00	17.5967	17.62	35.2167
681	13:49:00	16.737	14.253	30.99
682	13:50:00	19.2384	14.3422	33.5806
683	13:52:00	19.6514	14.1534	33.8047
684	13:53:00	16.607	17.3516	33.9586
685	13:53:00	16.318	12.256	28.574
686	13:54:00	14.9663	15.8594	30.8257
687	13:54:00	18.1279	13.6588	31.7867
688	13:55:00	18.9737	16.7543	35.728
689	13:55:00	19.4964	14.0221	33.5185
690	13:56:00	17.5932	17.4472	35.0404
691	13:57:00	18.7741	15.812	34.5861
692	13:58:00	18.4205	14.8221	33.2426
693	13:59:00	14.1066	14.4039	28.5105
694	13:59:00	15.5936	14.0422	29.6359
695	13:59:00	17.227	16.3178	33.5447
696	13:59:00	15.8498	13.8978	29.7476
697	14:00:00	18.9955	17.005	36.0004
698	14:00:00	16.7677	13.938	30.7058
699	14:00:00	16.0706	13.9813	30.0519
700	14:01:00	18.5613	15.5046	34.0659
701	14:01:00	18.1147	14.4345	32.5492
702	14:01:00	18.7074	14.7716	33.479
703	14:02:00	15.1842	14.5018	29.686
704	14:02:00	15.9505	15.7208	31.6713
705	14:02:00	19.1755	17.933	37.1084
706	14:03:00	19.5871	17.3946	36.9817
707	14:03:00	19.1213	16.6029	35.7241
708	14:03:00	18.1257	17.5353	35.6609
709	14:04:00	19.5466	12.0558	31.6025
710	14:04:00	19.2167	12.5722	31.7889
711	14:05:00	19.7015	13.691	33.3926
712	14:05:00	18.8806	14.6205	33.5011
713	14:05:00	19.0885	13.1053	32.1937
714	14:05:00	17.2927	16.4415	33.7342
715	14:11:00	17.0056	17.2309	34.2365
716	14:11:00	17.4599	17.9615	35.4214
717	14:11:00	18.6052	16.9931	35.5983
718	14:12:00	18.7874	17.6678	36.4553
719	14:13:00	18.9608	15.0204	33.9813
720	14:15:00	14.5543	13.7769	28.3312
721	14:15:00	17.6088	15.2257	32.8344
722	14:16:00	17.4104	14.2416	31.6521
723	14:16:00	16.7018	14.5568	31.2586
724	14:16:00	14.9657	14.1713	29.1371
725	14:17:00	16.0765	14.6992	30.7757
726	14:17:00	15.084	14.8461	29.9301
727	14:17:00	19.8986	12.6801	32.5786
728	14:18:00	18.3753	16.9561	35.3313
729	14:19:00	15.8937	17.9877	33.8815
730	14:19:00	18.3668	14.7382	33.1051
731	14:19:00	17.2345	17.6814	34.9159
732	14:20:00	18.656	12.0729	30.7288
733	14:20:00	14.6667	13.8172	28.4839
734	14:20:00	15.7624	13.078	28.8404
735	14:21:00	18.2271	13.0628	31.2899
736	14:22:00	17.1653	13.0653	30.2306
737	14:22:00	17.5947	12.4104	30.005
738	14:22:00	14.8566	15.6461	30.5027
739	14:23:00	17.573	13.1388	30.7118
740	14:23:00	16.4566	17.0246	33.4812
741	14:23:00	18.0874	13.3896	31.477
742	14:23:00	17.2112	17.8837	35.0949
743	14:23:00	14.2102	15.6626	29.8728
744	14:24:00	17.8448	15.4586	33.3034
745	14:25:00	14.8172	12.9256	27.7429
746	14:25:00	15.9608	14.195	30.1557
747	14:26:00	16.281	13.67	29.951
748	14:26:00	19.2646	13.5138	32.7784
749	14:26:00	15.8915	15.8206	31.7121
750	14:27:00	14.0443	16.4498	30.4941
751	14:27:00	14.1855	15.7234	29.9089
752	14:27:00	18.8621	17.9903	36.8524
753	14:27:00	19.8336	15.2121	35.0457
754	14:28:00	16.012	13.6209	29.6329
755	14:29:00	14.9134	14.7467	29.66
756	14:32:00	14.7502	17.588	32.3382
757	14:34:00	14.0597	13.5857	27.6454
758	14:35:00	15.3433	17.4975	32.8408
759	14:35:00	17.838	16.6373	34.4753
760	14:35:00	18.3736	17.8202	36.1938
761	14:37:00	16.5416	17.783	34.3246
762	14:37:00	14.2139	12.4089	26.6228
763	14:38:00	19.1657	14.8433	34.0091
764	14:39:00	17.9131	16.0328	33.9459
765	14:39:00	15.3362	15.6939	31.0301
766	14:39:00	19.6499	13.8987	33.5486
767	14:39:00	15.223	16.0929	31.3159
768	14:40:00	17.1731	14.9677	32.1408
769	14:44:00	17.6778	17.3203	34.9981
770	14:46:00	17.0061	12.2847	29.2909
771	14:46:00	19.7722	15.4623	35.2345
772	14:47:00	14.3858	14.3035	28.6894
773	14:47:00	15.314	17.8976	33.2116
774	14:47:00	14.7066	12.0438	26.7504
775	14:48:00	17.5408	13.9738	31.5146
776	14:48:00	16.3713	12.618	28.9893
777	14:49:00	17.7768	13.7624	31.5393
778	14:49:00	17.1832	14.9576	32.1408
779	14:50:00	19.1546	12.9059	32.0604
780	14:51:00	18.4899	13.2032	31.6931
781	14:52:00	14.2723	12.6546	26.9269
782	14:52:00	19.9515	13.9586	33.91
783	14:53:00	19.6592	12.0075	31.6667
784	14:53:00	15.8258	12.1752	28.001
785	14:56:00	15.8827	13.1393	29.0221
786	14:56:00	15.761	13.6117	29.3727
787	14:57:00	19.8202	17.801	37.6211
788	14:58:00	18.0391	16.3134	34.3524
789	14:59:00	14.7608	14.8384	29.5992

## Sheet: Sheet3
Number	Arrival time	X1	X2	X3
1	08:00:00	19.8239	7.80917	27.6331			X1	X2	X3
2	08:00:00	20.6572	8.74816	29.4053		MEAN	18	8	26
3	08:00:00	16.3582	7.94748	24.3057
4	08:00:00	14.1948	8.02652	22.2214
5	08:01:00	19.234	8.58135	27.8154
6	08:01:00	16.3555	8.07114	24.4267
7	08:01:00	16.6141	8.5479	25.162
8	08:01:00	15.95	8.05185	24.0019
9	08:02:00	16.6671	8.42045	25.0875
10	08:02:00	17.1651	8.62517	25.7903
11	08:02:00	15.2505	7.22279	22.4733
12	08:03:00	19.6735	7.36366	27.0372
13	08:03:00	14.1135	7.43147	21.545
14	08:05:00	16.4295	7.88119	24.3107
15	08:06:00	14.2861	7.20057	21.4867
16	08:06:00	21.1584	8.35264	29.5111
17	08:07:00	14.6504	7.21711	21.8675
18	08:07:00	21.5473	7.70797	29.2553
19	08:07:00	17.6398	7.84494	25.4847
20	08:08:00	14.3071	7.01837	21.3255
21	08:08:00	15.5904	8.50597	24.0963
22	08:08:00	19.5212	8.73724	28.2584
23	08:08:00	19.4767	7.80856	27.2853
24	08:09:00	19.0971	8.75903	27.8561
25	08:09:00	17.5843	8.03446	25.6188
26	08:10:00	14.6531	8.96735	23.6204
27	08:11:00	16.1309	7.47206	23.603
28	08:11:00	14.8108	8.30467	23.1155
29	08:12:00	21.9268	8.99567	30.9224
30	08:12:00	21.6257	7.66805	29.2938
31	08:13:00	15.8563	7.4803	23.3366
32	08:13:00	15.7859	7.35878	23.1447
33	08:13:00	16.3148	8.36625	24.681
34	08:14:00	21.2253	8.64837	29.8737
35	08:14:00	16.6554	7.18867	23.844
36	08:14:00	18.9242	8.50835	27.4326
37	08:14:00	17.3109	7.42567	24.7366
38	08:15:00	17.9579	7.94986	25.9077
39	08:15:00	14.4363	7.83261	22.2689
40	08:15:00	20.2228	8.96606	29.1889
41	08:15:00	17.756	8.77874	26.5347
42	08:15:00	14.8028	8.02896	22.8317
43	08:16:00	19.7497	8.23173	27.9814
44	08:17:00	21.5666	8.70757	30.2742
45	08:17:00	19.3898	8.19456	27.5844
46	08:18:00	20.3588	7.48909	27.8479
47	08:18:00	17.35	7.84188	25.1918
48	08:18:00	17.0384	8.5656	25.604
49	08:18:00	14.9204	8.57482	23.4953
50	08:18:00	15.6297	8.42717	24.0569
51	08:19:00	14.8386	8.96735	23.806
52	08:19:00	15.9947	8.84301	24.8377
53	08:19:00	19.7997	8.36296	28.1627
54	08:19:00	19.7018	8.45488	28.1567
55	08:19:00	18.6337	8.94562	27.5793
56	08:19:00	20.1547	8.00888	28.1636
57	08:20:00	17.9506	7.70779	25.6583
58	08:20:00	21.5605	7.45906	29.0196
59	08:20:00	19.5165	8.11734	27.6339
60	08:20:00	19.9587	8.03824	27.9969
61	08:21:00	17.6971	8.69311	26.3902
62	08:21:00	21.2986	8.16227	29.4608
63	08:21:00	18.0089	8.39402	26.4029
64	08:22:00	15.4388	7.95926	23.398
65	08:22:00	18.1495	8.94604	27.0956
66	08:22:00	19.9655	8.54686	28.5124
67	08:23:00	19.8268	8.23582	28.0627
68	08:23:00	14.8577	8.17002	23.0277
69	08:23:00	18.2899	8.93762	27.2275
70	08:23:00	17.3053	7.20484	24.5101
71	08:24:00	15.6626	8.85186	24.5145
72	08:24:00	16.3612	7.08692	23.4481
73	08:24:00	21.0134	8.28636	29.2998
74	08:25:00	16.6383	7.67623	24.3145
75	08:25:00	19.5453	7.4358	26.9811
76	08:25:00	21.897	8.68841	30.5854
77	08:26:00	20.3701	7.37867	27.7487
78	08:26:00	16.1297	8.83764	24.9673
79	08:26:00	20.0292	8.24943	28.2787
80	08:26:00	16.6502	8.51463	25.1649
81	08:26:00	20.2619	7.61849	27.8804
82	08:27:00	17.7018	7.40455	25.1063
83	08:27:00	14.46	7.36561	21.8256
84	08:28:00	19.2431	8.68755	27.9306
85	08:28:00	16.8424	8.61724	25.4596
86	08:28:00	16.836	7.60964	24.4457
87	08:29:00	20.5708	7.88473	28.4555
88	08:29:00	15.9503	7.51265	23.4629
89	08:29:00	16.869	7.63912	24.5081
90	08:30:00	20.5144	8.1185	28.6329
91	08:30:00	19.653	7.43556	27.0886
92	08:30:00	20.1813	8.2255	28.4068
93	08:30:00	16.2584	7.61165	23.87
94	08:31:00	16.5526	7.24702	23.7996
95	08:31:00	21.5593	8.77459	30.3339
96	08:32:00	14.4766	8.44456	22.9211
97	08:32:00	19.0956	7.01575	26.1114
98	08:33:00	21.5749	8.5418	30.1167
99	08:33:00	21.7815	7.2945	29.076
100	08:33:00	16.2711	8.89477	25.1658
101	08:33:00	21.3457	7.96713	29.3128
102	08:34:00	18.8771	7.78585	26.663
103	08:35:00	16.8578	8.25645	25.1142
104	08:35:00	16.6717	8.96203	25.6337
105	08:35:00	15.5191	7.80111	23.3202
106	08:35:00	17.4315	7.4933	24.9248
107	08:35:00	16.3587	7.55635	23.9151
108	08:36:00	17.5025	7.64266	25.1452
109	08:36:00	20.5402	8.47472	29.015
110	08:36:00	19.2834	7.95462	27.238
111	08:37:00	17.7008	8.83984	26.5406
112	08:37:00	19.8627	7.45033	27.3131
113	08:37:00	17.0667	7.09674	24.1635
114	08:38:00	14.5855	8.89471	23.4802
115	08:38:00	18.037	8.77667	26.8137
116	08:38:00	21.4529	7.84152	29.2944
117	08:39:00	16.5169	7.90017	24.4171
118	08:39:00	15.5271	8.80743	24.3346
119	08:39:00	21.4773	7.30805	28.7853
120	08:39:00	19.9155	7.72396	27.6394
121	08:39:00	16.0445	8.96753	25.012
122	08:40:00	16.3992	8.02799	24.4272
123	08:40:00	19.8862	8.67931	28.5655
124	08:40:00	15.4417	7.60903	23.0507
125	08:40:00	19.7216	8.02335	27.745
126	08:41:00	19.0534	8.60643	27.6598
127	08:41:00	17.5091	8.06961	25.5788
128	08:41:00	17.8932	8.9715	26.8647
129	08:41:00	14.1702	8.60533	22.7755
130	08:42:00	19.0009	7.04376	26.0446
131	08:42:00	21.6767	7.63271	29.3095
132	08:42:00	19.6896	7.37849	27.0681
133	08:43:00	14.9014	8.92694	23.8283
134	08:43:00	19.4013	8.95502	28.3563
135	08:43:00	21.8357	8.75976	30.5954
136	08:43:00	19.7116	8.95105	28.6626
137	08:44:00	15.6036	8.74358	24.3471
138	08:44:00	16.192	7.71902	23.911
139	08:44:00	15.1607	8.377	23.5377
140	08:45:00	19.4711	8.71929	28.1904
141	08:46:00	20.6369	8.53569	29.1726
142	08:46:00	21.6106	8.18046	29.791
143	08:46:00	20.9922	8.09207	29.0842
144	08:46:00	20.7946	8.43571	29.2304
145	08:46:00	16.9784	8.32066	25.299
146	08:47:00	21.3533	7.46437	28.8176
147	08:47:00	14.3528	7.99979	22.3526
148	08:47:00	18.2738	8.40703	26.6808
149	08:48:00	17.8724	8.40556	26.278
150	08:48:00	20.6291	7.96658	28.5957
151	08:48:00	16.7928	7.9603	24.7531
152	08:48:00	15.7315	8.90881	24.6403
153	08:48:00	18.4328	7.39467	25.8274
154	08:49:00	18.3502	8.58263	26.9329
155	08:50:00	18.8119	8.16337	26.9753
156	08:50:00	19.9531	7.74404	27.6971
157	08:51:00	19.4484	7.7626	27.211
158	08:51:00	16.7174	7.23688	23.9543
159	08:51:00	20.111	7.78945	27.9005
160	08:52:00	16.933	7.50911	24.4421
161	08:52:00	15.6414	8.30699	23.9484
162	08:52:00	17.4408	8.77606	26.2168
163	08:53:00	21.9214	7.58113	29.5025
164	08:54:00	19.8886	7.1294	27.018
165	08:54:00	16.6312	7.79202	24.4232
166	08:54:00	15.8563	7.28706	23.1433
167	08:55:00	17.6612	7.13764	24.7989
168	08:55:00	18.287	7.22633	25.5133
169	08:55:00	20.8469	7.09644	27.9433
170	08:55:00	16.1798	8.90454	25.0843
171	08:55:00	16.1715	8.74395	24.9154
172	08:56:00	21.1408	7.8796	29.0204
173	08:56:00	18.6464	8.17747	26.8238
174	08:57:00	15.1524	8.16794	23.3203
175	08:57:00	15.7798	8.54772	24.3276
176	08:57:00	15.8155	8.34617	24.1617
177	08:58:00	16.8888	7.16364	24.0524
178	08:58:00	17.327	7.99301	25.32
179	08:58:00	19.4408	8.89673	28.3376
180	08:59:00	19.6071	7.29859	26.9057
181	08:59:00	17.2076	7.8898	25.0974
182	09:00:00	21.2449	8.31828	29.5631
183	09:00:00	17.2066	8.64855	25.8552
184	09:01:00	21.3305	7.14582	28.4764
185	09:01:00	20.2385	7.1847	27.4232
186	09:01:00	15.7523	7.48988	23.2421
187	09:02:00	18.2755	7.26527	25.5408
188	09:02:00	14.1777	8.99823	23.176
189	09:02:00	20.0497	8.22642	28.2762
190	09:02:00	21.7104	7.44765	29.1581
191	09:03:00	18.8664	7.50679	26.3731
192	09:03:00	21.0901	7.83944	28.9295
193	09:03:00	21.0268	7.2754	28.3022
194	09:03:00	18.3417	8.77416	27.1158
195	09:04:00	20.1733	8.53276	28.706
196	09:04:00	17.8934	8.46843	26.3619
197	09:05:00	17.4588	8.10007	25.5589
198	09:05:00	21.4712	8.66924	30.1404
199	09:06:00	14.6485	8.22855	22.877
200	09:07:00	15.4546	7.77291	23.2275
201	09:07:00	16.0784	7.40535	23.4838
202	09:07:00	16.9046	7.91354	24.8182
203	09:08:00	14.8621	8.56584	23.4279
204	09:09:00	14.0989	7.89767	21.9966
205	09:09:00	17.8048	7.5782	25.383
206	09:09:00	16.2003	7.88235	24.0826
207	09:09:00	19.1908	8.81066	28.0015
208	09:10:00	19.5446	7.86978	27.4144
209	09:10:00	14.9407	8.06192	23.0026
210	09:10:00	18.0795	7.67257	25.752
211	09:11:00	20.5839	8.39183	28.9758
212	09:11:00	17.6024	8.24332	25.8457
213	09:11:00	16.0711	7.67171	23.7428
214	09:12:00	14.728	8.40587	23.1339
215	09:12:00	16.6588	8.24235	24.9011
216	09:13:00	16.8936	8.32627	25.2199
217	09:13:00	18.9164	7.16437	26.0808
218	09:13:00	18.2396	8.76983	27.0095
219	09:14:00	15.3731	8.42503	23.7981
220	09:15:00	16.8292	8.55174	25.3809
221	09:16:00	15.387	8.37425	23.7613
222	09:18:00	14.448	8.86029	23.3083
223	09:18:00	18.5272	8.85693	27.3842
224	09:18:00	18.1083	7.55647	25.6648
225	09:18:00	21.0937	7.22797	28.3217
226	09:19:00	19.401	8.38621	27.7873
227	09:19:00	17.3409	8.94311	26.284
228	09:20:00	20.9797	8.52873	29.5084
229	09:20:00	21.5583	8.95117	30.5095
230	09:22:00	17.724	8.30119	26.0252
231	09:22:00	14.3623	8.93335	23.2957
232	09:23:00	16.5213	8.38804	24.9094
233	09:26:00	19.3791	8.77807	28.1571
234	09:26:00	14.126	7.92251	22.0485
235	09:26:00	17.9535	8.81396	26.7674
236	09:26:00	20.1843	8.35984	28.5441
237	09:26:00	18.599	8.47862	27.0776
238	09:27:00	17.2948	8.60167	25.8965
239	09:27:00	15.6021	7.54738	23.1495
240	09:29:00	16.8507	7.50697	24.3576
241	09:30:00	18.527	8.01382	26.5408
242	09:30:00	19.4325	8.00735	27.4399
243	09:31:00	16.3155	8.47197	24.7875
244	09:33:00	18.6608	7.78066	26.4415
245	09:33:00	21.2624	8.63262	29.895
246	09:33:00	14.6824	8.08524	22.7676
247	09:34:00	16.338	7.67385	24.0118
248	09:35:00	16.8529	8.15354	25.0064
249	09:36:00	21.1721	8.72277	29.8949
250	09:37:00	15.6976	8.755	24.4526
251	09:39:00	18.4506	7.1449	25.5955
252	09:39:00	20.8703	8.39726	29.2676
253	09:39:00	20.572	8.72808	29.3001
254	09:40:00	15.597	8.4088	24.0058
255	09:40:00	15.0957	7.53761	22.6334
256	09:41:00	21.9822	8.06711	30.0493
257	09:41:00	15.8597	8.44456	24.3042
258	09:42:00	14.5657	7.2729	21.8386
259	09:42:00	17.5821	8.3303	25.9124
260	09:43:00	18.6725	7.25611	25.9286
261	09:43:00	14.353	7.00787	21.3609
262	09:43:00	18.3434	8.69512	27.0385
263	09:45:00	17.6171	8.21531	25.8324
264	09:45:00	21.0439	8.68157	29.7255
265	09:46:00	18.0785	8.88507	26.9636
266	09:47:00	15.8538	8.42009	24.2739
267	09:47:00	19.4157	7.52187	26.9376
268	09:47:00	19.4841	7.665	27.1491
269	09:47:00	18.7648	8.18198	26.9468
270	09:48:00	19.2272	8.91607	28.1433
271	09:48:00	20.6408	7.48701	28.1278
272	09:48:00	18.8532	7.57076	26.4239
273	09:49:00	20.2897	8.58055	28.8703
274	09:49:00	21.4585	8.81433	30.2728
275	09:49:00	16.4188	8.18638	24.6052
276	09:50:00	19.4323	7.26276	26.6951
277	09:50:00	20.8296	7.21638	28.0459
278	09:50:00	18.9616	8.52495	27.4865
279	09:51:00	16.6842	7.93777	24.6219
280	09:51:00	21.8901	8.14389	30.034
281	09:51:00	18.9604	7.81155	26.7719
282	09:52:00	18.2606	8.0903	26.3509
283	09:53:00	15.1031	7.99002	23.0931
284	09:53:00	17.5133	7.33992	24.8532
285	09:55:00	15.9651	7.37239	23.3375
286	09:55:00	14.0728	8.33976	22.4125
287	09:55:00	19.8237	7.30909	27.1328
288	09:56:00	16.9554	8.5905	25.5459
289	09:56:00	14.5925	7.76724	22.3598
290	09:57:00	18.0336	7.40742	25.441
291	09:57:00	20.3056	7.27491	27.5805
292	09:59:00	14.7476	7.40901	22.1566
293	09:59:00	18.5175	8.49535	27.0128
294	10:00:00	21.3078	7.6758	28.9836
295	10:00:00	16.4769	7.10041	23.5773
296	10:01:00	14.8282	8.07584	22.904
297	10:01:00	16.7569	7.9592	24.7161
298	10:01:00	18.3483	7.20753	25.5558
299	10:02:00	16.4698	7.78591	24.2557
300	10:02:00	14.3362	7.02466	21.3609
301	10:02:00	21.2888	7.55397	28.8428
302	10:03:00	15.0381	8.72845	23.7666
303	10:03:00	17.1837	7.42103	24.6047
304	10:04:00	14.9209	8.18668	23.1076
305	10:05:00	14.1218	7.88546	22.0073
306	10:05:00	20.4797	8.22282	28.7025
307	10:05:00	17.9269	7.64693	25.5738
308	10:05:00	14.8172	8.85418	23.6713
309	10:06:00	16.0716	7.4294	23.501
310	10:06:00	17.6686	8.20591	25.8745
311	10:06:00	17.3866	8.09122	25.4778
312	10:07:00	18.9362	7.62587	26.5621
313	10:07:00	21.4863	8.94494	30.4313
314	10:07:00	16.3133	7.73336	24.0467
315	10:07:00	20.1767	8.58769	28.7644
316	10:09:00	20.2216	8.99756	29.2192
317	10:10:00	19.1789	7.95413	27.133
318	10:10:00	15.042	8.21238	23.2544
319	10:10:00	19.2133	7.99411	27.2074
320	10:11:00	21.5227	8.15836	29.6811
321	10:11:00	19.8097	8.601	28.4107
322	10:11:00	16.2513	7.07538	23.3267
323	10:11:00	20.1694	7.42	27.5894
324	10:13:00	19.2301	8.55815	27.7883
325	10:15:00	21.9749	7.20106	29.1759
326	10:15:00	16.846	8.38041	25.2264
327	10:16:00	18.2567	8.67711	26.9338
328	10:17:00	17.9315	7.80581	25.7373
329	10:17:00	21.2444	8.79595	30.0403
330	10:18:00	14.1182	8.39872	22.5169
331	10:18:00	17.5865	7.76473	25.3513
332	10:18:00	21.3291	8.46275	29.7918
333	10:18:00	18.4071	7.02283	25.4299
334	10:19:00	14.019	7.25404	21.2731
335	10:19:00	19.3578	8.20341	27.5612
336	10:19:00	20.6735	7.29261	27.9662
337	10:20:00	19.1659	8.6148	27.7807
338	10:20:00	17.0685	8.67479	25.7432
339	10:20:00	21.123	8.02799	29.151
340	10:21:00	21.9663	7.53182	29.4981
341	10:21:00	21.5378	8.84051	30.3783
342	10:23:00	17.1573	8.92163	26.079
343	10:23:00	17.3846	7.25373	24.6384
344	10:24:00	21.1733	7.74068	28.914
345	10:25:00	15.2051	7.19947	22.4046
346	10:26:00	20.4909	8.95422	29.4451
347	10:26:00	19.7668	7.62789	27.3947
348	10:27:00	16.7081	7.80013	24.5082
349	10:29:00	21.0737	7.68276	28.7565
350	10:30:00	15.92	8.89813	24.8181
351	10:30:00	15.0159	7.47792	22.4938
352	10:30:00	16.4276	7.61501	24.0426
353	10:31:00	19.2787	8.91302	28.1917
354	10:31:00	15.9166	8.87494	24.7915
355	10:32:00	15.0811	7.47114	22.5522
356	10:32:00	16.3953	7.08673	23.4821
357	10:33:00	17.899	8.47533	26.3744
358	10:33:00	19.4362	7.25861	26.6948
359	10:33:00	21.5207	8.0961	29.6168
360	10:34:00	20.6606	8.91888	29.5795
361	10:34:00	14.6209	8.75317	23.374
362	10:35:00	15.9244	8.41984	24.3442
363	10:35:00	18.4867	8.67949	27.1662
364	10:35:00	15.2998	8.81561	24.1155
365	10:35:00	15.6063	8.57933	24.1856
366	10:35:00	17.7108	7.02087	24.7317
367	10:36:00	16.5399	8.75066	25.2905
368	10:36:00	21.9797	8.63915	30.6189
369	10:36:00	15.8143	8.01688	23.8311
370	10:36:00	16.0469	8.92456	24.9715
371	10:38:00	21.5405	7.56624	29.1068
372	10:38:00	16.2794	7.08533	23.3647
373	10:39:00	17.0262	8.58098	25.6072
374	10:39:00	16.0313	7.77792	23.8092
375	10:39:00	14.8679	8.60759	23.4755
376	10:40:00	20.0331	7.44185	27.475
377	10:41:00	19.822	8.21445	28.0364
378	10:41:00	21.678	7.33528	29.0132
379	10:41:00	19.2194	8.86309	28.0825
380	10:41:00	16.9354	8.99054	25.9259
381	10:42:00	17.7611	7.33033	25.0914
382	10:43:00	14.3733	8.5811	22.9544
383	10:43:00	16.2342	7.70827	23.9425
384	10:45:00	16.6646	7.61708	24.2817
385	10:45:00	18.0172	7.23298	25.2502
386	10:46:00	19.9765	7.7167	27.6932
387	10:47:00	14.1997	7.19636	21.3961
388	10:47:00	20.7692	8.19077	28.96
389	10:48:00	20.7143	7.23048	27.9448
390	10:48:00	19.8073	8.07273	27.88
391	10:49:00	16.0831	8.57085	24.6539
392	10:49:00	15.5713	8.2747	23.846
393	10:50:00	21.2168	7.75124	28.968
394	10:51:00	16.776	8.00967	24.7856
395	10:52:00	18.1408	8.81384	26.9546
396	10:52:00	17.337	7.73214	25.0692
397	10:53:00	15.6224	7.77657	23.3989
398	10:54:00	19.9045	7.86917	27.7736
399	10:54:00	21.3572	8.04172	29.3989
400	10:55:00	14.9585	7.78921	22.7477
401	10:56:00	17.7098	7.90292	25.6128
402	10:57:00	18.4877	8.03903	26.5267
403	10:57:00	17.9623	7.56105	25.5233
404	10:58:00	19.4074	8.11686	27.5242
405	10:58:00	19.5866	7.34468	26.9313
406	10:58:00	21.144	7.19337	28.3374
407	10:58:00	15.2759	7.39729	22.6732
408	10:59:00	17.1969	7.4955	24.6924
409	11:00:00	16.2916	8.19144	24.483
410	11:00:00	15.0088	8.77166	23.7805
411	11:00:00	19.13	7.10816	26.2382
412	11:01:00	21.1169	8.62371	29.7406
413	11:01:00	18.6027	7.23127	25.8339
414	11:01:00	16.3175	8.75793	25.0754
415	11:02:00	15.1197	8.69549	23.8151
416	11:02:00	15.4778	8.63402	24.1119
417	11:02:00	14.2927	8.65343	22.9462
418	11:03:00	19.6283	8.82385	28.4522
419	11:03:00	21.9336	7.42628	29.3599
420	11:03:00	21.1264	7.87838	29.0048
421	11:04:00	18.0941	7.94186	26.036
422	11:04:00	16.9373	7.89737	24.8347
423	11:05:00	15.0088	7.37727	22.3861
424	11:05:00	21.4714	8.54582	30.0172
425	11:06:00	18.6117	8.27317	26.8849
426	11:06:00	21.9329	8.21946	30.1523
427	11:07:00	18.7694	7.51405	26.2835
428	11:07:00	14.7781	7.67391	22.452
429	11:07:00	18.442	7.73037	26.1724
430	11:07:00	14.6409	8.95184	23.5927
431	11:07:00	21.6865	7.11817	28.8047
432	11:08:00	21.9797	8.11832	30.0981
433	11:08:00	15.7449	8.64641	24.3913
434	11:08:00	21.7126	7.39772	29.1104
435	11:09:00	20.4221	8.37431	28.7964
436	11:09:00	19.2504	8.0408	27.2912
437	11:10:00	19.517	7.38801	26.905
438	11:10:00	15.5987	8.89904	24.4977
439	11:11:00	15.2979	8.93005	24.2279
440	11:11:00	16.5968	8.48033	25.0771
441	11:11:00	18.8195	7.89462	26.7141
442	11:12:00	15.869	7.47084	23.3398
443	11:12:00	15.3443	8.2407	23.585
444	11:13:00	19.7148	7.56746	27.2822
445	11:13:00	14.2095	7.28248	21.492
446	11:13:00	19.9191	8.23759	28.1567
447	11:14:00	19.1745	8.51225	27.6867
448	11:14:00	16.3616	8.94733	25.309
449	11:14:00	15.6231	8.82897	24.4521
450	11:15:00	18.3195	7.73196	26.0514
451	11:15:00	21.9399	8.05393	29.9939
452	11:15:00	20.4929	8.97046	29.4633
453	11:15:00	18.9626	8.64696	27.6095
454	11:16:00	18.0551	7.11975	25.1748
455	11:16:00	14.6121	7.85366	22.4657
456	11:17:00	19.4164	8.21702	27.6334
457	11:17:00	17.6361	7.36427	25.0004
458	11:17:00	16.9046	8.41301	25.3176
459	11:17:00	17.8434	7.18873	25.0321
460	11:18:00	17.2113	7.91476	25.126
461	11:18:00	21.3017	7.1189	28.4206
462	11:19:00	20.2114	8.73406	28.9454
463	11:19:00	20.6547	7.08399	27.7387
464	11:19:00	19.662	8.81445	28.4765
465	11:19:00	18.0621	7.18329	25.2454
466	11:19:00	19.2941	8.69243	27.9865
467	11:20:00	18.2025	7.43025	25.6328
468	11:20:00	17.9589	7.08429	25.0432
469	11:20:00	20.3666	8.52983	28.8965
470	11:20:00	14.749	7.93814	22.6872
471	11:21:00	18.8737	8.57537	27.449
472	11:21:00	16.4139	8.78729	25.2012
473	11:21:00	18.8605	8.65069	27.5112
474	11:22:00	19.8928	7.95285	27.8456
475	11:22:00	14.9583	7.20045	22.1587
476	11:23:00	17.4425	7.50197	24.9445
477	11:24:00	16.4429	8.9436	25.3865
478	11:24:00	15.5936	7.14179	22.7353
479	11:24:00	19.1505	7.29377	26.4443
480	11:25:00	17.0597	8.65136	25.711
481	11:25:00	14.7754	7.9769	22.7523
482	11:26:00	15.7469	8.28928	24.0362
483	11:26:00	17.1275	8.03488	25.1624
484	11:27:00	20.1437	7.10022	27.244
485	11:27:00	21.4931	8.9458	30.4389
486	11:28:00	14.6389	7.43959	22.0785
487	11:29:00	18.4574	7.40101	25.8584
488	11:29:00	16.7137	7.58565	24.2994
489	11:29:00	14.3696	8.63256	23.0022
490	11:30:00	15.4515	8.26658	23.718
491	11:30:00	16.0836	7.30921	23.3928
492	11:30:00	16.4742	8.54118	25.0154
493	11:31:00	18.6869	8.18296	26.8699
494	11:32:00	15.1565	8.99371	24.1502
495	11:32:00	20.6389	7.10572	27.7446
496	11:33:00	18.8744	8.87811	27.7525
497	11:33:00	18.0543	7.01221	25.0665
498	11:33:00	17.0545	7.92746	24.982
499	11:33:00	19.8371	7.2157	27.0528
500	11:33:00	15.9332	8.2869	24.2201
501	11:33:00	14.9341	8.15146	23.0856
502	11:34:00	18.1989	8.66674	26.8656
503	11:34:00	21.1924	7.76553	28.9579
504	11:34:00	17.0804	8.62011	25.7005
505	11:34:00	17.1195	8.34874	25.4682
506	11:35:00	18.965	7.05017	26.0152
507	11:35:00	20.3176	7.98996	28.3075
508	11:35:00	17.2628	8.91998	26.1828
509	11:35:00	18.4147	7.2364	25.6511
510	11:35:00	18.0072	8.9046	26.9118
511	11:36:00	21.0498	7.23792	28.2877
512	11:36:00	17.5663	7.65279	25.2191
513	11:37:00	21.7678	8.87707	30.6449
514	11:37:00	15.8582	8.65642	24.5146
515	11:37:00	21.655	7.38722	29.0422
516	11:37:00	19.6044	8.71361	28.318
517	11:38:00	21.1101	8.00107	29.1111
518	11:38:00	14.4177	7.86911	22.2868
519	11:38:00	21.3594	7.48262	28.842
520	11:39:00	14.9195	8.76171	23.6812
521	11:40:00	14.1431	8.24833	22.3914
522	11:41:00	19.5829	7.76894	27.3519
523	11:41:00	17.4606	8.4091	25.8697
524	11:41:00	18.6549	8.45195	27.1069
525	11:42:00	18.3348	8.72576	27.0606
526	11:42:00	18.2677	8.82122	27.0889
527	11:43:00	15.2659	8.4124	23.6783
528	11:43:00	16.7364	7.12214	23.8585
529	11:44:00	18.3637	8.19419	26.5578
530	11:44:00	17.066	7.41987	24.4859
531	11:44:00	21.1089	7.28004	28.3889
532	11:45:00	19.8239	7.50056	27.3245
533	11:46:00	17.2687	7.19666	24.4653
534	11:47:00	17.8011	8.75335	26.5545
535	11:47:00	16.6932	7.99503	24.6882
536	11:48:00	21.2776	7.9949	29.2725
537	11:48:00	15.552	7.44044	22.9925
538	11:48:00	17.2203	7.90786	25.1282
539	11:49:00	21.0175	7.67421	28.6918
540	11:49:00	20.3884	7.12647	27.5148
541	11:49:00	18.4855	8.74548	27.231
542	11:49:00	18.0761	8.2725	26.3486
543	11:50:00	14.1238	8.60491	22.7287
544	11:50:00	20.1259	7.67098	27.7969
545	11:50:00	15.8672	8.8717	24.7389
546	11:51:00	18.8505	7.30641	26.1569
547	11:51:00	20.9297	7.19147	28.1211
548	11:51:00	16.65	7.06873	23.7187
549	11:52:00	18.4867	8.53789	27.0246
550	11:52:00	17.3697	8.73302	26.1028
551	11:53:00	17.3819	7.62435	25.0063
552	11:54:00	17.8409	7.66738	25.5083
553	11:54:00	15.5359	8.94458	24.4805
554	11:55:00	19.5585	7.22138	26.7799
555	11:55:00	21.195	8.08451	29.2795
556	11:55:00	20.0913	7.35859	27.4498
557	11:56:00	17.2315	8.11289	25.3444
558	11:56:00	16.5858	8.61937	25.2051
559	11:57:00	21.4131	8.29539	29.7085
560	11:57:00	20.6169	8.17234	28.7892
561	11:57:00	14.8828	7.35267	22.2355
562	11:58:00	17.6507	7.79897	25.4497
563	11:58:00	21.0512	8.23508	29.2863
564	11:59:00	18.5314	7.3899	25.9213
565	11:59:00	14.6685	8.17191	22.8404
566	11:59:00	21.6599	7.17878	28.8387
567	12:00:00	15.0662	8.8211	23.8873
568	12:00:00	17.9371	8.74029	26.6774
569	12:00:00	17.3629	8.94012	26.303
570	12:00:00	15.0437	7.98349	23.0272
571	12:01:00	17.9039	8.38054	26.2845
572	12:01:00	18.2824	8.2393	26.5217
573	12:01:00	20.267	7.61776	27.8848
574	12:01:00	14.9661	7.30464	22.2707
575	12:02:00	18.8754	7.71743	26.5928
576	12:02:00	21.2322	8.23759	29.4697
577	12:02:00	17.5919	7.86557	25.4575
578	12:03:00	21.1711	7.02503	28.1961
579	12:03:00	19.6103	7.59072	27.201
580	12:03:00	15.3064	8.23661	23.543
581	12:04:00	19.5473	8.84381	28.3911
582	12:04:00	15.7234	7.66848	23.3919
583	12:04:00	15.8399	7.41462	23.2545
584	12:04:00	15.5342	8.03769	23.5719
585	12:05:00	18.3786	8.01669	26.3952
586	12:05:00	17.8885	7.23762	25.1262
587	12:05:00	21.7578	8.99426	30.7521
588	12:06:00	15.3711	7.78512	23.1563
589	12:06:00	17.6131	7.27265	24.8858
590	12:06:00	21.4018	8.10343	29.5053
591	12:07:00	15.2066	8.1088	23.3154
592	12:07:00	16.1351	8.46641	24.6015
593	12:07:00	20.7548	7.67379	28.4286
594	12:07:00	21.3813	8.00668	29.388
595	12:08:00	21.9473	7.75497	29.7022
596	12:09:00	15.2056	7.43202	22.6376
597	12:09:00	15.6829	7.146	22.8289
598	12:09:00	14.1282	8.23673	22.3649
599	12:09:00	17.2506	7.86331	25.1139
600	12:10:00	14.2407	8.4973	22.738
601	12:10:00	19.0072	8.42418	27.4314
602	12:10:00	17.0702	7.04694	24.1171
603	12:10:00	15.0728	7.29896	22.3717
604	12:10:00	16.6576	7.18854	23.8461
605	12:11:00	16.6202	7.56276	24.183
606	12:11:00	16.0933	7.37263	23.466
607	12:11:00	15.0557	8.96088	24.0166
608	12:11:00	19.6296	8.69683	28.3264
609	12:11:00	16.7091	8.32603	25.0351
610	12:11:00	15.5171	8.91046	24.4276
611	12:12:00	17.6048	7.79061	25.3955
612	12:12:00	17.849	7.10028	24.9493
613	12:13:00	19.4653	8.76891	28.2342
614	12:13:00	17.9574	7.62526	25.5827
615	12:13:00	17.298	8.50438	25.8023
616	12:13:00	16.3062	7.41981	23.726
617	12:14:00	15.7508	7.32252	23.0733
618	12:14:00	21.3325	8.74407	30.0766
619	12:14:00	16.8692	8.85949	25.7287
620	12:14:00	21.3325	7.06775	28.4003
621	12:14:00	18.9662	8.69591	27.6621
622	12:15:00	20.2568	8.30131	28.5581
623	12:15:00	20.0244	7.26905	27.2934
624	12:15:00	15.1599	8.25498	23.4149
625	12:16:00	18.3715	8.90606	27.2775
626	12:16:00	19.0797	7.29737	26.3771
627	12:16:00	21.3301	8.57677	29.9068
628	12:17:00	19.2475	7.91641	27.1639
629	12:17:00	18.111	7.75027	25.8612
630	12:17:00	19.81	7.53291	27.3429
631	12:18:00	15.4356	8.80389	24.2395
632	12:18:00	19.6203	8.7196	28.3399
633	12:18:00	18.1901	8.03189	26.222
634	12:18:00	16.1839	7.18091	23.3648
635	12:18:00	19.8698	8.68194	28.5517
636	12:18:00	19.477	7.71688	27.1939
637	12:19:00	21.6572	7.85244	29.5097
638	12:19:00	21.124	7.16047	28.2845
639	12:19:00	21.6672	8.78283	30.4501
640	12:20:00	16.3121	8.20542	24.5175
641	12:20:00	20.2365	7.28278	27.5193
642	12:20:00	14.836	8.37321	23.2092
643	12:21:00	18.0719	8.05905	26.131
644	12:21:00	16.8028	7.35585	24.1587
645	12:21:00	18.6649	7.72579	26.3907
646	12:21:00	16.8001	8.86554	25.6657
647	12:22:00	21.5703	8.60686	30.1772
648	12:23:00	14.7134	7.17377	21.8872
649	12:23:00	17.983	7.28254	25.2656
650	12:24:00	16.8997	8.97931	25.8791
651	12:24:00	15.5005	8.46385	23.9644
652	12:24:00	21.0632	7.3556	28.4188
653	12:24:00	18.027	8.43565	26.4626
654	12:24:00	16.9417	7.5533	24.495
655	12:25:00	18.4926	7.25526	25.7478
656	12:25:00	15.8111	7.60097	23.4121
657	12:25:00	15.376	7.36042	22.7364
658	12:25:00	21.8184	7.23798	29.0563
659	12:25:00	19.9831	8.49962	28.4827
660	12:26:00	14.3071	7.9451	22.2522
661	12:26:00	17.0006	7.17859	24.1792
662	12:26:00	15.5584	7.98593	23.5443
663	12:27:00	17.0609	7.38728	24.4482
664	12:27:00	21.7571	8.67333	30.4304
665	12:27:00	21.8665	8.46501	30.3315
666	12:28:00	17.5201	8.78033	26.3005
667	12:28:00	18.8905	7.84426	26.7348
668	12:28:00	20.9533	8.37962	29.333
669	12:29:00	14.7383	7.32124	22.0595
670	12:29:00	21.9736	8.66485	30.6385
671	12:29:00	16.9615	7.69356	24.6551
672	12:30:00	14.5237	7.73269	22.2564
673	12:30:00	20.4414	8.32823	28.7696
674	12:31:00	20.3249	7.13648	27.4614
675	12:31:00	19.4194	7.72677	27.1461
676	12:31:00	18.9435	7.51137	26.4549
677	12:31:00	14.8196	8.68963	23.5092
678	12:32:00	21.2304	8.96399	30.1944
679	12:33:00	19.7211	7.498	27.2191
680	12:33:00	15.5625	8.47197	24.0345
681	12:33:00	20.655	8.87976	29.5347
682	12:33:00	19.8508	7.49464	27.3454
683	12:34:00	21.8721	7.65358	29.5257
684	12:34:00	19.9008	7.61007	27.5109
685	12:35:00	16.7818	8.10776	24.8896
686	12:35:00	15.4976	7.51228	23.0099
687	12:35:00	16.4884	7.60884	24.0972
688	12:36:00	18.4574	8.37992	26.8373
689	12:36:00	20.6608	7.91055	28.5714
690	12:37:00	20.9194	7.70791	28.6273
691	12:37:00	21.9395	8.38542	30.3249
692	12:37:00	14.2852	7.43269	21.7179
693	12:37:00	20.6516	8.18729	28.8389
694	12:38:00	18.4772	7.82662	26.3038
695	12:38:00	20.8161	7.42073	28.2369
696	12:38:00	18.5827	7.43703	26.0197
697	12:39:00	14.2415	8.98761	23.2291
698	12:39:00	14.4631	8.5526	23.0157
699	12:40:00	17.9806	7.16352	25.1441
700	12:41:00	21.5495	8.54424	30.0938
701	12:41:00	20.476	8.36619	28.8422
702	12:41:00	18.8085	7.19471	26.0032
703	12:41:00	18.4408	8.26603	26.7068
704	12:42:00	19.7592	8.06034	27.8195
705	12:43:00	18.8415	7.61708	26.4585
706	12:43:00	21.4311	7.23597	28.6671
707	12:43:00	15.3052	7.18671	22.4919
708	12:45:00	21.2964	8.88781	30.1842
709	12:45:00	18.8537	8.19791	27.0516
710	12:45:00	16.4761	8.80786	25.284
711	12:46:00	18.0651	7.01617	25.0812
712	12:47:00	17.9103	8.29905	26.2093
713	12:47:00	20.5971	7.65938	28.2565
714	12:48:00	17.6947	8.15397	25.8487
715	12:49:00	19.4545	7.33735	26.7919
716	12:50:00	21.4338	7.60494	29.0388
717	12:50:00	14.4671	8.89044	23.3575
718	12:51:00	20.2158	7.1435	27.3593
719	12:52:00	19.1391	7.93387	27.0729
720	12:53:00	17.7179	8.27982	25.9977
721	12:54:00	20.3684	7.99246	28.3608
722	12:54:00	19.9553	8.89898	28.8542
723	12:55:00	18.4821	8.15842	26.6405
724	12:55:00	15.3316	7.1062	22.4378
725	12:55:00	18.6122	7.09522	25.7074
726	12:57:00	21.9199	8.59862	30.5185
727	12:57:00	16.6402	8.77392	25.4141
728	12:57:00	18.2789	7.90188	26.1808
729	12:57:00	20.7705	7.42622	28.1967
730	12:58:00	20.6484	7.5179	28.1663
731	12:59:00	18.2357	8.07968	26.3154
732	12:59:00	19.9785	8.39103	28.3695
733	12:59:00	20.7307	8.94678	29.6774
734	12:59:00	20.0446	7.37178	27.4164
735	13:00:00	18.8568	7.1352	25.992
736	13:01:00	15.762	7.78256	23.5446
737	13:01:00	18.2045	7.8666	26.0711
738	13:01:00	19.852	7.01971	26.8717
739	13:01:00	18.6381	7.8945	26.5326
740	13:02:00	19.1366	7.61831	26.7549
741	13:02:00	14.9405	8.35081	23.2913
742	13:02:00	20.0163	8.59685	28.6131
743	13:03:00	14.1668	7.06232	21.2291
744	13:04:00	15.063	7.45253	22.5155
745	13:04:00	15.889	7.72939	23.6184
746	13:05:00	18.1918	7.13337	25.3251
747	13:06:00	18.9687	7.4864	26.4551
748	13:06:00	19.4997	7.92679	27.4265
749	13:07:00	15.5689	7.52425	23.0931
750	13:07:00	19.6366	8.72491	28.3616
751	13:07:00	14.8211	7.89676	22.7178
752	13:07:00	18.4616	8.80114	27.2627
753	13:08:00	17.8912	7.60457	25.4958
754	13:08:00	18.7479	7.31562	26.0636
755	13:08:00	20.1447	8.80554	28.9503
756	13:09:00	19.8473	8.50523	28.3526
757	13:09:00	21.6814	7.78378	29.4652
758	13:09:00	19.4897	7.15766	26.6473
759	13:09:00	17.7233	7.37886	25.1021
760	13:10:00	15.2774	8.77154	24.0489
761	13:10:00	20.1581	8.17026	28.3284
762	13:11:00	21.96	7.00873	28.9687
763	13:11:00	16.0015	7.09503	23.0966
764	13:11:00	21.2033	8.91266	30.116
765	13:12:00	18.6137	8.58483	27.1985
766	13:13:00	18.348	7.13007	25.4781
767	13:14:00	18.2116	8.99915	27.2107
768	13:15:00	20.5268	7.30616	27.833
769	13:15:00	14.5479	8.35667	22.9045
770	13:16:00	21.5347	7.14844	28.6831
771	13:16:00	21.5762	8.36821	29.9444
772	13:17:00	21.9902	8.64879	30.639
773	13:18:00	16.5042	8.81091	25.3151
774	13:19:00	17.5792	7.84317	25.4224
775	13:20:00	20.8408	7.59975	28.4405
776	13:20:00	18.5778	8.54234	27.1201
777	13:21:00	21.8613	7.76028	29.6216
778	13:24:00	17.3517	8.92181	26.2735
779	13:25:00	18.3854	7.13434	25.5197
780	13:25:00	14.186	7.97452	22.1606
781	13:25:00	21.824	8.31266	30.1366
782	13:25:00	18.5517	7.84677	26.3984
783	13:25:00	15.1617	7.22657	22.3882
784	13:26:00	19.808	7.25678	27.0648
785	13:26:00	17.8719	7.30805	25.18
786	13:27:00	21.3699	7.77474	29.1446
787	13:27:00	16.71	8.37596	25.086
788	13:28:00	20.4824	7.98172	28.4641
789	13:29:00	21.908	7.69674	29.6047
790	13:29:00	21.0405	7.67238	28.7129
791	13:29:00	20.5041	7.23023	27.7343
792	13:30:00	14.2598	8.56194	22.8217
793	13:30:00	16.3597	8.17124	24.5309
794	13:31:00	16.5328	8.67009	25.2029
795	13:32:00	18.8742	7.77462	26.6488
796	13:33:00	20.4365	7.91421	28.3507
797	13:33:00	14.4868	8.36491	22.8517
798	13:33:00	14.6348	7.71621	22.351
799	13:33:00	15.7571	8.61779	24.3749
800	13:34:00	14.2971	8.8504	23.1475
801	13:34:00	21.1394	8.92944	30.0688
802	13:34:00	20.6765	8.59532	29.2718
803	13:35:00	19.5273	8.18839	27.7157
804	13:35:00	21.6318	7.73751	29.3693
805	13:35:00	18.2186	8.80334	27.022
806	13:36:00	19.1437	7.37147	26.5152
807	13:36:00	18.1512	8.65441	26.8057
808	13:36:00	18.2609	7.99063	26.2515
809	13:36:00	15.0935	8.98492	24.0785
810	13:37:00	15.4339	8.32047	23.7544
811	13:37:00	18.9252	8.37748	27.3027
812	13:38:00	19.8317	7.95944	27.7912
813	13:38:00	16.2181	7.12122	23.3393
814	13:38:00	14.0015	7.41188	21.4133
815	13:38:00	15.0376	7.71487	22.7525
816	13:39:00	15.126	8.77245	23.8985
817	13:39:00	18.2035	8.22636	26.4299
818	13:39:00	20.1433	7.40565	27.5489
819	13:40:00	17.2115	7.9816	25.1931
820	13:40:00	16.137	8.70037	24.8374
821	13:40:00	16.5907	7.84042	24.4311
822	13:40:00	20.6755	7.62368	28.2992
823	13:41:00	20.6726	8.38524	29.0578
824	13:42:00	14.158	7.60189	21.7598
825	13:42:00	14.5803	8.9433	23.5236
826	13:42:00	14.7517	8.45946	23.2112
827	13:42:00	21.699	8.74596	30.4449
828	13:43:00	19.141	8.01352	27.1545
829	13:43:00	21.9617	8.93408	30.8957
830	13:43:00	18.0709	7.68917	25.7601
831	13:43:00	17.9955	8.81414	26.8096
832	13:44:00	19.5678	8.44688	28.0147
833	13:44:00	20.4965	7.98978	28.4863
834	13:44:00	15.7244	8.64592	24.3703
835	13:44:00	19.1498	7.99808	27.1479
836	13:45:00	16.087	7.45528	23.5423
837	13:46:00	20.0073	7.11554	27.1228
838	13:46:00	18.9379	7.3191	26.257
839	13:47:00	17.4125	8.31462	25.7271
840	13:47:00	14.1692	8.03244	22.2016
841	13:47:00	21.4162	7.19861	28.6149
842	13:47:00	16.9486	8.4431	25.3917
843	13:48:00	17.0587	8.37443	25.4331
844	13:48:00	17.0238	8.90564	25.9294
845	13:48:00	18.9882	7.37825	26.3664
846	13:49:00	19.2777	7.63558	26.9133
847	13:50:00	16.5763	7.21552	23.7918
848	13:51:00	16.035	8.28593	24.3209
849	13:51:00	18.028	8.04556	26.0735
850	13:51:00	19.6406	7.65041	27.291
851	13:52:00	17.9322	7.79672	25.729
852	13:53:00	19.9619	8.63817	28.6
853	13:53:00	16.2786	8.78381	25.0624
854	13:54:00	20.7485	7.80502	28.5535
855	13:55:00	21.1682	8.96338	30.1316
856	13:55:00	16.1531	8.03238	24.1855
857	13:55:00	21.2751	8.56316	29.8383
858	13:56:00	15.2517	8.6469	23.8986
859	13:56:00	14.5713	7.69881	22.2701
860	13:56:00	17.0301	8.64068	25.6708
861	13:57:00	19.8986	8.50163	28.4003
862	13:57:00	14.0723	8.92065	22.9929
863	13:58:00	14.6785	8.47331	23.1518
864	13:58:00	21.0825	7.93997	29.0225
865	13:58:00	20.3867	8.50493	28.8916
866	13:58:00	17.3763	8.89837	26.2747
867	13:59:00	14.3521	7.50288	21.8549
868	13:59:00	17.6317	7.18537	24.8171
869	13:59:00	19.0441	8.09787	27.142
870	14:00:00	19.4406	7.13562	26.5762
871	14:00:00	21.1894	8.73125	29.9207
872	14:00:00	16.6092	8.71508	25.3243
873	14:00:00	19.9091	8.75939	28.6685
874	14:00:00	14.655	8.71593	23.371
875	14:00:00	20.507	7.34632	27.8534
876	14:01:00	16.6004	8.6494	25.2498
877	14:01:00	15.6202	8.07443	23.6946
878	14:01:00	15.9207	8.04581	23.9665
879	14:01:00	21.1543	7.64516	28.7994
880	14:01:00	20.4042	8.54778	28.952
881	14:01:00	17.7382	7.01416	24.7523
882	14:02:00	20.6838	8.26334	28.9471
883	14:02:00	18.4057	7.05817	25.4638
884	14:02:00	19.3573	8.58458	27.9419
885	14:03:00	20.7707	8.65813	29.4288
886	14:03:00	15.8628	8.32231	24.1852
887	14:03:00	16.18	7.14679	23.3268
888	14:03:00	15.6771	7.80709	23.4841
889	14:04:00	20.1489	7.66994	27.8188
890	14:04:00	20.9177	7.81484	28.7325
891	14:04:00	14.8377	7.38569	22.2234
892	14:04:00	20.0663	8.0383	28.1046
893	14:05:00	16.4095	8.83972	25.2492
894	14:05:00	20.3051	8.59465	28.8998
895	14:05:00	18.8083	8.54308	27.3513
896	14:06:00	21.8354	8.98639	30.8218
897	14:06:00	21.8276	8.00473	29.8324
898	14:07:00	16.5792	7.26337	23.8426
899	14:07:00	18.2924	7.47084	25.7632
900	14:09:00	20.7907	7.12366	27.9144
901	14:09:00	17.753	7.66268	25.4157
902	14:09:00	15.3799	7.58333	22.9633
903	14:10:00	15.2962	8.11765	23.4138
904	14:10:00	14.1375	7.8984	22.0359
905	14:11:00	14.9026	8.58763	23.4902
906	14:11:00	21.5637	8.87786	30.4416
907	14:11:00	16.2401	8.57701	24.8171
908	14:12:00	19.6496	7.83975	27.4893
909	14:12:00	20.8508	7.76296	28.6138
910	14:13:00	17.722	7.48274	25.2048
911	14:13:00	21.3987	8.98273	30.3814
912	14:14:00	20.3522	8.12101	28.4733
913	14:15:00	18.9767	7.94321	26.9199
914	14:17:00	20.3454	7.31123	27.6566
915	14:17:00	21.4148	8.06534	29.4801
916	14:17:00	15.9737	8.14176	24.1155
917	14:18:00	19.1151	7.15723	26.2724
918	14:18:00	16.8722	8.5941	25.4663
919	14:19:00	15.1477	7.18018	22.3279
920	14:19:00	18.4118	8.69213	27.1039
921	14:19:00	20.1569	7.46535	27.6223
922	14:19:00	14.8836	8.85852	23.7421
923	14:20:00	19.0934	7.6216	26.715
924	14:20:00	16.4627	7.26167	23.7244
925	14:20:00	16.8558	7.2826	24.1384
926	14:21:00	14.6851	7.20777	21.8928
927	14:21:00	18.6364	8.03372	26.6701
928	14:21:00	19.0707	7.05524	26.1259
929	14:21:00	19.0868	8.58147	27.6683
930	14:22:00	16.5301	7.96408	24.4942
931	14:23:00	15.3785	7.73257	23.111
932	14:23:00	18.3397	8.27842	26.6182
933	14:24:00	15.8079	7.28523	23.0931
934	14:24:00	17.735	8.73693	26.4719
935	14:24:00	16.7972	8.74987	25.5471
936	14:24:00	21.5613	7.25477	28.816
937	14:25:00	19.9767	8.16623	28.143
938	14:25:00	14.9336	8.98004	23.9137
939	14:25:00	18.4796	8.41252	26.8921
940	14:26:00	17.5089	7.93802	25.4469
941	14:26:00	14.6655	8.55962	23.2252
942	14:26:00	14.7224	8.09934	22.8218
943	14:27:00	17.1859	7.26966	24.4555
944	14:28:00	18.2484	7.38105	25.6295
945	14:28:00	16.6361	8.20627	24.8423
946	14:28:00	19.9474	7.17359	27.121
947	14:29:00	16.9928	8.17991	25.1727
948	14:29:00	17.7115	7.7242	25.4357
949	14:30:00	21.6116	7.53755	29.1491
950	14:30:00	18.88	7.35121	26.2312
951	14:30:00	18.7609	7.37068	26.1316
952	14:32:00	16.2882	8.26609	24.5542
953	14:32:00	15.5042	7.71352	23.2177
954	14:33:00	16.535	8.98523	25.5202
955	14:33:00	19.184	7.28388	26.4679
956	14:33:00	16.682	8.17844	24.8604
957	14:33:00	15.8487	8.72753	24.5762
958	14:33:00	15.3785	8.5692	23.9477
959	14:34:00	17.6649	8.01804	25.6829
960	14:34:00	20.2829	7.42848	27.7114
961	14:35:00	15.6817	8.88989	24.5716
962	14:35:00	16.6766	7.53609	24.2127
963	14:36:00	17.2691	7.18104	24.4502
964	14:37:00	17.3038	8.47038	25.7742
965	14:37:00	18.1327	8.00302	26.1357
966	14:37:00	21.7341	7.98349	29.7176
967	14:38:00	18.0072	8.96606	26.9733
968	14:38:00	15.9361	8.26908	24.2052
969	14:40:00	17.9613	7.54067	25.502
970	14:41:00	16.275	7.3863	23.6613
971	14:41:00	20.6955	8.26164	28.9572
972	14:41:00	15.7664	7.21827	22.9847
973	14:41:00	14.3015	8.14255	22.4441
974	14:42:00	21.2131	7.36091	28.574
975	14:43:00	15.6436	8.61016	24.2538
976	14:44:00	18.7121	8.51598	27.228
977	14:45:00	14.8587	7.73934	22.598
978	14:45:00	17.0623	8.54234	25.6047
979	14:45:00	14.4229	7.82626	22.2491
980	14:46:00	14.7212	8.55901	23.2802
981	14:47:00	19.808	8.61797	28.426
982	14:48:00	17.2396	8.63726	25.8769
983	14:48:00	18.9589	8.08792	27.0468
984	14:48:00	19.4887	7.92007	27.4088
985	14:49:00	17.6461	8.74114	26.3872
986	14:49:00	17.5062	7.71505	25.2213
987	14:50:00	18.2055	8.31266	26.5181
988	14:50:00	21.4375	7.4687	28.9062
989	14:51:00	21.2495	7.63369	28.8832
990	14:51:00	16.8014	7.80032	24.6017
991	14:52:00	18.6461	7.63118	26.2773
992	14:53:00	19.2155	7.2002	26.4157
993	14:53:00	16.3804	8.14719	24.5276
994	14:54:00	20.7158	8.82763	29.5434
995	14:54:00	14.8721	7.77194	22.644
996	14:56:00	14.9588	8.33293	23.2917
997	14:56:00	18.9008	8.41624	27.317
998	14:57:00	14.8553	8.02292	22.8782
999	14:57:00	18.4906	7.16724	25.6579
1000	14:59:00	16.5697	8.23862	24.8083
1001	14:59:00	16.9364	7.31874	24.2551
1002	14:59:00	19.3473	8.77294	28.1203

## Sheet: Sheet4
Number	Arrival time	X1	X2	X3
1	08:00:00	13.3967	15.287	28.6837			X1	X2	X3
2	08:00:00	10.7464	17.7371	28.4834		MEAN	13	15	28
3	08:00:00	12.3167	17.8848	30.2015
4	08:00:00	11.0873	17.1875	28.2748
5	08:00:00	12.3087	16.324	28.6326
6	08:01:00	13.112	17.9348	31.0468
7	08:01:00	15.0991	12.5821	27.6812
8	08:01:00	11.5531	13.5793	25.1325
9	08:01:00	13.1266	12.6292	25.7558
10	08:02:00	14.0565	15.7741	29.8306
11	08:02:00	13.9426	13.1997	27.1423
12	08:03:00	10.3789	16.1127	26.4915
13	08:03:00	11.4189	13.492	24.9109
14	08:03:00	14.3493	12.9344	27.2837
15	08:04:00	11.1117	13.0617	24.1733
16	08:04:00	14.0522	16.7285	30.7807
17	08:04:00	10.8839	16.3496	27.2335
18	08:05:00	14.4194	16.3222	30.7415
19	08:05:00	15.7528	14.7957	30.5485
20	08:06:00	14.8371	12.5026	27.3397
21	08:06:00	14.6215	12.0934	26.7149
22	08:07:00	14.2855	13.9011	28.1866
23	08:07:00	14.8513	13.5914	28.4428
24	08:07:00	15.6492	17.6239	33.273
25	08:07:00	11.2629	15.8889	27.1518
26	08:08:00	10.9199	17.9883	28.9082
27	08:08:00	11.8921	12.063	23.9551
28	08:08:00	13.8314	16.5531	30.3845
29	08:08:00	12.3925	16.4406	28.8332
30	08:09:00	15.7339	17.202	32.9359
31	08:09:00	11.1523	15.1552	26.3075
32	08:09:00	10.0194	13.0567	23.0761
33	08:10:00	14.6986	15.6479	30.3466
34	08:10:00	15.8709	17.2498	33.1207
35	08:11:00	14.571	16.5298	31.1008
36	08:11:00	15.2864	14.7967	30.0831
37	08:11:00	15.2952	15.5826	30.8778
38	08:11:00	15.9971	17.7435	33.7405
39	08:12:00	11.1296	14.8703	25.9999
40	08:12:00	14.7488	12.167	26.9158
41	08:12:00	13.6459	16.7292	30.3751
42	08:13:00	12.2739	15.2288	27.5027
43	08:13:00	13.6818	17.5413	31.2231
44	08:13:00	10.8289	13.065	23.8939
45	08:13:00	14.5338	16.4236	30.9574
46	08:13:00	11.2038	17.6188	28.8225
47	08:14:00	15.1701	16.0422	31.2123
48	08:15:00	14.3551	12.2807	26.6358
49	08:15:00	13.5097	17.4294	30.9391
50	08:16:00	11.0315	16.2149	27.2463
51	08:16:00	15.1667	16.6897	31.8563
52	08:16:00	10.6879	17.1993	27.8872
53	08:16:00	15.2591	17.5885	32.8477
54	08:17:00	10.3948	14.5072	24.9019
55	08:17:00	12.6754	14.9693	27.6448
56	08:17:00	15.0643	14.4945	29.5588
57	08:18:00	12.3248	14.4817	26.8065
58	08:18:00	15.9068	17.9388	33.8456
59	08:18:00	14.1343	14.9931	29.1274
60	08:19:00	10.3413	17.5109	27.8522
61	08:19:00	10.6222	14.0411	24.6634
62	08:19:00	11.3589	17.8222	29.1811
63	08:20:00	12.5533	12.4979	25.0512
64	08:20:00	13.3319	13.0124	26.3443
65	08:21:00	11.1851	17.0473	28.2324
66	08:21:00	10.2347	17.5961	27.8308
67	08:22:00	10.7273	12.8267	23.5541
68	08:22:00	14.9158	12.9928	27.9086
69	08:23:00	10.5797	14.4511	25.0309
70	08:23:00	10.2179	14.6093	24.8272
71	08:23:00	14.4608	14.3262	28.787
72	08:24:00	10.1172	12.2313	22.3485
73	08:24:00	13.4238	13.4583	26.8821
74	08:24:00	13.3839	15.6199	29.0038
75	08:24:00	14.74	16.601	31.341
76	08:25:00	13.3341	15.2806	28.6147
77	08:25:00	11.4486	17.3113	28.7599
78	08:25:00	14.7638	17.1956	31.9594
79	08:25:00	10.7953	14.0596	24.8549
80	08:26:00	10.9066	17.5777	28.4843
81	08:27:00	12.5423	16.7098	29.2521
82	08:27:00	14.9662	17.2055	32.1716
83	08:28:00	14.9843	16.1923	31.1766
84	08:28:00	10.2142	14.3625	24.5767
85	08:28:00	14.2103	17.8043	32.0145
86	08:28:00	13.5443	12.5872	26.1315
87	08:29:00	13.4383	13.015	26.4533
88	08:29:00	11.487	12.0925	23.5795
89	08:30:00	10.8908	14.7016	25.5925
90	08:30:00	14.7984	13.5823	28.3807
91	08:30:00	15.408	17.1218	32.5298
92	08:31:00	13.5185	14.0413	27.5598
93	08:31:00	13.5657	15.4201	28.9859
94	08:31:00	14.6981	17.6189	32.317
95	08:32:00	15.2456	16.7761	32.0217
96	08:32:00	11.4696	14.7679	26.2376
97	08:32:00	15.0978	17.2309	32.3287
98	08:33:00	12.6134	15.0389	27.6523
99	08:33:00	11.9611	13.4861	25.4472
100	08:33:00	13.9499	17.1451	31.0949
101	08:34:00	11.7401	16.3236	28.0637
102	08:34:00	10.542	17.8504	28.3924
103	08:35:00	12.2909	14.4967	26.7876
104	08:35:00	13.5624	16.6329	30.1953
105	08:36:00	14.2487	13.7342	27.983
106	08:36:00	13.5205	15.695	29.2155
107	08:36:00	12.2144	15.6364	27.8508
108	08:37:00	10.1024	14.4874	24.5897
109	08:37:00	15.0379	12.4713	27.5093
110	08:37:00	11.906	12.2172	24.1232
111	08:38:00	14.8581	12.9575	27.8156
112	08:38:00	14.5948	16.5891	31.1839
113	08:39:00	12.8172	15.78	28.5971
114	08:39:00	13.2169	16.0257	29.2426
115	08:40:00	13.7248	12.6077	26.3326
116	08:40:00	13.3592	13.5797	26.9389
117	08:40:00	13.1462	15.4787	28.625
118	08:41:00	14.2192	13.4281	27.6473
119	08:41:00	11.1823	17.3688	28.5512
120	08:41:00	12.2902	12.997	25.2872
121	08:42:00	10.3437	16.3099	26.6536
122	08:42:00	10.9478	13.1351	24.0829
123	08:42:00	13.1541	13.2999	26.454
124	08:43:00	14.5399	17.091	31.6309
125	08:43:00	13.1913	13.2371	26.4284
126	08:43:00	15.3467	16.113	31.4597
127	08:43:00	15.9434	12.9262	28.8696
128	08:43:00	15.7898	17.0121	32.8019
129	08:44:00	11.8657	15.6318	27.4975
130	08:44:00	14.2191	12.779	26.998
131	08:45:00	10.135	16.4058	26.5408
132	08:45:00	14.3004	17.059	31.3594
133	08:45:00	14.5415	17.2815	31.823
134	08:46:00	13.1739	16.7221	29.8959
135	08:46:00	11.5065	13.1153	24.6218
136	08:47:00	11.9258	15.6699	27.5957
137	08:47:00	15.0969	12.1619	27.2588
138	08:48:00	11.2556	15.1389	26.3945
139	08:48:00	11.8893	17.0921	28.9815
140	08:48:00	15.2806	16.8512	32.1317
141	08:48:00	14.3637	14.9071	29.2708
142	08:48:00	12.9441	13.1736	26.1176
143	08:49:00	15.9165	12.7663	28.6828
144	08:49:00	13.2453	16.7228	29.9681
145	08:49:00	10.3572	17.9169	28.2741
146	08:49:00	13.2147	16.3452	29.5599
147	08:50:00	14.5946	14.4281	29.0227
148	08:51:00	12.0025	14.8761	26.8786
149	08:51:00	13.9261	12.037	25.9631
150	08:51:00	14.3434	14.2537	28.5971
151	08:52:00	13.6379	13.8578	27.4957
152	08:52:00	13.7834	13.2256	27.009
153	08:52:00	11.253	14.7551	26.0081
154	08:52:00	10.1458	13.7509	23.8967
155	08:53:00	15.5012	13.5661	29.0674
156	08:53:00	14.5203	16.0444	30.5647
157	08:53:00	13.6545	16.8394	30.494
158	08:54:00	14.3372	16.7633	31.1004
159	08:54:00	13.0486	16.0733	29.1219
160	08:55:00	14.5866	17.8716	32.4582
161	08:55:00	14.1057	13.3704	27.4761
162	08:55:00	14.7014	14.9547	29.6561
163	08:55:00	13.7994	16.6713	30.4707
164	08:56:00	15.8163	16.9784	32.7948
165	08:56:00	14.9365	12.0936	27.0301
166	08:56:00	13.7556	16.417	30.1726
167	08:57:00	14.6814	14.1038	28.7852
168	08:57:00	10.9859	17.0786	28.0645
169	08:57:00	12.1318	17.0339	29.1657
170	08:58:00	13.5983	14.5744	28.1727
171	08:58:00	12.2374	14.6004	26.8378
172	08:58:00	10.9513	12.9745	23.9258
173	08:59:00	10.6753	12.3095	22.9848
174	08:59:00	15.6297	16.4919	32.1216
175	09:00:00	10.2161	13.7044	23.9205
176	09:00:00	13.6214	12.824	26.4454
177	09:00:00	10.3732	16.0845	26.4577
178	09:00:00	12.8285	16.771	29.5995
179	09:01:00	13.4879	15.3321	28.82
180	09:01:00	13.9625	14.7141	28.6766
181	09:01:00	12.596	13.5923	26.1883
182	09:01:00	15.2776	16.2258	31.5035
183	09:02:00	12.2222	12.4977	24.7199
184	09:02:00	13.2145	14.2325	27.447
185	09:02:00	11.3763	13.1736	24.5498
186	09:03:00	14.6203	13.5211	28.1414
187	09:03:00	11.2649	13.1466	24.4116
188	09:03:00	12.5117	14.723	27.2348
189	09:04:00	13.2989	16.2615	29.5605
190	09:04:00	12.14	14.9655	27.1055
191	09:04:00	12.6507	17.529	30.1798
192	09:05:00	15.0921	14.9102	30.0023
193	09:05:00	13.6219	13.2552	26.8772
194	09:06:00	10.1481	14.6416	24.7897
195	09:06:00	12.1918	12.5556	24.7474
196	09:07:00	10.284	17.5845	27.8685
197	09:07:00	15.065	12.217	27.282
198	09:07:00	13.3667	14.0657	27.4324
199	09:07:00	14.0764	15.5708	29.6473
200	09:07:00	11.4592	16.0317	27.491
201	09:08:00	10.7044	14.3299	25.0343
202	09:08:00	11.9955	15.5617	27.5572
203	09:08:00	10.4179	16.9814	27.3992
204	09:09:00	13.1361	13.8983	27.0345
205	09:09:00	11.4101	15.057	26.4672
206	09:09:00	11.1516	16.5366	27.6882
207	09:10:00	13.6901	16.1777	29.8677
208	09:10:00	11.4237	17.1756	28.5993
209	09:10:00	15.2628	16.9352	32.198
210	09:11:00	12.3645	16.8473	29.2118
211	09:11:00	10.9859	12.1866	23.1725
212	09:11:00	12.9944	17.9932	30.9876
213	09:11:00	11.39	12.9447	24.3347
214	09:12:00	11.8199	12.4431	24.2631
215	09:12:00	12.0402	17.491	29.5312
216	09:12:00	14.7686	16.9099	31.6785
217	09:12:00	11.6583	16.3892	28.0474
218	09:13:00	11.0364	17.4747	28.5111
219	09:13:00	11.949	16.4549	28.4039
220	09:13:00	11.5044	13.3863	24.8908
221	09:13:00	10.6552	12.2256	22.8808
222	09:13:00	14.6629	16.0533	30.7163
223	09:14:00	10.5264	14.793	25.3194
224	09:14:00	13.4758	17.1297	30.6055
225	09:15:00	11.4059	13.7817	25.1876
226	09:15:00	11.084	17.853	28.937
227	09:15:00	11.2378	17.5192	28.757
228	09:15:00	11.4281	15.996	27.4241
229	09:16:00	11.2549	15.7953	27.0502
230	09:16:00	12.5242	16.7362	29.2604
231	09:16:00	15.6407	15.8127	31.4535
232	09:17:00	14.9997	13.1406	28.1403
233	09:17:00	13.3537	15.7177	29.0714
234	09:17:00	12.3316	14.5978	26.9293
235	09:18:00	14.2784	12.2421	26.5205
236	09:18:00	11.7932	15.1006	26.8938
237	09:18:00	12.1924	14.2153	26.4077
238	09:19:00	14.1365	17.6103	31.7468
239	09:19:00	13.9589	14.7793	28.7381
240	09:19:00	15.2906	17.4975	32.7882
241	09:20:00	12.6112	16.8081	29.4193
242	09:20:00	14.5661	17.0562	31.6223
243	09:21:00	12.3581	17.0462	29.4043
244	09:21:00	12.7912	14.051	26.8422
245	09:21:00	12.7296	13.5817	26.3113
246	09:22:00	10.2064	17.9429	28.1492
247	09:22:00	13.8847	15.2275	29.1122
248	09:23:00	11.568	15.5875	27.1555
249	09:23:00	10.2311	12.9128	23.1439
250	09:23:00	12.4976	13.5775	26.0751
251	09:24:00	15.7444	13.0919	28.8363
252	09:24:00	12.4253	14.7313	27.1566
253	09:24:00	10.4415	16.1416	26.5831
254	09:24:00	15.2509	17.2978	32.5487
255	09:25:00	10.1404	17.5525	27.6929
256	09:25:00	12.8444	14.9686	27.813
257	09:25:00	11.6372	15.1328	26.77
258	09:26:00	12.4716	13.539	26.0107
259	09:27:00	15.5503	12.2097	27.7599
260	09:27:00	12.91	17.7691	30.6791
261	09:28:00	12.0212	13.6601	25.6813
262	09:28:00	11.1829	17.4335	28.6164
263	09:28:00	15.0101	13.3135	28.3236
264	09:28:00	12.1982	14.4537	26.6519
265	09:28:00	13.8052	16.5521	30.3574
266	09:29:00	10.9282	15.1184	26.0466
267	09:29:00	12.353	15.5776	27.9306
268	09:30:00	12.819	14.4967	27.3157
269	09:30:00	14.8343	17.5382	32.3725
270	09:31:00	14.6483	15.9525	30.6007
271	09:31:00	12.3308	16.2901	28.6209
272	09:31:00	10.7973	12.9474	23.7447
273	09:32:00	11.1919	13.73	24.9219
274	09:32:00	12.6145	12.8169	25.4313
275	09:33:00	15.5609	15.1519	30.7128
276	09:33:00	14.983	12.6625	27.6455
277	09:33:00	13.2235	17.6792	30.9027
278	09:34:00	10.1102	15.6987	25.8089
279	09:34:00	14.2354	16.2853	30.5207
280	09:34:00	15.6731	16.0323	31.7054
281	09:35:00	14.4148	16.9436	31.3584
282	09:35:00	10.5444	14.7338	25.2782
283	09:36:00	13.5291	13.8465	27.3756
284	09:36:00	14.1392	17.892	32.0312
285	09:36:00	11.5638	14.1065	25.6703
286	09:37:00	12.6866	13.9069	26.5935
287	09:37:00	10.6442	17.6816	28.3258
288	09:37:00	11.2426	16.3037	27.5463
289	09:38:00	15.6823	13.1792	28.8615
290	09:38:00	11.7106	15.5888	27.2994
291	09:38:00	10.429	16.463	26.892
292	09:38:00	12.3288	12.8971	25.2259
293	09:39:00	14.0667	13.3307	27.3974
294	09:39:00	14.7349	13.1007	27.8356
295	09:40:00	15.5087	12.7443	28.2531
296	09:40:00	12.5839	13.4565	26.0403
297	09:40:00	14.9729	13.8758	28.8487
298	09:41:00	12.5447	15.4958	28.0405
299	09:41:00	15.8645	15.3702	31.2347
300	09:42:00	14.0466	12.4396	26.4862
301	09:42:00	15.3351	13.4662	28.8013
302	09:42:00	14.1883	17.7403	31.9286
303	09:43:00	11.8013	15.678	27.4792
304	09:43:00	14.4577	14.121	28.5786
305	09:43:00	10.9648	13.4154	24.3803
306	09:43:00	14.1284	12.4867	26.6151
307	09:44:00	11.2378	12.9331	24.171
308	09:44:00	13.1378	14.0402	27.178
309	09:45:00	15.6682	14.0994	29.7676
310	09:45:00	10.6424	16.6225	27.2648
311	09:45:00	11.2594	13.4292	24.6886
312	09:46:00	10.0809	17.449	27.53
313	09:46:00	10.7165	14.3676	25.0841
314	09:46:00	11.1547	16.7847	27.9394
315	09:47:00	12.8694	14.6945	27.5638
316	09:47:00	13.4482	12.44	25.8882
317	09:47:00	13.1151	14.9049	28.02
318	09:48:00	11.1906	17.0273	28.2179
319	09:48:00	12.8774	13.2424	26.1198
320	09:48:00	13.6525	16.4487	30.1012
321	09:48:00	10.0954	17.4792	27.5746
322	09:49:00	14.6386	14.8272	29.4658
323	09:49:00	15.8627	17.3018	33.1645
324	09:49:00	11.2212	17.8118	29.0329
325	09:50:00	14.2813	15.0133	29.2946
326	09:51:00	10.0093	16.6182	26.6276
327	09:51:00	10.1474	12.9644	23.1119
328	09:52:00	14.6232	15.0724	29.6956
329	09:52:00	10.9575	12.4184	23.3759
330	09:52:00	12.3777	15.0398	27.4175
331	09:53:00	10.722	15.1894	25.9114
332	09:53:00	11.247	17.7202	28.9672
333	09:53:00	15.8821	13.128	29.01
334	09:53:00	13.6955	15.0889	28.7844
335	09:54:00	11.0534	14.0992	25.1526
336	09:54:00	13.7217	13.0505	26.7722
337	09:54:00	15.0786	17.2663	32.3449
338	09:55:00	11.164	13.3598	24.5238
339	09:55:00	12.7212	14.0071	26.7283
340	09:55:00	10.7612	14.8338	25.595
341	09:56:00	11.0472	14.3929	25.4401
342	09:56:00	10.3512	17.5633	27.9145
343	09:57:00	10.8125	17.612	28.4245
344	09:57:00	14.7274	12.4792	27.2066
345	09:57:00	12.8314	16.7585	29.59
346	09:57:00	10.7442	16.5091	27.2533
347	09:58:00	14.0186	14.7994	28.818
348	09:58:00	11.0923	14.3848	25.4771
349	09:58:00	14.3764	14.0091	28.3854
350	09:58:00	14.4205	17.7424	32.1628
351	09:59:00	13.3665	14.4846	27.8511
352	09:59:00	13.9931	16.1553	30.1484
353	10:00:00	14.6182	15.2782	29.8965
354	10:00:00	11.5303	15.0179	26.5481
355	10:00:00	14.5256	16.9367	31.4623
356	10:00:00	15.0612	15.3811	30.4423
357	10:00:00	15.7429	17.6021	33.345
358	10:01:00	13.274	14.8038	28.0778
359	10:01:00	11.6253	13.0199	24.6452
360	10:01:00	11.7194	17.6623	29.3818
361	10:02:00	11.0479	12.5979	23.6458
362	10:02:00	14.0618	13.9983	28.0601
363	10:03:00	11.5231	15.793	27.3161
364	10:03:00	10.1289	17.5662	27.6951
365	10:03:00	12.8496	14.3394	27.189
366	10:04:00	13.5467	16.0504	29.5971
367	10:04:00	10.4581	12.8967	23.3548
368	10:04:00	14.9781	13.2065	28.1846
369	10:05:00	11.8679	16.3718	28.2397
370	10:06:00	10.215	13.6681	23.8831
371	10:07:00	14.0297	13.1772	27.2069
372	10:07:00	15.2958	14.1307	29.4264
373	10:08:00	14.5324	16.7975	31.3299
374	10:08:00	13.2228	13.3074	26.5302
375	10:08:00	14.4368	15.9739	30.4107
376	10:09:00	14.4842	17.2033	31.6875
377	10:09:00	13.6415	13.3775	27.0191
378	10:10:00	14.1656	17.6232	31.7888
379	10:11:00	15.9178	16.5126	32.4304
380	10:11:00	11.7485	12.1732	23.9218
381	10:11:00	14.8156	17.5787	32.3943
382	10:11:00	13.4712	17.0725	30.5438
383	10:12:00	10.3261	13.8452	24.1713
384	10:12:00	13.1213	15.6124	28.7337
385	10:12:00	10.1798	13.5092	23.689
386	10:13:00	13.0982	14.8613	27.9595
387	10:13:00	11.7809	14.7653	26.5463
388	10:13:00	15.2606	14.9116	30.1722
389	10:14:00	15.7165	12.6786	28.3952
390	10:15:00	10.2327	16.413	26.6457
391	10:16:00	10.3281	12.1448	22.473
392	10:16:00	10.2142	13.0245	23.2387
393	10:17:00	15.7204	16.5188	32.2392
394	10:17:00	11.6683	13.5563	25.2246
395	10:18:00	13.5524	15.1253	28.6777
396	10:18:00	14.3385	13.6431	27.9815
397	10:18:00	14.7997	13.6039	28.4036
398	10:19:00	13.5555	14.6143	28.1697
399	10:19:00	12.0734	13.6015	25.6749
400	10:19:00	13.552	17.4964	31.0484
401	10:20:00	10.856	15.5086	26.3646
402	10:21:00	14.2125	12.581	26.7935
403	10:21:00	13.8699	14.4359	28.3058
404	10:21:00	14.122	13.4557	27.5777
405	10:22:00	11.4825	12.2382	23.7207
406	10:23:00	10.6797	14.5795	25.2592
407	10:23:00	13.3621	13.8421	27.2042
408	10:24:00	13.1618	17.1379	30.2997
409	10:24:00	15.2168	13.1734	28.3902
410	10:24:00	10.7096	12.7806	23.4902
411	10:24:00	10.1948	13.3724	23.5672
412	10:25:00	12.0318	14.6895	26.7213
413	10:25:00	14.0889	12.4607	26.5496
414	10:27:00	10.8758	13.9769	24.8527
415	10:28:00	15.6581	15.9486	31.6067
416	10:28:00	12.832	14.4465	27.2785
417	10:28:00	10.8972	14.793	25.6902
418	10:28:00	14.4923	13.9955	28.4878
419	10:29:00	11.6793	13.3735	25.0528
420	10:30:00	13.1682	16.1471	29.3153
421	10:30:00	11.6546	14.5121	26.1667
422	10:31:00	10.0284	16.1383	26.1667
423	10:31:00	10.3301	15.7607	26.0909
424	10:31:00	11.3865	16.395	27.7815
425	10:32:00	10.6378	15.9739	26.6117
426	10:33:00	13.7069	15.8364	29.5433
427	10:33:00	10.7817	14.3193	25.101
428	10:34:00	13.4588	16.0543	29.513
429	10:35:00	12.4819	12.1122	24.5941
430	10:35:00	12.9734	14.708	27.6814
431	10:36:00	13.6445	17.9317	31.5762
432	10:36:00	11.7071	16.2656	27.9727
433	10:37:00	12.7536	15.1413	27.8949
434	10:37:00	10.525	16.2059	26.7309
435	10:37:00	15.6358	12.9619	28.5977
436	10:38:00	10.5578	16.7717	27.3294
437	10:39:00	11.4438	14.3283	25.7721
438	10:40:00	11.5835	12.0408	23.6244
439	10:40:00	12.5061	16.7325	29.2386
440	10:40:00	15.5076	15.2374	30.745
441	10:41:00	10.8145	14.7826	25.597
442	10:41:00	10.1044	13.5729	23.6773
443	10:42:00	11.1664	14.105	25.2715
444	10:42:00	12.4943	15.2555	27.7499
445	10:42:00	12.0393	14.19	26.2293
446	10:43:00	14.6043	17.3514	31.9557
447	10:43:00	12.9518	13.6068	26.5585
448	10:43:00	15.8568	17.7215	33.5783
449	10:44:00	10.0743	17.4377	27.512
450	10:44:00	13.2998	12.9967	26.2965
451	10:44:00	10.958	12.534	23.492
452	10:45:00	14.0709	15.2683	29.3393
453	10:45:00	13.1977	12.0586	25.2563
454	10:46:00	15.2401	12.6105	27.8506
455	10:46:00	11.3924	17.4761	28.8685
456	10:47:00	11.4523	12.4468	23.899
457	10:48:00	14.6519	16.4428	31.0948
458	10:48:00	13.1241	17.8986	31.0226
459	10:48:00	13.8712	17.6942	31.5654
460	10:48:00	13.0109	13.3398	26.3507
461	10:49:00	14.8332	15.7432	30.5764
462	10:49:00	10.4895	12.1963	22.6858
463	10:49:00	14.6049	15.7928	30.3977
464	10:51:00	12.6439	17.2969	29.9408
465	10:52:00	15.4585	17.4219	32.8805
466	10:52:00	12.9587	13.5865	26.5452
467	10:52:00	15.4089	13.1219	28.5308
468	10:53:00	11.8584	12.4779	24.3363
469	10:53:00	12.1503	17.3679	29.5182
470	10:54:00	12.2323	12.2908	24.5231
471	10:54:00	12.4736	12.3468	24.8205
472	10:55:00	15.2069	13.8943	29.1012
473	10:55:00	14.8795	12.5283	27.4078
474	10:56:00	12.5152	14.5291	27.0443
475	10:57:00	13.8354	12.624	26.4595
476	10:57:00	11.6258	15.6304	27.2562
477	10:58:00	14.6977	12.9888	27.6865
478	10:58:00	14.0647	16.0292	30.0939
479	10:59:00	11.4839	17.8196	29.3036
480	11:00:00	13.8653	17.9388	31.8041
481	11:00:00	10.2031	15.4388	25.6419
482	11:00:00	15.5459	13.3775	28.9234
483	11:00:00	11.0428	15.2074	26.2502
484	11:01:00	15.1928	16.8942	32.087
485	11:01:00	12.173	16.9629	29.1358
486	11:01:00	15.885	14.3973	30.2823
487	11:02:00	14.9636	17.0874	32.051
488	11:03:00	13.5657	15.2912	28.857
489	11:03:00	13.8008	13.0934	26.8942
490	11:03:00	11.3043	17.7402	29.0445
491	11:04:00	14.1676	14.7575	28.9251
492	11:04:00	10.4534	14.478	24.9314
493	11:05:00	12.9781	17.0625	30.0406
494	11:06:00	10.2302	12.8815	23.1117
495	11:06:00	10.0749	15.2786	25.3535
496	11:07:00	14.5007	15.8102	30.3109
497	11:07:00	14.0559	14.1893	28.2452
498	11:07:00	13.7574	12.7052	26.4626
499	11:08:00	13.9583	16.4705	30.4288
500	11:08:00	11.2168	15.4125	26.6292
501	11:09:00	11.5233	14.3444	25.8677
502	11:10:00	14.3621	13.8659	28.228
503	11:10:00	15.5574	12.5761	28.1335
504	11:11:00	12.882	14.9382	27.8202
505	11:11:00	15.044	14.4224	29.4664
506	11:12:00	14.5454	17.1152	31.6606
507	11:12:00	11.893	12.0306	23.9236
508	11:12:00	11.8536	14.0107	25.8644
509	11:13:00	10.282	15.7668	26.0488
510	11:13:00	10.1016	14.7815	24.8831
511	11:13:00	10.219	15.7736	25.9926
512	11:14:00	11.4642	13.0375	24.5017
513	11:14:00	10.9624	16.4794	27.4419
514	11:15:00	11.6925	17.5891	29.2816
515	11:16:00	12.0461	15.5414	27.5875
516	11:16:00	11.6952	16.0808	27.7761
517	11:17:00	12.596	15.5558	28.1518
518	11:18:00	13.4176	16.0041	29.4217
519	11:18:00	12.1798	14.5788	26.7585
520	11:19:00	15.8178	14.476	30.2938
521	11:19:00	15.311	14.7805	30.0915
522	11:19:00	12.0693	14.2966	26.3659
523	11:20:00	13.7058	16.2042	29.91
524	11:20:00	13.1825	12.8842	26.0667
525	11:21:00	10.2287	13.3232	23.5519
526	11:22:00	15.7596	14.5031	30.2627
527	11:23:00	14.8631	12.6695	27.5325
528	11:23:00	10.3529	12.4631	22.8159
529	11:23:00	12.8188	16.9709	29.7897
530	11:24:00	13.6023	16.4815	30.0838
531	11:24:00	10.7405	15.749	26.4895
532	11:24:00	11.7634	12.8495	24.6128
533	11:25:00	13.6719	14.9334	28.6054
534	11:25:00	13.1457	13.2402	26.3859
535	11:27:00	13.7371	17.4975	31.2347
536	11:28:00	10.093	13.6357	23.7288
537	11:28:00	14.1279	12.1632	26.291
538	11:28:00	15.2351	17.735	32.9702
539	11:29:00	15.7176	12.6131	28.3307
540	11:30:00	13.5423	17.0313	30.5736
541	11:31:00	11.1986	16.1209	27.3196
542	11:31:00	14.9986	16.3168	31.3154
543	11:32:00	15.809	12.8432	28.6522
544	11:32:00	14.198	12.3939	26.5919
545	11:32:00	15.2194	17.9304	33.1498
546	11:33:00	12.6401	17.0193	29.6594
547	11:33:00	12.7685	16.8717	29.6401
548	11:34:00	14.6778	16.3218	30.9995
549	11:35:00	12.669	16.8568	29.5259
550	11:35:00	14.7303	15.8737	30.604
551	11:35:00	13.8651	16.1213	29.9864
552	11:36:00	11.2373	16.9878	28.225
553	11:36:00	11.5954	14.0464	25.6419
554	11:37:00	15.6786	13.4402	29.1188
555	11:37:00	13.2079	17.9165	31.1244
556	11:37:00	14.5314	16.4119	30.9433
557	11:38:00	10.0844	12.4666	22.551
558	11:39:00	12.0789	12.7387	24.8175
559	11:40:00	15.4646	16.4339	31.8984
560	11:40:00	12.214	13.3515	25.5655
561	11:41:00	13.2081	14.9805	28.1886
562	11:42:00	15.612	16.7721	32.384
563	11:43:00	15.8998	12.8866	28.7865
564	11:43:00	14.5661	12.5019	27.068
565	11:43:00	10.8921	15.498	26.3901
566	11:44:00	15.1947	16.8253	32.02
567	11:45:00	12.6804	15.376	28.0564
568	11:45:00	15.3379	16.692	32.0299
569	11:45:00	12.1386	17.1372	29.2757
570	11:46:00	10.0626	13.7299	23.7925
571	11:46:00	10.3746	17.8477	28.2223
572	11:46:00	14.9942	15.7635	30.7577
573	11:47:00	12.0402	12.3358	24.376
574	11:47:00	10.475	15.2812	25.7562
575	11:48:00	12.5927	14.591	27.1837
576	11:48:00	10.5488	12.8222	23.371
577	11:48:00	11.0278	12.8493	23.8771
578	11:49:00	13.7258	15.9938	29.7196
579	11:49:00	10.6975	13.7209	24.4183
580	11:50:00	15.1769	17.5483	32.7252
581	11:51:00	10.7824	16.5723	27.3547
582	11:52:00	14.1522	16.3866	30.5388
583	11:52:00	14.5304	16.0742	30.6046
584	11:53:00	11.7908	17.2491	29.0399
585	11:53:00	10.2558	17.1216	27.3774
586	11:54:00	12.8283	15.9812	28.8095
587	11:55:00	12.0836	12.9641	25.0477
588	11:55:00	11.7712	17.3511	29.1223
589	11:55:00	10.2322	15.1213	25.3535
590	11:56:00	13.6271	13.2027	26.8297
591	11:56:00	12.0624	17.2275	29.2898
592	11:57:00	15.0345	12.0075	27.042
593	11:57:00	13.8712	17.1205	30.9917
594	11:58:00	13.3423	12.3713	25.7137
595	11:58:00	14.2676	13.0003	27.2679
596	11:58:00	12.63	12.5197	25.1497
597	11:59:00	13.6683	17.0879	30.7562
598	11:59:00	14.5567	16.9704	31.5271
599	12:00:00	13.7422	12.6645	26.4068
600	12:00:00	14.0511	12.2487	26.2998
601	12:00:00	12.2708	12.4175	24.6883
602	12:00:00	14.9436	15.3788	30.3224
603	12:01:00	15.6184	16.3978	32.0162
604	12:01:00	12.4491	15.7166	28.1657
605	12:01:00	13.5881	13.384	26.972
606	12:02:00	13.6893	16.2579	29.9472
607	12:02:00	10.5975	14.7663	25.3638
608	12:03:00	13.9362	16.5739	30.5101
609	12:03:00	13.6296	13.9824	27.612
610	12:04:00	12.7243	13.7758	26.5001
611	12:04:00	14.0087	15.7999	29.8086
612	12:05:00	14.1665	16.1288	30.2953
613	12:06:00	11.5138	15.0962	26.61
614	12:07:00	11.4508	17.8605	29.3113
615	12:07:00	10.3743	14.9836	25.3579
616	12:07:00	12.3821	15.1211	27.5032
617	12:07:00	10.0806	13.923	24.0036
618	12:08:00	14.6534	17.6669	32.3203
619	12:08:00	14.4304	15.6045	30.0349
620	12:08:00	12.1104	16.4298	28.5402
621	12:09:00	14.5468	14.6027	29.1496
622	12:09:00	10.2809	13.4475	23.7284
623	12:10:00	12.5278	17.8934	30.4213
624	12:11:00	14.7027	13.4017	28.1044
625	12:11:00	10.6438	15.9797	26.6236
626	12:12:00	14.7873	15.0114	29.7987
627	12:12:00	13.3627	12.3941	25.7567
628	12:13:00	14.8982	13.4898	28.388
629	12:13:00	14.6713	13.4411	28.1124
630	12:13:00	10.718	15.962	26.68
631	12:13:00	13.9651	16.0034	29.9684
632	12:14:00	10.6055	17.8859	28.4915
633	12:14:00	14.907	12.7661	27.6731
634	12:15:00	12.2307	15.8979	28.1285
635	12:15:00	13.8891	12.1146	26.0037
636	12:16:00	12.084	12.8374	24.9214
637	12:17:00	10.8099	14.9248	25.7347
638	12:18:00	11.2362	15.7682	27.0044
639	12:18:00	15.538	13.3058	28.8438
640	12:19:00	14.7166	13.3374	28.054
641	12:20:00	11.4539	17.7625	29.2164
642	12:21:00	15.8486	16.5662	32.4148
643	12:23:00	11.5645	12.0064	23.5709
644	12:23:00	10.5583	16.8698	27.4281
645	12:24:00	13.6283	17.5104	31.1387
646	12:24:00	11.8307	12.5508	24.3815
647	12:24:00	11.2834	13.5834	24.8668
648	12:25:00	14.8523	15.9023	30.7545
649	12:27:00	13.0457	14.056	27.1017
650	12:28:00	10.7253	15.1827	25.908
651	12:28:00	11.0322	13.2825	24.3147
652	12:28:00	14.695	16.814	31.509
653	12:29:00	15.0901	14.9148	30.0049
654	12:29:00	15.3542	14.9629	30.3171
655	12:29:00	14.4185	15.4626	29.8811
656	12:30:00	14.044	15.9418	29.9858
657	12:31:00	14.549	17.8356	32.3846
658	12:31:00	12.3779	13.3616	25.7395
659	12:33:00	13.3918	16.5598	29.9516
660	12:33:00	10.2509	12.4375	22.6883
661	12:33:00	12.7604	14.9832	27.7436
662	12:34:00	14.6019	14.0243	28.6262
663	12:34:00	12.079	14.2197	26.2987
664	12:35:00	10.3111	14.6201	24.9312
665	12:35:00	11.6167	16.6316	28.2483
666	12:35:00	10.7147	15.4408	26.1555
667	12:36:00	10.3153	12.0368	22.3521
668	12:37:00	12.014	17.5105	29.5246
669	12:37:00	10.8617	17.3056	28.1674
670	12:37:00	13.1486	14.2704	27.419
671	12:38:00	10.8152	16.3344	27.1496
672	12:38:00	10.1846	16.2399	26.4245
673	12:39:00	14.1174	16.3101	30.4275
674	12:41:00	13.7479	13.503	27.2509
675	12:41:00	14.9156	12.4259	27.3415
676	12:41:00	13.2015	15.0147	28.2163
677	12:42:00	10.0786	15.5835	25.662
678	12:43:00	13.9338	14.6505	28.5843
679	12:43:00	10.8315	12.7951	23.6266
680	12:45:00	15.9802	12.3283	28.3085
681	12:45:00	12.3145	16.8129	29.1274
682	12:45:00	11.0534	12.1507	23.2041
683	12:46:00	15.362	14.6306	29.9926
684	12:47:00	10.6083	12.1062	22.7145
685	12:48:00	10.1113	12.748	22.8593
686	12:48:00	11.5982	17.176	28.7742
687	12:49:00	10.9798	13.1534	24.1332
688	12:49:00	10.8218	17.4726	28.2944
689	12:51:00	15.7969	12.6519	28.4488
690	12:53:00	12.9829	15.029	28.0119
691	12:53:00	13.2491	16.1764	29.4255
692	12:53:00	15.5063	14.8252	30.3316
693	12:53:00	12.9818	12.8267	25.8085
694	12:54:00	12.569	15.3189	27.8879
695	12:55:00	14.5014	14.329	28.8304
696	12:57:00	13.4156	12.9062	26.3218
697	12:57:00	15.1577	12.15	27.3077
698	12:57:00	15.6235	15.0993	30.7229
699	12:57:00	14.7133	14.3905	29.1038
700	12:58:00	14.2914	12.5572	26.8486
701	12:58:00	15.087	13.5608	28.6478
702	12:59:00	10.8965	16.1606	27.0572
703	13:00:00	11.5191	12.1639	23.683
704	13:00:00	10.5724	13.8448	24.4172
705	13:01:00	10.4243	15.4331	25.8574
706	13:01:00	11.5099	12.6619	24.1719
707	13:01:00	10.2994	12.3312	22.6306
708	13:02:00	10.8828	14.2449	25.1277
709	13:03:00	12.0047	17.7724	29.7771
710	13:03:00	15.8398	12.2899	28.1296
711	13:03:00	10.2794	13.7277	24.0071
712	13:04:00	13.4822	14.5727	28.0549
713	13:04:00	10.2384	17.1736	27.412
714	13:05:00	10.0844	13.1314	23.2159
715	13:05:00	15.5788	13.4682	29.047
716	13:06:00	12.8717	16.3474	29.2192
717	13:06:00	10.048	15.4809	25.5289
718	13:07:00	11.2021	17.4518	28.6539
719	13:07:00	15.1454	14.3715	29.5169
720	13:08:00	15.7371	15.2771	31.0142
721	13:09:00	13.7856	16.081	29.8666
722	13:09:00	13.9083	16.558	30.4663
723	13:09:00	10.516	17.1108	27.6268
724	13:11:00	15.4195	16.5525	31.972
725	13:11:00	14.5695	14.7719	29.3415
726	13:12:00	14.4181	15.9451	30.3632
727	13:13:00	11.3373	17.534	28.8712
728	13:13:00	15.1039	16.6364	31.7402
729	13:13:00	11.4742	13.145	24.6192
730	13:15:00	10.6228	16.9019	27.5246
731	13:16:00	11.5859	14.589	26.1749
732	13:16:00	12.9054	13.2373	26.1427
733	13:17:00	13.0162	13.4129	26.4291
734	13:17:00	13.3881	17.7724	31.1605
735	13:18:00	10.4263	13.2939	23.7201
736	13:18:00	15.0495	12.154	27.2035
737	13:18:00	10.3662	16.6278	26.994
738	13:19:00	10.6596	17.0564	27.716
739	13:20:00	12.6416	16.1834	28.8249
740	13:21:00	14.3262	14.6787	29.0049
741	13:21:00	12.7344	13.2208	25.9552
742	13:22:00	15.0658	15.537	30.6027
743	13:23:00	12.5764	17.6774	30.2537
744	13:23:00	12.0122	14.246	26.2582
745	13:23:00	12.3561	17.8059	30.162
746	13:24:00	10.7026	17.6224	28.325
747	13:24:00	10.5301	12.8029	23.333
748	13:25:00	14.4436	16.0154	30.459
749	13:25:00	13.5243	17.1797	30.704
750	13:25:00	13.7924	17.0921	30.8845
751	13:25:00	11.5354	16.7102	28.2456
752	13:26:00	10.4272	12.0754	22.5026
753	13:26:00	11.1007	15.4619	26.5626
754	13:27:00	14.898	15.4304	30.3284
755	13:27:00	13.4615	16.4172	29.8787
756	13:28:00	10.6834	15.957	26.6404
757	13:29:00	10.9447	15.3068	26.2515
758	13:29:00	11.3845	15.9393	27.3238
759	13:30:00	12.379	13.2241	25.6031
760	13:31:00	11.4984	17.1401	28.6385
761	13:31:00	13.6992	17.128	30.8272
762	13:32:00	11.8154	17.8147	29.6301
763	13:33:00	14.1246	17.2337	31.3583
764	13:33:00	11.7837	13.247	25.0307
765	13:33:00	12.3676	13.2713	25.639
766	13:34:00	10.9681	13.3764	24.3446
767	13:35:00	14.0013	14.4112	28.4125
768	13:36:00	11.7222	16.6063	28.3285
769	13:36:00	15.1227	17.0768	32.1995
770	13:37:00	15.1595	12.6367	27.7962
771	13:37:00	11.5546	13.6295	25.1841
772	13:37:00	14.1932	12.8725	27.0658
773	13:37:00	11.7826	13.7606	25.5432
774	13:38:00	14.5661	14.3967	28.9628
775	13:38:00	10.358	14.1278	24.4857
776	13:39:00	11.1615	14.3967	25.5582
777	13:41:00	15.3934	17.0643	32.4577
778	13:41:00	12.2297	14.0584	26.2881
779	13:41:00	15.7506	12.8295	28.5801
780	13:42:00	12.2197	12.0255	24.2451
781	13:42:00	13.3524	16.5974	29.9498
782	13:43:00	12.433	15.337	27.77
783	13:43:00	10.4583	17.95	28.4083
784	13:44:00	13.4689	16.0257	29.4946
785	13:44:00	13.515	17.8216	31.3366
786	13:45:00	12.1329	16.0656	28.1985
787	13:45:00	11.0423	14.337	25.3793
788	13:47:00	11.9283	13.8135	25.7419
789	13:48:00	13.7166	13.6064	27.323
790	13:48:00	12.1419	13.2756	25.4174
791	13:49:00	11.1067	14.9779	26.0847
792	13:49:00	11.6595	17.1844	28.844
793	13:51:00	14.1522	17.2976	31.4498
794	13:51:00	13.7421	15.7419	29.4839
795	13:51:00	10.2073	12.1128	22.3201
796	13:53:00	12.791	14.721	27.512
797	13:53:00	15.0473	14.2336	29.2809
798	13:53:00	11.4195	13.1814	24.6009
799	13:53:00	12.396	16.3906	28.7866
800	13:54:00	13.6357	14.0779	27.7136
801	13:54:00	11.0598	15.6507	26.7105
802	13:55:00	13.4092	16.2912	29.7004
803	13:57:00	13.339	15.5055	28.8445
804	13:57:00	11.0831	13.8201	24.9032
805	13:57:00	14.8523	17.911	32.7633
806	13:58:00	10.733	14.8126	25.5456
807	13:58:00	15.9487	16.751	32.6997
808	13:59:00	11.4588	17.5109	28.9698
809	13:59:00	13.2638	14.9915	28.2553
810	14:00:00	10.4252	15.8122	26.2374
811	14:00:00	15.4624	16.9304	32.3928
812	14:00:00	13.0336	13.7313	26.7649
813	14:01:00	14.5318	17.1751	31.7069
814	14:01:00	11.6253	15.3638	26.989
815	14:01:00	11.9095	16.0594	27.9689
816	14:02:00	14.3745	16.7226	31.0971
817	14:03:00	11.989	13.8743	25.8633
818	14:03:00	10.2316	17.8209	28.0526
819	14:03:00	14.9024	14.2997	29.2021
820	14:03:00	15.7226	13.3347	29.0573
821	14:04:00	10.6814	13.5337	24.2151
822	14:05:00	12.801	15.8658	28.6669
823	14:05:00	14.688	12.56	27.248
824	14:05:00	13.5846	12.9738	26.5584
825	14:06:00	14.3405	14.5401	28.8806
826	14:07:00	13.3806	15.5247	28.9053
827	14:08:00	10.4005	16.2028	26.6032
828	14:08:00	15.7295	16.2311	31.9607
829	14:09:00	11.1479	16.0839	27.2318
830	14:09:00	15.9626	13.3334	29.2961
831	14:11:00	15.4496	14.294	29.7436
832	14:12:00	10.7713	14.8831	25.6543
833	14:13:00	11.7324	12.9079	24.6403
834	14:13:00	14.2462	15.8455	30.0917
835	14:13:00	10.9824	17.8343	28.8167
836	14:13:00	15.5327	12.9524	28.4851
837	14:15:00	15.8334	16.8779	32.7113
838	14:16:00	11.3964	14.6644	26.0609
839	14:17:00	13.3592	15.4053	28.7645
840	14:17:00	14.3705	13.5114	27.8819
841	14:18:00	15.0687	13.3175	28.3862
842	14:18:00	15.486	13.1935	28.6795
843	14:19:00	10.575	13.6751	24.2501
844	14:19:00	15.6565	14.9228	30.5793
845	14:19:00	10.2492	15.0411	25.2903
846	14:20:00	15.3084	12.2869	27.5953
847	14:21:00	11.5722	15.1942	26.7664
848	14:21:00	15.5951	15.199	30.7941
849	14:23:00	12.6705	14.0221	26.6926
850	14:23:00	10.2507	14.9902	25.2409
851	14:23:00	11.373	16.9222	28.2952
852	14:24:00	10.5708	14.1702	24.741
853	14:24:00	13.823	17.6391	31.4621
854	14:25:00	14.9103	17.5589	32.4692
855	14:25:00	13.9774	13.9232	27.9006
856	14:25:00	10.2086	12.1507	22.3593
857	14:27:00	12.9589	17.4292	30.3881
858	14:27:00	10.1465	16.9418	27.0883
859	14:28:00	11.9571	13.6667	25.6238
860	14:28:00	12.3387	12.7863	25.125
861	14:29:00	14.951	17.2948	32.2458
862	14:29:00	13.2548	13.9159	27.1707
863	14:29:00	10.6889	15.3709	26.0598
864	14:30:00	12.0488	16.7733	28.8222
865	14:31:00	15.8821	17.0938	32.9759
866	14:33:00	10.9454	12.0628	23.0082
867	14:33:00	14.1605	13.826	27.9864
868	14:33:00	12.0155	14.138	26.1535
869	14:34:00	14.8032	12.5557	27.3589
870	14:35:00	11.8229	15.7704	27.5933
871	14:36:00	12.2883	12.1372	24.4255
872	14:36:00	10.3001	15.7595	26.0596
873	14:37:00	15.0963	15.4601	30.5564
874	14:37:00	10.0456	15.4504	25.496
875	14:38:00	12.6859	12.8213	25.5071
876	14:39:00	10.7965	17.8284	28.625
877	14:39:00	11.8795	17.0116	28.891
878	14:40:00	14.8587	17.159	32.0176
879	14:41:00	12.8168	13.6974	26.5142
880	14:41:00	14.5188	17.9251	32.4439
881	14:42:00	12.8952	12.3541	25.2493
882	14:42:00	15.6834	14.8058	30.4892
883	14:43:00	15.4737	14.008	29.4817
884	14:43:00	12.9164	12.4074	25.3238
885	14:44:00	11.3127	15.1599	26.4727
886	14:45:00	13.4553	16.1416	29.5969
887	14:45:00	13.5177	15.2076	28.7253
888	14:47:00	13.4044	15.7946	29.199
889	14:47:00	11.8897	12.226	24.1157
890	14:47:00	11.8932	14.7095	26.6027
891	14:48:00	10.8181	15.8563	26.6745
892	14:48:00	10.2963	13.8335	24.1298
893	14:49:00	10.924	15.0255	25.9495
894	14:49:00	15.3915	12.9498	28.3413
895	14:51:00	11.3283	15.0583	26.3866
896	14:51:00	15.3251	16.9374	32.2625
897	14:52:00	13.4375	14.1413	27.5788
898	14:53:00	11.2193	12.644	23.8633
899	14:53:00	13.2354	17.8791	31.1145
900	14:53:00	12.9437	17.6832	30.6269
901	14:54:00	12.0274	17.5261	29.5535
902	14:55:00	12.7174	17.8859	30.6033
903	14:55:00	12.1223	15.1808	27.3031
904	14:56:00	14.5895	13.0533	27.6428
905	14:57:00	10.8227	14.5236	25.3464
906	14:57:00	15.1767	14.7675	29.9443
907	14:57:00	14.0795	15.3136	29.3931
908	14:58:00	11.1001	15.1133	26.2134
909	14:58:00	12.9847	16.5897	29.5744
910	14:59:00	13.09	14.9693	28.0593

## Sheet: Sheet5
Number	Arrival time	X1	X2	X3
1	08:00:00	7.94174	6.90048	14.8422			X1	X2	X3
2	08:00:00	10.38	4.11206	14.4921		MEAN	10	6	16
3	08:00:00	12.1286	6.03546	18.164
4	08:00:00	7.95547	5.54204	13.4975
5	08:00:00	7.4684	7.33909	14.8075
6	08:00:00	8.31199	6.55818	14.8702
7	08:01:00	9.54176	4.38917	13.9309
8	08:01:00	9.84976	6.4753	16.3251
9	08:01:00	8.09958	5.34404	13.4436
10	08:02:00	9.33393	7.76159	17.0955
11	08:02:00	10.1638	6.22419	16.388
12	08:02:00	7.61965	7.32969	14.9493
13	08:02:00	7.7839	7.61742	15.4013
14	08:03:00	7.59053	6.68978	14.2803
15	08:03:00	10.5864	7.42198	18.0084
16	08:03:00	11.411	4.11048	15.5214
17	08:03:00	9.32313	5.19205	14.5152
18	08:03:00	11.9645	7.09702	19.0615
19	08:04:00	7.29792	4.15845	11.4564
20	08:04:00	7.35102	7.97107	15.3221
21	08:04:00	10.5558	7.56371	18.1195
22	08:04:00	7.27558	5.63091	12.9065
23	08:05:00	11.8334	5.08683	16.9202
24	08:05:00	11.8501	7.16575	19.0158
25	08:06:00	10.2079	5.32975	15.5377
26	08:06:00	12.478	6.41499	18.8929
27	08:07:00	8.93585	4.08863	13.0245
28	08:07:00	8.86462	7.29331	16.1579
29	08:07:00	10.8499	5.96185	16.8118
30	08:07:00	9.53792	4.23231	13.7702
31	08:07:00	8.66832	7.22263	15.891
32	08:08:00	7.31458	4.9534	12.268
33	08:08:00	9.39656	5.33464	14.7312
34	08:08:00	11.6873	4.43678	16.1241
35	08:08:00	10.411	5.49211	15.9031
36	08:09:00	8.84027	7.9425	16.7828
37	08:09:00	10.5875	7.63952	18.227
38	08:09:00	8.72985	5.71453	14.4444
39	08:10:00	11.6831	7.05881	18.7419
40	08:10:00	9.08509	5.11307	14.1982
41	08:10:00	11.8845	4.30396	16.1885
42	08:10:00	10.0993	5.82342	15.9228
43	08:11:00	11.7272	4.52614	16.2533
44	08:11:00	8.69579	7.02402	15.7198
45	08:11:00	7.22614	4.54592	11.7721
46	08:12:00	7.34608	4.43287	11.779
47	08:12:00	10.7917	6.91916	17.7108
48	08:12:00	7.22248	4.5016	11.7241
49	08:12:00	12.0738	4.18348	16.2573
50	08:13:00	10.7496	7.19138	17.9409
51	08:13:00	9.05103	7.98206	17.0331
52	08:13:00	10.1105	6.24348	16.354
53	08:13:00	7.18897	5.32987	12.5188
54	08:13:00	11.7347	5.14396	16.8787
55	08:14:00	12.0991	4.4247	16.5238
56	08:15:00	9.96786	6.58345	16.5513
57	08:15:00	7.57845	5.59465	13.1731
58	08:16:00	7.78848	5.62835	13.4168
59	08:16:00	10.9548	7.73681	18.6916
60	08:16:00	8.29862	4.54714	12.8458
61	08:16:00	10.0446	5.41813	15.4627
62	08:17:00	7.55739	4.77078	12.3282
63	08:17:00	9.51723	7.19749	16.7147
64	08:17:00	8.88916	5.3217	14.2109
65	08:18:00	7.77877	4.16382	11.9426
66	08:18:00	8.81756	5.70916	14.5267
67	08:18:00	7.40724	7.70714	15.1144
68	08:19:00	7.03259	5.26298	12.2956
69	08:19:00	11.436	5.59343	17.0295
70	08:19:00	11.0021	4.66836	15.6704
71	08:20:00	11.1328	4.06238	15.1952
72	08:20:00	7.7817	7.56883	15.3505
73	08:21:00	7.1258	7.34983	14.4756
74	08:21:00	12.9755	5.01077	17.9862
75	08:22:00	11.517	7.30271	18.8197
76	08:22:00	7.41676	5.74017	13.1569
77	08:23:00	12.7612	7.07248	19.8337
78	08:23:00	9.74154	5.38969	15.1312
79	08:23:00	12.3241	4.75161	17.0757
80	08:24:00	7.31495	5.95672	13.2717
81	08:24:00	7.19684	7.77172	14.9686
82	08:24:00	10.7726	6.12836	16.901
83	08:24:00	12.0238	5.37883	17.4027
84	08:25:00	12.4109	5.49126	17.9022
85	08:25:00	7.60225	7.08408	14.6863
86	08:25:00	9.64632	7.95117	17.5975
87	08:25:00	11.6283	4.10706	15.7354
88	08:26:00	11.432	6.28816	17.7202
89	08:26:00	9.49928	5.03751	14.5368
90	08:26:00	11.6794	7.19065	18.8701
91	08:27:00	10.5417	4.68972	15.2315
92	08:27:00	11.1028	4.83145	15.9342
93	08:28:00	10.9061	6.94772	17.8538
94	08:28:00	7.24482	5.59758	12.8424
95	08:28:00	9.35884	6.78353	16.1424
96	08:28:00	7.49696	5.42644	12.9234
97	08:29:00	9.02539	4.07263	13.098
98	08:29:00	9.46028	6.8757	16.336
99	08:30:00	11.5505	4.84158	16.3921
100	08:30:00	8.73315	6.02033	14.7535
101	08:30:00	10.912	4.65102	15.563
102	08:31:00	7.93442	6.06915	14.0036
103	08:31:00	12.9727	4.45192	17.4246
104	08:31:00	10.1947	7.687	17.8817
105	08:32:00	12.558	5.94696	18.5049
106	08:32:00	11.2604	7.92663	19.1871
107	08:32:00	7.13807	7.74609	14.8842
108	08:33:00	12.4677	4.90127	17.369
109	08:33:00	11.8338	7.92846	19.7622
110	08:33:00	11.942	4.36598	16.308
111	08:34:00	7.18659	5.50261	12.6892
112	08:34:00	7.17798	7.72716	14.9051
113	08:35:00	9.72323	7.20359	16.9268
114	08:35:00	10.4414	7.16709	17.6085
115	08:36:00	10.4928	7.57262	18.0655
116	08:36:00	8.9212	5.04349	13.9647
117	08:36:00	11.2875	7.83898	19.1265
118	08:37:00	10.0354	6.0141	16.0495
119	08:37:00	8.84613	5.24808	14.0942
120	08:37:00	10.467	7.93725	18.4043
121	08:38:00	10.7977	7.68688	18.4846
122	08:38:00	11.1676	4.01672	15.1843
123	08:39:00	12.1454	5.20267	17.3481
124	08:39:00	11.4311	6.38142	17.8125
125	08:40:00	8.47276	4.84426	13.317
126	08:40:00	12.9844	4.83096	17.8154
127	08:40:00	8.54033	4.62636	13.1667
128	08:41:00	9.59706	6.33125	15.9283
129	08:41:00	7.26093	6.87069	14.1316
130	08:41:00	8.74157	7.50743	16.249
131	08:42:00	8.9613	7.18186	16.1432
132	08:42:00	9.08014	4.35597	13.4361
133	08:42:00	7.10089	7.38755	14.4884
134	08:43:00	12.7709	7.19126	19.9622
135	08:43:00	8.97156	5.40422	14.3758
136	08:43:00	12.5171	6.93735	19.4545
137	08:43:00	11.1017	4.68642	15.7881
138	08:43:00	9.69027	5.79815	15.4884
139	08:44:00	9.88327	5.1735	15.0568
140	08:44:00	9.47108	7.55528	17.0264
141	08:45:00	7.07599	6.97043	14.0464
142	08:45:00	7.55061	6.79232	14.3429
143	08:45:00	10.0708	5.88006	15.9508
144	08:46:00	12.239	4.68838	16.9274
145	08:46:00	10.8712	6.85128	17.7224
146	08:47:00	7.60115	6.19098	13.7921
147	08:47:00	12.4227	7.91198	20.3346
148	08:48:00	7.24866	5.85443	13.1031
149	08:48:00	8.92376	5.73199	14.6558
150	08:48:00	12.3644	5.91998	18.2844
151	08:48:00	12.8654	5.08707	17.9525
152	08:48:00	11.2344	4.81265	16.0471
153	08:49:00	12.4891	6.69564	19.1848
154	08:49:00	10.7076	5.64678	16.3544
155	08:49:00	9.90194	5.65532	15.5573
156	08:49:00	10.3746	5.05741	15.432
157	08:50:00	12.9711	4.52687	17.4979
158	08:51:00	7.59749	7.21409	14.8116
159	08:51:00	12.0965	7.49669	19.5932
160	08:51:00	7.58486	4.72439	12.3092
161	08:52:00	8.79742	7.49242	16.2898
162	08:52:00	7.22541	7.80078	15.0262
163	08:52:00	11.448	7.13877	18.5867
164	08:52:00	10.1493	4.03674	14.1861
165	08:53:00	7.27595	7.50304	14.779
166	08:53:00	11.1923	7.93408	19.1264
167	08:53:00	7.58614	4.22095	11.8071
168	08:54:00	8.87909	6.41475	15.2938
169	08:54:00	9.86605	5.28422	15.1503
170	08:55:00	12.4386	6.47798	18.9166
171	08:55:00	8.73223	5.02762	13.7598
172	08:55:00	8.98694	6.37458	15.3615
173	08:55:00	10.3083	7.17966	17.4879
174	08:56:00	10.6082	4.72427	15.3325
175	08:56:00	10.3546	6.71688	17.0715
176	08:56:00	7.86209	7.3419	15.204
177	08:57:00	8.04611	4.2118	12.2579
178	08:57:00	11.5347	7.7091	19.2438
179	08:57:00	9.46467	5.87054	15.3352
180	08:58:00	9.93783	6.50301	16.4408
181	08:58:00	12.3778	6.02618	18.404
182	08:58:00	12.5332	4.88064	17.4139
183	08:59:00	7.48634	4.98819	12.4745
184	08:59:00	9.83309	5.82183	15.6549
185	09:00:00	9.77578	4.34242	14.1182
186	09:00:00	8.19169	6.2458	14.4375
187	09:00:00	11.6353	4.55263	16.1879
188	09:00:00	9.96219	6.3448	16.307
189	09:01:00	7.81393	6.53951	14.3534
190	09:01:00	12.3439	4.11512	16.459
191	09:01:00	11.7495	6.28962	18.0392
192	09:01:00	9.79409	4.91958	14.7137
193	09:02:00	8.13437	5.99738	14.1317
194	09:02:00	10.9134	4.57692	15.4904
195	09:02:00	8.50572	7.24863	15.7544
196	09:03:00	8.95379	6.45418	15.408
197	09:03:00	9.89737	5.82269	15.7201
198	09:03:00	9.31764	6.82186	16.1395
199	09:04:00	9.96072	6.32893	16.2897
200	09:04:00	9.34877	6.83883	16.1876
201	09:04:00	10.1477	6.58089	16.7286
202	09:05:00	11.1158	6.44368	17.5595
203	09:05:00	12.3527	6.8757	19.2284
204	09:06:00	10.513	7.65746	18.1704
205	09:06:00	12.5376	6.6628	19.2004
206	09:07:00	7.59255	4.84268	12.4352
207	09:07:00	8.10379	4.9711	13.0749
208	09:07:00	7.35011	5.81329	13.1634
209	09:07:00	10.8419	5.90741	16.7493
210	09:07:00	12.9621	4.85501	17.8171
211	09:08:00	12.959	7.04697	20.006
212	09:08:00	8.4702	7.19333	15.6635
213	09:08:00	12.7035	5.10892	17.8125
214	09:09:00	8.87909	6.73312	15.6122
215	09:09:00	11.1971	6.44087	17.638
216	09:09:00	12.3	7.49705	19.797
217	09:10:00	10.0482	4.0304	14.0786
218	09:10:00	12.9493	4.60378	17.5531
219	09:10:00	8.85638	6.52449	15.3809
220	09:11:00	7.16022	5.3538	12.514
221	09:11:00	9.60311	6.55098	16.1541
222	09:11:00	8.9201	5.52727	14.4474
223	09:11:00	9.90872	4.02576	13.9345
224	09:12:00	10.496	6.85507	17.351
225	09:12:00	11.959	7.57042	19.5294
226	09:12:00	7.24445	7.28245	14.5269
227	09:12:00	9.318	4.17237	13.4904
228	09:13:00	9.44417	6.62484	16.069
229	09:13:00	10.6131	6.29682	16.91
230	09:13:00	9.7029	5.00418	14.7071
231	09:13:00	9.9263	5.27982	15.2061
232	09:13:00	9.93142	4.55434	14.4858
233	09:14:00	7.43031	4.54237	11.9727
234	09:14:00	8.7705	6.79781	15.5683
235	09:15:00	7.09925	4.40992	11.5092
236	09:15:00	8.48412	7.32664	15.8108
237	09:15:00	7.95859	6.65108	14.6097
238	09:15:00	11.4194	4.45314	15.8725
239	09:16:00	8.0723	5.72576	13.7981
240	09:16:00	9.94278	5.85369	15.7965
241	09:16:00	11.0387	7.68505	18.7237
242	09:17:00	8.0408	7.38768	15.4285
243	09:17:00	11.9319	7.16489	19.0968
244	09:17:00	7.26569	5.75457	13.0203
245	09:18:00	10.1429	6.49324	16.6362
246	09:18:00	8.17704	5.93915	14.1162
247	09:18:00	11.1726	7.0593	18.2318
248	09:19:00	10.6089	5.9953	16.6042
249	09:19:00	8.88385	6.28816	15.172
250	09:19:00	9.7474	4.13587	13.8833
251	09:20:00	12.7645	6.32575	19.0903
252	09:20:00	11.8728	6.81991	18.6927
253	09:21:00	8.12668	7.35533	15.482
254	09:21:00	11.4606	4.06861	15.5292
255	09:21:00	7.67147	7.85095	15.5224
256	09:22:00	7.89871	6.09455	13.9933
257	09:22:00	9.14533	6.52071	15.666
258	09:23:00	7.09503	5.98822	13.0833
259	09:23:00	12.7554	4.69643	17.4518
260	09:23:00	10.509	5.19022	15.6992
261	09:24:00	8.25852	4.00049	12.259
262	09:24:00	11.3417	6.25556	17.5973
263	09:24:00	12.0022	6.75045	18.7527
264	09:24:00	10.5698	7.53099	18.1007
265	09:25:00	9.38539	4.25941	13.6448
266	09:25:00	7.88827	5.26786	13.1561
267	09:25:00	11.0151	5.44816	16.4632
268	09:26:00	10.2729	6.92978	17.2027
269	09:27:00	11.9541	7.50121	19.4553
270	09:27:00	7.4413	7.48631	14.9276
271	09:28:00	7.70077	6.18891	13.8897
272	09:28:00	12.8173	4.83914	17.6564
273	09:28:00	12.6052	6.41682	19.022
274	09:28:00	10.3667	5.69085	16.0575
275	09:28:00	9.0979	4.07276	13.1707
276	09:29:00	11.6811	5.6408	17.3218
277	09:29:00	8.12522	4.81643	12.9416
278	09:30:00	7.63942	7.58568	15.2251
279	09:30:00	11.2755	4.58254	15.858
280	09:31:00	12.6719	5.09891	17.7708
281	09:31:00	8.04794	4.76858	12.8165
282	09:31:00	12.7911	4.88211	17.6732
283	09:32:00	12.2452	4.83633	17.0815
284	09:32:00	10.9405	5.10343	16.044
285	09:33:00	8.36106	6.87143	15.2325
286	09:33:00	12.5369	6.98251	19.5194
287	09:33:00	10.8228	5.03531	15.8581
288	09:34:00	10.1484	5.82623	15.9746
289	09:34:00	12.7559	6.28303	19.0389
290	09:34:00	8.77929	7.39097	16.1703
291	09:35:00	7.37556	5.73186	13.1074
292	09:35:00	11.9735	4.417	16.3905
293	09:36:00	10.8569	5.13407	15.9909
294	09:36:00	9.66536	4.97525	14.6406
295	09:36:00	7.39497	4.5425	11.9375
296	09:37:00	9.14423	7.36351	16.5077
297	09:37:00	11.8719	7.94812	19.82
298	09:37:00	10.3929	4.20631	14.5992
299	09:38:00	7.82931	7.93249	15.7618
300	09:38:00	12.1896	5.63994	17.8295
301	09:38:00	7.0932	4.69436	11.7876
302	09:38:00	7.44935	4.49782	11.9472
303	09:39:00	9.11768	7.69359	16.8113
304	09:39:00	11.0881	7.77062	18.8588
305	09:40:00	7.69674	4.09961	11.7963
306	09:40:00	8.97192	6.77328	15.7452
307	09:40:00	8.85913	5.74456	14.6037
308	09:41:00	10.0105	7.93115	17.9417
309	09:41:00	7.26698	5.84161	13.1086
310	09:42:00	12.9165	7.38462	20.3011
311	09:42:00	8.05637	4.87503	12.9314
312	09:42:00	12.3377	4.21522	16.5529
313	09:43:00	9.49324	6.25043	15.7437
314	09:43:00	11.7219	7.50743	19.2293
315	09:43:00	9.87246	5.06107	14.9335
316	09:43:00	10.1427	4.1897	14.3324
317	09:44:00	12.4699	6.14338	18.6133
318	09:44:00	7.15839	4.13684	11.2952
319	09:45:00	11.8343	6.97458	18.8089
320	09:45:00	11.3286	4.8638	16.1924
321	09:45:00	12.0398	7.4171	19.4569
322	09:46:00	10.0484	6.81161	16.86
323	09:46:00	7.42463	6.31465	13.7393
324	09:46:00	8.60094	4.19678	12.7977
325	09:47:00	11.6184	7.0228	18.6412
326	09:47:00	8.54234	6.18781	14.7302
327	09:47:00	9.99863	4.58278	14.5814
328	09:48:00	7.47279	7.27158	14.7444
329	09:48:00	10.9358	6.94894	17.8847
330	09:48:00	11.645	6.59102	18.236
331	09:48:00	12.9601	7.93017	20.8903
332	09:49:00	11.4816	4.25489	15.7365
333	09:49:00	9.13398	4.83706	13.971
334	09:49:00	7.6711	4.66836	12.3395
335	09:50:00	7.1388	7.69762	14.8364
336	09:51:00	9.80782	7.2739	17.0817
337	09:51:00	12.6572	7.85595	20.5132
338	09:52:00	10.3271	6.26875	16.5959
339	09:52:00	11.3046	6.27863	17.5832
340	09:52:00	9.48628	7.32969	16.816
341	09:53:00	11.3727	6.45625	17.8289
342	09:53:00	8.095	7.67309	15.7681
343	09:53:00	8.75311	5.92621	14.6793
344	09:53:00	7.39277	6.37642	13.7692
345	09:54:00	9.35957	6.6368	15.9964
346	09:54:00	7.61946	5.3018	12.9213
347	09:54:00	9.9078	4.12989	14.0377
348	09:55:00	10.1957	5.68926	15.8849
349	09:55:00	7.80367	5.33988	13.1436
350	09:55:00	10.7721	4.0249	14.797
351	09:56:00	7.86593	5.18912	13.0551
352	09:56:00	9.4601	5.64568	15.1058
353	09:57:00	8.43413	7.60717	16.0413
354	09:57:00	8.09134	4.19654	12.2879
355	09:57:00	10.8356	7.60595	18.4416
356	09:57:00	8.09226	6.04633	14.1386
357	09:58:00	12.941	6.11652	19.0576
358	09:58:00	8.27885	5.54241	13.8213
359	09:58:00	8.39476	4.92312	13.3179
360	09:58:00	11.311	6.10004	17.411
361	09:59:00	8.81133	5.72771	14.539
362	09:59:00	12.4426	4.02405	16.4667
363	10:00:00	7.51198	7.63378	15.1458
364	10:00:00	12.334	5.19767	17.5317
365	10:00:00	7.02087	5.66094	12.6818
366	10:00:00	12.7728	7.8037	20.5765
367	10:00:00	7.26771	7.78405	15.0518
368	10:01:00	11.966	7.60021	19.5662
369	10:01:00	8.01682	5.93231	13.9491
370	10:01:00	8.33946	4.43605	12.7755
371	10:02:00	12.2112	5.89874	18.1099
372	10:02:00	12.2778	4.16529	16.4431
373	10:03:00	9.43355	6.67306	16.1066
374	10:03:00	9.70052	5.41252	15.113
375	10:03:00	7.29078	5.84991	13.1407
376	10:04:00	11.562	6.23957	17.8016
377	10:04:00	9.97482	6.95602	16.9308
378	10:04:00	7.0011	4.18043	11.1815
379	10:05:00	12.2996	5.29765	17.5972
380	10:06:00	12.7532	4.83706	17.5902
381	10:07:00	8.90161	7.75512	16.6567
382	10:07:00	11.2619	5.76507	17.027
383	10:08:00	12.7649	7.32469	20.0896
384	10:08:00	12.5018	6.2353	18.7371
385	10:08:00	9.56355	5.66301	15.2266
386	10:09:00	11.5347	4.11719	15.6519
387	10:09:00	11.2291	4.89187	16.121
388	10:10:00	7.08533	5.10697	12.1923
389	10:11:00	8.41014	5.99066	14.4008
390	10:11:00	11.6188	5.31376	16.9326
391	10:11:00	7.8522	7.74035	15.5925
392	10:11:00	12.3514	6.31855	18.67
393	10:12:00	7.91995	5.87555	13.7955
394	10:12:00	7.02179	4.7333	11.7551
395	10:12:00	10.2777	7.3607	17.6384
396	10:13:00	7.86923	4.51588	12.3851
397	10:13:00	10.8863	4.02222	14.9086
398	10:13:00	11.8565	4.33424	16.1907
399	10:14:00	7.69527	5.66106	13.3563
400	10:15:00	12.4899	4.62526	17.1151
401	10:16:00	10.4941	7.70128	18.1954
402	10:16:00	8.35466	6.15912	14.5138
403	10:17:00	9.04315	6.95346	15.9966
404	10:17:00	9.49159	4.39259	13.8842
405	10:18:00	11.6292	5.62969	17.2589
406	10:18:00	12.6951	4.19031	16.8854
407	10:18:00	8.28251	6.88583	15.1683
408	10:19:00	12.5063	6.0871	18.5934
409	10:19:00	7.85385	5.36125	13.2151
410	10:19:00	9.82156	6.68343	16.505
411	10:20:00	12.6843	5.94427	18.6286
412	10:21:00	8.40629	6.49385	14.9001
413	10:21:00	9.48939	7.80798	17.2974
414	10:21:00	10.9499	7.10019	18.0501
415	10:22:00	9.06568	5.1514	14.2171
416	10:23:00	8.34898	4.32105	12.67
417	10:23:00	11.2401	5.51921	16.7593
418	10:24:00	10.4425	7.76977	18.2123
419	10:24:00	9.91293	7.58385	17.4968
420	10:24:00	9.15632	6.14545	15.3018
421	10:24:00	12.7989	5.3455	18.1444
422	10:25:00	11.7429	6.40107	18.144
423	10:25:00	12.328	7.33592	19.6639
424	10:27:00	12.2243	6.02179	18.2461
425	10:28:00	10.8704	6.1081	16.9785
426	10:28:00	7.05622	5.57109	12.6273
427	10:28:00	11.7373	5.55315	17.2904
428	10:28:00	10.1475	7.88256	18.0301
429	10:29:00	10.0499	7.90258	17.9525
430	10:30:00	8.46324	7.3159	15.7791
431	10:30:00	11.3	7.16147	18.4615
432	10:31:00	10.2442	5.85028	16.0945
433	10:31:00	12.9949	7.65954	20.6544
434	10:31:00	9.1554	4.94644	14.1018
435	10:32:00	12.9529	5.91644	18.8694
436	10:33:00	11.1727	7.59032	18.7631
437	10:33:00	7.32612	5.58892	12.915
438	10:34:00	8.47844	6.21833	14.6968
439	10:35:00	9.02814	7.39793	16.4261
440	10:35:00	7.82473	7.82604	15.6508
441	10:36:00	11.6997	5.13114	16.8309
442	10:36:00	9.47237	7.97571	17.4481
443	10:37:00	8.38542	5.57451	13.9599
444	10:37:00	12.6843	5.14481	17.8291
445	10:37:00	12.4809	7.04221	19.5231
446	10:38:00	8.59508	4.39845	12.9935
447	10:39:00	7.99063	6.56502	14.5557
448	10:40:00	12.8359	5.21671	18.0526
449	10:40:00	9.46303	4.23511	13.6981
450	10:40:00	12.3161	4.97549	17.2916
451	10:41:00	9.8829	7.21763	17.1005
452	10:41:00	12.818	7.55345	20.3714
453	10:42:00	8.06735	6.00604	14.0734
454	10:42:00	10.27	4.32875	14.5987
455	10:42:00	12.4657	6.13678	18.6025
456	10:43:00	10.498	6.92965	17.4276
457	10:43:00	8.45903	6.26618	14.7252
458	10:43:00	11.6563	4.01514	15.6715
459	10:44:00	10.058	6.77865	16.8366
460	10:44:00	8.16642	6.59542	14.7618
461	10:44:00	9.01917	4.40809	13.4273
462	10:45:00	8.57109	4.42921	13.0003
463	10:45:00	7.64766	6.24348	13.8911
464	10:46:00	8.03128	6.4012	14.4325
465	10:46:00	8.61193	5.42936	14.0413
466	10:47:00	8.96149	6.9321	15.8936
467	10:48:00	12.7792	5.38639	18.1656
468	10:48:00	10.3026	6.96261	17.2652
469	10:48:00	7.07855	7.93847	15.017
470	10:48:00	8.88824	4.33314	13.2214
471	10:49:00	11.5157	5.87542	17.3911
472	10:49:00	11.0546	4.9888	16.0434
473	10:49:00	12.4021	6.6689	19.071
474	10:51:00	10.7838	7.84729	18.6311
475	10:52:00	10.4143	5.81841	16.2327
476	10:52:00	12.0529	4.90017	16.9531
477	10:52:00	11.9768	6.12702	18.1038
478	10:53:00	11.3945	4.65322	16.0477
479	10:53:00	7.44917	7.58605	15.0352
480	10:54:00	9.7333	5.86065	15.594
481	10:54:00	12.4199	7.99573	20.4156
482	10:55:00	12.0943	6.18073	18.2751
483	10:55:00	9.82229	5.45451	15.2768
484	10:56:00	11.521	5.34733	16.8683
485	10:57:00	9.36415	4.92264	14.2868
486	10:57:00	11.2564	5.24638	16.5028
487	10:58:00	9.59688	6.69466	16.2915
488	10:58:00	10.6774	6.38655	17.064
489	10:59:00	9.66976	7.31565	16.9854
490	11:00:00	7.37043	6.16803	13.5385
491	11:00:00	11.0949	5.72967	16.8246
492	11:00:00	9.86093	5.5772	15.4381
493	11:00:00	9.48903	7.77062	17.2597
494	11:01:00	8.59545	5.97992	14.5754
495	11:01:00	8.9917	4.9899	13.9816
496	11:01:00	12.5909	5.02884	17.6198
497	11:02:00	8.62658	5.75787	14.3844
498	11:03:00	11.4311	6.87472	18.3058
499	11:03:00	11.0491	6.08686	17.136
500	11:03:00	12.801	5.33854	18.1395
501	11:04:00	12.6283	5.19083	17.8191
502	11:04:00	10.1995	5.99701	16.1965
503	11:05:00	10.4203	4.93277	15.3531
504	11:06:00	9.66958	6.73251	16.4021
505	11:06:00	7.03882	7.50279	14.5416
506	11:07:00	12.0224	6.7131	18.7355
507	11:07:00	7.46968	6.43086	13.9005
508	11:07:00	11.9163	7.49559	19.4119
509	11:08:00	11.2659	4.85611	16.122
510	11:08:00	10.9823	5.48247	16.4648
511	11:09:00	10.0389	4.35987	14.3988
512	11:10:00	10.7496	6.81613	17.5657
513	11:10:00	10.4844	4.11011	14.5945
514	11:11:00	10.1539	6.45674	16.6106
515	11:11:00	10.1015	6.08075	16.1823
516	11:12:00	11.6538	5.16886	16.8226
517	11:12:00	11.0242	6.17035	17.1946
518	11:12:00	9.1955	5.92816	15.1237
519	11:13:00	9.74062	7.68639	17.427
520	11:13:00	8.2056	5.36259	13.5682
521	11:13:00	11.6741	7.34727	19.0214
522	11:14:00	10.1847	6.75704	16.9417
523	11:14:00	10.3903	7.22336	17.6137
524	11:15:00	12.1037	7.37608	19.4798
525	11:16:00	10.3416	7.34629	17.6879
526	11:16:00	7.38948	4.89859	12.2881
527	11:17:00	8.27299	5.60881	13.8818
528	11:18:00	10.6003	4.10926	14.7096
529	11:18:00	12.5069	6.51704	19.0239
530	11:19:00	7.6592	4.15809	11.8173
531	11:19:00	11.977	6.86654	18.8435
532	11:19:00	7.52443	7.17246	14.6969
533	11:20:00	10.9043	4.98392	15.8882
534	11:20:00	11.1244	5.29667	16.4211
535	11:21:00	11.1052	7.30931	18.4145
536	11:22:00	7.08112	5.83941	12.9205
537	11:23:00	10.8754	6.28608	17.1614
538	11:23:00	10.8929	5.61333	16.5063
539	11:23:00	7.93789	5.29154	13.2294
540	11:24:00	12.6158	4.29115	16.907
541	11:24:00	10.8245	6.14875	16.9732
542	11:24:00	7.42994	7.12961	14.5596
543	11:25:00	11.0442	5.15714	16.2013
544	11:25:00	7.53047	4.27174	11.8022
545	11:27:00	12.2192	5.01321	17.2324
546	11:28:00	12.3088	5.4998	17.8086
547	11:28:00	12.7786	7.00729	19.7859
548	11:28:00	8.5418	6.28474	14.8265
549	11:29:00	10.5705	4.94949	15.52
550	11:30:00	7.01849	5.77374	12.7922
551	11:31:00	11.6038	7.91357	19.5173
552	11:31:00	8.46287	4.45216	12.915
553	11:32:00	11.8307	5.57683	17.4075
554	11:32:00	11.5223	5.1348	16.6571
555	11:32:00	11.1746	6.20234	17.3769
556	11:33:00	12.7046	4.16468	16.8693
557	11:33:00	7.64675	7.61681	15.2636
558	11:34:00	12.2438	4.74099	16.9847
559	11:35:00	9.12024	6.4333	15.5535
560	11:35:00	10.6741	5.6436	16.3177
561	11:35:00	7.90841	6.70394	14.6124
562	11:36:00	12.1786	6.79122	18.9698
563	11:36:00	9.46467	4.69887	14.1635
564	11:37:00	8.26768	6.54305	14.8107
565	11:37:00	10.0235	6.08039	16.1039
566	11:37:00	12.8129	6.94418	19.757
567	11:38:00	11.6201	7.86901	19.4891
568	11:39:00	10.6388	6.71676	17.3555
569	11:40:00	9.36378	6.79733	16.1611
570	11:40:00	10.5375	6.21308	16.7506
571	11:41:00	9.89261	6.40547	16.2981
572	11:42:00	9.43007	4.27223	13.7023
573	11:43:00	8.31565	4.04859	12.3642
574	11:43:00	9.24751	4.46242	13.7099
575	11:43:00	10.4372	6.37336	16.8105
576	11:44:00	7.66012	6.04108	13.7012
577	11:45:00	8.37352	4.26441	12.6379
578	11:45:00	11.8101	7.63121	19.4414
579	11:45:00	9.59926	4.27015	13.8694
580	11:46:00	10.4483	5.58635	16.0347
581	11:46:00	8.71355	7.58531	16.2989
582	11:46:00	10.0942	6.80734	16.9015
583	11:47:00	12.5801	6.30305	18.8832
584	11:47:00	8.76739	7.87536	16.6428
585	11:48:00	7.68593	6.34541	14.0313
586	11:48:00	8.24387	5.27897	13.5228
587	11:48:00	12.365	7.73388	20.0988
588	11:49:00	10.4114	5.74102	16.1524
589	11:49:00	12.6622	4.18824	16.8504
590	11:50:00	8.88586	7.68773	16.5736
591	11:51:00	7.8489	5.9212	13.7701
592	11:52:00	7.36457	7.25755	14.6221
593	11:52:00	12.675	6.44063	19.1156
594	11:53:00	8.95929	7.4077	16.367
595	11:53:00	11.1017	6.68282	17.7845
596	11:54:00	11.7629	7.15476	18.9177
597	11:55:00	9.28999	6.36799	15.658
598	11:55:00	12.8524	6.27631	19.1287
599	11:55:00	8.70312	5.60112	14.3042
600	11:56:00	7.6288	5.39665	13.0255
601	11:56:00	12.1447	5.93951	18.0842
602	11:57:00	7.53578	6.80233	14.3381
603	11:57:00	7.09485	7.90271	14.9976
604	11:58:00	10.5756	6.04938	16.625
605	11:58:00	10.591	7.72485	18.3158
606	11:58:00	9.38099	6.97446	16.3554
607	11:59:00	12.8777	4.52882	17.4065
608	11:59:00	10.6591	7.56261	18.2217
609	12:00:00	7.88443	4.54836	12.4328
610	12:00:00	7.34718	5.7973	13.1445
611	12:00:00	11.9967	4.03076	16.0275
612	12:00:00	8.57402	5.59038	14.1644
613	12:01:00	9.35151	7.52782	16.8793
614	12:01:00	8.22868	5.6784	13.9071
615	12:01:00	8.75109	5.90655	14.6576
616	12:02:00	10.3742	7.47655	17.8507
617	12:02:00	8.97394	7.1185	16.0924
618	12:03:00	8.648	7.79199	16.44
619	12:03:00	8.56633	7.01022	15.5766
620	12:04:00	10.9089	7.52782	18.4367
621	12:04:00	9.832	7.79247	17.6245
622	12:05:00	9.48189	6.54451	16.0264
623	12:06:00	11.463	6.65584	18.1188
624	12:07:00	11.1617	6.20234	17.3641
625	12:07:00	8.8366	6.97421	15.8108
626	12:07:00	11.4095	7.26621	18.6757
627	12:07:00	8.1644	6.04169	14.2061
628	12:08:00	9.67891	6.33662	16.0155
629	12:08:00	11.1956	6.85922	18.0548
630	12:08:00	11.2678	5.25492	16.5227
631	12:09:00	9.77944	7.62035	17.3998
632	12:09:00	7.27558	5.53655	12.8121
633	12:10:00	11.0453	5.74114	16.7864
634	12:11:00	9.90487	6.29597	16.2008
635	12:11:00	12.9938	6.03766	19.0314
636	12:12:00	7.20582	5.85772	13.0635
637	12:12:00	9.68862	5.47111	15.1597
638	12:13:00	9.21509	6.78365	15.9987
639	12:13:00	9.71261	4.2693	13.9819
640	12:13:00	7.98587	7.89966	15.8855
641	12:13:00	7.87655	5.67461	13.5512
642	12:14:00	9.04645	5.56926	14.6157
643	12:14:00	9.09113	6.57527	15.6664
644	12:15:00	7.05713	6.43843	13.4956
645	12:15:00	7.56948	5.35221	12.9217
646	12:16:00	11.6657	5.66143	17.3271
647	12:17:00	12.8863	5.90094	18.7872
648	12:18:00	12.4765	6.72555	19.202
649	12:18:00	7.61599	6.48701	14.103
650	12:19:00	8.47038	5.90143	14.3718
651	12:20:00	8.07138	5.34892	13.4203
652	12:21:00	8.81976	6.57283	15.3926
653	12:23:00	10.7889	4.28565	15.0746
654	12:23:00	10.6346	4.74184	15.3764
655	12:24:00	7.65279	7.34483	14.9976
656	12:24:00	12.4924	7.35374	19.8462
657	12:24:00	8.61193	6.67672	15.2886
658	12:25:00	8.3737	4.25062	12.6243
659	12:27:00	11.6179	6.12433	17.7422
660	12:28:00	12.6232	7.04257	19.6657
661	12:28:00	9.41945	7.69189	17.1113
662	12:28:00	10.5214	4.46706	14.9885
663	12:29:00	8.96203	5.16532	14.1274
664	12:29:00	10.7406	6.41853	17.1591
665	12:29:00	10.081	5.35563	15.4367
666	12:30:00	7.09906	4.23426	11.3333
667	12:31:00	12.7252	7.19077	19.9159
668	12:31:00	9.41249	5.55779	14.9703
669	12:33:00	12.835	4.70656	17.5416
670	12:33:00	12.5715	6.63326	19.2048
671	12:33:00	8.97705	6.36518	15.3422
672	12:34:00	7.03681	5.74065	12.7775
673	12:34:00	11.662	4.57765	16.2397
674	12:35:00	8.47166	5.14347	13.6151
675	12:35:00	9.69118	6.31452	16.0057
676	12:35:00	10.9735	5.89715	16.8707
677	12:36:00	7.64052	4.75881	12.3993
678	12:37:00	9.08618	4.65566	13.7418
679	12:37:00	12.4415	5.58794	18.0295
680	12:37:00	12.2042	4.71718	16.9214
681	12:38:00	7.72109	4.16688	11.888
682	12:38:00	8.88458	5.45976	14.3443
683	12:39:00	8.86004	6.19245	15.0525
684	12:41:00	11.7045	5.54912	17.2536
685	12:41:00	12.3529	6.64937	19.0023
686	12:41:00	11.3844	4.33558	15.72
687	12:42:00	12.7971	6.8215	19.6186
688	12:43:00	11.7217	7.21287	18.9346
689	12:43:00	12.4071	5.0452	17.4523
690	12:45:00	12.1353	4.8699	17.0052
691	12:45:00	10.1134	4.40419	14.5176
692	12:45:00	8.13968	5.85186	13.9915
693	12:46:00	12.8282	4.12867	16.9569
694	12:47:00	9.51338	7.12473	16.6381
695	12:48:00	11.0511	5.60088	16.652
696	12:48:00	11.1231	6.9498	18.0729
697	12:49:00	7.4543	5.06107	12.5154
698	12:49:00	12.0108	4.78213	16.793
699	12:51:00	11.1129	7.86657	18.9794
700	12:53:00	10.2242	4.63478	14.859
701	12:53:00	12.4433	7.97522	20.4186
702	12:53:00	7.70937	7.89135	15.6007
703	12:53:00	11.3928	7.71203	19.1049
704	12:54:00	7.14484	7.39927	14.5441
705	12:55:00	10.7399	7.31724	18.0571
706	12:57:00	8.62438	7.34129	15.9657
707	12:57:00	12.2923	7.78491	20.0772
708	12:57:00	8.33598	7.35813	15.6941
709	12:57:00	11.0255	4.57277	15.5983
710	12:58:00	9.60878	7.18589	16.7947
711	12:58:00	11.5611	4.39418	15.9553
712	12:59:00	10.6252	4.17115	14.7964
713	13:00:00	7.58541	4.99881	12.5842
714	13:00:00	10.5013	4.94461	15.4459
715	13:01:00	10.5998	7.10801	17.7078
716	13:01:00	10.06	4.75442	14.8144
717	13:01:00	8.53099	6.99008	15.5211
718	13:02:00	7.20948	6.00641	13.2159
719	13:03:00	11.9618	4.04346	16.0052
720	13:03:00	7.15143	5.90558	13.057
721	13:03:00	8.81445	6.70186	15.5163
722	13:04:00	10.4141	4.2577	14.6718
723	13:04:00	11.9907	4.48012	16.4708
724	13:05:00	8.71062	4.96866	13.6793
725	13:05:00	9.47584	6.55733	16.0332
726	13:06:00	9.58095	7.06467	16.6456
727	13:06:00	7.53413	4.41591	11.95
728	13:07:00	11.4595	5.66265	17.1221
729	13:07:00	7.55556	6.26106	13.8166
730	13:08:00	12.9696	4.72964	17.6992
731	13:09:00	8.66814	6.69491	15.363
732	13:09:00	9.60732	4.1991	13.8064
733	13:09:00	10.1149	4.94571	15.0606
734	13:11:00	9.32551	6.5511	15.8766
735	13:11:00	10.3696	5.33024	15.6999
736	13:12:00	11.5816	6.81393	18.3956
737	13:13:00	8.79724	5.07767	13.8749
738	13:13:00	11.9438	7.60887	19.5527
739	13:13:00	11.0773	5.64727	16.7246
740	13:15:00	12.0956	7.83801	19.9336
741	13:16:00	10.3718	6.74435	17.1162
742	13:16:00	12.7902	4.40101	17.1912
743	13:17:00	7.07654	5.87164	12.9482
744	13:17:00	12.7455	7.43223	20.1777
745	13:18:00	11.6931	6.94882	18.642
746	13:18:00	7.36879	7.4586	14.8274
747	13:18:00	8.64562	7.78808	16.4337
748	13:19:00	7.32136	6.11164	13.433
749	13:20:00	8.51817	4.53896	13.0571
750	13:21:00	8.02542	5.05985	13.0853
751	13:21:00	12.9002	6.0943	18.9945
752	13:22:00	7.02179	7.18296	14.2047
753	13:23:00	10.6157	5.39372	16.0094
754	13:23:00	8.36802	6.17292	14.5409
755	13:23:00	9.27625	4.07569	13.3519
756	13:24:00	9.75564	4.22181	13.9774
757	13:24:00	8.60442	4.49049	13.0949
758	13:25:00	8.49895	4.7488	13.2477
759	13:25:00	12.5871	5.22477	17.8119
760	13:25:00	12.7241	4.71426	17.4383
761	13:25:00	8.9624	7.48363	16.446
762	13:26:00	9.74227	5.49187	15.2341
763	13:26:00	7.58998	4.4308	12.0208
764	13:27:00	8.46562	6.98618	15.4518
765	13:27:00	10.6384	4.41224	15.0507
766	13:28:00	10.5544	5.23087	15.7852
767	13:29:00	10.0047	4.36537	14.37
768	13:29:00	9.55495	5.54802	15.103
769	13:30:00	9.70894	6.16889	15.8778
770	13:31:00	8.30595	6.0174	14.3233
771	13:31:00	7.91702	4.68801	12.605
772	13:32:00	12.1401	5.97821	18.1183
773	13:33:00	7.51491	4.34852	11.8634
774	13:33:00	8.6231	6.07587	14.699
775	13:33:00	12.5074	5.69683	18.2043
776	13:34:00	9.50716	4.46999	13.9771
777	13:35:00	12.7153	5.10733	17.8226
778	13:36:00	10.973	4.72903	15.702
779	13:36:00	12.0399	6.04987	18.0898
780	13:37:00	7.86172	5.16861	13.0303
781	13:37:00	12.697	5.65288	18.3498
782	13:37:00	8.18509	7.42662	15.6117
783	13:37:00	10.0532	4.18152	14.2347
784	13:38:00	11.51	6.42097	17.931
785	13:38:00	12.7786	7.9928	20.7714
786	13:39:00	10.5921	6.99911	17.5912
787	13:41:00	7.68465	7.03952	14.7242
788	13:41:00	7.63118	5.06571	12.6969
789	13:41:00	10.6432	6.566	17.2092
790	13:42:00	12.48	7.26414	19.7441
791	13:42:00	9.07208	7.76684	16.8389
792	13:43:00	7.82821	5.8869	13.7151
793	13:43:00	10.4397	4.38221	14.822
794	13:44:00	7.53377	5.10868	12.6424
795	13:44:00	11.7644	7.95434	19.7187
796	13:45:00	8.64031	5.35624	13.9966
797	13:45:00	9.98965	6.29377	16.2834
798	13:47:00	12.9678	5.1735	18.1413
799	13:48:00	7.08277	6.08808	13.1708
800	13:48:00	12.2115	4.79006	17.0016
801	13:49:00	11.5369	4.02503	15.562
802	13:49:00	11.0253	7.26353	18.2889
803	13:51:00	12.3697	7.81835	20.1881
804	13:51:00	11.2954	6.04547	17.3409
805	13:51:00	7.4781	5.58574	13.0638
806	13:53:00	7.53945	4.60964	12.1491
807	13:53:00	10.0594	7.67174	17.7312
808	13:53:00	7.79122	4.8793	12.6705
809	13:53:00	9.51082	7.69066	17.2015
810	13:54:00	8.23728	5.10855	13.3458
811	13:54:00	7.51253	5.83599	13.3485
812	13:55:00	10.9907	7.09824	18.089
813	13:57:00	12.6367	7.8131	20.4498
814	13:57:00	10.4791	5.6624	16.1415
815	13:57:00	8.5493	5.63836	14.1877
816	13:58:00	12.7305	6.62056	19.351
817	13:58:00	10.4588	6.49605	16.9548
818	13:59:00	9.11933	7.74523	16.8646
819	13:59:00	8.61779	7.34519	15.963
820	14:00:00	11.6322	6.57942	18.2116
821	14:00:00	7.20838	4.54628	11.7547
822	14:00:00	12.1738	4.32252	16.4963
823	14:01:00	8.53978	7.90625	16.446
824	14:01:00	11.6214	6.58785	18.2092
825	14:01:00	10.9402	5.73516	16.6753
826	14:02:00	10.986	6.24543	17.2314
827	14:02:00	8.76482	6.26997	15.0348
828	14:02:00	12.9106	5.29472	18.2054
829	14:02:00	7.33216	5.63408	12.9662
830	14:02:00	8.57439	6.24751	14.8219
831	14:02:00	9.07593	7.89367	16.9696
832	14:03:00	10.6342	5.35368	15.9879
833	14:03:00	12.5305	5.20609	17.7366
834	14:03:00	8.8529	4.66811	13.521
835	14:03:00	11.6807	4.07398	15.7547
836	14:04:00	7.32466	5.93133	13.256
837	14:05:00	12.4717	5.78106	18.2528
838	14:05:00	10.4077	7.02695	17.4346
839	14:05:00	10.6272	7.72289	18.3501
840	14:06:00	12.4153	5.87982	18.2951
841	14:07:00	7.12616	4.03906	11.1652
842	14:08:00	9.52235	5.57488	15.0972
843	14:08:00	7.4814	5.21366	12.6951
844	14:09:00	10.9559	6.6982	17.6541
845	14:09:00	9.09497	7.62584	16.7208
846	14:10:00	8.13547	6.94784	15.0833
847	14:10:00	12.2046	5.92279	18.1274
848	14:10:00	12.7358	6.40767	19.1434
849	14:10:00	10.9999	6.02582	17.0257
850	14:11:00	7.41951	6.04498	13.4645
851	14:12:00	9.16492	5.09122	14.2561
852	14:13:00	7.99008	5.46672	13.4568
853	14:13:00	11.1048	5.31913	16.4239
854	14:13:00	12.6678	4.26087	16.9287
855	14:13:00	9.22791	5.63213	14.86
856	14:15:00	12.8901	7.84924	20.7394
857	14:16:00	9.60402	5.44584	15.0499
858	14:17:00	12.1786	4.19178	16.3703
859	14:17:00	11.8532	6.50777	18.3609
860	14:18:00	12.9923	6.41194	19.4042
861	14:18:00	11.0175	4.60219	15.6196
862	14:19:00	9.82174	6.94589	16.7676
863	14:19:00	10.144	7.30271	17.4467
864	14:19:00	11.8444	7.67724	19.5216
865	14:20:00	11.1268	5.39628	16.5231
866	14:21:00	7.97781	4.17774	12.1556
867	14:21:00	12.7834	4.61635	17.3997
868	14:23:00	10.9288	5.1525	16.0813
869	14:23:00	9.89352	7.38487	17.2784
870	14:23:00	8.53374	6.9769	15.5106
871	14:24:00	11.792	5.90216	17.6942
872	14:24:00	8.13437	4.31629	12.4507
873	14:25:00	10.7955	4.61892	15.4144
874	14:25:00	12.6268	7.73034	20.3572
875	14:25:00	8.05106	4.37538	12.4264
876	14:27:00	8.94244	4.39137	13.3338
877	14:27:00	12.0167	4.82278	16.8395
878	14:28:00	8.81976	5.08853	13.9083
879	14:28:00	11.5221	4.61782	16.1399
880	14:29:00	11.5153	4.03333	15.5487
881	14:29:00	9.93252	4.82888	14.7614
882	14:29:00	8.4008	4.15723	12.558
883	14:30:00	8.10306	6.50154	14.6046
884	14:31:00	7.87472	4.05701	11.9317
885	14:33:00	8.32353	6.89743	15.221
886	14:33:00	9.48701	6.0412	15.5282
887	14:33:00	8.06168	5.05899	13.1207
888	14:34:00	10.3583	6.3282	16.6865
889	14:35:00	11.7591	6.54256	18.3016
890	14:36:00	8.62859	6.86312	15.4917
891	14:36:00	11.9775	5.92279	17.9003
892	14:37:00	7.53926	5.9433	13.4826
893	14:37:00	8.58373	4.4922	13.0759
894	14:38:00	7.59383	4.38661	11.9804
895	14:39:00	9.13379	5.96063	15.0944
896	14:39:00	8.80016	7.82409	16.6243
897	14:40:00	11.9502	5.40544	17.3557
898	14:41:00	8.02652	4.36366	12.3902
899	14:41:00	12.298	6.73165	19.0296
900	14:42:00	9.74575	4.85049	14.5962
901	14:42:00	8.3292	7.97205	16.3012
902	14:43:00	7.66158	4.73403	12.3956
903	14:43:00	9.82302	6.38643	16.2094
904	14:44:00	7.64199	4.65847	12.3005
905	14:45:00	7.93973	5.02078	12.9605
906	14:45:00	8.78607	5.80242	14.5885
907	14:47:00	7.01428	5.6386	12.6529
908	14:47:00	7.07288	6.2259	13.2988
909	14:47:00	10.534	6.26044	16.7945
910	14:48:00	10.6351	4.51515	15.1503
911	14:48:00	7.69289	5.43144	13.1243
912	14:49:00	12.9967	5.37358	18.3703
913	14:49:00	8.97485	6.27766	15.2525
914	14:51:00	8.40812	4.96585	13.374
915	14:51:00	11.8964	7.92468	19.8211
916	14:52:00	11.3928	6.30439	17.6972
917	14:53:00	12.0443	6.41865	18.463
918	14:53:00	12.5939	7.25022	19.8441
919	14:53:00	12.6541	6.42598	19.0801
920	14:54:00	12.6878	6.3072	18.995
921	14:55:00	10.92	5.1785	16.0985
922	14:55:00	9.29054	6.79928	16.0898
923	14:56:00	7.77438	7.89477	15.6691
924	14:57:00	8.14298	6.74911	14.8921
925	14:57:00	8.75713	5.72283	14.48
926	14:57:00	7.21223	6.31318	13.5254
927	14:58:00	9.5804	5.63811	15.2185
928	14:58:00	10.3982	5.48283	15.881
929	14:59:00	7.81283	7.16794	14.9808
930	14:59:00	8.06314	4.42201	12.4852
931	14:59:00	8.53264	5.83087	14.3635
