# Supplementary material for: Survey dataset on analysis of queues in some selected banks in Ogun State, Nigeria
Source: Data Brief. 2018 May 24;19:835–41. doi: 10.1016/j.dib.2018.05.101 (PMC5997939; doi:10.1016/j.dib.2018.05.101)
Supplement: Supplementary file 2 — Supplementary material [file mmc2.zip › Supplementary DATA on Queues/SECOND BANK (WEEK 2).xlsx]

## Sheet: Sheet1
Number	Arrival time	X1	X2	X3
1	08:00:00	15.292	11.6013	26.8933			X1	X2	X3
2	08:00:00	13.6041	12.5394	26.1435		MEAN	16	14	30
3	08:00:00	16.5789	14.517	31.0959
4	08:01:00	18.3946	16.3435	34.7382
5	08:01:00	18.3077	14.1854	32.4931
6	08:02:00	18.7508	11.8996	30.6504
7	08:02:00	13.087	14.424	27.511
8	08:03:00	15.4445	12.687	28.1315
9	08:03:00	18.1795	12.8795	31.0589
10	08:04:00	13.8315	16.8898	30.7213
11	08:04:00	14.4702	13.4993	27.9695
12	08:04:00	13.2728	11.5398	24.8126
13	08:05:00	13.1943	15.441	28.6353
14	08:05:00	13.9848	13.7794	27.7642
15	08:06:00	14.3177	15.3073	29.625
16	08:06:00	13.1025	16.0865	29.189
17	08:07:00	14.7103	15.6823	30.3926
18	08:07:00	15.0585	14.0323	29.0909
19	08:08:00	16.3218	15.7537	32.0756
20	08:09:00	15.1442	16.7219	31.8661
21	08:09:00	15.231	15.0819	30.3129
22	08:10:00	15.1336	14.2248	29.3584
23	08:10:00	18.4618	13.0767	31.5385
24	08:11:00	15.7961	15.8286	31.6247
25	08:11:00	15.557	12.2018	27.7587
26	08:13:00	14.8234	16.5408	31.3642
27	08:13:00	18.8542	16.115	34.9693
28	08:15:00	17.84	15.7221	33.5621
29	08:15:00	18.9474	12.603	31.5504
30	08:17:00	14.5376	11.7762	26.3138
31	08:17:00	18.7101	15.0405	33.7507
32	08:18:00	13.3206	11.2007	24.5213
33	08:18:00	17.2302	12.9435	30.1738
34	08:19:00	17.8991	15.7955	33.6946
35	08:19:00	18.835	13.7452	32.5802
36	08:20:00	15.7979	13.1397	28.9376
37	08:22:00	14.8013	11.9491	26.7503
38	08:22:00	17.5012	13.3715	30.8727
39	08:22:00	15.1089	16.0649	31.1737
40	08:22:00	17.654	12.5647	30.2186
41	08:23:00	13.4461	13.9389	27.385
42	08:24:00	14.1906	14.352	28.5426
43	08:24:00	13.3844	11.033	24.4173
44	08:25:00	15.1501	13.6445	28.7946
45	08:25:00	15.9223	11.6023	27.5245
46	08:26:00	16.0673	16.0877	32.155
47	08:26:00	15.2407	11.3477	26.5885
48	08:29:00	18.9154	15.0374	33.9528
49	08:29:00	13.2443	15.705	28.9493
50	08:30:00	14.3843	11.0577	25.442
51	08:30:00	13.0298	16.2421	29.272
52	08:33:00	18.5569	14.0323	32.5892
53	08:33:00	13.6019	16.4179	30.0198
54	08:34:00	14.5401	13.6339	28.174
55	08:34:00	17.6541	12.9428	30.5969
56	08:35:00	17.0779	14.9195	31.9974
57	08:36:00	17.8546	15.9555	33.8102
58	08:37:00	17.346	16.9183	34.2643
59	08:37:00	13.5103	13.9087	27.419
60	08:38:00	13.7936	14.0294	27.823
61	08:40:00	17.5369	11.2089	28.7459
62	08:42:00	16.7591	15.5924	32.3515
63	08:42:00	14.0419	16.0317	30.0736
64	08:42:00	15.4288	14.8765	30.3052
65	08:42:00	16.3139	12.063	28.3769
66	08:43:00	17.2691	11.716	28.985
67	08:43:00	16.331	16.9912	33.3222
68	08:44:00	14.0869	15.8471	29.9341
69	08:44:00	18.8216	16.0843	34.9059
70	08:46:00	17.1216	13.4119	30.5336
71	08:46:00	16.1728	16.9485	33.1213
72	08:48:00	17.7801	11.8667	29.6468
73	08:48:00	17.8339	13.2682	31.1021
74	08:48:00	14.5733	15.3764	29.9496
75	08:48:00	14.0677	14.7677	28.8354
76	08:49:00	18.2005	12.4863	30.6868
77	08:49:00	13.689	13.5324	27.2215
78	08:49:00	13.3571	13.1492	26.5062
79	08:49:00	17.5694	16.9529	34.5223
80	08:50:00	17.4304	15.8226	33.253
81	08:50:00	18.9178	14.6421	33.5599
82	08:51:00	18.5536	16.0854	34.6389
83	08:51:00	18.4232	14.4853	32.9085
84	08:52:00	16.2698	12.7928	29.0627
85	08:52:00	16.0047	11.2587	27.2634
86	08:53:00	17.0499	14.9612	32.0111
87	08:53:00	15.9389	11.7533	27.6923
88	08:54:00	13.8747	15.0792	28.9539
89	08:55:00	13.2278	16.7962	30.024
90	08:56:00	17.7776	13.1565	30.934
91	08:56:00	17.0294	14.7574	31.7868
92	08:56:00	17.3901	13.2612	30.6513
93	08:56:00	16.5071	12.7718	29.2789
94	09:00:00	13.9134	11.3474	25.2607
95	09:00:00	18.3531	14.7811	33.1341
96	09:00:00	15.2669	14.5544	29.8213
97	09:00:00	14.2029	13.3438	27.5467
98	09:00:00	14.2347	12.6484	26.8831
99	09:00:00	15.0038	12.7134	27.7172
100	09:00:00	14.9509	12.5903	27.5412
101	09:00:00	14.8013	15.7175	30.5188
102	09:01:00	17.8131	16.1421	33.9552
103	09:01:00	17.1766	12.2127	29.3893
104	09:01:00	14.629	14.6787	29.3077
105	09:01:00	18.4243	12.1108	30.5351
106	09:01:00	13.2347	11.7317	24.9665
107	09:01:00	17.2542	14.8962	32.1505
108	09:02:00	15.7223	14.9871	30.7094
109	09:02:00	16.0999	13.9666	30.0665
110	09:02:00	14.5392	16.2566	30.7958
111	09:02:00	14.7478	11.7445	26.4923
112	09:03:00	17.8129	15.0748	32.8877
113	09:03:00	17.7342	12.0968	29.831
114	09:05:00	17.0557	13.8062	30.8619
115	09:06:00	17.532	15.9107	33.4427
116	09:07:00	18.6911	16.222	34.9131
117	09:07:00	16.7164	15.4503	32.1668
118	09:08:00	17.3324	14.1711	31.5035
119	09:08:00	18.8083	11.1154	29.9236
120	09:09:00	15.2116	12.9868	28.1984
121	09:09:00	18.1026	14.1861	32.2887
122	09:10:00	16.3423	14.368	30.7103
123	09:11:00	18.2384	16.8231	35.0616
124	09:14:00	15.6463	14.433	30.0793
125	09:14:00	14.3065	15.7459	30.0524
126	09:14:00	18.1542	11.1771	29.3313
127	09:14:00	14.6821	12.3801	27.0622
128	09:15:00	17.2198	14.4606	31.6804
129	09:15:00	17.2443	11.6077	28.8521
130	09:16:00	15.255	11.6272	26.8822
131	09:18:00	14.9781	11.308	26.2861
132	09:20:00	13.5158	15.6814	29.1972
133	09:20:00	18.8612	11.4125	30.2738
134	09:22:00	14.7132	15.3698	30.0829
135	09:22:00	16.2059	15.9337	32.1397
136	09:22:00	15.4443	16.2736	31.7179
137	09:22:00	18.9863	14.148	33.1343
138	09:24:00	18.3683	11.8745	30.2428
139	09:24:00	17.8649	11.5486	29.4135
140	09:25:00	18.4516	16.2555	34.7071
141	09:25:00	16.4471	11.0784	27.5254
142	09:26:00	17.2365	14.3896	31.626
143	09:26:00	15.4086	12.2832	27.6919
144	09:27:00	13.6662	12.6134	26.2795
145	09:27:00	18.3842	16.1101	34.4943
146	09:28:00	15.318	11.5984	26.9164
147	09:28:00	13.5748	11.883	25.4577
148	09:30:00	17.6659	15.725	33.3909
149	09:31:00	17.7014	14.2748	31.9761
150	09:32:00	16.9944	14.9153	31.9097
151	09:34:00	16.9411	13.5734	30.5145
152	09:34:00	14.5508	14.509	29.0597
153	09:34:00	17.5911	16.0251	33.6163
154	09:34:00	17.2018	16.3533	33.5551
155	09:35:00	18.1529	16.2044	34.3573
156	09:35:00	13.0168	12.7469	25.7637
157	09:36:00	17.0717	12.023	29.0947
158	09:36:00	18.573	16.9055	35.4785
159	09:36:00	13.2549	16.8581	30.113
160	09:36:00	16.1089	16.0088	32.1177
161	09:37:00	18.4728	16.1143	34.5871
162	09:37:00	18.7259	12.3746	31.1005
163	09:38:00	16.5659	15.1086	31.6746
164	09:38:00	16.346	13.6198	29.9658
165	09:38:00	18.809	15.1715	33.9805
166	09:38:00	15.8981	12.5905	28.4886
167	09:40:00	14.5337	13.1243	27.658
168	09:40:00	17.9074	15.1116	33.019
169	09:40:00	15.9763	13.4982	29.4745
170	09:40:00	18.1039	16.9491	35.0529
171	09:40:00	17.0087	14.793	31.8016
172	09:40:00	18.5616	11.5876	30.1492
173	09:40:00	15.7106	14.4787	30.1893
174	09:40:00	14.0086	16.2161	30.2247
175	09:40:00	13.3717	12.0664	25.4382
176	09:40:00	13.0309	11.4461	24.477
177	09:40:00	16.2466	13.1591	29.4056
178	09:40:00	16.7056	15.5285	32.2341
179	09:41:00	15.9574	15.7045	31.6619
180	09:41:00	16.4767	14.8955	31.3722
181	09:42:00	16.6113	16.4525	33.0638
182	09:42:00	18.5803	16.5334	35.1137
183	09:43:00	16.2039	16.6092	32.8131
184	09:43:00	13.7923	16.6999	30.4922
185	09:43:00	13.4937	14.6507	28.1444
186	09:43:00	16.4555	13.5998	30.0553
187	09:44:00	17.9753	12.9382	30.9135
188	09:44:00	13.3941	15.5935	28.9876
189	09:44:00	14.6257	16.9335	31.5592
190	09:44:00	17.1982	14.0435	31.2417
191	09:44:00	15.4852	13.1803	28.6655
192	09:44:00	15.1935	11.7996	26.9931
193	09:45:00	15.6104	14.56	30.1705
194	09:45:00	14.9805	11.3005	26.281
195	09:45:00	14.2666	12.386	26.6525
196	09:45:00	17.4428	13.0926	30.5354
197	09:45:00	16.1407	14.4326	30.5733
198	09:45:00	18.3807	16.9877	35.3684
199	09:45:00	16.6205	13.7351	30.3556
200	09:45:00	16.1367	12.8408	28.9775
201	09:45:00	16.5386	12.7179	29.2566
202	09:45:00	16.5095	14.7866	31.2961
203	09:48:00	15.9821	14.6348	30.6169
204	09:48:00	13.663	14.4678	28.1308
205	09:50:00	16.5582	15.2158	31.774
206	09:50:00	16.3535	14.0905	30.444
207	09:50:00	17.6446	11.5292	29.1738
208	09:50:00	14.3849	11.7674	26.1523
209	09:50:00	17.3872	16.1601	33.5472
210	09:50:00	16.5203	12.3493	28.8697
211	09:50:00	16.2731	14.6148	30.8879
212	09:50:00	17.844	11.514	29.358
213	09:50:00	18.7858	12.1411	30.9269
214	09:50:00	13.5722	14.0521	27.6243
215	09:50:00	13.6513	12.6423	26.2936
216	09:50:00	17.2736	13.8012	31.0749
217	09:50:00	18.2987	16.8378	35.1364
218	09:50:00	14.1395	11.2831	25.4226
219	09:51:00	13.0958	16.9987	30.0945
220	09:51:00	14.1073	12.5502	26.6575
221	09:54:00	16.4802	15.2438	31.724
222	09:54:00	16.9964	13.7901	30.7865
223	09:54:00	13.974	11.2514	25.2254
224	09:54:00	14.1706	15.6221	29.7927
225	09:55:00	17.0671	15.0793	32.1464
226	09:55:00	16.2903	15.5018	31.7921
227	09:55:00	14.7674	13.3486	28.116
228	09:55:00	16.2449	14.9742	31.2192
229	09:55:00	14.0393	14.0726	28.1119
230	09:55:00	14.1119	15.4317	29.5435
231	09:55:00	18.1141	16.6548	34.7689
232	09:55:00	18.6885	14.2969	32.9854
233	09:56:00	14.5046	16.8006	31.3052
234	09:56:00	15.5905	15.9065	31.4969
235	09:56:00	16.2693	11.0165	27.2857
236	09:56:00	18.8048	14.5674	33.3722
237	09:56:00	17.3445	15.7755	33.12
238	09:56:00	18.7061	14.0558	32.7619
239	09:57:00	16.4216	12.0441	28.4657
240	09:57:00	18.6438	16.9601	35.6039
241	09:57:00	14.5592	16.4657	31.0249
242	09:57:00	14.002	11.5021	25.5041
243	09:58:00	18.3025	11.7912	30.0938
244	09:58:00	17.9253	15.5492	33.4745
245	10:00:00	13.2512	14.936	28.1872
246	10:00:00	18.3899	16.1859	34.5758
247	10:00:00	15.5249	13.0296	28.5545
248	10:00:00	13.7692	15.2425	29.0117
249	10:00:00	13.1807	13.7987	26.9794
250	10:00:00	14.2283	13.266	27.4943
251	10:00:00	17.0922	12.297	29.3891
252	10:00:00	17.9237	11.3822	29.3058
253	10:00:00	15.8338	15.1588	30.9926
254	10:00:00	15.8712	11.0315	26.9027
255	10:01:00	16.5099	15.9127	32.4226
256	10:01:00	15.1744	14.452	29.6265
257	10:02:00	17.94	16.2439	34.1839
258	10:02:00	14.8633	12.763	27.6263
259	10:02:00	18.9427	14.1427	33.0854
260	10:02:00	17.6294	14.3268	31.9562
261	10:02:00	17.3756	12.4054	29.781
262	10:02:00	13.9796	14.4806	28.4602
263	10:03:00	17.8499	15.7085	33.5584
264	10:03:00	18.5565	15.5025	34.059
265	10:03:00	14.3937	15.1773	29.571
266	10:03:00	15.29	11.5147	26.8047
267	10:04:00	13.5411	13.8192	27.3603
268	10:04:00	18.4719	13.7448	32.2167
269	10:04:00	18.1121	12.0811	30.1932
270	10:04:00	16.4388	11.8418	28.2806
271	10:05:00	13.0853	15.9211	29.0064
272	10:05:00	17.1605	15.5933	32.7538
273	10:05:00	17.2039	13.8666	31.0705
274	10:05:00	18.3282	15.1152	33.4434
275	10:05:00	14.0139	14.3487	28.3626
276	10:05:00	18.3161	13.1563	31.4724
277	10:06:00	14.7225	13.8697	28.5922
278	10:06:00	14.3894	15.3366	29.7261
279	10:06:00	13.2538	12.0655	25.3193
280	10:06:00	18.4922	15.64	34.1323
281	10:10:00	14.0031	11.1833	25.1864
282	10:10:00	18.6336	16.0987	34.7323
283	10:10:00	13.7293	16.683	30.4124
284	10:10:00	15.0475	14.042	29.0896
285	10:10:00	13.5728	12.3202	25.893
286	10:10:00	18.6644	14.3414	33.0058
287	10:10:00	16.0689	14.9424	31.0113
288	10:10:00	16.7768	16.4532	33.2301
289	10:10:00	18.0134	13.0631	31.0765
290	10:10:00	18.8462	13.5568	32.403
291	10:12:00	15.8543	14.8516	30.7059
292	10:12:00	13.9095	12.3995	26.309
293	10:12:00	14.7073	13.1827	27.89
294	10:12:00	17.81	16.3802	34.1901
295	10:14:00	17.851	11.6596	29.5105
296	10:14:00	17.1715	15.6681	32.8395
297	10:14:00	13.4118	11.7167	25.1285
298	10:14:00	13.488	15.5062	28.9942
299	10:15:00	15.6569	12.86	28.517
300	10:15:00	14.5881	14.0472	28.6353
301	10:15:00	14.5909	11.4935	26.0844
302	10:15:00	17.8618	16.866	34.7277
303	10:18:00	14.2056	14.4077	28.6133
304	10:18:00	15.7256	11.4248	27.1504
305	10:18:00	15.4493	16.5909	32.0402
306	10:18:00	18.6133	12.0044	30.6176
307	10:18:00	13.5631	15.3392	28.9022
308	10:18:00	14.0487	14.6791	28.7277
309	10:19:00	15.6013	15.4128	31.0141
310	10:19:00	13.8659	11.5933	25.4592
311	10:20:00	13.4547	16.9822	30.4369
312	10:20:00	13.0916	12.7982	25.8897
313	10:20:00	17.3159	11.0791	28.395
314	10:20:00	15.2041	15.0189	30.223
315	10:20:00	16.9603	15.9427	32.903
316	10:20:00	13.1214	16.6702	29.7916
317	10:20:00	18.2712	13.8082	32.0794
318	10:20:00	13.154	15.981	29.135
319	10:22:00	14.8148	15.0572	29.872
320	10:22:00	13.9866	14.9764	28.963
321	10:22:00	15.7598	14.9838	30.7436
322	10:22:00	16.3216	15.0425	31.3642
323	10:23:00	18.7521	13.4962	32.2482
324	10:23:00	14.8373	16.6299	31.4673
325	10:24:00	14.2805	13.5932	27.8737
326	10:24:00	14.3656	13.0633	27.4289
327	10:25:00	17.3278	12.2089	29.5367
328	10:25:00	18.4025	11.1915	29.594
329	10:25:00	13.4536	12.7251	26.1787
330	10:25:00	18.0028	16.4617	34.4644
331	10:25:00	18.6629	13.8948	32.5577
332	10:25:00	14.5145	11.7077	26.2222
333	10:26:00	16.1988	14.8113	31.01
334	10:26:00	14.2224	16.2331	30.4556
335	10:27:00	17.5399	11.689	29.2289
336	10:27:00	16.5672	11.3994	27.9666
337	10:28:00	16.1116	11.3038	27.4154
338	10:28:00	13.9093	13.6732	27.5826
339	10:29:00	15.2935	11.7526	27.0461
340	10:29:00	17.5939	12.648	30.2419
341	10:30:00	15.9768	13.4725	29.4494
342	10:30:00	18.0513	12.7331	30.7844
343	10:30:00	13.9319	11.9487	25.8806
344	10:30:00	17.6558	13.7086	31.3644
345	10:30:00	18.3569	12.011	30.3679
346	10:30:00	13.7266	15.9521	29.6786
347	10:31:00	16.9248	11.8006	28.7254
348	10:31:00	13.2247	15.5937	28.8184
349	10:32:00	16.1896	14.1396	30.3292
350	10:32:00	18.0572	15.8991	33.9563
351	10:33:00	18.0985	11.9108	30.0093
352	10:33:00	16.2511	12.5605	28.8116
353	10:34:00	14.3387	15.89	30.2287
354	10:34:00	17.3112	13.0671	30.3783
355	10:35:00	17.0728	12.0349	29.1077
356	10:35:00	17.6016	16.642	34.2436
357	10:35:00	14.0278	16.2637	30.2915
358	10:35:00	17.3478	16.1511	33.4989
359	10:35:00	18.6783	13.9944	32.6727
360	10:36:00	16.5557	13.6588	30.2144
361	10:36:00	15.1001	14.9462	30.0463
362	10:36:00	16.5893	13.6505	30.2399
363	10:37:00	18.7929	14.6161	33.409
364	10:38:00	13.0491	15.1482	28.1973
365	10:38:00	16.0402	16.2699	32.3101
366	10:40:00	15.7062	16.7361	32.4423
367	10:40:00	18.0328	12.8879	30.9207
368	10:40:00	18.3507	13.6494	32.0001
369	10:40:00	18.6942	11.1086	29.8028
370	10:42:00	13.2067	12.3125	25.5193
371	10:43:00	17.7358	16.5162	34.252
372	10:44:00	16.8589	11.7813	28.6402
373	10:44:00	17.6261	13.3944	31.0205
374	10:45:00	17.1147	16.2205	33.3352
375	10:45:00	15.6769	12.0721	27.749
376	10:46:00	18.7089	16.5506	35.2595
377	10:47:00	17.0513	14.9415	31.9928
378	10:47:00	15.9254	11.5107	27.4361
379	10:48:00	15.9507	15.9182	31.8688
380	10:48:00	15.8745	13.3283	29.2027
381	10:49:00	13.2772	13.2687	26.546
382	10:49:00	17.0272	15.732	32.7591
383	10:50:00	16.4586	14.0948	30.5534
384	10:50:00	17.4544	14.9314	32.3858
385	10:50:00	15.5976	12.1036	27.7012
386	10:51:00	17.773	14.1658	31.9388
387	10:52:00	18.441	16.3644	34.8054
388	10:52:00	18.8286	14.248	33.0766
389	10:54:00	13.57	11.2575	24.8275
390	10:55:00	17.3943	14.951	32.3453
391	10:55:00	15.4876	14.5921	30.0797
392	10:56:00	14.3742	13.8422	28.2165
393	11:00:00	17.6208	11.5609	29.1817
394	11:00:00	18.9409	11.0291	29.97
395	11:02:00	18.4684	16.6547	35.1231
396	11:02:00	16.4278	14.9774	31.4052
397	11:02:00	14.908	15.5428	30.4508
398	11:03:00	15.4354	14.8547	30.29
399	11:04:00	13.8165	12.0641	25.8806
400	11:05:00	16.179	13.4947	29.6737
401	11:05:00	15.3878	13.546	28.9337
402	11:05:00	17.4324	16.801	34.2333
403	11:05:00	13.6079	16.4946	30.1025
404	11:06:00	17.189	16.9852	34.1742
405	11:12:00	18.0136	13.9609	31.9745
406	11:12:00	14.1629	15.2072	29.3701
407	11:13:00	16.8691	15.3972	32.2664
408	11:14:00	17.2136	16.6909	33.9045
409	11:15:00	18.0121	11.2701	29.2822
410	11:15:00	15.4619	16.9956	32.4575
411	11:15:00	16.5529	13.8944	30.4473
412	11:15:00	15.0254	12.576	27.6014
413	11:16:00	17.1702	16.5882	33.7584
414	11:16:00	18.6556	12.8029	31.4585
415	11:17:00	15.6211	13.1375	28.7585
416	11:18:00	13.9181	13.0027	26.9208
417	11:18:00	14.0707	14.3841	28.4547
418	11:18:00	17.6034	11.5601	29.1635
419	11:20:00	18.6688	12.3173	30.9861
420	11:20:00	14.5824	11.4473	26.0298
421	11:21:00	14.2155	12.0767	26.2922
422	11:22:00	18.0808	12.4588	30.5396
423	11:22:00	16.5293	12.5147	29.044
424	11:24:00	17.04	11.7026	28.7426
425	11:25:00	18.972	16.1881	35.1601
426	11:25:00	14.6872	11.2419	25.9291
427	11:25:00	14.2981	13.5778	27.8759
428	11:25:00	18.324	13.9917	32.3156
429	11:26:00	15.2821	11.7409	27.023
430	11:30:00	13.47	14.7562	28.2262
431	11:30:00	18.2112	16.2152	34.4263
432	11:30:00	13.5929	15.4425	29.0354
433	11:30:00	15.071	12.5936	27.6646
434	11:32:00	13.4508	16.7041	30.1549
435	11:33:00	13.8161	14.4899	28.306
436	11:33:00	17.367	15.3522	32.7192
437	11:35:00	16.2907	13.3925	29.6832
438	11:35:00	13.2408	16.5323	29.7731
439	11:36:00	18.8751	14.9054	33.7805
440	11:36:00	16.5698	12.6833	29.2531
441	11:37:00	18.5395	12.8348	31.3742
442	11:40:00	15.9355	16.3941	32.3295
443	11:40:00	15.4343	13.266	28.7003
444	11:40:00	16.0695	16.2278	32.2973
445	11:42:00	13.1921	16.9273	30.1194
446	11:42:00	14.4707	12.1238	26.5945
447	11:43:00	18.4997	13.5055	32.0052
448	11:44:00	16.4018	12.8754	29.2773
449	11:44:00	14.9805	11.9278	26.9084
450	11:44:00	14.6355	15.1605	29.796
451	11:45:00	13.7553	13.6652	27.4205
452	11:45:00	18.3648	16.4274	34.7922
453	11:46:00	18.9595	13.6602	32.6198
454	11:46:00	17.9207	13.3581	31.2788
455	11:47:00	15.7631	13.2133	28.9764
456	11:49:00	14.171	16.3879	30.5589
457	11:50:00	15.7974	14.8836	30.681
458	11:50:00	15.3967	15.6203	31.017
459	11:50:00	15.0787	14.8915	29.9702
460	11:50:00	17.8482	15.1749	33.0232
461	11:51:00	15.3297	15.4126	30.7423
462	11:52:00	16.8078	16.2959	33.1037
463	11:52:00	17.7239	15.2762	33.0001
464	11:54:00	16.5705	15.1876	31.758
465	11:54:00	13.3096	16.6673	29.9769
466	11:55:00	16.0645	12.2756	28.3401
467	11:56:00	17.4534	11.2423	28.6957
468	11:58:00	15.6132	12.1635	27.7767
469	11:59:00	13.2972	15.3469	28.6441
470	12:00:00	13.3303	16.7231	30.0535
471	12:02:00	14.2492	16.5164	30.7656
472	12:05:00	16.6148	12.2699	28.8847
473	12:05:00	14.6213	15.9099	30.5312
474	12:05:00	18.8826	16.3818	35.2644
475	12:06:00	15.4848	13.5073	28.9922
476	12:08:00	17.8363	15.3606	33.1969
477	12:08:00	18.3545	12.5528	30.9073
478	12:10:00	14.9397	14.393	29.3327
479	12:10:00	13.1952	14.6029	27.7981
480	12:10:00	14.102	11.8383	25.9402
481	12:11:00	16.2367	14.3696	30.6063
482	12:12:00	16.6408	15.5635	32.2043
483	12:14:00	17.8883	14.1164	32.0047
484	12:15:00	13.1141	13.5623	26.6764
485	12:15:00	14.485	16.3842	30.8692
486	12:15:00	16.3645	12.019	28.3835
487	12:18:00	16.3377	11.0758	27.4136
488	12:19:00	15.8239	16.2333	32.0573
489	12:20:00	15.4292	14.1415	29.5706
490	12:20:00	18.575	12.1829	30.7579
491	12:20:00	17.7938	16.0383	33.8321
492	12:20:00	13.5492	15.6986	29.2478
493	12:21:00	14.9062	12.5434	27.4496
494	12:21:00	15.3837	15.0162	30.3999
495	12:22:00	14.0496	12.1197	26.1693
496	12:22:00	15.5271	11.6121	27.1393
497	12:25:00	16.3573	12.6198	28.9771
498	12:25:00	14.0133	14.4562	28.4696
499	12:25:00	17.8006	11.4287	29.2293
500	12:26:00	15.5852	12.8873	28.4725
501	12:27:00	17.5598	16.9191	34.4789
502	12:28:00	14.3506	13.9935	28.3441
503	12:28:00	16.7329	15.087	31.8199
504	12:29:00	13.6237	14.3799	28.0035
505	12:30:00	18.9328	13.2083	32.1411
506	12:30:00	17.7772	16.3212	34.0984
507	12:30:00	13.7823	12.0296	25.8119
508	12:30:00	18.5931	13.2396	31.8328
509	12:33:00	15.3557	13.1699	28.5256
510	12:34:00	13.4657	15.9969	29.4626
511	12:34:00	14.9966	16.7706	31.7672
512	12:34:00	16.6532	16.3675	33.0208
513	12:35:00	14.4361	15.7808	30.217
514	12:35:00	17.3275	14.0539	31.3814
515	12:36:00	15.4418	11.3168	26.7586
516	12:37:00	17.2075	11.414	28.6215
517	12:38:00	13.1632	14.0627	27.2259
518	12:39:00	13.8004	16.4997	30.3001
519	12:40:00	18.5882	13.4281	32.0162
520	12:40:00	16.4921	14.7618	31.2539
521	12:40:00	17.8861	16.8927	34.7788
522	12:41:00	13.664	11.6367	25.3006
523	12:42:00	13.6147	16.3987	30.0134
524	12:42:00	15.4129	12.9214	28.3342
525	12:42:00	15.5538	12.5572	28.111
526	12:43:00	18.0703	14.1469	32.2173
527	12:44:00	18.0707	16.5561	34.6269
528	12:44:00	15.3156	12.7864	28.1021
529	12:44:00	17.155	13.7419	30.8969
530	12:45:00	17.9744	14.8746	32.849
531	12:45:00	14.3257	11.664	25.9897
532	12:45:00	14.3781	11.1794	25.5575
533	12:46:00	15.2929	14.6419	29.9348
534	12:46:00	17.1586	14.2458	31.4045
535	12:48:00	13.2554	12.4116	25.667
536	12:50:00	18.3089	15.1299	33.4388
537	12:50:00	18.8367	11.8795	30.7161
538	12:50:00	16.0312	14.2629	30.2941
539	12:51:00	13.5918	16.1824	29.7742
540	12:51:00	16.044	13.3178	29.3619
541	12:52:00	18.5821	15.9204	34.5025
542	12:53:00	16.3903	15.0089	31.3992
543	12:54:00	18.38	15.2872	33.6672
544	12:55:00	18.1271	12.1261	30.2532
545	12:55:00	16.8638	12.6707	29.5345
546	12:55:00	14.3415	16.6041	30.9456
547	12:57:00	14.9778	12.8502	27.8279
548	12:58:00	18.4585	12.7324	31.191
549	12:58:00	17.0519	11.9474	28.9993
550	12:58:00	17.5542	12.5458	30.1
551	12:59:00	14.0371	16.5334	30.5706
552	13:00:00	13.1066	12.6841	25.7906
553	13:00:00	15.8747	16.506	32.3806
554	13:00:00	18.0451	11.3756	29.4206
555	13:00:00	17.901	13.2902	31.1911
556	13:00:00	14.8621	16.3901	31.2521
557	13:00:00	14.5026	12.3144	26.817
558	13:00:00	16.6776	12.6057	29.2833
559	13:01:00	13.8568	15.3326	29.1894
560	13:02:00	17.2269	11.9674	29.1943
561	13:02:00	13.3305	11.7614	25.0919
562	13:03:00	18.5624	15.8464	34.4088
563	13:04:00	18.685	12.5004	31.1855
564	13:04:00	14.5249	12.8833	27.4082
565	13:05:00	18.3983	16.4856	34.8839
566	13:05:00	17.549	13.0692	30.6182
567	13:05:00	17.9339	11.2225	29.1564
568	13:07:00	13.82	13.8239	27.6439
569	13:08:00	18.3835	15.5113	33.8948
570	13:09:00	14.9935	12.9443	27.9378
571	13:10:00	18.3661	13.2519	31.618
572	13:10:00	13.3318	13.2352	26.567
573	13:10:00	14.1075	11.3838	25.4913
574	13:10:00	18.9923	11.1904	30.1827
575	13:12:00	15.0084	12.3695	27.3778
576	13:12:00	15.0327	11.9655	26.9983
577	13:12:00	17.4917	15.9863	33.478
578	13:12:00	15.2665	15.8735	31.14
579	13:13:00	13.2459	12.2371	25.483
580	13:14:00	16.1186	14.4542	30.5728
581	13:15:00	17.8964	14.727	32.6234
582	13:15:00	17.8891	11.5905	29.4796
583	13:16:00	15.3956	11.592	26.9876
584	13:18:00	17.0365	13.8981	30.9346
585	13:18:00	18.7891	14.7873	33.5763
586	13:18:00	17.0356	13.4812	30.5167
587	13:19:00	16.1982	13.9688	30.167
588	13:19:00	14.758	11.8381	26.5961
589	13:20:00	16.6701	14.1134	30.7835
590	13:20:00	15.953	16.9976	32.9507
591	13:20:00	18.6656	14.1343	32.8
592	13:22:00	18.989	11.6001	30.5891
593	13:22:00	13.2005	12.8441	26.0446
594	13:24:00	16.3295	12.3752	28.7047
595	13:25:00	18.7215	12.4277	31.1492
596	13:25:00	17.9956	12.0293	30.0249
597	13:25:00	16.4654	11.8577	28.3231
598	13:26:00	18.2535	13.7403	31.9937
599	13:26:00	18.072	15.1888	33.2608
600	13:27:00	15.7448	12.954	28.6988
601	13:28:00	14.3105	12.128	26.4385
602	13:28:00	13.9509	13.7912	27.7421
603	13:29:00	13.7449	12.4625	26.2074
604	13:30:00	13.0355	16.8195	29.855
605	13:30:00	13.6931	13.5775	27.2705
606	13:30:00	17.4877	11.9904	29.4781
607	13:32:00	17.7334	11.171	28.9044
608	13:33:00	18.3172	13.9246	32.2418
609	13:34:00	14.9794	15.1118	30.0912
610	13:34:00	13.6233	15.2094	28.8327
611	13:35:00	13.1831	12.9364	26.1195
612	13:35:00	14.8769	13.704	28.5809
613	13:35:00	15.1301	14.5282	29.6583
614	13:38:00	18.0055	14.7543	32.7598
615	13:40:00	14.5614	14.7426	29.304
616	13:40:00	18.0874	13.489	31.5764
617	13:40:00	16.7106	15.9804	32.691
618	13:40:00	17.8909	12.7223	30.6132
619	13:42:00	18.2406	11.6268	29.8674
620	13:43:00	17.3991	15.1872	32.5863
621	13:44:00	16.6611	13.6901	30.3512
622	13:44:00	15.582	11.6147	27.1968
623	13:44:00	16.9415	13.5837	30.5252
624	13:45:00	14.7668	11.3168	26.0836
625	13:45:00	17.768	13.5929	31.3609
626	13:46:00	15.7657	16.1518	31.9175
627	13:47:00	14.4656	13.8732	28.3388
628	13:47:00	14.1981	14.8358	29.0339
629	13:48:00	18.7711	13.6037	32.3748
630	13:48:00	16.9416	15.2238	32.1655
631	13:56:00	16.1616	16.9176	33.0792
632	13:56:00	18.1081	12.1992	30.3073
633	13:56:00	14.0437	16.1928	30.2366
634	13:57:00	16.1275	16.916	33.0435
635	13:58:00	15.5562	14.9759	30.5321
636	13:58:00	17.1727	16.0855	33.2583
637	13:58:00	18.7878	11.9557	30.7434
638	13:58:00	15.0307	14.5452	29.5759
639	13:59:00	18.5933	15.7836	34.3769
640	14:00:00	17.3646	13.2288	30.5935
641	14:00:00	18.6744	13.8688	32.5432
642	14:00:00	18.8707	16.6464	35.5171
643	14:02:00	17.9142	16.3441	34.2582
644	14:02:00	18.8599	13.7939	32.6538
645	14:03:00	15.8737	14.9147	30.7885
646	14:05:00	16.0418	12.8454	28.8872
647	14:05:00	18.6199	13.0605	31.6804
648	14:06:00	14.5032	15.7301	30.2333
649	14:08:00	16.4084	14.7664	31.1748
650	14:08:00	13.8039	14.5558	28.3597
651	14:08:00	15.9496	15.395	31.3446
652	14:09:00	18.521	12.5458	31.0668
653	14:10:00	16.7682	12.2179	28.9861
654	14:10:00	16.1869	12.4374	28.6243
655	14:10:00	14.3168	15.241	29.5578
656	14:10:00	13.1641	13.9373	27.1014
657	14:10:00	14.724	13.0481	27.7721
658	14:11:00	13.2981	13.5548	26.8529
659	14:11:00	18.1361	11.2012	29.3373
660	14:12:00	15.9774	15.7089	31.6863
661	14:12:00	18.2796	16.0063	34.2859
662	14:12:00	18.2203	12.1714	30.3917
663	14:14:00	17.8819	15.9532	33.8351
664	14:15:00	17.372	14.4262	31.7982
665	14:15:00	17.6955	14.6049	32.3004
666	14:15:00	16.6847	15.1191	31.8038
667	14:16:00	15.8151	13.8908	29.7059
668	14:16:00	15.1975	15.2363	30.4338
669	14:18:00	14.5273	13.4107	27.938
670	14:18:00	15.7124	11.6779	27.3903
671	14:19:00	18.8143	13.2352	32.0496
672	14:19:00	15.9968	14.2923	30.2891
673	14:20:00	18.6111	12.5169	31.128
674	14:20:00	14.4043	14.9069	29.3111
675	14:20:00	18.7508	15.7935	34.5443
676	14:21:00	13.6312	12.2232	25.8544
677	14:22:00	16.9352	12.8882	29.8235
678	14:22:00	17.0739	16.3595	33.4333
679	14:23:00	13.8436	12.5592	26.4028
680	14:24:00	18.9654	16.0815	35.0469
681	14:24:00	17.3392	14.2641	31.6033
682	14:25:00	13.9051	11.1254	25.0305
683	14:25:00	13.434	14.341	27.775
684	14:25:00	13.2966	14.2109	27.5075
685	14:26:00	14.9714	16.3077	31.279
686	14:26:00	13.3276	13.1331	26.4606
687	14:27:00	13.6116	15.6038	29.2154
688	14:28:00	13.221	13.4687	26.6897
689	14:28:00	14.4469	12.6881	27.135
690	14:28:00	15.2915	13.65	28.9414
691	14:30:00	18.1386	14.7148	32.8534
692	14:30:00	17.6164	15.2412	32.8576
693	14:30:00	15.6428	12.7853	28.4282
694	14:30:00	15.6337	12.9225	28.5562
695	14:30:00	14.0996	12.7773	26.8769
696	14:30:00	18.4368	13.689	32.1257
697	14:30:00	18.0663	14.7021	32.7685
698	14:30:00	14.7218	11.8883	26.6101
699	14:30:00	18.7242	12.2441	30.9683
700	14:30:00	14.0023	12.6614	26.6637
701	14:31:00	17.7362	12.2721	30.0082
702	14:31:00	18.5618	15.9002	34.4621
703	14:32:00	16.8098	15.4928	32.3026
704	14:32:00	14.4731	12.7158	27.1889
705	14:33:00	15.5116	13.7525	29.2641
706	14:33:00	17.558	15.4002	32.9582
707	14:33:00	13.1923	14.5557	27.7479
708	14:33:00	14.1928	12.6789	26.8717
709	14:35:00	16.8102	16.8878	33.6979
710	14:35:00	15.1146	13.4793	28.5939
711	14:35:00	13.6938	14.1892	27.8831
712	14:35:00	16.5921	13.1913	29.7834
713	14:35:00	17.6468	14.0296	31.6764
714	14:35:00	13.2624	11.2631	24.5255
715	14:35:00	14.9902	13.4702	28.4604
716	14:35:00	14.3378	12.6659	27.0038
717	14:36:00	16.9382	14.0076	30.9458
718	14:36:00	15.502	15.0566	30.5587
719	14:38:00	14.8333	12.1069	26.9402
720	14:38:00	16.4159	13.1063	29.5223
721	14:40:00	14.0025	16.4283	30.4309
722	14:41:00	14.0479	12.1908	26.2387
723	14:42:00	15.066	14.6529	29.7189
724	14:42:00	18.8352	14.2141	33.0493
725	14:43:00	13.2	15.0991	28.2991
726	14:43:00	15.6643	15.504	31.1682
727	14:44:00	16.8691	14.81	31.6791
728	14:45:00	16.6395	13.2296	29.8691
729	14:45:00	18.6438	14.2594	32.9032
730	14:45:00	13.2756	15.3991	28.6746
731	14:46:00	16.6736	11.0099	27.6835
732	14:47:00	13.9165	12.9391	26.8556
733	14:47:00	16.9248	14.307	31.2318
734	14:48:00	17.545	11.4105	28.9555
735	14:48:00	14.1811	11.4596	25.6407
736	14:49:00	15.4901	13.2878	28.7779
737	14:50:00	14.7857	16.7103	31.496
738	14:50:00	13.6024	16.2236	29.826
739	14:50:00	16.9261	13.839	30.765
740	14:52:00	16.9832	13.0358	30.019
741	14:55:00	15.6815	16.7894	32.4709
742	14:56:00	17.1147	12.0758	29.1905
743	14:56:00	16.8179	13.8386	30.6565
744	14:57:00	18.9398	14.895	33.8347
745	14:57:00	14.1629	16.0564	30.2194
746	14:58:00	16.8812	16.4877	33.3689
747	14:58:00	13.1022	15.7257	28.8279
748	14:59:00	15.6921	12.5824	28.2745

## Sheet: Sheet2
Number	Arrival time	X1	X2	X3
1	08:00:00	13.292	6.43379	19.7258			X1	X2	X3
2	08:00:00	11.6041	11.9376	23.5416		MEAN	14	9	23
3	08:00:00	14.5789	10.2018	24.7808
4	08:00:00	16.3946	10.9592	27.3538
5	08:00:00	16.3077	7.40886	23.7165
6	08:00:00	16.7508	8.77761	25.5284
7	08:00:00	11.087	8.86642	19.9534
8	08:01:00	13.4445	9.96875	23.4133
9	08:01:00	16.1795	11.6931	27.8726
10	08:01:00	11.8315	9.01419	20.8457
11	08:01:00	12.4702	7.80822	20.2784
12	08:01:00	11.2728	11.4351	22.7079
13	08:02:00	11.1943	8.6802	19.8745
14	08:02:00	11.9848	7.10837	19.0931
15	08:03:00	12.3177	6.71249	19.0302
16	08:03:00	11.1025	10.0942	21.1967
17	08:03:00	12.7103	11.787	24.4973
18	08:04:00	13.0585	8.93966	21.9982
19	08:04:00	14.3218	8.55824	22.8801
20	08:04:00	13.1442	10.1605	23.3047
21	08:05:00	13.231	7.91498	21.146
22	08:05:00	13.1336	10.1638	23.2974
23	08:06:00	16.4618	10.2903	26.7521
24	08:06:00	13.7961	6.05933	19.8554
25	08:07:00	13.557	7.0062	20.5632
26	08:07:00	12.8234	10.3033	23.1267
27	08:07:00	16.8542	6.30122	23.1555
28	08:07:00	15.84	8.73385	24.5738
29	08:08:00	16.9474	8.87173	25.8192
30	08:08:00	12.5376	11.0048	23.5424
31	08:08:00	16.7101	9.40843	26.1186
32	08:08:00	11.3206	7.46178	18.7824
33	08:09:00	15.2302	7.48888	22.7191
34	08:09:00	15.8991	9.90173	25.8009
35	08:09:00	16.835	7.01425	23.8493
36	08:10:00	13.7979	6.12415	19.9221
37	08:10:00	12.8013	11.9489	24.7502
38	08:11:00	15.5012	10.5212	26.0224
39	08:11:00	13.1089	7.13913	20.248
40	08:11:00	15.654	11.8586	27.5126
41	08:11:00	11.4461	6.2439	17.69
42	08:12:00	12.1906	11.6697	23.8603
43	08:12:00	11.3844	8.01129	19.3956
44	08:12:00	13.1501	7.03714	20.1872
45	08:13:00	13.9223	7.08365	21.0059
46	08:13:00	14.0673	8.73696	22.8043
47	08:13:00	13.2407	9.90393	23.1447
48	08:13:00	16.9154	10.508	27.4234
49	08:13:00	11.2443	9.92444	21.1687
50	08:14:00	12.3843	6.3578	18.7421
51	08:15:00	11.0298	10.9052	21.935
52	08:15:00	16.5569	7.03275	23.5896
53	08:16:00	11.6019	6.4012	18.0031
54	08:16:00	12.5401	8.86367	21.4038
55	08:16:00	15.6541	9.30973	24.9639
56	08:16:00	15.0779	6.86337	21.9413
57	08:17:00	15.8546	7.35099	23.2056
58	08:17:00	15.346	11.9654	27.3113
59	08:17:00	11.5103	8.31819	19.8285
60	08:18:00	11.7936	8.39235	20.1859
61	08:18:00	15.5369	8.61171	24.1487
62	08:18:00	14.7591	10.1059	24.865
63	08:19:00	12.0419	9.73437	21.7763
64	08:19:00	13.4288	11.8141	25.2429
65	08:19:00	14.3139	7.78625	22.1002
66	08:20:00	15.2691	6.91647	22.1855
67	08:20:00	14.331	10.3434	24.6744
68	08:21:00	12.0869	6.73611	18.8231
69	08:21:00	16.8216	9.15995	25.9816
70	08:22:00	15.1216	7.21622	22.3379
71	08:22:00	14.1728	11.6634	25.8362
72	08:23:00	15.7801	9.67742	25.4575
73	08:23:00	15.8339	10.9565	26.7904
74	08:23:00	12.5733	7.99243	20.5657
75	08:24:00	12.0677	8.75454	20.8223
76	08:24:00	16.2005	8.38978	24.5903
77	08:24:00	11.689	8.12262	19.8117
78	08:24:00	11.3571	8.79904	20.1561
79	08:25:00	15.5694	10.775	26.3443
80	08:25:00	15.4304	8.94186	24.3722
81	08:25:00	16.9178	10.8264	27.7442
82	08:25:00	16.5536	11.0101	27.5637
83	08:26:00	16.4232	10.9687	27.3919
84	08:27:00	14.2698	6.50209	20.7719
85	08:27:00	14.0047	9.85815	23.8628
86	08:28:00	15.0499	8.36616	23.416
87	08:28:00	13.9389	6.77639	20.7153
88	08:28:00	11.8747	9.75872	21.6334
89	08:28:00	11.2278	9.12204	20.3498
90	08:29:00	15.7776	10.2518	26.0294
91	08:29:00	15.0294	11.7552	26.7845
92	08:30:00	15.3901	11.9127	27.3027
93	08:30:00	14.5071	8.40388	22.911
94	08:30:00	11.9134	10.1405	22.0539
95	08:31:00	16.3531	9.99054	26.3436
96	08:31:00	13.2669	8.18397	21.4509
97	08:31:00	12.2029	8.60475	20.8076
98	08:32:00	12.2347	6.64528	18.88
99	08:32:00	13.0038	10.6981	23.7019
100	08:32:00	12.9509	6.76705	19.7179
101	08:33:00	12.8013	6.62551	19.4268
102	08:33:00	15.8131	7.61193	23.425
103	08:33:00	15.1766	9.69042	24.867
104	08:34:00	12.629	7.17118	19.8001
105	08:34:00	16.4243	10.0938	26.5181
106	08:35:00	11.2347	10.6935	21.9283
107	08:35:00	15.2542	9.40678	24.661
108	08:36:00	13.7223	6.88681	20.6091
109	08:36:00	14.0999	9.11472	23.2146
110	08:36:00	12.5392	10.8413	23.3805
111	08:37:00	12.7478	6.18622	18.934
112	08:37:00	15.8129	10.3132	26.1261
113	08:37:00	15.7342	7.24021	22.9744
114	08:38:00	15.0557	10.1533	25.2091
115	08:38:00	15.532	6.47627	22.0083
116	08:39:00	16.6911	10.8847	27.5758
117	08:39:00	14.7164	6.83792	21.5543
118	08:40:00	15.3324	8.51448	23.8469
119	08:40:00	16.8083	10.6611	27.4694
120	08:40:00	13.2116	10.3344	23.546
121	08:41:00	16.1026	9.05081	25.1534
122	08:41:00	14.3423	10.4668	24.8091
123	08:41:00	16.2384	8.19898	24.4374
124	08:42:00	13.6463	10.0319	23.6782
125	08:42:00	12.3065	7.53484	19.8413
126	08:42:00	16.1542	8.74868	24.9029
127	08:43:00	12.6821	6.75661	19.4387
128	08:43:00	15.2198	8.33283	23.5526
129	08:43:00	15.2443	6.16041	21.4047
130	08:43:00	13.255	9.93945	23.1945
131	08:43:00	12.9781	7.02524	20.0034
132	08:44:00	11.5158	10.8768	22.3926
133	08:44:00	16.8612	9.86694	26.7281
134	08:45:00	12.7132	8.64577	21.359
135	08:45:00	14.2059	11.9095	26.1155
136	08:45:00	13.4443	9.773	23.2174
137	08:46:00	16.9863	6.85641	23.8427
138	08:46:00	16.3683	11.6706	28.0389
139	08:47:00	15.8649	11.774	27.6389
140	08:47:00	16.4516	10.61	27.0616
141	08:48:00	14.4471	11.3157	25.7628
142	08:48:00	15.2365	6.59731	21.8338
143	08:48:00	13.4086	10.4364	23.8451
144	08:48:00	11.6662	9.22678	20.8929
145	08:48:00	16.3842	10.8515	27.2357
146	08:49:00	13.318	6.23255	19.5506
147	08:49:00	11.5748	9.59392	21.1687
148	08:49:00	15.6659	9.18339	24.8492
149	08:49:00	15.7014	7.83056	23.5319
150	08:50:00	14.9944	9.33958	24.334
151	08:51:00	14.9411	10.3712	25.3123
152	08:51:00	12.5508	11.8672	24.418
153	08:51:00	15.5911	10.8072	26.3984
154	08:52:00	15.2018	9.10208	24.3039
155	08:52:00	16.1529	9.67522	25.8282
156	08:52:00	11.0168	10.176	21.1929
157	08:52:00	15.0717	9.2288	24.3005
158	08:53:00	16.573	9.75799	26.331
159	08:53:00	11.2549	8.04975	19.3046
160	08:53:00	14.1089	7.70934	21.8182
161	08:54:00	16.4728	9.60765	26.0805
162	08:54:00	16.7259	8.83712	25.563
163	08:55:00	14.5659	6.70901	21.2749
164	08:55:00	14.346	10.4122	24.7582
165	08:55:00	16.809	10.3427	27.1517
166	08:55:00	13.8981	7.44182	21.3399
167	08:56:00	12.5337	10.4469	22.9806
168	08:56:00	15.9074	6.60298	22.5104
169	08:56:00	13.9763	11.3829	25.3592
170	08:57:00	16.1039	6.00879	22.1126
171	08:57:00	15.0087	8.09973	23.1084
172	08:57:00	16.5616	8.32807	24.8897
173	08:58:00	13.7106	7.91791	21.6285
174	08:58:00	12.0086	11.9888	23.9974
175	08:58:00	11.3717	7.2609	18.6326
176	08:59:00	11.0309	7.97522	19.0062
177	08:59:00	14.2466	10.2822	24.5288
178	08:59:00	14.7056	10.8805	25.5861
179	09:00:00	13.9574	10.9246	24.882
180	09:00:00	14.4767	7.08914	21.5659
181	09:00:00	14.6113	9.26304	23.8744
182	09:00:00	16.5803	11.0597	27.64
183	09:00:00	14.2039	6.75167	20.9556
184	09:01:00	11.7923	7.3217	19.114
185	09:01:00	11.4937	6.99759	18.4913
186	09:01:00	14.4555	11.8368	26.2923
187	09:01:00	15.9753	6.64602	22.6213
188	09:01:00	11.3941	6.45741	17.8515
189	09:02:00	12.6257	8.64724	21.2729
190	09:02:00	15.1982	11.1837	26.3819
191	09:02:00	13.4852	9.32438	22.8096
192	09:03:00	13.1935	9.44981	22.6433
193	09:03:00	13.6104	11.0372	24.6476
194	09:03:00	12.9805	10.5648	23.5453
195	09:04:00	12.2666	7.57164	19.8382
196	09:04:00	15.4428	7.40812	22.8509
197	09:04:00	14.1407	9.44835	23.5891
198	09:05:00	16.3807	7.31217	23.6929
199	09:05:00	14.6205	8.86642	23.4869
200	09:06:00	14.1367	6.46986	20.6066
201	09:06:00	14.5386	10.7486	25.2872
202	09:07:00	14.5095	9.98157	24.4911
203	09:07:00	13.9821	11.0654	25.0475
204	09:07:00	11.663	11.4979	23.161
205	09:07:00	14.5582	8.05213	22.6103
206	09:07:00	14.3535	7.12412	21.4776
207	09:08:00	15.6446	9.83361	25.4782
208	09:08:00	12.3849	10.5386	22.9235
209	09:08:00	15.3872	7.09262	22.4798
210	09:09:00	14.5203	8.91623	23.4365
211	09:09:00	14.2731	9.50877	23.7819
212	09:09:00	15.844	8.98086	24.8249
213	09:10:00	16.7858	11.5005	28.2862
214	09:10:00	11.5722	8.08032	19.6525
215	09:10:00	11.6513	6.0857	17.737
216	09:11:00	15.2736	9.34983	24.6235
217	09:11:00	16.2987	9.16691	25.4656
218	09:11:00	12.1395	9.53771	21.6772
219	09:11:00	11.0958	10.0112	21.107
220	09:12:00	12.1073	9.6765	21.7838
221	09:12:00	14.4802	10.8892	25.3695
222	09:12:00	14.9964	11.2282	26.2246
223	09:12:00	11.974	11.4726	23.4466
224	09:13:00	12.1706	6.37776	18.5484
225	09:13:00	15.0671	9.47801	24.5451
226	09:13:00	14.2903	7.53557	21.8259
227	09:13:00	12.7674	9.87188	22.6393
228	09:13:00	14.2449	8.58681	22.8317
229	09:14:00	12.0393	6.51765	18.557
230	09:14:00	12.1119	11.7566	23.8685
231	09:15:00	16.1141	10.1698	26.2839
232	09:15:00	16.6885	7.86901	24.5575
233	09:15:00	12.5046	10.9669	23.4715
234	09:15:00	13.5905	7.04923	20.6397
235	09:16:00	14.2693	11.7896	26.0589
236	09:16:00	16.8048	6.26331	23.0681
237	09:16:00	15.3445	6.7861	22.1306
238	09:17:00	16.7061	8.30024	25.0063
239	09:17:00	14.4216	6.76485	21.1865
240	09:17:00	16.6438	10.5844	27.2282
241	09:18:00	12.5592	9.78051	22.3397
242	09:18:00	12.002	6.34754	18.3495
243	09:18:00	16.3025	6.82418	23.1267
244	09:19:00	15.9253	11.9242	27.8495
245	09:19:00	11.2512	6.84451	18.0957
246	09:19:00	16.3899	6.99503	23.3849
247	09:20:00	13.5249	8.09333	21.6182
248	09:20:00	11.7692	8.29072	20.06
249	09:21:00	11.1807	11.7967	22.9775
250	09:21:00	12.2283	8.25904	20.4874
251	09:21:00	15.0922	9.10831	24.2005
252	09:22:00	15.9237	11.3212	27.2449
253	09:22:00	13.8338	6.99136	20.8252
254	09:23:00	13.8712	8.28175	22.1529
255	09:23:00	14.5099	8.82412	23.334
256	09:23:00	13.1744	11.0048	24.1792
257	09:24:00	15.94	10.8966	26.8365
258	09:24:00	12.8633	7.35099	20.2143
259	09:24:00	16.9427	10.3068	27.2495
260	09:24:00	15.6294	7.35795	22.9874
261	09:25:00	15.3756	10.8217	26.1973
262	09:25:00	11.9796	6.46181	18.4415
263	09:25:00	15.8499	10.796	26.6459
264	09:26:00	16.5565	10.9836	27.5401
265	09:27:00	12.3937	6.98807	19.3817
266	09:27:00	13.29	7.85949	21.1495
267	09:28:00	11.5411	9.8283	21.3694
268	09:28:00	16.4719	7.45592	23.9278
269	09:28:00	16.1121	9.12516	25.2373
270	09:28:00	14.4388	8.00085	22.4397
271	09:28:00	11.0853	10.1035	21.1888
272	09:29:00	15.1605	9.46721	24.6277
273	09:29:00	15.2039	9.78069	24.9846
274	09:30:00	16.3282	6.36915	22.6973
275	09:30:00	12.0139	6.78683	18.8007
276	09:31:00	16.3161	11.6722	27.9883
277	09:31:00	12.7225	9.53551	22.258
278	09:31:00	12.3894	8.58443	20.9739
279	09:32:00	11.2538	11.9324	23.1862
280	09:32:00	16.4922	8.17133	24.6636
281	09:33:00	12.0031	10.3068	22.3099
282	09:33:00	16.6336	11.2425	27.8761
283	09:33:00	11.7293	7.71209	19.4414
284	09:34:00	13.0475	7.56652	20.6141
285	09:34:00	11.5728	9.9281	21.5009
286	09:34:00	16.6644	6.92215	23.5865
287	09:35:00	14.0689	7.14591	21.2149
288	09:35:00	14.7768	7.52934	22.3062
289	09:36:00	16.0134	10.1965	26.2099
290	09:36:00	16.8462	8.7994	25.6456
291	09:36:00	13.8543	8.01038	21.8647
292	09:37:00	11.9095	7.81848	19.728
293	09:37:00	12.7073	11.569	24.2763
294	09:37:00	15.81	7.30247	23.1124
295	09:38:00	15.851	6.6213	22.4723
296	09:38:00	15.1715	11.684	26.8554
297	09:38:00	11.4118	6.70095	18.1128
298	09:38:00	11.488	8.24824	19.7362
299	09:39:00	13.6569	7.17521	20.8321
300	09:39:00	12.5881	10.5948	23.1829
301	09:40:00	12.5909	6.01227	18.6031
302	09:40:00	15.8618	10.8973	26.7591
303	09:40:00	12.2056	7.3347	19.5403
304	09:41:00	13.7256	10.2299	23.9555
305	09:41:00	13.4493	11.4659	24.9152
306	09:42:00	16.6133	9.36357	25.9768
307	09:42:00	11.5631	9.74957	21.3126
308	09:42:00	12.0487	8.66628	20.715
309	09:43:00	13.6013	7.75036	21.3516
310	09:43:00	11.8659	7.81683	19.6828
311	09:43:00	11.4547	10.1976	21.6523
312	09:43:00	11.0916	8.70602	19.7976
313	09:44:00	15.3159	7.05362	22.3695
314	09:44:00	13.2041	6.91702	20.1211
315	09:45:00	14.9603	6.03516	20.9955
316	09:45:00	11.1214	11.2756	22.397
317	09:45:00	16.2712	6.61068	22.8819
318	09:46:00	11.154	11.9145	23.0685
319	09:46:00	12.8148	11.6429	24.4577
320	09:46:00	11.9866	11.8378	23.8244
321	09:47:00	13.7598	9.21909	22.9789
322	09:47:00	14.3216	7.85693	22.1786
323	09:47:00	16.7521	10.5547	27.3068
324	09:48:00	12.8373	6.75314	19.5905
325	09:48:00	12.2805	7.90509	20.1856
326	09:48:00	12.3656	6.3404	18.706
327	09:48:00	15.3278	10.9601	26.2879
328	09:49:00	16.4025	7.52824	23.9308
329	09:49:00	11.4536	6.93075	18.3843
330	09:49:00	16.0028	7.23801	23.2408
331	09:50:00	16.6629	8.26179	24.9247
332	09:51:00	12.5145	9.88653	22.401
333	09:51:00	14.1988	10.3278	24.5266
334	09:52:00	12.2224	9.84845	22.0709
335	09:52:00	15.5399	9.38243	24.9223
336	09:52:00	14.5672	11.6025	26.1697
337	09:53:00	14.1116	8.1457	22.2573
338	09:53:00	11.9093	6.90017	18.8095
339	09:53:00	13.2935	6.50282	19.7963
340	09:53:00	15.5939	8.03473	23.6286
341	09:54:00	13.9768	11.6041	25.581
342	09:54:00	16.0513	11.8482	27.8995
343	09:54:00	11.9319	6.92233	18.8542
344	09:55:00	15.6558	11.2967	26.9525
345	09:55:00	16.3569	11.3322	27.6891
346	09:55:00	11.7266	10.8997	22.6263
347	09:56:00	14.9248	6.72732	21.6521
348	09:56:00	11.2247	9.99841	21.2231
349	09:57:00	14.1896	11.8887	26.0783
350	09:57:00	16.0572	10.211	26.2682
351	09:57:00	16.0985	8.95651	25.0551
352	09:57:00	14.2511	11.5036	25.7547
353	09:58:00	12.3387	10.7433	23.082
354	09:58:00	15.3112	9.68731	24.9985
355	09:58:00	15.0728	9.94897	25.0217
356	09:58:00	15.6016	11.6345	27.2361
357	09:59:00	12.0278	8.91403	20.9418
358	09:59:00	15.3478	7.82562	23.1734
359	09:59:00	16.6783	6.56325	23.2415
360	10:00:00	14.5557	9.76238	24.318
361	10:00:00	13.1001	11.441	24.5411
362	10:00:00	14.5893	7.03934	21.6287
363	10:00:00	16.7929	7.95636	24.7493
364	10:00:00	11.0491	10.2249	21.274
365	10:00:00	14.0402	8.88949	22.9297
366	10:01:00	13.7062	9.90063	23.6068
367	10:01:00	16.0328	8.60732	24.6401
368	10:01:00	16.3507	8.00195	24.3526
369	10:01:00	16.6942	6.06812	22.7623
370	10:02:00	11.2067	11.7369	22.9436
371	10:02:00	15.7358	8.27479	24.0106
372	10:03:00	14.8589	7.59343	22.4523
373	10:03:00	15.6261	11.1485	26.7747
374	10:03:00	15.1147	10.0213	25.136
375	10:04:00	13.6769	11.5765	25.2534
376	10:04:00	16.7089	7.03256	23.7414
377	10:04:00	15.0513	9.374	24.4253
378	10:05:00	13.9254	11.9945	25.9199
379	10:06:00	13.9507	8.87594	22.8266
380	10:07:00	13.8745	7.97284	21.8473
381	10:07:00	11.2772	8.54799	19.8252
382	10:08:00	15.0272	6.95236	21.9795
383	10:08:00	14.4586	9.16691	23.6255
384	10:08:00	15.4544	7.78826	23.2426
385	10:09:00	13.5976	6.48524	20.0829
386	10:09:00	15.773	10.6413	26.4143
387	10:10:00	16.441	6.63979	23.0808
388	10:11:00	16.8286	10.6215	27.4501
389	10:11:00	11.57	9.61663	21.1867
390	10:11:00	15.3943	10.1945	25.5888
391	10:11:00	13.4876	11.6202	25.1078
392	10:12:00	12.3742	7.31932	19.6936
393	10:12:00	15.6208	6.93185	22.5527
394	10:12:00	16.9409	7.05033	23.9912
395	10:13:00	16.4684	9.56517	26.0336
396	10:13:00	14.4278	9.19181	23.6196
397	10:13:00	12.908	10.4529	23.3609
398	10:14:00	13.4354	10.2879	23.7233
399	10:15:00	11.8165	8.80764	20.6241
400	10:16:00	14.179	7.53374	21.7127
401	10:16:00	13.3878	6.41823	19.806
402	10:17:00	15.4324	9.81787	25.2503
403	10:17:00	11.6079	10.7309	22.3388
404	10:18:00	15.189	9.84588	25.0349
405	10:18:00	16.0136	6.37355	22.3871
406	10:18:00	12.1629	9.86712	22.0301
407	10:19:00	14.8691	9.06766	23.9368
408	10:19:00	15.2136	6.69051	21.9041
409	10:19:00	16.0121	6.34864	22.3608
410	10:20:00	13.4619	8.19294	21.6549
411	10:21:00	14.5529	8.0058	22.5587
412	10:21:00	13.0254	8.12427	21.1497
413	10:21:00	15.1702	7.31327	22.4834
414	10:22:00	16.6556	7.4658	24.1214
415	10:23:00	13.6211	9.79113	23.4122
416	10:23:00	11.9181	9.64043	21.5585
417	10:24:00	12.0707	7.09903	19.1697
418	10:24:00	15.6034	10.2577	25.8611
419	10:24:00	16.6688	9.5117	26.1805
420	10:24:00	12.5824	8.56191	21.1444
421	10:25:00	12.2155	8.97134	21.1868
422	10:25:00	16.0808	6.07196	22.1527
423	10:27:00	14.5293	7.75695	22.2862
424	10:28:00	15.04	8.81954	23.8595
425	10:28:00	16.972	11.042	28.0139
426	10:28:00	12.6872	9.8565	22.5437
427	10:28:00	12.2981	6.83187	19.1299
428	10:29:00	16.324	9.05594	25.3799
429	10:30:00	13.2821	9.71056	22.9927
430	10:30:00	11.47	10.4317	21.9017
431	10:31:00	16.2112	7.21897	23.4301
432	10:31:00	11.5929	7.99042	19.5833
433	10:31:00	13.071	11.3186	24.3896
434	10:32:00	11.4508	8.27589	19.7267
435	10:33:00	11.8161	11.974	23.7901
436	10:33:00	15.367	9.98285	25.3499
437	10:34:00	14.2907	7.20688	21.4976
438	10:35:00	11.2408	7.10398	18.3448
439	10:35:00	16.8751	7.7412	24.6163
440	10:36:00	14.5698	10.7351	25.3048
441	10:36:00	16.5395	8.36305	24.9025
442	10:37:00	13.9355	6.67458	20.61
443	10:37:00	13.4343	8.07959	21.5139
444	10:37:00	14.0695	6.06537	20.1349
445	10:38:00	11.1921	10.8462	22.0383
446	10:39:00	12.4707	11.267	23.7378
447	10:40:00	16.4997	7.78332	24.2831
448	10:40:00	14.4018	9.69646	24.0983
449	10:40:00	12.9805	6.17579	19.1563
450	10:41:00	12.6355	11.2624	23.898
451	10:41:00	11.7553	11.8865	23.6418
452	10:42:00	16.3648	8.9902	25.355
453	10:42:00	16.9595	9.87408	26.8336
454	10:42:00	15.9207	6.26991	22.1906
455	10:43:00	13.7631	6.0379	19.801
456	10:43:00	12.171	6.57112	18.7421
457	10:43:00	13.7974	6.34681	20.1442
458	10:44:00	13.3967	9.23045	22.6272
459	10:44:00	13.0787	7.93768	21.0164
460	10:44:00	15.8482	10.7743	26.6225
461	10:45:00	13.3297	11.2934	24.6231
462	10:45:00	14.8078	9.94055	24.7483
463	10:46:00	15.7239	6.51527	22.2392
464	10:46:00	14.5705	8.85177	23.4223
465	10:47:00	11.3096	11.8292	23.1388
466	10:48:00	14.0645	11.4309	25.4954
467	10:48:00	15.4534	6.54476	21.9982
468	10:48:00	13.6132	7.88293	21.4961
469	10:48:00	11.2972	9.51262	20.8098
470	10:49:00	11.3303	9.63787	20.9682
471	10:49:00	12.2492	9.37986	21.629
472	10:49:00	14.6148	9.31797	23.9328
473	10:51:00	12.6213	10.4619	23.0831
474	10:52:00	16.8826	11.8061	28.6887
475	10:52:00	13.4848	9.49705	22.9819
476	10:52:00	15.8363	8.09662	23.933
477	10:53:00	16.3545	7.7456	24.1001
478	10:53:00	12.9397	6.05786	18.9976
479	10:54:00	11.1952	11.5362	22.7314
480	10:54:00	12.102	8.27992	20.3819
481	10:55:00	14.2367	10.2445	24.4812
482	10:55:00	14.6408	7.56908	22.2099
483	10:56:00	15.8883	9.52306	25.4114
484	10:57:00	11.1141	8.1283	19.2424
485	10:57:00	12.485	7.15836	19.6434
486	10:58:00	14.3645	9.78784	24.1523
487	10:58:00	14.3377	10.9645	25.3023
488	10:59:00	13.8239	6.57002	20.394
489	11:00:00	13.4292	6.35963	19.7888
490	11:00:00	16.575	8.13288	24.7079
491	11:00:00	15.7938	11.5012	27.2951
492	11:00:00	11.5492	7.99042	19.5396
493	11:00:00	12.9062	11.7687	24.6749
494	11:01:00	13.3837	8.61116	21.9949
495	11:01:00	12.0496	8.80691	20.8565
496	11:01:00	13.5271	11.2851	24.8123
497	11:01:00	14.3573	11.9473	26.3046
498	11:02:00	12.0133	8.7897	20.803
499	11:03:00	15.8006	9.42143	25.2221
500	11:03:00	13.5852	8.11182	21.697
501	11:03:00	15.5598	7.09336	22.6532
502	11:04:00	12.3506	7.56157	19.9122
503	11:04:00	14.7329	9.20389	23.9368
504	11:05:00	11.6237	6.27833	17.902
505	11:06:00	16.9328	8.62654	25.5593
506	11:06:00	15.7772	7.14133	22.9185
507	11:07:00	11.7823	9.09568	20.8779
508	11:07:00	16.5931	7.2056	23.7987
509	11:07:00	13.3557	8.54836	21.9041
510	11:08:00	11.4657	9.72906	21.1947
511	11:08:00	12.9966	10.8788	23.8755
512	11:09:00	14.6532	7.4019	22.0551
513	11:10:00	12.4361	8.77102	21.2072
514	11:10:00	15.3275	8.279	23.6065
515	11:11:00	13.4418	6.61837	20.0602
516	11:11:00	15.2075	6.88626	22.0938
517	11:12:00	11.1632	11.5957	22.7588
518	11:12:00	11.8004	9.81274	21.6131
519	11:12:00	16.5882	8.4753	25.0635
520	11:13:00	14.4921	10.499	24.9911
521	11:13:00	15.8861	7.53117	23.4173
522	11:13:00	11.664	6.71157	18.3755
523	11:14:00	11.6147	6.57845	18.1932
524	11:14:00	13.4129	11.0361	24.449
525	11:15:00	13.5538	11.6422	25.1961
526	11:16:00	16.0703	6.4272	22.4975
527	11:16:00	16.0707	9.64245	25.7132
528	11:17:00	13.3156	6.14557	19.4612
529	11:18:00	15.155	10.6082	25.7631
530	11:18:00	15.9744	11.0476	27.022
531	11:19:00	12.3257	8.01935	20.3451
532	11:19:00	12.3781	7.92303	20.3011
533	11:19:00	13.2929	9.68896	22.9819
534	11:20:00	15.1586	9.15629	24.3149
535	11:20:00	11.2554	7.87085	19.1263
536	11:21:00	16.3089	7.14335	23.4523
537	11:22:00	16.8367	11.777	28.6136
538	11:23:00	14.0312	9.42253	23.4537
539	11:23:00	11.5918	6.14997	17.7418
540	11:23:00	14.044	7.0679	21.1119
541	11:24:00	16.5821	9.72851	26.3106
542	11:24:00	14.3903	10.358	24.7483
543	11:24:00	16.38	7.07852	23.4585
544	11:25:00	16.1271	10.7616	26.8887
545	11:25:00	14.8638	10.1596	25.0234
546	11:27:00	12.3415	7.68041	20.0219
547	11:28:00	12.9778	9.80688	22.7847
548	11:28:00	16.4585	10.8612	27.3198
549	11:28:00	15.0519	7.89373	22.9456
550	11:29:00	15.5542	11.7193	27.2734
551	11:30:00	12.0371	7.9472	19.9843
552	11:31:00	11.1066	9.72887	20.8354
553	11:31:00	13.8747	7.24955	21.1242
554	11:32:00	16.0451	8.30226	24.3473
555	11:32:00	15.901	8.66335	24.5643
556	11:32:00	12.8621	10.9304	23.7925
557	11:33:00	12.5026	9.35661	21.8592
558	11:33:00	14.6776	9.56023	24.2378
559	11:34:00	11.8568	10.0078	21.8645
560	11:35:00	15.2269	9.97589	25.2028
561	11:35:00	11.3305	7.68444	19.015
562	11:35:00	16.5624	8.08655	24.6489
563	11:36:00	16.685	10.1914	26.8765
564	11:36:00	12.5249	9.25773	21.7827
565	11:37:00	16.3983	6.97617	23.3745
566	11:37:00	15.549	10.89	26.439
567	11:37:00	15.9339	11.4761	27.41
568	11:38:00	11.82	7.12741	18.9474
569	11:39:00	16.3835	11.7696	28.1531
570	11:40:00	12.9935	8.57839	21.5719
571	11:40:00	16.3661	8.37294	24.739
572	11:41:00	11.3318	10.046	21.3778
573	11:42:00	12.1075	11.6975	23.805
574	11:43:00	16.9923	8.20978	25.2021
575	11:43:00	13.0084	6.83993	19.8483
576	11:43:00	13.0327	11.7449	24.7776
577	11:44:00	15.4917	11.7513	27.243
578	11:45:00	13.2665	9.24949	22.516
579	11:45:00	11.2459	10.1603	21.4062
580	11:45:00	14.1186	6.33747	20.456
581	11:46:00	15.8964	8.69887	24.5953
582	11:46:00	15.8891	9.06912	24.9582
583	11:46:00	13.3956	6.19391	19.5896
584	11:47:00	15.0365	9.31742	24.3539
585	11:47:00	16.7891	9.84057	26.6296
586	11:48:00	15.0356	7.42753	22.4631
587	11:48:00	14.1982	11.6869	25.8851
588	11:48:00	12.758	9.37986	22.1379
589	11:49:00	14.6701	7.2924	21.9625
590	11:49:00	13.953	6.36915	20.3222
591	11:50:00	16.6656	10.3258	26.9915
592	11:51:00	16.989	11.0057	27.9947
593	11:52:00	11.2005	9.98633	21.1868
594	11:52:00	14.3295	10.9768	25.3063
595	11:53:00	16.7215	8.22828	24.9498
596	11:53:00	15.9956	6.7438	22.7394
597	11:54:00	14.4654	10.5703	25.0356
598	11:55:00	16.2535	9.4185	25.672
599	11:55:00	16.072	7.55223	23.6242
600	11:55:00	13.7448	9.1323	22.8771
601	11:56:00	12.3105	7.39933	19.7099
602	11:56:00	11.9509	9.72594	21.6768
603	11:57:00	11.7449	7.91424	19.6591
604	11:57:00	11.0355	11.1905	22.226
605	11:58:00	11.6931	6.80441	18.4975
606	11:58:00	15.4877	9.73748	25.2252
607	11:58:00	15.7334	10.3051	26.0385
608	11:59:00	16.3172	11.4256	27.7428
609	11:59:00	12.9794	11.8251	24.8046
610	12:00:00	11.6233	7.64983	19.2731
611	12:00:00	11.1831	7.18766	18.3708
612	12:00:00	12.8769	8.28761	21.1645
613	12:00:00	13.1301	6.59474	19.7249
614	12:01:00	16.0055	7.61211	23.6176
615	12:01:00	12.5614	11.4671	24.0285
616	12:01:00	16.0874	10.0107	26.0981
617	12:02:00	14.7106	8.56703	23.2776
618	12:02:00	15.8909	7.79815	23.689
619	12:03:00	16.2406	6.0174	22.258
620	12:03:00	15.3991	6.77841	22.1775
621	12:04:00	14.6611	11.7674	26.4286
622	12:04:00	13.582	9.40037	22.9824
623	12:05:00	14.9415	10.4578	25.3993
624	12:06:00	12.7668	11.1526	23.9194
625	12:07:00	15.768	7.26109	23.0291
626	12:07:00	13.7657	9.97516	23.7409
627	12:07:00	12.4656	8.85818	21.3238
628	12:07:00	12.1981	11.6977	23.8958
629	12:08:00	16.7711	6.02307	22.7942
630	12:08:00	14.9416	7.58519	22.5268
631	12:08:00	14.1616	7.06955	21.2311
632	12:09:00	16.1081	11.7471	27.8552
633	12:09:00	12.0437	10.398	22.4417
634	12:10:00	14.1275	9.1691	23.2966
635	12:11:00	13.5562	11.3611	24.9174
636	12:11:00	15.1727	10.2387	25.4114
637	12:12:00	16.7878	9.33628	26.1241
638	12:12:00	13.0307	9.58055	22.6113
639	12:13:00	16.5933	11.0537	27.647
640	12:13:00	15.3646	6.56471	21.9293
641	12:13:00	16.6744	9.59722	26.2716
642	12:13:00	16.8707	6.73263	23.6034
643	12:14:00	15.9142	8.83621	24.7504
644	12:14:00	16.8599	6.37098	23.2309
645	12:15:00	13.8737	10.1022	23.976
646	12:15:00	14.0418	7.28507	21.3269
647	12:16:00	16.6199	7.45555	24.0754
648	12:17:00	12.5032	8.24146	20.7446
649	12:18:00	14.4084	9.63018	24.0386
650	12:18:00	11.8039	10.3121	22.1159
651	12:19:00	13.9496	8.46175	22.4113
652	12:20:00	16.521	8.20777	24.7288
653	12:21:00	14.7682	9.03708	23.8053
654	12:23:00	14.1869	7.38743	21.5743
655	12:23:00	12.3168	9.70196	22.0187
656	12:24:00	11.1641	8.02136	19.1854
657	12:24:00	12.724	8.19404	20.918
658	12:24:00	11.2981	10.5269	21.825
659	12:25:00	16.1361	9.24619	25.3823
660	12:27:00	13.9774	10.1226	24.0999
661	12:28:00	16.2796	6.82473	23.1044
662	12:28:00	16.2203	8.42073	24.641
663	12:28:00	15.8819	8.43574	24.3177
664	12:29:00	15.372	9.24894	24.6209
665	12:29:00	15.6955	9.43498	25.1305
666	12:29:00	14.6847	6.39973	21.0845
667	12:30:00	13.8151	9.73858	23.5537
668	12:31:00	13.1975	11.6164	24.8139
669	12:31:00	12.5273	7.51689	20.0442
670	12:33:00	13.7124	8.56703	22.2795
671	12:33:00	16.8143	8.1023	24.9166
672	12:33:00	13.9968	7.61138	21.6082
673	12:34:00	16.6111	11.2214	27.8325
674	12:34:00	12.4043	7.5363	19.9406
675	12:35:00	16.7508	7.48979	24.2406
676	12:35:00	11.6312	6.93497	18.5661
677	12:35:00	14.9352	7.67986	22.6151
678	12:36:00	15.0739	8.21271	23.2866
679	12:37:00	11.8436	7.28581	19.1294
680	12:37:00	16.9654	8.1305	25.0959
681	12:37:00	15.3392	8.16767	23.5069
682	12:38:00	11.9051	7.05435	18.9595
683	12:38:00	11.434	8.26307	19.697
684	12:39:00	11.2966	11.4369	22.7336
685	12:41:00	12.9714	7.29405	20.2654
686	12:41:00	11.3276	7.25211	18.5797
687	12:41:00	11.6116	6.79415	18.4057
688	12:42:00	11.221	6.90475	18.1258
689	12:43:00	12.4469	10.4075	22.8544
690	12:43:00	13.2915	9.26414	22.5556
691	12:45:00	16.1386	8.9957	25.1343
692	12:45:00	15.6164	10.7094	26.3258
693	12:45:00	13.6428	6.40229	20.0451
694	12:46:00	13.6337	9.14347	22.7772
695	12:47:00	12.0996	9.49614	21.5957
696	12:48:00	16.4368	9.60216	26.0389
697	12:48:00	16.0663	6.11701	22.1833
698	12:49:00	12.7218	10.0971	22.8189
699	12:49:00	16.7242	8.50917	25.2334
700	12:51:00	12.0023	6.4358	18.4382
701	12:53:00	15.7362	11.508	27.2441
702	12:53:00	16.5618	7.71209	24.2739
703	12:53:00	14.8098	11.9064	26.7162
704	12:53:00	12.4731	8.70162	21.1747
705	12:54:00	13.5116	11.7891	25.3006
706	12:55:00	15.558	8.28706	23.8451
707	12:57:00	11.1923	9.9704	21.1627
708	12:57:00	12.1928	9.01419	21.207
709	12:57:00	14.8102	9.72356	24.5337
710	12:57:00	13.1146	10.7069	23.8214
711	12:58:00	11.6938	11.5219	23.2157
712	12:58:00	14.5921	9.4857	24.0778
713	12:59:00	15.6468	6.25544	21.9022
714	12:59:00	11.2624	11.2985	22.5609
715	13:00:00	12.9902	9.10282	22.0931
716	13:00:00	12.3378	6.92233	19.2601
717	13:01:00	14.9382	6.6689	21.6071
718	13:01:00	13.502	10.1033	23.6054
719	13:01:00	12.8333	11.9077	24.741
720	13:02:00	14.4159	8.78274	23.1987
721	13:03:00	12.0025	6.46144	18.464
722	13:03:00	12.0479	6.00659	18.0545
723	13:03:00	13.066	10.1473	23.2133
724	13:04:00	16.8352	8.83639	25.6716
725	13:04:00	11.2	8.12043	19.3204
726	13:05:00	13.6643	7.15891	20.8232
727	13:05:00	14.8691	7.53301	22.4021
728	13:06:00	14.6395	10.4586	25.0981
729	13:06:00	16.6438	8.98892	25.6328
730	13:07:00	11.2756	8.12775	19.4033
731	13:07:00	14.6736	9.5725	24.2461
732	13:08:00	11.9165	8.498	20.4145
733	13:09:00	14.9248	11.4087	26.3335
734	13:09:00	15.545	8.21839	23.7634
735	13:09:00	12.1811	8.35719	20.5383
736	13:11:00	13.4901	11.6592	25.1494
737	13:11:00	12.7857	7.32884	20.1145
738	13:12:00	11.6024	10.3983	22.0008
739	13:13:00	14.9261	7.53703	22.4631
740	13:13:00	14.9832	10.3308	25.314
741	13:13:00	13.6815	6.56655	20.248
742	13:15:00	15.1147	9.26707	24.3818
743	13:16:00	14.8179	8.16492	22.9828
744	13:16:00	16.9398	7.80291	24.7427
745	13:17:00	12.1629	6.90658	19.0695
746	13:17:00	14.8812	9.50438	24.3856
747	13:18:00	11.1022	11.0995	22.2016
748	13:18:00	13.6921	7.80804	21.5001
749	13:18:00	16.0235	11.2297	27.2531
750	13:19:00	12.145	11.2372	23.3822
751	13:20:00	13.1765	10.6534	23.8299
752	13:21:00	12.6639	10.3227	22.9866
753	13:21:00	13.1446	7.85382	20.9984
754	13:22:00	15.8078	9.76183	25.5696
755	13:23:00	13.6998	11.1786	24.8784
756	13:23:00	16.7916	10.5699	27.3615
757	13:23:00	12.9783	7.28141	20.2597
758	13:24:00	11.7312	6.06061	17.7918
759	13:24:00	15.4318	11.2674	26.6992
760	13:25:00	13.7553	11.1575	24.9128
761	13:25:00	13.6033	9.53221	23.1355
762	13:25:00	11.3199	9.54613	20.866
763	13:25:00	12.2408	11.2663	23.507
764	13:26:00	12.7073	6.29023	18.9976
765	13:26:00	12.2922	7.25541	19.5476
766	13:27:00	11.5658	11.4758	23.0416
767	13:27:00	13.7168	6.78481	20.5016
768	13:28:00	16.1824	7.99518	24.1776
769	13:29:00	12.5308	6.80734	19.3381
770	13:29:00	13.7463	6.47114	20.2174
771	13:30:00	13.8265	11.887	25.7135
772	13:31:00	15.8794	7.29441	23.1738
773	13:31:00	13.4204	10.4805	23.9009
774	13:32:00	16.9626	10.5805	27.5432
775	13:33:00	11.0515	8.65438	19.7058
776	13:33:00	14.0017	6.26514	20.2669
777	13:33:00	12.4065	8.07208	20.4786
778	13:34:00	13.704	9.32035	23.0244
779	13:35:00	16.4413	10.809	27.2504
780	13:36:00	14.8457	7.9256	22.7713
781	13:36:00	13.2697	10.9812	24.2508
782	13:37:00	11.6292	6.13752	17.7667
783	13:37:00	13.0236	6.07965	19.1032
784	13:37:00	12.3182	9.87957	22.1978
785	13:37:00	16.3139	9.0195	25.3334
786	13:38:00	12.7472	8.72469	21.4719
787	13:38:00	13.0076	7.00528	20.0129
788	13:39:00	14.0807	8.66298	22.7436
789	13:41:00	12.6921	9.12516	21.8173
790	13:41:00	16.1914	9.62926	25.8206
791	13:41:00	14.2171	10.8561	25.0732
792	13:42:00	13.9966	6.72567	20.7223
793	13:42:00	13.8076	6.16663	19.9743
794	13:43:00	11.7665	8.59359	20.3601
795	13:43:00	14.1913	8.36506	22.5563
796	13:44:00	13.5795	10.9881	24.5676
797	13:44:00	11.7248	9.02261	20.7474
798	13:45:00	12.4656	7.06204	19.5277
799	13:45:00	15.3928	9.9563	25.3491
800	13:47:00	16.1216	8.90872	25.0303
801	13:48:00	15.5313	8.1283	23.6596
802	13:48:00	15.1356	10.2945	25.4301
803	13:49:00	11.9557	7.15397	19.1096
804	13:49:00	16.1947	7.00217	23.1968
805	13:51:00	11.5843	7.67345	19.2578
806	13:51:00	15.4837	9.52141	25.0051
807	13:51:00	11.4175	11.8665	23.284
808	13:53:00	16.2097	9.74316	25.9528
809	13:53:00	16.5842	8.63973	25.2239
810	13:53:00	14.6115	9.58165	24.1932
811	13:53:00	15.8664	7.2252	23.0916
812	13:54:00	14.7217	11.7942	26.5159
813	13:54:00	11.4071	11.8669	23.2739
814	13:55:00	11.2644	8.47603	19.7404
815	13:57:00	15.9444	6.67238	22.6167
816	13:57:00	16.1696	7.49602	23.6656
817	13:57:00	14.6386	11.3309	25.9695
818	13:58:00	12.982	6.27705	19.259
819	13:58:00	12.1454	6.98056	19.1259
820	13:59:00	12.7352	6.55666	19.2918
821	13:59:00	11.7429	10.8288	22.5717
822	13:59:00	12.3391	9.83306	22.1722
823	14:00:00	14.8415	7.89483	22.7363
824	14:00:00	12.0132	11.8779	23.891
825	14:00:00	16.8072	10.2491	27.0563
826	14:01:00	15.4644	8.69961	24.164
827	14:01:00	13.4775	10.0817	23.5592
828	14:01:00	13.1746	8.45405	21.6287
829	14:02:00	12.7963	6.62166	19.418
830	14:03:00	15.0233	8.74245	23.7658
831	14:03:00	16.3727	8.07593	24.4486
832	14:03:00	11.3168	9.28556	20.6023
833	14:03:00	11.2593	10.1328	21.3921
834	14:04:00	12.8536	8.8439	21.6975
835	14:05:00	13.563	9.91015	23.4732
836	14:05:00	16.681	9.23887	25.9199
837	14:05:00	13.4193	6.29133	19.7106
838	14:06:00	14.4412	7.15195	21.5932
839	14:07:00	12.1263	10.1152	22.2416
840	14:08:00	12.4317	6.7947	19.2264
841	14:08:00	11.5898	8.43556	20.0254
842	14:09:00	16.4216	6.31129	22.7328
843	14:09:00	14.4236	7.77947	22.2031
844	14:11:00	11.681	10.6203	22.3012
845	14:12:00	16.853	11.7667	28.6197
846	14:13:00	11.2985	8.11145	19.4099
847	14:13:00	16.6962	8.35481	25.051
848	14:13:00	11.4453	10.9019	22.3472
849	14:13:00	11.9348	11.0984	23.0331
850	14:15:00	12.564	8.98947	21.5534
851	14:16:00	12.4565	10.8951	23.3516
852	14:17:00	16.2254	6.37941	22.6048
853	14:17:00	13.2202	7.507	20.7272
854	14:18:00	16.4067	10.8277	27.2344
855	14:18:00	12.1093	9.4163	21.5256
856	14:19:00	12.8925	7.01535	19.9078
857	14:19:00	14.8395	10.0739	24.9133
858	14:19:00	11.2003	10.4807	21.6811
859	14:20:00	15.2396	10.0658	25.3054
860	14:21:00	15.5728	7.23856	22.8114
861	14:21:00	16.7678	11.9019	28.6697
862	14:23:00	16.9551	6.4695	23.4246
863	14:23:00	13.0074	8.78622	21.7937
864	14:23:00	14.2151	11.6997	25.9148
865	14:24:00	11.8745	6.59987	18.4744
866	14:24:00	13.9217	10.2832	24.2049
867	14:25:00	11.0855	9.16471	20.2502
868	14:25:00	11.527	6.47664	18.0036
869	14:25:00	13.8582	6.41786	20.276
870	14:27:00	12.5359	10.7217	23.2576
871	14:27:00	12.576	7.15195	19.728
872	14:28:00	11.9743	11.666	23.6403
873	14:28:00	13.0052	8.22242	21.2277
874	14:29:00	15.8894	10.7201	26.6095
875	14:29:00	11.3472	10.3403	21.6875
876	14:29:00	15.5223	6.29756	21.8198
877	14:30:00	13.7122	6.49861	20.2109
878	14:31:00	12.9164	7.09006	20.0065
879	14:33:00	13.2237	6.48762	19.7113
880	14:33:00	11.8119	11.5146	23.3265
881	14:33:00	16.7061	11.5691	28.2752
882	14:34:00	11.4827	8.61867	20.1014
883	14:35:00	15.4718	8.97647	24.4482
884	14:36:00	15.4591	8.94717	24.4063
885	14:36:00	15.901	10.2123	26.1133
886	14:37:00	15.5633	10.9566	26.5199
887	14:37:00	16.0123	9.89056	25.9029
888	14:38:00	12.1593	10.228	22.3873
889	14:39:00	16.8301	6.87289	23.703
890	14:39:00	15.6984	11.7413	27.4397
891	14:40:00	12.8051	10.4047	23.2098
892	14:41:00	12.2909	8.57949	20.8704
893	14:41:00	14.5881	10.6497	25.2378
894	14:42:00	16.9149	8.38337	25.2982
895	14:42:00	16.8361	7.16642	24.0025
896	14:43:00	15.7005	8.41231	24.1128
897	14:43:00	16.2245	10.2458	26.4703
898	14:44:00	11.2981	7.96332	19.2614
899	14:45:00	15.1478	8.36433	23.5122
900	14:45:00	12.3594	7.87506	20.2345
901	14:47:00	15.5217	6.07398	21.5957
902	14:47:00	15.406	9.66753	25.0735
903	14:47:00	15.3522	6.16572	21.5179
904	14:48:00	14.5813	10.2894	24.8707
905	14:48:00	11.0991	9.70104	20.8001
906	14:49:00	13.708	7.20524	20.9133
907	14:49:00	12.0584	9.2136	21.272
908	14:51:00	11.4808	11.4084	22.8892
909	14:51:00	11.7773	7.81829	19.5956
910	14:52:00	12.2408	7.64599	19.8867
911	14:53:00	12.6595	7.86956	20.5291
912	14:53:00	15.3718	8.43922	23.811
913	14:53:00	12.143	10.9284	23.0714
914	14:54:00	13.6657	6.1095	19.7752
915	14:55:00	16.9092	11.8905	28.7997
916	14:55:00	12.7813	7.76318	20.5445
917	14:56:00	14.2493	9.93396	24.1833
918	14:57:00	15.9158	8.75051	24.6663
919	14:57:00	15.7296	9.2255	24.9551
920	14:57:00	13.7763	11.2925	25.0688
921	14:58:00	12.3915	8.81588	21.2073
922	14:58:00	13.6201	7.47258	21.0927
923	14:59:00	11.6892	9.6234	21.3126
924	14:59:00	12.2834	6.40193	18.6854

## Sheet: Sheet3
Number	Arrival time	X1	X2	X3
1	08:00:00	10.6066	14.4464	25.053			X1	X2	X3
2	08:00:00	10.7102	15.501	26.2112		MEAN	9	17	26
3	08:00:00	9.03485	15.355	24.3899
4	08:00:00	8.33866	17.0261	25.3648
5	08:00:00	7.03662	16.4544	23.491
6	08:01:00	8.78497	19.4201	28.2051
7	08:01:00	9.00336	14.0465	23.0499
8	08:01:00	8.98761	18.7743	27.7619
9	08:01:00	10.0288	14.2386	24.2674
10	08:01:00	9.18696	15.4938	24.6808
11	08:02:00	7.07678	14.0097	21.0865
12	08:02:00	10.6866	16.9344	27.621
13	08:02:00	7.89981	17.7926	25.6924
14	08:02:00	10.4901	16.1788	26.6689
15	08:03:00	10.9574	15.5674	26.5248
16	08:03:00	10.0584	14.4668	24.5252
17	08:03:00	9.59554	15.4488	25.0443
18	08:03:00	7.41408	19.8354	27.2495
19	08:04:00	9.81527	16.5626	26.3779
20	08:04:00	9.60189	18.0689	27.6708
21	08:04:00	7.59072	19.4393	27.03
22	08:05:00	8.62249	15.7978	24.4203
23	08:06:00	9.39729	15.9005	25.2978
24	08:06:00	10.8673	19.2963	30.1636
25	08:06:00	10.861	15.2796	26.1405
26	08:06:00	8.30778	19.9713	28.279
27	08:07:00	9.76766	15.5105	25.2781
28	08:07:00	7.73501	16.4306	24.1656
29	08:07:00	9.54854	16.916	26.4646
30	08:07:00	10.6934	15.1419	25.8352
31	08:07:00	8.30583	14.1613	22.4671
32	08:07:00	7.91934	18.7823	26.7017
33	08:08:00	10.9498	18.5699	29.5197
34	08:08:00	8.57158	15.1915	23.7631
35	08:08:00	8.58867	19.5706	28.1593
36	08:08:00	8.82488	14.1117	22.9366
37	08:08:00	8.44694	15.2199	23.6668
38	08:09:00	7.00879	19.4003	26.4091
39	08:09:00	9.77926	18.244	28.0232
40	08:09:00	7.87869	14.861	22.7397
41	08:09:00	7.01074	14.6599	21.6707
42	08:09:00	9.33735	16.0278	25.3651
43	08:09:00	9.14863	19.4833	28.6319
44	08:10:00	9.46455	19.8819	29.3464
45	08:10:00	10.8981	15.0652	25.9632
46	08:11:00	8.56169	17.3592	25.9209
47	08:11:00	8.356	16.9995	25.3555
48	08:11:00	8.58354	19.345	27.9286
49	08:11:00	9.16974	15.011	24.1807
50	08:11:00	9.30573	15.4023	24.708
51	08:11:00	8.11087	14.5684	22.6793
52	08:11:00	9.36641	17.5238	26.8902
53	08:11:00	8.65459	17.8761	26.5307
54	08:12:00	7.42091	14.4261	21.847
55	08:12:00	9.8442	19.1672	29.0114
56	08:12:00	10.5621	15.134	25.6961
57	08:12:00	9.98276	19.5712	29.5539
58	08:13:00	8.38688	17.526	25.9129
59	08:13:00	9.01068	16.0292	25.0399
60	08:13:00	8.12821	15.9205	24.0487
61	08:13:00	8.31413	19.5285	27.8426
62	08:13:00	7.62282	15.4026	23.0255
63	08:13:00	10.6505	15.0533	25.7038
64	08:13:00	7.0481	17.1773	24.2254
65	08:14:00	10.3889	19.8921	30.281
66	08:15:00	9.84115	16.5467	26.3879
67	08:15:00	7.83254	15.0071	22.8397
68	08:15:00	8.49883	18.8894	27.3883
69	08:15:00	9.52107	16.8426	26.3637
70	08:15:00	10.5619	17.0081	27.57
71	08:15:00	9.60726	16.9605	26.5678
72	08:15:00	8.49663	17.1828	25.6795
73	08:16:00	10.164	14.9978	25.1618
74	08:16:00	8.91937	14.9483	23.8677
75	08:16:00	7.08948	17.3866	24.4761
76	08:16:00	10.1433	16.7697	26.913
77	08:17:00	7.67043	14.8247	22.4952
78	08:17:00	10.8807	16.153	27.0338
79	08:17:00	8.30192	16.3687	24.6706
80	08:17:00	9.59932	16.0792	25.6785
81	08:17:00	10.8734	16.0005	26.8739
82	08:17:00	8.00406	15.6993	23.7033
83	08:17:00	10.4	19.3498	29.7498
84	08:17:00	9.9089	17.7576	27.6665
85	08:18:00	9.11127	16.6601	25.7713
86	08:18:00	10.8616	15.9622	26.8238
87	08:19:00	7.90408	19.8632	27.7673
88	08:19:00	10.8007	18.2271	29.0278
89	08:19:00	7.32484	15.4682	22.793
90	08:19:00	10.2496	18.1497	28.3993
91	08:19:00	9.56661	19.6807	29.2473
92	08:19:00	8.59075	16.9922	25.583
93	08:19:00	10.8488	14.4537	25.3025
94	08:20:00	9.31587	17.5492	26.8651
95	08:20:00	10.494	19.8158	30.3098
96	08:20:00	10.3126	17.3784	27.691
97	08:20:00	7.52235	17.5419	25.0643
98	08:20:00	7.72256	17.6811	25.4036
99	08:21:00	8.15421	14.8205	22.9747
100	08:21:00	8.19718	17.3921	25.5893
101	08:21:00	8.7481	16.7243	25.4724
102	08:21:00	8.97613	15.5381	24.5143
103	08:21:00	8.89056	19.8136	28.7042
104	08:21:00	10.6313	16.3892	27.0206
105	08:22:00	9.11835	14.8028	23.9211
106	08:22:00	8.04349	15.1047	23.1482
107	08:22:00	9.56832	18.6728	28.2411
108	08:23:00	7.71584	18.2405	25.9563
109	08:23:00	10.2379	16.6452	26.8831
110	08:23:00	10.3855	15.3389	25.7244
111	08:23:00	8.97992	18.8387	27.8186
112	08:23:00	7.55214	14.6792	22.2313
113	08:23:00	8.3676	19.8898	28.2574
114	08:23:00	7.52602	17.8094	25.3355
115	08:24:00	9.6324	17.1563	26.7887
116	08:24:00	9.37873	19.5217	28.9004
117	08:24:00	7.51234	15.0368	22.5491
118	08:24:00	8.28861	18.1693	26.4579
119	08:25:00	8.54289	14.1989	22.7418
120	08:25:00	9.68526	17.4438	27.129
121	08:25:00	9.58003	19.8656	29.4456
122	08:25:00	10.819	14.6601	25.4791
123	08:25:00	9.66683	19.5115	29.1783
124	08:25:00	7.42799	18.0067	25.4346
125	08:25:00	7.23524	14.1093	21.3446
126	08:25:00	10.5232	15.8287	26.3519
127	08:26:00	8.58367	17.2061	25.7898
128	08:26:00	8.47148	18.6138	27.0853
129	08:26:00	7.07385	15.3351	22.4089
130	08:26:00	9.04547	14.6471	23.6926
131	08:27:00	10.0665	14.3543	24.4208
132	08:27:00	7.38197	19.0898	26.4717
133	08:27:00	8.74248	17.9545	26.697
134	08:27:00	7.4087	19.2223	26.631
135	08:27:00	9.15754	15.6064	24.764
136	08:27:00	10.698	17.5677	28.2657
137	08:27:00	7.62856	18.3126	25.9412
138	08:28:00	8.44499	17.2834	25.7284
139	08:28:00	8.37907	16.4815	24.8606
140	08:29:00	7.80056	16.3733	24.1739
141	08:30:00	10.7457	15.7873	26.5331
142	08:30:00	7.63918	18.6334	26.2726
143	08:31:00	9.69942	14.7605	24.4599
144	08:31:00	9.51326	15.5914	25.1047
145	08:31:00	9.43855	14.8377	24.2763
146	08:31:00	9.51326	16.7538	26.2671
147	08:31:00	9.88363	18.4247	28.3083
148	08:32:00	8.55022	17.0049	25.5551
149	08:32:00	10.5349	19.9398	30.4747
150	08:32:00	8.67229	19.7479	28.4201
151	08:32:00	9.85141	19.5724	29.4238
152	08:32:00	9.94369	16.0902	26.0339
153	08:33:00	9.56551	18.3441	27.9096
154	08:33:00	8.64263	15.813	24.4556
155	08:33:00	10.6678	14.7551	25.423
156	08:33:00	9.57088	16.7622	26.3331
157	08:33:00	7.68178	14.6004	22.2822
158	08:34:00	9.62069	17.4266	27.0472
159	08:34:00	10.7916	17.1693	27.9609
160	08:34:00	8.90875	16.5489	25.4577
161	08:35:00	7.89199	15.7751	23.6671
162	08:35:00	10.2635	19.4346	29.6981
163	08:35:00	9.20673	15.1388	24.3455
164	08:35:00	8.14017	14.8901	23.0303
165	08:35:00	8.24345	19.31	27.5535
166	08:35:00	10.6422	15.2298	25.872
167	08:35:00	9.06159	14.3316	23.3932
168	08:36:00	9.73641	16.2431	25.9795
169	08:36:00	7.57485	16.4524	24.0273
170	08:36:00	9.48421	14.2086	23.6928
171	08:36:00	10.4408	16.1408	26.5815
172	08:37:00	10.6405	14.6854	25.3259
173	08:37:00	9.46431	15.2003	24.6646
174	08:37:00	10.8308	18.6902	29.521
175	08:37:00	10.895	15.6729	26.5679
176	08:37:00	7.17884	15.7002	22.879
177	08:37:00	7.99734	17.6924	25.6898
178	08:37:00	9.232	17.4908	26.7228
179	08:37:00	10.3537	15.7798	26.1336
180	08:38:00	10.8231	15.8337	26.6568
181	08:38:00	8.98029	15.9888	24.9691
182	08:38:00	8.60723	14.336	22.9432
183	08:39:00	7.04529	14.5689	21.6142
184	08:39:00	10.9286	19.9105	30.839
185	08:39:00	10.2237	19.1734	29.3972
186	08:39:00	7.89358	16.3008	24.1944
187	08:39:00	9.05097	16.8335	25.8844
188	08:39:00	10.5749	16.4947	27.0696
189	08:39:00	10.5215	19.7193	30.2408
190	08:41:00	8.60942	18.4652	27.0746
191	08:43:00	8.11466	14.8374	22.952
192	08:43:00	7.63308	15.2869	22.92
193	08:43:00	10.9507	14.0529	25.0036
194	08:43:00	9.45601	17.9704	27.4264
195	08:43:00	8.33781	18.8925	27.2304
196	08:43:00	7.1836	19.1386	26.3222
197	08:43:00	10.1152	15.2549	25.3701
198	08:44:00	7.08338	15.6678	22.7512
199	08:44:00	8.38078	17.168	25.5488
200	08:44:00	9.41182	16.3781	25.7899
201	08:44:00	8.96173	16.8353	25.797
202	08:44:00	8.14652	14.5418	22.6883
203	08:45:00	9.7972	17.1654	26.9626
204	08:45:00	7.10364	16.1316	23.2352
205	08:45:00	10.7894	19.5201	30.3095
206	08:45:00	7.77334	15.1005	22.8738
207	08:45:00	10.1262	18.302	28.4282
208	08:45:00	8.8703	14.3274	23.1977
209	08:45:00	8.08023	19.9881	28.0683
210	08:45:00	7.57411	16.9168	24.4909
211	08:46:00	9.36775	14.0335	23.4013
212	08:46:00	10.2214	15.0723	25.2937
213	08:46:00	9.7756	19.4926	29.2682
214	08:47:00	8.31303	14.5096	22.8226
215	08:47:00	8.46574	16.9616	25.4274
216	08:47:00	8.61699	19.0852	27.7022
217	08:47:00	8.62175	17.3097	25.9315
218	08:47:00	10.3699	14.7542	25.1241
219	08:47:00	8.42289	19.3553	27.7782
220	08:48:00	8.62065	19.8775	28.4982
221	08:48:00	10.2121	16.9459	27.158
222	08:48:00	9.11554	16.0045	25.1201
223	08:48:00	8.6751	14.5303	23.2054
224	08:49:00	9.27827	15.368	24.6463
225	08:49:00	7.34791	16.0468	23.3947
226	08:49:00	10.327	18.1196	28.4466
227	08:49:00	9.34748	15.5211	24.8686
228	08:49:00	7.84927	15.6176	23.4669
229	08:49:00	9.347	19.9414	29.2884
230	08:49:00	8.76482	15.5804	24.3453
231	08:50:00	8.01859	16.4821	24.5007
232	08:50:00	8.01407	18.3723	26.3864
233	08:50:00	9.91928	19.7612	29.6805
234	08:51:00	7.04224	18.8825	25.9247
235	08:51:00	7.61721	19.2584	26.8756
236	08:51:00	10.6836	17.1037	27.7873
237	08:51:00	7.24122	17.0704	24.3116
238	08:51:00	9.90573	14.3933	24.2991
239	08:51:00	10.0776	16.5608	26.6384
240	08:52:00	7.53395	19.2324	26.7664
241	08:52:00	7.84817	17.9466	25.7948
242	08:52:00	7.05615	15.8648	22.921
243	08:52:00	8.37614	18.1854	26.5615
244	08:53:00	7.39467	19.2221	26.6168
245	08:53:00	7.97244	18.4467	26.4191
246	08:53:00	7.63442	15.782	23.4165
247	08:53:00	7.57814	17.7109	25.2891
248	08:53:00	7.61196	18.2332	25.8451
249	08:53:00	7.95242	18.397	26.3495
250	08:53:00	7.49391	19.7411	27.235
251	08:54:00	7.51479	16.1168	23.6316
252	08:54:00	8.51408	17.0213	25.5354
253	08:55:00	9.33674	19.4479	28.7847
254	08:55:00	8.38981	14.0421	22.4319
255	08:55:00	9.71993	17.7556	27.4755
256	08:55:00	7.10315	19.7709	26.8741
257	08:55:00	10.3081	14.3226	24.6307
258	08:55:00	10.2055	19.6845	29.89
259	08:55:00	9.24848	19.118	28.3664
260	08:55:00	8.09891	17.5478	25.6467
261	08:56:00	9.05304	19.2088	28.2618
262	08:56:00	7.34364	16.9499	24.2936
263	08:56:00	10.0034	19.8284	29.8318
264	08:56:00	8.45854	19.0634	27.5219
265	08:56:00	10.7024	18.218	28.9203
266	08:57:00	10.4068	19.7667	30.1736
267	08:57:00	8.1951	16.3094	24.5045
268	08:57:00	9.49812	19.4314	28.9296
269	08:57:00	7.46559	15.8626	23.3282
270	08:57:00	8.29106	18.0349	26.3259
271	08:58:00	10.5588	19.5512	30.11
272	08:58:00	8.74102	16.6115	25.3525
273	08:58:00	7.58742	18.4782	26.0656
274	08:59:00	7.81985	19.1062	26.9261
275	08:59:00	7.95401	15.4222	23.3762
276	08:59:00	9.61751	14.2217	23.8393
277	08:59:00	10.7477	14.5338	25.2814
278	08:59:00	10.0412	14.6035	24.6448
279	08:59:00	10.9736	16.9646	27.9382
280	08:59:00	9.14093	18.4108	27.5517
281	09:00:00	9.53291	14.7671	24.3
282	09:00:00	8.31388	19.7665	28.0804
283	09:01:00	8.18326	19.102	27.2853
284	09:01:00	9.68563	15.4746	25.1602
285	09:01:00	10.6035	18.0799	28.6834
286	09:01:00	7.30836	17.5134	24.8217
287	09:01:00	9.62117	17.2079	26.8291
288	09:02:00	10.9916	15.9102	26.9018
289	09:02:00	7.1792	18.1341	25.3133
290	09:03:00	8.04581	14.4043	22.4501
291	09:05:00	8.17826	19.9637	28.142
292	09:06:00	8.51958	19.5865	28.1061
293	09:06:00	8.4727	18.5836	27.0563
294	09:07:00	10.1021	16.6956	26.7977
295	09:09:00	9.48848	19.9485	29.437
296	09:09:00	10.285	17.7258	28.0108
297	09:10:00	9.69076	15.8809	25.5717
298	09:10:00	8.10038	19.6691	27.7695
299	09:11:00	10.9497	14.3964	25.3461
300	09:11:00	10.2906	18.3818	28.6725
301	09:11:00	8.23295	19.5955	27.8285
302	09:11:00	9.618	16.4288	26.0468
303	09:11:00	8.50432	15.561	24.0653
304	09:11:00	10.6879	19.0996	29.7875
305	09:11:00	9.70907	15.1796	24.8887
306	09:12:00	7.63161	17.3493	24.9809
307	09:12:00	7.80154	17.1189	24.9205
308	09:13:00	10.7891	15.4482	26.2373
309	09:13:00	9.40278	17.1252	26.5279
310	09:13:00	10.6282	14.3624	24.9905
311	09:13:00	10.3679	18.0583	28.4262
312	09:13:00	7.05615	17.1112	24.1674
313	09:13:00	8.8056	15.4389	24.2445
314	09:14:00	7.50258	19.2736	26.7762
315	09:14:00	7.4098	16.4823	23.8921
316	09:15:00	10.191	16.2232	26.4142
317	09:15:00	8.84515	17.3848	26.23
318	09:15:00	10.3722	14.2904	24.6626
319	09:15:00	7.87588	14.7694	22.6453
320	09:15:00	7.45204	17.6397	25.0917
321	09:15:00	7.43519	17.422	24.8572
322	09:16:00	8.42692	15.9571	24.384
323	09:16:00	9.39985	14.5264	23.9263
324	09:16:00	8.32328	15.8289	24.1522
325	09:17:00	10.9702	19.2807	30.251
326	09:17:00	7.94729	18.6745	26.6218
327	09:17:00	10.7521	18.7715	29.5236
328	09:17:00	9.65865	16.0723	25.7309
329	09:17:00	7.38942	15.1131	22.5025
330	09:17:00	7.60854	19.0009	26.6095
331	09:18:00	10.4248	19.7848	30.2096
332	09:19:00	10.4291	14.6592	25.0883
333	09:19:00	10.4387	15.6548	26.0935
334	09:19:00	8.19987	18.9167	27.1166
335	09:19:00	9.97385	14.0667	24.0405
336	09:19:00	8.19559	17.7681	25.9637
337	09:21:00	10.7493	18.3359	29.0851
338	09:23:00	9.88314	17.2402	27.1233
339	09:24:00	10.744	16.8371	27.5811
340	09:25:00	7.43385	19.7153	27.1491
341	09:25:00	7.36476	19.2784	26.6431
342	09:25:00	8.11478	19.3847	27.4995
343	09:25:00	10.6017	15.5147	26.1164
344	09:25:00	7.83547	14.2662	22.1017
345	09:26:00	7.33778	16.119	23.4567
346	09:26:00	9.35786	14.6425	24.0004
347	09:27:00	9.30073	14.6164	23.9171
348	09:29:00	10.7109	19.6905	30.4015
349	09:30:00	7.0199	17.5925	24.6124
350	09:31:00	9.70699	17.1838	26.8907
351	09:31:00	9.10627	15.5103	24.6166
352	09:31:00	7.61867	17.2495	24.8682
353	09:31:00	10.6748	18.8145	29.4893
354	09:32:00	9.55293	17.957	27.51
355	09:32:00	7.30055	17.4624	24.763
356	09:32:00	9.34663	17.8082	27.1548
357	09:33:00	8.0347	18.2017	26.2364
358	09:33:00	7.41163	15.6806	23.0922
359	09:33:00	7.19752	15.4142	22.6117
360	09:33:00	7.36927	18.2529	25.6222
361	09:34:00	10.4284	16.9646	27.393
362	09:35:00	10.0416	16.1115	26.1531
363	09:35:00	8.28935	14.9265	23.2159
364	09:37:00	9.90683	14.4063	24.3132
365	09:37:00	7.10315	17.1149	24.2181
366	09:38:00	9.97543	17.7772	27.7526
367	09:39:00	10.1518	15.7319	25.8837
368	09:39:00	8.71075	18.1262	26.837
369	09:41:00	9.36897	18.9189	28.2879
370	09:41:00	7.59084	17.3623	24.9531
371	09:42:00	10.7314	14.3265	25.0579
372	09:43:00	10.7014	17.274	27.9754
373	09:43:00	8.18546	15.7392	23.9246
374	09:43:00	8.846	16.9333	25.7793
375	09:43:00	9.64095	19.0447	28.6857
376	09:43:00	10.5814	18.2441	28.8256
377	09:49:00	8.82208	17.2013	26.0234
378	09:49:00	7.80239	18.1916	25.994
379	09:50:00	9.08759	14.0509	23.1385
380	09:50:00	10.551	19.7371	30.2881
381	09:50:00	8.21073	14.6202	22.8309
382	09:51:00	9.06391	15.9406	25.0045
383	09:51:00	7.05933	15.6876	22.7469
384	09:53:00	7.25001	15.4676	22.7176
385	09:54:00	10.6214	15.6279	26.2493
386	09:55:00	7.25294	17.9565	25.2094
387	09:55:00	7.39344	19.6147	27.0082
388	09:55:00	8.05179	18.4941	26.5459
389	09:56:00	7.28065	19.9357	27.2164
390	09:57:00	10.6523	19.4466	30.099
391	09:57:00	9.35322	18.1808	27.534
392	09:58:00	8.83209	18.8546	27.6867
393	09:59:00	7.56227	15.1732	22.7355
394	09:59:00	10.1349	19.2875	29.4224
395	09:59:00	9.33747	18.4624	27.7999
396	10:01:00	7.34181	17.2022	24.5441
397	10:01:00	7.37233	14.7367	22.109
398	10:02:00	8.50786	18.2268	26.7346
399	10:02:00	9.34797	18.4077	27.7556
400	10:08:00	8.30436	16.1208	24.4252
401	10:09:00	10.3546	18.5884	28.943
402	10:10:00	7.39662	14.2364	21.633
403	10:10:00	8.83905	15.524	24.3631
404	10:11:00	10.3659	15.8139	26.1798
405	10:11:00	7.5414	14.9408	22.4822
406	10:12:00	10.7916	19.2088	30.0004
407	10:13:00	10.5764	17.5459	28.1223
408	10:13:00	7.02124	15.8511	22.8723
409	10:13:00	7.07556	17.7675	24.8431
410	10:14:00	10.3844	16.1755	26.5599
411	10:14:00	9.12677	15.5198	24.6466
412	10:15:00	7.64174	15.6615	23.3033
413	10:15:00	7.62563	18.0733	25.6989
414	10:16:00	7.81899	19.2461	27.0651
415	10:17:00	8.6071	14.7462	23.3533
416	10:17:00	10.7302	15.4599	26.1902
417	10:18:00	7.12366	17.8653	24.989
418	10:19:00	10.9812	17.4452	28.4264
419	10:19:00	10.316	18.0138	28.3298
420	10:20:00	7.52565	16.2944	23.82
421	10:20:00	8.44719	18.76	27.2072
422	10:21:00	7.45131	18.6413	26.0926
423	10:21:00	8.87249	14.5629	23.4354
424	10:21:00	8.08719	14.9026	22.9897
425	10:23:00	9.6711	14.1641	23.8352
426	10:23:00	8.24845	16.7529	25.0013
427	10:23:00	9.48811	19.2196	28.7077
428	10:23:00	7.97745	16.0642	24.0417
429	10:23:00	8.51628	18.9691	27.4854
430	10:23:00	8.98578	14.4188	23.4046
431	10:25:00	8.99664	17.1323	26.1289
432	10:25:00	7.67299	16.1364	23.8094
433	10:25:00	8.61699	17.6915	26.3085
434	10:25:00	9.56697	14.3214	23.8883
435	10:26:00	9.26728	14.5543	23.8216
436	10:26:00	10.827	16.4612	27.2882
437	10:27:00	9.23457	15.0036	24.2382
438	10:27:00	7.54604	15.3493	22.8954
439	10:27:00	9.62398	15.1038	24.7278
440	10:27:00	9.50777	14.3307	23.8385
441	10:27:00	10.041	15.5865	25.6275
442	10:27:00	10.2763	16.7877	27.064
443	10:27:00	10.8997	19.9443	30.844
444	10:29:00	10.5393	18.1997	28.7389
445	10:29:00	8.59758	15.2439	23.8415
446	10:29:00	8.9732	18.723	27.6962
447	10:29:00	9.74667	15.3186	25.0652
448	10:30:00	7.06751	16.8292	23.8968
449	10:30:00	10.1555	16.2178	26.3733
450	10:31:00	7.81643	15.8503	23.6668
451	10:31:00	7.83096	15.8782	23.7091
452	10:31:00	9.48006	15.0545	24.5346
453	10:31:00	7.39845	16.6386	24.0371
454	10:32:00	7.21619	14.8718	22.088
455	10:32:00	10.5336	19.2399	29.7735
456	10:33:00	7.79958	17.8594	25.659
457	10:33:00	9.75985	17.0504	26.8103
458	10:34:00	10.3683	18.6693	29.0376
459	10:35:00	7.78494	18.2134	25.9983
460	10:35:00	7.68166	15.4468	23.1284
461	10:37:00	7.93081	17.9481	25.8789
462	10:41:00	8.22269	19.4452	27.6679
463	10:41:00	7.65761	16.1321	23.7898
464	10:41:00	8.13773	18.9945	27.1323
465	10:41:00	9.19257	15.2629	24.4555
466	10:43:00	7.99344	16.0131	24.0066
467	10:44:00	7.34095	17.7292	25.0702
468	10:44:00	7.10889	19.7799	26.8888
469	10:45:00	9.1916	15.7361	24.9277
470	10:45:00	8.32926	19.4311	27.7603
471	10:45:00	8.12442	18.9916	27.116
472	10:45:00	7.01831	17.3645	24.3828
473	10:48:00	7.7853	19.115	26.9003
474	10:49:00	10.2762	14.1582	24.4344
475	10:52:00	7.0127	16.433	23.4457
476	10:53:00	10.4238	19.5248	29.9486
477	10:55:00	10.5848	19.1123	29.6971
478	10:57:00	7.15235	18.931	26.0833
479	10:58:00	7.60012	17.2244	24.8245
480	10:58:00	9.89621	15.616	25.5122
481	10:59:00	7.81509	18.0638	25.8789
482	10:59:00	10.4632	16.537	27.0002
483	10:59:00	10.8262	16.6135	27.4397
484	10:59:00	10.2519	18.057	28.3089
485	10:59:00	8.12406	17.2237	25.3477
486	10:59:00	10.9791	16.6828	27.6619
487	11:01:00	8.23978	14.0782	22.318
488	11:01:00	7.25916	17.6245	24.8837
489	11:01:00	10.9581	19.6323	30.5904
490	11:03:00	8.10404	15.136	23.2401
491	11:03:00	10.3972	16.6463	27.0435
492	11:03:00	8.94794	19.2423	28.1902
493	11:04:00	7.13611	19.4977	26.6338
494	11:05:00	10.6571	17.3343	27.9914
495	11:05:00	9.01532	16.8206	25.836
496	11:05:00	7.64492	15.9545	23.5994
497	11:05:00	7.24232	15.0249	22.2672
498	11:05:00	10.1926	15.6451	25.8377
499	11:05:00	9.51057	19.5484	29.059
500	11:07:00	8.86114	19.7713	28.6324
501	11:07:00	7.46413	18.6336	26.0978
502	11:07:00	9.98605	16.4667	26.4527
503	11:09:00	8.5435	15.6692	24.2127
504	11:13:00	9.15583	19.0705	28.2264
505	11:14:00	8.50127	17.4969	25.9981
506	11:14:00	10.807	18.3553	29.1623
507	11:14:00	9.19758	18.2828	27.4804
508	11:15:00	9.10114	17.2477	26.3488
509	11:15:00	9.16987	14.3455	23.5154
510	11:15:00	8.60772	19.3679	27.9756
511	11:16:00	8.41447	17.4711	25.8855
512	11:16:00	9.47481	16.2982	25.773
513	11:16:00	10.3265	17.4692	27.7957
514	11:17:00	9.25031	14.807	24.0573
515	11:17:00	9.31404	17.8133	27.1273
516	11:17:00	8.80316	16.0223	24.8254
517	11:19:00	10.7379	19.8544	30.5923
518	11:22:00	7.39698	15.5559	22.9529
519	11:25:00	9.01959	14.1324	23.152
520	11:26:00	10.3812	18.5357	28.9169
521	11:26:00	10.5211	16.3971	26.9182
522	11:27:00	10.6916	18.1896	28.8812
523	11:27:00	10.6186	15.9087	26.5274
524	11:27:00	8.8941	18.7797	27.6738
525	11:29:00	7.7781	15.1287	22.9068
526	11:29:00	8.35221	17.0526	25.4049
527	11:29:00	9.87948	17.799	27.6785
528	11:32:00	8.7658	18.7131	27.4789
529	11:32:00	8.0524	19.3873	27.4397
530	11:33:00	9.3061	19.4884	28.7945
531	11:33:00	9.35127	14.6988	24.05
532	11:33:00	8.3582	15.8745	24.2327
533	11:34:00	8.22904	14.8791	23.1082
534	11:34:00	8.98578	16.407	25.3928
535	11:35:00	10.4723	18.7852	29.2575
536	11:35:00	10.1474	16.0052	26.1527
537	11:35:00	10.5062	16.5639	27.0701
538	11:35:00	9.91635	19.3838	29.3002
539	11:35:00	8.31046	14.9773	23.2877
540	11:36:00	7.00195	14.4166	21.4185
541	11:36:00	8.06107	17.2993	25.3604
542	11:37:00	7.21497	14.4686	21.6836
543	11:37:00	7.56191	16.2532	23.8151
544	11:37:00	8.68719	19.7918	28.479
545	11:37:00	10.0381	19.1875	29.2256
546	11:37:00	8.13187	15.9003	24.0322
547	11:38:00	8.43242	17.2579	25.6903
548	11:40:00	10.7208	17.1078	27.8286
549	11:42:00	7.47938	19.5576	27.037
550	11:43:00	8.75249	15.9106	24.6631
551	11:43:00	9.02618	19.644	28.6702
552	11:43:00	9.70553	15.3675	25.073
553	11:45:00	7.82827	18.5208	26.3491
554	11:49:00	8.99103	19.8041	28.7951
555	11:49:00	8.86834	17.5782	26.4465
556	11:49:00	7.26356	16.8267	24.0902
557	11:49:00	7.62697	16.0402	23.6672
558	11:49:00	8.99689	16.504	25.5009
559	11:49:00	8.18436	14.8557	23.04
560	11:50:00	10.6969	17.4046	28.1015
561	11:50:00	7.03394	17.4467	24.4806
562	11:52:00	8.10062	19.7512	27.8518
563	11:53:00	7.56301	16.0549	23.6179
564	11:54:00	8.49931	18.9662	27.4655
565	11:57:00	7.78811	15.3435	23.1316
566	11:57:00	9.42366	18.1405	27.5642
567	11:58:00	10.6263	15.1745	25.8008
568	11:58:00	8.84564	19.1626	28.0083
569	11:59:00	10.2423	14.8348	25.0771
570	11:59:00	7.27711	17.187	24.4642
571	11:59:00	10.333	14.1879	24.5209
572	11:59:00	7.18189	19.5179	26.6998
573	11:59:00	7.09143	16.0153	23.1068
574	12:00:00	8.47526	17.6058	26.0811
575	12:01:00	9.53951	16.9534	26.4929
576	12:01:00	7.04199	17.4494	24.4914
577	12:01:00	9.42354	14.6594	24.0829
578	12:02:00	8.68706	16.9942	25.6813
579	12:02:00	8.44401	18.916	27.36
580	12:03:00	8.21647	16.9089	25.1254
581	12:03:00	10.7128	19.0476	29.7604
582	12:03:00	10.9526	17.1039	28.0566
583	12:04:00	9.53792	16.0419	25.5798
584	12:04:00	10.3973	17.3328	27.7301
585	12:04:00	8.38505	17.8658	26.2509
586	12:08:00	7.48769	15.891	23.3787
587	12:08:00	8.69012	17.4198	26.1099
588	12:08:00	10.4244	15.5878	26.0122
589	12:09:00	8.5783	17.1184	25.6967
590	12:09:00	7.90432	14.5296	22.4339
591	12:10:00	10.99	18.9669	29.9569
592	12:10:00	9.2591	16.6009	25.86
593	12:11:00	9.72311	14.9883	24.7114
594	12:12:00	10.9677	18.5796	29.5473
595	12:15:00	7.97134	18.6789	26.6502
596	12:15:00	10.8091	15.36	26.169
597	12:16:00	10.5682	14.5847	25.1529
598	12:17:00	7.01892	15.4924	22.5113
599	12:17:00	10.8466	18.8605	29.7071
600	12:17:00	8.72832	17.9731	26.7015
601	12:18:00	10.277	15.5165	25.7935
602	12:18:00	8.18729	15.6451	23.8324
603	12:19:00	8.37138	17.7737	26.1451
604	12:19:00	7.32179	16.4742	23.796
605	12:19:00	10.219	18.224	28.443
606	12:19:00	9.5146	19.0898	28.6044
607	12:20:00	7.96902	14.1412	22.1102
608	12:20:00	8.67339	15.0615	23.7349
609	12:21:00	9.08161	18.0136	27.0952
610	12:21:00	10.1201	19.2035	29.3236
611	12:21:00	8.7365	14.9428	23.6793
612	12:22:00	8.12735	16.4583	24.5856
613	12:23:00	8.9273	16.7263	25.6536
614	12:23:00	9.5295	19.4303	28.9598
615	12:23:00	8.95807	15.9434	24.9014
616	12:23:00	10.2464	18.0812	28.3276
617	12:23:00	7.82095	16.9825	24.8035
618	12:24:00	8.29215	18.2996	26.5918
619	12:25:00	8.75311	17.3863	26.1394
620	12:25:00	7.36952	16.7047	24.0743
621	12:26:00	8.65264	14.937	23.5896
622	12:27:00	8.01309	16.9085	24.9216
623	12:27:00	10.4806	14.2959	24.7765
624	12:29:00	8.89911	17.311	26.2101
625	12:31:00	7.78091	16.4839	24.2648
626	12:31:00	7.92373	16.0574	23.9812
627	12:32:00	9.5262	17.8199	27.3461
628	12:32:00	7.43654	14.8075	22.2441
629	12:32:00	9.12079	14.8484	23.9691
630	12:33:00	9.11676	15.2261	24.3429
631	12:33:00	10.0987	17.0532	27.1519
632	12:34:00	9.89779	16.3059	26.2037
633	12:35:00	7.30274	14.5026	21.8054
634	12:35:00	7.56972	16.576	24.1457
635	12:35:00	10.6573	15.7808	26.4381
636	12:35:00	7.72707	18.647	26.3741
637	12:35:00	9.52657	15.3428	24.8693
638	12:35:00	7.08374	16.1675	23.2512
639	12:35:00	9.59798	17.5743	27.1723
640	12:36:00	10.3398	14.8564	25.1962
641	12:36:00	7.73574	18.0658	25.8015
642	12:36:00	9.25983	15.5799	24.8397
643	12:36:00	7.82253	15.6822	23.5048
644	12:37:00	7.91543	16.2261	24.1415
645	12:37:00	10.7373	18.6832	29.4205
646	12:37:00	7.6404	18.1216	25.762
647	12:38:00	10.8151	17.1521	27.9671
648	12:38:00	7.66799	19.7001	27.3681
649	12:38:00	7.8909	17.1087	24.9996
650	12:39:00	7.13953	18.8167	25.9563
651	12:39:00	10.8512	19.6177	30.4689
652	12:39:00	9.71761	15.2574	24.975
653	12:39:00	9.99557	19.7572	29.7528
654	12:40:00	7.88675	18.3568	26.2435
655	12:40:00	7.96573	18.1942	26.1599
656	12:42:00	10.688	16.982	27.6699
657	12:43:00	10.9937	19.0936	30.0873
658	12:47:00	10.6108	16.2052	26.816
659	12:47:00	10.303	14.9152	25.2181
660	12:47:00	9.15668	14.4977	23.6544
661	12:48:00	8.12284	14.0678	22.1906
662	12:49:00	10.6866	19.0425	29.7291
663	12:49:00	8.47368	18.1509	26.6246
664	12:50:00	9.08173	14.4671	23.5488
665	12:50:00	8.13688	18.3753	26.5121
666	12:50:00	9.97226	19.7352	29.7075
667	12:51:00	8.54704	16.4433	24.9903
668	12:51:00	7.3285	14.8339	22.1624
669	12:51:00	9.22236	18.4765	27.6989
670	12:51:00	9.55892	19.0246	28.5835
671	12:52:00	10.2982	16.1971	26.4953
672	12:52:00	9.42512	15.4995	24.9246
673	12:52:00	10.2348	14.3193	24.5542
674	12:53:00	8.56059	15.1137	23.6743
675	12:53:00	7.33985	19.6649	27.0048
676	12:53:00	7.66738	16.1202	23.7876
677	12:53:00	8.88177	14.6949	23.5767
678	12:54:00	8.06778	15.3473	23.4151
679	12:55:00	7.76199	14.6601	22.4221
680	12:55:00	9.70235	14.7141	24.4165
681	12:55:00	8.4749	18.1696	26.6445
682	12:55:00	9.39033	19.1661	28.5564
683	12:56:00	7.90298	14.4415	22.3445
684	12:57:00	7.71133	17.7631	25.4744
685	12:58:00	10.8774	19.5278	30.4052
686	12:59:00	9.71371	14.5281	24.2418
687	12:59:00	9.88021	15.1997	25.08
688	12:59:00	8.32194	15.498	23.82
689	12:59:00	7.27223	18.664	25.9362
690	13:01:00	8.29496	14.9818	23.2768
691	13:01:00	7.5016	17.5893	25.0909
692	13:01:00	9.36848	17.057	26.4255
693	13:01:00	8.37602	17.8633	26.2393
694	13:01:00	10.3233	17.5793	27.9026
695	13:02:00	7.18726	15.739	22.9263
696	13:03:00	7.63247	15.2001	22.8326
697	13:03:00	9.72201	14.4027	24.1247
698	13:03:00	9.56771	16.8153	26.383
699	13:03:00	8.52214	16.1825	24.7046
700	13:04:00	7.68178	17.2715	24.9532
701	13:04:00	9.63924	16.4178	26.057
702	13:04:00	8.94086	14.7832	23.724
703	13:04:00	7.06665	14.1423	21.2089
704	13:05:00	7.93802	18.0938	26.0318
705	13:06:00	7.55214	16.9655	24.5176
706	13:07:00	8.10123	18.7323	26.8336
707	13:07:00	8.05118	19.6087	27.6599
708	13:08:00	10.0952	15.4858	25.581
709	13:08:00	8.22538	14.2261	22.4515
710	13:08:00	9.2187	14.2144	23.4331
711	13:08:00	9.57747	18.6466	28.2241
712	13:08:00	8.01395	16.0864	24.1003
713	13:09:00	7.57778	18.7781	26.3559
714	13:09:00	10.0298	19.0096	29.0393
715	13:10:00	7.95291	16.3731	24.326
716	13:11:00	10.2193	18.1758	28.3952
717	13:11:00	9.69381	15.8846	25.5784
718	13:11:00	7.30726	14.0139	21.3212
719	13:13:00	7.78323	17.0395	24.8227
720	13:17:00	8.12235	15.1807	23.303
721	13:17:00	10.6532	15.7302	26.3834
722	13:17:00	7.86819	18.2833	26.1515
723	13:17:00	9.44746	15.6542	25.1017
724	13:19:00	8.09659	18.5496	26.6462
725	13:19:00	10.8072	15.5429	26.3501
726	13:19:00	10.2464	14.4125	24.659
727	13:19:00	8.58049	18.5904	27.1709
728	13:24:00	7.52773	17.6864	25.2141
729	13:25:00	7.12513	18.5423	25.6674
730	13:25:00	10.1538	15.4468	25.6005
731	13:26:00	8.18912	17.6073	25.7964
732	13:27:00	8.96747	19.6329	28.6003
733	13:27:00	7.23511	17.6465	24.8816
734	13:28:00	8.85577	15.5035	24.3593
735	13:28:00	10.0257	18.7298	28.7555
736	13:28:00	8.51262	14.1798	22.6924
737	13:29:00	8.78668	16.8824	25.669
738	13:29:00	9.58614	19.3	28.8861
739	13:29:00	9.84433	14.4195	24.2638
740	13:29:00	8.53581	19.1057	27.6415
741	13:31:00	9.75704	16.4284	26.1855
742	13:31:00	9.12543	18.7673	27.8927
743	13:31:00	7.16456	18.478	25.6425
744	13:32:00	10.8934	15.2162	26.1097
745	13:32:00	9.32942	16.2345	25.5639
746	13:32:00	9.66829	15.9461	25.6144
747	13:33:00	10.1698	16.1151	26.2849
748	13:40:00	8.73431	15.8881	24.6224
749	13:41:00	8.96515	18.152	27.1172
750	13:44:00	10.1062	14.3433	24.4495
751	13:47:00	10.3598	14.6262	24.9861
752	13:47:00	9.03571	14.7896	23.8253
753	13:47:00	9.29719	15.5141	24.8113
754	13:49:00	9.84701	17.9427	27.7898
755	13:50:00	7.59072	17.1094	24.7001
756	13:52:00	7.99026	14.4765	22.4667
757	13:53:00	8.46806	16.1027	24.5707
758	13:53:00	8.30082	14.0553	22.3561
759	13:54:00	8.11881	14.6654	22.7842
760	13:54:00	7.36988	17.5445	24.9144
761	13:55:00	9.5389	15.4374	24.9763
762	13:55:00	9.15351	15.1975	24.3511
763	13:56:00	8.27921	17.5141	25.7933
764	13:57:00	9.99142	15.0284	25.0198
765	13:58:00	10.5934	14.3301	24.9235
766	13:59:00	8.55449	16.1834	24.7379
767	13:59:00	10.4222	16.4663	26.8885
768	13:59:00	10.4075	15.7357	26.1432
769	13:59:00	9.16181	15.6361	24.7979
770	14:00:00	8.34428	19.6189	27.9632
771	14:00:00	7.73159	15.1908	22.9224
772	14:00:00	10.9512	19.1996	30.1508
773	14:01:00	10.5913	16.1411	26.7324
774	14:01:00	9.44502	15.9877	25.4327
775	14:01:00	8.55193	18.7087	27.2606
776	14:02:00	7.25538	17.9415	25.1968
777	14:02:00	7.98465	18.5265	26.5112
778	14:02:00	10.5414	17.5126	28.054
779	14:03:00	8.84735	16.5577	25.405
780	14:03:00	9.37471	15.7295	25.1042
781	14:03:00	7.33705	19.341	26.678
782	14:04:00	7.17371	19.9824	27.1561
783	14:04:00	7.41932	14.0613	21.4807
784	14:05:00	10.633	15.5213	26.1543
785	14:05:00	9.49068	15.9258	25.4165
786	14:05:00	8.37297	15.7313	24.1043
787	14:05:00	8.50664	18.1422	26.6488
788	14:08:00	10.324	17.777	28.101
789	14:09:00	10.5354	18.2253	28.7607
790	14:11:00	9.95639	15.9584	25.9148
791	14:11:00	10.3933	19.1123	29.5056
792	14:11:00	10.3868	18.8303	29.2171
793	14:12:00	8.28056	18.4199	26.7005
794	14:13:00	9.61483	19.5732	29.188
795	14:15:00	8.64898	18.8867	27.5357
796	14:15:00	8.184	14.007	22.191
797	14:16:00	8.42167	18.324	26.7457
798	14:16:00	10.9132	18.7576	29.6708
799	14:16:00	8.62822	15.0472	23.6754
800	14:17:00	9.50642	19.1771	28.6835
801	14:17:00	10.0263	19.48	29.5063
802	14:17:00	9.32978	14.4292	23.759
803	14:18:00	7.85098	15.2032	23.0542
804	14:18:00	7.92813	19.4258	27.3539
805	14:19:00	7.96695	15.8914	23.8583
806	14:19:00	7.45985	17.7953	25.2552
807	14:19:00	10.8926	15.0804	25.9729
808	14:19:00	10.6401	14.5363	25.1765
809	14:20:00	7.92337	14.3292	22.2526
810	14:20:00	8.50896	17.1828	25.6918
811	14:20:00	9.40474	14.778	24.1828
812	14:21:00	8.88348	15.9668	24.8503
813	14:22:00	7.5801	14.1498	21.7299
814	14:22:00	7.19849	18.3348	25.5333
815	14:22:00	9.89633	18.6336	28.53
816	14:23:00	9.11066	15.0102	24.1209
817	14:23:00	7.64455	19.5622	27.2067
818	14:23:00	7.21265	17.3577	24.5704
819	14:23:00	9.89535	15.1263	25.0217
820	14:23:00	10.9972	16.8276	27.8248
821	14:24:00	10.3108	16.2816	26.5923
822	14:25:00	8.30754	14.5098	22.8173
823	14:25:00	9.11969	14.2661	23.3858
824	14:26:00	8.43059	16.0377	24.4682
825	14:26:00	8.79266	15.5088	24.3015
826	14:26:00	8.21024	18.0162	26.2264
827	14:27:00	8.27995	18.8966	27.1765
828	14:27:00	7.60109	14.5543	22.1554
829	14:27:00	9.55318	19.1701	28.7233
830	14:27:00	10.4326	14.0985	24.5311
831	14:28:00	10.141	19.3547	29.4957
832	14:29:00	10.3182	17.3564	27.6746
833	14:32:00	10.8539	15.3547	26.2085
834	14:34:00	7.12159	14.408	21.5296
835	14:35:00	7.46522	19.9251	27.3903
836	14:35:00	8.67864	16.8792	25.5579
837	14:35:00	7.24879	19.8934	27.1422
838	14:37:00	8.0773	19.0471	27.1244
839	14:37:00	8.46489	18.5223	26.9872
840	14:37:00	7.21241	15.7139	22.9263
841	14:38:00	7.65053	15.006	22.6565
842	14:39:00	9.05683	18.3688	27.4257
843	14:39:00	8.38578	14.0419	22.4277
844	14:39:00	10.6291	14.3049	24.934
845	14:39:00	8.58965	16.9655	25.5551
846	14:40:00	10.4941	15.7419	26.2361
847	14:44:00	9.85031	16.8188	26.6691
848	14:46:00	9.28999	19.3282	28.6182
849	14:46:00	10.2953	15.7077	26.003
850	14:47:00	7.75771	14.4677	22.2254
851	14:47:00	8.58196	16.6245	25.2065
852	14:47:00	8.5341	17.4421	25.9762
853	14:48:00	9.22126	18.3295	27.5507
854	14:48:00	8.07413	17.0354	25.1096
855	14:49:00	7.13868	15.6502	22.7889
856	14:49:00	9.97909	18.0978	28.0769
857	14:50:00	10.6424	17.4108	28.0533
858	14:51:00	7.23792	15.9071	23.145
859	14:52:00	9.27839	14.9024	24.1808
860	14:52:00	10.9235	14.0938	25.0172
861	14:52:00	10.9459	14.0983	25.0443
862	14:53:00	9.23872	18.0167	27.2554
863	14:53:00	9.58248	19.4585	29.041
864	14:54:00	9.97653	17.5648	27.5413
865	14:55:00	9.24287	18.8892	28.1321
866	14:56:00	9.92404	16.17	26.0941
867	14:56:00	10.9619	17.012	27.9739
868	14:56:00	9.03961	14.0925	23.1321
869	14:57:00	9.92587	16.0486	25.9745
870	14:58:00	7.82925	15.537	23.3663
871	14:59:00	8.67217	19.1511	27.8233
872	14:59:00	7.7626	16.624	24.3866

## Sheet: Sheet4
Number	Arrival time	X1	X2	X3
1	08:00:00	20.827	7.70827	28.5352			X1	X2	X3
2	08:00:00	19.2482	11.4293	30.6774		MEAN	18	10	28
3	08:00:00	16.4202	11.5525	27.9727
4	08:00:00	16.995	12.1152	29.1102
5	08:01:00	19.7993	8.25944	28.0588
6	08:01:00	16.3957	9.43977	25.8354
7	08:01:00	18.7942	12.7283	31.5225
8	08:02:00	16.388	10.367	26.755
9	08:02:00	20.1815	9.95944	30.1409
10	08:02:00	19.25	9.59432	28.8443
11	08:02:00	17.1794	12.638	29.8174
12	08:03:00	15.5415	9.10889	24.6503
13	08:03:00	18.3363	7.55116	25.8874
14	08:03:00	18.3101	7.67495	25.985
15	08:04:00	20.3111	8.90143	29.2126
16	08:04:00	20.5503	9.57802	30.1283
17	08:04:00	16.0805	12.0334	28.1139
18	08:05:00	16.8247	7.55647	24.3812
19	08:06:00	19.3491	8.28581	27.6349
20	08:06:00	16.2179	11.3035	27.5213
21	08:06:00	19.1498	10.3253	29.4751
22	08:07:00	18.1444	10.9596	29.104
23	08:07:00	17.5687	7.18934	24.758
24	08:07:00	15.7376	11.4071	27.1447
25	08:07:00	17.9107	7.11536	25.0261
26	08:07:00	18.337	12.6576	30.9946
27	08:07:00	20.2657	9.77596	30.0417
28	08:08:00	19.7254	10.9464	30.6718
29	08:08:00	18.0052	9.58132	27.5865
30	08:09:00	17.0016	11.0669	28.0685
31	08:09:00	18.0629	11.951	30.0139
32	08:09:00	19.0488	9.73934	28.7881
33	08:09:00	17.6183	10.6668	28.2851
34	08:09:00	20.2201	11.1636	31.3837
35	08:09:00	17.8087	8.36381	26.1726
36	08:10:00	16.8857	10.1059	26.9916
37	08:10:00	17.0519	11.6065	28.6585
38	08:11:00	18.5813	11.6604	30.2416
39	08:11:00	16.2505	10.6261	26.8766
40	08:12:00	18.45	10.9653	29.4153
41	08:12:00	17.2966	7.3838	24.6804
42	08:12:00	16.2186	7.38289	23.6015
43	08:12:00	18.6741	7.9302	26.6043
44	08:13:00	17.8234	12.7264	30.5498
45	08:13:00	15.2853	11.81	27.0952
46	08:13:00	15.796	10.7845	26.5805
47	08:13:00	15.6967	8.26035	23.9571
48	08:13:00	20.3305	8.40904	28.7396
49	08:13:00	18.5205	9.91055	28.431
50	08:13:00	17.3808	9.53243	26.9132
51	08:14:00	20.3972	7.37867	27.7759
52	08:15:00	15.8936	11.4324	27.326
53	08:15:00	20.757	10.3103	31.0673
54	08:15:00	20.1401	8.10782	28.2479
55	08:15:00	18.9752	11.7779	30.7531
56	08:15:00	19.8065	11.5095	31.316
57	08:15:00	15.4331	7.29865	22.7317
58	08:15:00	18.8005	10.355	29.1554
59	08:16:00	15.1256	10.7849	25.9105
60	08:16:00	18.3625	11.0837	29.4462
61	08:16:00	18.5353	7.27009	25.8054
62	08:16:00	19.8052	12.9152	32.7204
63	08:17:00	15.3146	12.0052	27.3197
64	08:17:00	19.7763	9.74831	29.5246
65	08:17:00	15.5819	7.219	22.8009
66	08:17:00	15.1091	10.4874	25.5965
67	08:17:00	15.1447	11.2941	26.4388
68	08:17:00	17.8364	11.0801	28.9165
69	08:17:00	20.4181	7.98367	28.4017
70	08:18:00	16.548	10.8488	27.3968
71	08:18:00	19.9991	11.4437	31.4429
72	08:19:00	20.725	9.33137	30.0563
73	08:19:00	16.5041	9.92209	26.4262
74	08:19:00	16.7187	12.5763	29.295
75	08:19:00	16.1488	8.77032	24.9192
76	08:19:00	18.4427	12.4151	30.8578
77	08:19:00	16.3911	7.71047	24.1016
78	08:19:00	15.3084	9.40187	24.7102
79	08:20:00	15.5147	7.79415	23.3089
80	08:20:00	17.2785	10.6174	27.8958
81	08:20:00	16.063	9.949	26.012
82	08:20:00	18.8129	10.1462	28.9591
83	08:20:00	18.2663	7.19446	25.4608
84	08:21:00	20.7579	7.48195	28.2399
85	08:21:00	19.8413	10.2636	30.1049
86	08:21:00	20.5754	12.1599	32.7353
87	08:21:00	16.4499	11.2302	27.6801
88	08:21:00	19.5098	10.2975	29.8073
89	08:22:00	20.5332	7.59273	28.126
90	08:22:00	19.09	7.21662	26.3066
91	08:22:00	20.8319	9.81314	30.645
92	08:23:00	19.4888	12.6283	32.1171
93	08:23:00	20.5159	8.34385	28.8597
94	08:23:00	15.5039	11.7929	27.2969
95	08:23:00	18.142	11.4207	29.5627
96	08:23:00	20.9916	10.3258	31.3174
97	08:23:00	20.438	12.1092	32.5472
98	08:24:00	18.255	8.66942	26.9244
99	08:24:00	20.9103	12.0361	32.9464
100	08:24:00	19.9013	11.4589	31.3603
101	08:24:00	19.2346	9.62691	28.8615
102	08:25:00	19.7843	7.798	27.5823
103	08:25:00	15.0765	8.30338	23.3799
104	08:25:00	15.6024	9.59798	25.2004
105	08:25:00	18.1338	12.6774	30.8111
106	08:25:00	15.2613	11.365	26.6263
107	08:25:00	15.57	10.0856	25.6556
108	08:25:00	19.0001	12.8932	31.8933
109	08:25:00	18.35	12.5983	30.9483
110	08:26:00	16.2571	12.9918	29.2488
111	08:26:00	17.0364	10.6102	27.6466
112	08:26:00	15.0811	8.38212	23.4632
113	08:27:00	17.1468	7.11078	24.2576
114	08:27:00	15.304	8.01059	23.3146
115	08:27:00	19.9077	7.39497	27.3027
116	08:27:00	17.4586	7.96738	25.426
117	08:27:00	15.9588	10.14	26.0988
118	08:27:00	16.2812	12.7513	29.0326
119	08:27:00	20.9989	8.13767	29.1366
120	08:28:00	19.3311	7.49751	26.8286
121	08:28:00	15.2591	10.3191	25.5782
122	08:29:00	20.5605	9.77725	30.3378
123	08:30:00	16.8188	12.7566	29.5755
124	08:31:00	20.2994	11.3916	31.691
125	08:31:00	15.8619	8.86627	24.7282
126	08:31:00	17.8514	9.00781	26.8592
127	08:31:00	16.7848	7.77291	24.5577
128	08:31:00	17.4751	8.24461	25.7197
129	08:32:00	19.3441	12.5179	31.862
130	08:32:00	15.6841	9.66628	25.3504
131	08:32:00	18.5243	12.2199	30.7443
132	08:32:00	20.3219	7.85147	28.1734
133	08:32:00	17.2766	10.2094	27.486
134	08:33:00	18.465	10.9878	29.4528
135	08:33:00	20.4574	7.26569	27.7231
136	08:33:00	19.6605	7.08478	26.7453
137	08:33:00	15.9524	7.18952	23.1419
138	08:33:00	20.0454	12.6277	32.6732
139	08:34:00	17.8415	10.7408	28.5823
140	08:34:00	18.2841	7.06647	25.3506
141	08:34:00	20.2967	7.25544	27.5521
142	08:35:00	16.7388	8.70586	25.4447
143	08:35:00	15.4699	8.75237	24.2222
144	08:35:00	17.613	9.07025	26.6832
145	08:35:00	17.6489	10.7961	28.445
146	08:35:00	20.725	12.4261	33.1511
147	08:35:00	15.2089	11.5794	26.7884
148	08:35:00	19.8316	9.59139	29.423
149	08:36:00	17.1034	9.33137	26.4348
150	08:36:00	20.7773	7.20618	27.9835
151	08:36:00	17.5643	12.0293	29.5936
152	08:37:00	17.942	12.0231	29.9651
153	08:37:00	17.0968	8.2371	25.3339
154	08:37:00	20.2547	11.2586	31.5134
155	08:37:00	19.4599	11.4489	30.9087
156	08:37:00	15.176	9.37312	24.5491
157	08:37:00	16.9269	10.3388	27.2657
158	08:37:00	15.2886	7.55574	22.8443
159	08:37:00	17.4204	11.5756	28.9959
160	08:38:00	16.1955	9.46522	25.6608
161	08:38:00	16.8954	10.0638	26.9592
162	08:38:00	19.1112	10.1222	29.2334
163	08:39:00	16.3442	11.4137	27.7579
164	08:39:00	19.5274	9.05432	28.5817
165	08:39:00	20.7568	8.84191	29.5987
166	08:39:00	19.4531	12.5858	32.0389
167	08:39:00	17.0529	9.32789	26.3807
168	08:39:00	19.6642	12.2992	31.9634
169	08:41:00	15.1648	11.4375	26.6023
170	08:43:00	16.9571	11.9303	28.8874
171	08:43:00	18.8043	7.53798	26.3423
172	08:43:00	18.2711	12.0284	30.2995
173	08:43:00	17.8027	7.90292	25.7056
174	08:43:00	19.5386	9.38356	28.9221
175	08:43:00	15.9611	7.20289	23.164
176	08:44:00	16.936	11.2357	28.1718
177	08:44:00	18.8827	8.84191	27.7246
178	08:44:00	20.6336	7.38014	28.0137
179	08:44:00	18.9962	9.28413	28.2803
180	08:45:00	20.8991	9.24403	30.1431
181	08:45:00	15.7063	12.6675	28.3737
182	08:45:00	16.2699	12.536	28.8059
183	08:45:00	19.0272	9.37092	28.3981
184	08:45:00	20.2016	11.9749	32.1766
185	08:45:00	18.9695	8.54381	27.5133
186	08:45:00	16.9022	9.5707	26.4729
187	08:46:00	16.0642	7.66103	23.7253
188	08:46:00	19.6893	8.76025	28.4495
189	08:46:00	20.5014	7.7004	28.2018
190	08:47:00	18.944	12.1202	31.0642
191	08:47:00	18.1634	10.279	28.4424
192	08:47:00	18.3086	11.1359	29.4446
193	08:47:00	17.1246	8.80346	25.9281
194	08:47:00	17.9378	11.3687	29.3065
195	08:47:00	17.6644	7.12268	24.7871
196	08:48:00	15.1348	12.0511	27.1859
197	08:48:00	20.3245	10.0732	30.3977
198	08:48:00	16.2986	12.4468	28.7454
199	08:49:00	19.7124	10.4253	30.1376
200	08:49:00	20.5662	8.93585	29.5021
201	08:49:00	20.4129	9.83639	30.2493
202	08:49:00	17.57	9.5262	27.0962
203	08:49:00	15.2375	7.21699	22.4545
204	08:49:00	18.1246	9.05945	27.1841
205	08:50:00	20.8773	12.1982	33.0755
206	08:50:00	20.1286	11.552	31.6805
207	08:50:00	15.5938	11.8814	27.4752
208	08:51:00	17.2997	10.6201	27.9198
209	08:51:00	15.5999	9.52364	25.1235
210	08:51:00	20.2756	11.5487	31.8243
211	08:51:00	17.0323	11.9834	29.0157
212	08:51:00	16.8721	10.0028	26.875
213	08:51:00	18.636	12.4153	31.0514
214	08:52:00	19.653	11.439	31.092
215	08:52:00	18.2048	11.5668	29.7716
216	08:52:00	19.1561	10.6419	29.798
217	08:52:00	19.2379	8.87304	28.111
218	08:53:00	16.9207	7.31056	24.2312
219	08:53:00	18.8803	7.10144	25.9817
220	08:53:00	16.5958	11.9275	28.5233
221	08:53:00	19.8129	7.32777	27.1407
222	08:53:00	20.6334	11.0709	31.7043
223	08:53:00	15.0659	10.2715	25.3374
224	08:53:00	19.1574	7.59163	26.749
225	08:54:00	17.502	9.23029	26.7323
226	08:54:00	15.2534	7.42445	22.6779
227	08:55:00	20.7169	12.7902	33.5071
228	08:55:00	19.948	8.01315	27.9612
229	08:55:00	15.0676	11.8889	26.9565
230	08:55:00	19.2398	12.1134	31.3531
231	08:55:00	17.2221	7.42994	24.652
232	08:55:00	15.5063	7.8771	23.3834
233	08:55:00	17.7763	7.23896	25.0153
234	08:55:00	17.1453	10.3562	27.5016
235	08:56:00	16.8573	8.45537	25.3127
236	08:56:00	20.1956	9.62801	29.8236
237	08:56:00	17.9673	11.2361	29.2034
238	08:56:00	18.6681	7.42482	26.0929
239	08:56:00	15.3889	11.6444	27.0334
240	08:57:00	17.1411	12.1529	29.294
241	08:57:00	19.9896	11.5534	31.543
242	08:57:00	20.5842	12.2937	32.8779
243	08:57:00	20.0183	11.0889	31.1072
244	08:57:00	19.1486	9.13288	28.2814
245	08:58:00	17.1986	12.2793	29.4779
246	08:58:00	16.5083	12.3014	28.8097
247	08:58:00	17.8529	12.9581	30.8109
248	08:59:00	20.0392	8.50005	28.5393
249	08:59:00	15.7006	9.29695	24.9975
250	08:59:00	16.4153	11.7631	28.1784
251	08:59:00	17.0924	7.41603	24.5084
252	08:59:00	15.8407	9.43648	25.2771
253	08:59:00	16.5275	9.03473	25.5622
254	09:00:00	16.86	12.4668	29.3268
255	09:00:00	20.1181	12.8788	32.9969
256	09:01:00	20.2725	8.35557	28.6281
257	09:01:00	20.9355	8.27537	29.2109
258	09:01:00	15.835	8.99646	24.8314
259	09:01:00	18.6708	9.79592	28.4668
260	09:01:00	19.959	12.2996	32.2586
261	09:02:00	18.5108	11.712	30.2228
262	09:02:00	19.2015	8.81536	28.0168
263	09:05:00	20.3066	10.1524	30.459
264	09:06:00	15.8126	11.1931	27.0057
265	09:06:00	16.7723	10.9363	27.7087
266	09:07:00	18.6322	12.0489	30.6811
267	09:09:00	16.3175	7.8674	24.1849
268	09:10:00	18.0226	7.38984	25.4125
269	09:10:00	17.9572	7.5497	25.5069
270	09:11:00	20.0048	8.90472	28.9095
271	09:11:00	20.3051	8.28654	28.5916
272	09:11:00	15.0846	11.9508	27.0354
273	09:11:00	19.6779	10.081	29.759
274	09:11:00	18.1797	7.66579	25.8455
275	09:11:00	15.592	7.94943	23.5414
276	09:11:00	18.3138	10.0871	28.4008
277	09:12:00	17.138	9.40187	26.5399
278	09:12:00	15.1046	7.19721	22.3018
279	09:13:00	18.6641	8.82342	27.4875
280	09:13:00	16.2723	9.2129	25.4852
281	09:13:00	17.5934	12.3247	29.9181
282	09:13:00	19.1784	10.9001	30.0785
283	09:13:00	18.8234	10.1887	29.0121
284	09:14:00	18.5564	10.0371	28.5935
285	09:14:00	20.748	12.0727	32.8208
286	09:15:00	20.8152	8.05289	28.8681
287	09:15:00	19.2469	8.36363	27.6105
288	09:15:00	17.3726	8.13822	25.5108
289	09:15:00	17.7699	11.3075	29.0774
290	09:15:00	20.1471	7.47847	27.6255
291	09:16:00	17.6333	7.45814	25.0915
292	09:16:00	16.3466	10.4566	26.8032
293	09:16:00	16.6165	12.4038	29.0203
294	09:17:00	17.7967	7.47041	25.2671
295	09:17:00	19.6272	11.3399	30.9671
296	09:17:00	15	12.1407	27.1407
297	09:17:00	20.3553	12.6563	33.0116
298	09:17:00	20.6666	10.9202	31.5868
299	09:17:00	19.2095	12.0057	31.2152
300	09:18:00	20.3318	8.18839	28.5202
301	09:19:00	20.1685	9.10926	29.2777
302	09:19:00	15.6729	11.5807	27.2536
303	09:19:00	15.2377	10.5397	25.7774
304	09:19:00	15.9425	9.31764	25.2601
305	09:19:00	19.7292	8.69414	28.4234
306	09:23:00	17.3707	12.4032	29.774
307	09:24:00	16.3292	7.85202	24.1812
308	09:25:00	20.1407	10.5055	30.6461
309	09:25:00	20.6352	12.3624	32.9977
310	09:25:00	16.3988	7.88772	24.2865
311	09:25:00	19.2691	7.37922	26.6483
312	09:25:00	19.4646	7.63137	27.096
313	09:26:00	15.5894	10.903	26.4924
314	09:26:00	18.6897	9.38136	28.071
315	09:29:00	15.1333	8.93988	24.0732
316	09:30:00	17.0626	10.6661	27.7286
317	09:31:00	15.0148	9.1305	24.1453
318	09:31:00	20.3772	9.26252	29.6398
319	09:31:00	20.3172	11.9275	32.2447
320	09:31:00	18.363	10.8376	29.2007
321	09:32:00	15.7881	8.13272	23.9208
322	09:32:00	18.3409	10.9523	29.2931
323	09:32:00	18.6487	7.03204	25.6807
324	09:33:00	19.4778	12.2181	31.6959
325	09:33:00	15.7846	10.2623	26.0469
326	09:33:00	15.3256	8.68352	24.0091
327	09:33:00	15.7832	10.6778	26.461
328	09:34:00	18.7714	7.1648	25.9362
329	09:35:00	18.9173	12.564	31.4813
330	09:35:00	17.5718	7.97342	25.5452
331	09:37:00	20.0619	7.35963	27.4216
332	09:37:00	15.0366	12.0542	27.0909
333	09:38:00	20.3606	11.3223	31.6829
334	09:39:00	19.8949	12.7294	32.6243
335	09:41:00	19.0209	10.0733	29.0943
336	09:42:00	18.714	12.7457	31.4597
337	09:43:00	18.6446	7.41749	26.0621
338	09:43:00	18.1524	9.93051	28.0829
339	09:43:00	17.7434	8.02048	25.7638
340	09:43:00	15.5896	8.21549	23.8051
341	09:49:00	20.3088	11.178	31.4868
342	09:50:00	20.0348	9.82156	29.8564
343	09:50:00	16.2353	11.7797	28.015
344	09:50:00	17.4123	7.79452	25.2068
345	09:51:00	17.8	12.4161	30.216
346	09:51:00	16.117	10.5542	26.6712
347	09:53:00	16.0199	7.12854	23.1485
348	09:54:00	18.8666	8.44804	27.3146
349	09:55:00	20.3064	10.335	30.6414
350	09:55:00	20.1117	11.2165	31.3282
351	09:57:00	17.131	9.70785	26.8389
352	09:57:00	19.3375	11.539	30.8765
353	09:59:00	16.2105	8.99481	25.2054
354	09:59:00	20.2564	8.18656	28.4429
355	10:01:00	17.6989	7.71065	25.4095
356	10:02:00	18.9067	9.50551	28.4122
357	10:09:00	18.8527	7.02362	25.8763
358	10:10:00	16.7762	8.74706	25.5232
359	10:10:00	19.3113	8.78826	28.0996
360	10:11:00	15.0163	7.89816	22.9145
361	10:11:00	20.2882	7.26276	27.551
362	10:12:00	17.3598	8.89941	26.2592
363	10:13:00	20.3412	8.35667	28.6978
364	10:13:00	17.2383	7.20527	24.4436
365	10:13:00	16.7302	9.03418	25.7644
366	10:14:00	15.5803	11.3154	26.8957
367	10:14:00	18.4256	11.4945	29.9201
368	10:15:00	16.5863	9.91366	26.5
369	10:15:00	20.3633	8.71355	29.0769
370	10:17:00	16.2082	12.3611	28.5693
371	10:17:00	16.2847	9.61684	25.9015
372	10:18:00	16.8088	7.23255	24.0413
373	10:19:00	17.2147	7.30323	24.518
374	10:19:00	18.344	10.1349	28.4788
375	10:20:00	16.0685	8.11551	24.184
376	10:20:00	16.0992	10.9279	27.0271
377	10:21:00	19.7728	8.6859	28.4587
378	10:21:00	20.3153	10.4531	30.7685
379	10:21:00	20.4181	12.1505	32.5686
380	10:23:00	16.663	12.6951	29.3581
381	10:23:00	18.0376	7.24995	25.2876
382	10:23:00	17.2722	10.7226	27.9949
383	10:23:00	19.4285	12.7808	32.2094
384	10:23:00	16.5762	8.51506	25.0913
385	10:23:00	19.6948	8.57494	28.2697
386	10:25:00	19.4199	10.6382	30.0582
387	10:25:00	17.7035	12.6244	30.3279
388	10:25:00	19.3751	12.428	31.803
389	10:25:00	19.0955	9.86093	28.9564
390	10:26:00	19.8239	11.6411	31.465
391	10:26:00	20.6854	7.23164	27.9171
392	10:27:00	15.813	11.1603	26.9733
393	10:27:00	19.7347	7.79342	27.5281
394	10:27:00	17.7289	12.0769	29.8058
395	10:27:00	16.4512	9.36177	25.8129
396	10:27:00	15.2254	12.048	27.2734
397	10:27:00	15.9115	8.52751	24.439
398	10:29:00	20.3265	7.99045	28.317
399	10:29:00	16.16	8.34733	24.5073
400	10:29:00	20.9341	9.68844	30.6225
401	10:29:00	16.2616	11.4824	27.744
402	10:30:00	20.9084	12.495	33.4034
403	10:30:00	15.3415	11.7398	27.0813
404	10:31:00	15.1335	11.7592	26.8927
405	10:31:00	20.8473	7.63045	28.4777
406	10:31:00	20.3454	7.65151	27.9969
407	10:31:00	17.2114	7.41585	24.6273
408	10:32:00	15.6969	9.44545	25.1424
409	10:33:00	16.4942	11.9716	28.4658
410	10:33:00	17.8267	9.80032	27.627
411	10:34:00	16.2001	11.339	27.5391
412	10:35:00	18.3348	8.90655	27.2414
413	10:41:00	16.062	8.87671	24.9387
414	10:41:00	19.8001	12.2767	32.0768
415	10:41:00	16.8864	9.15906	26.0455
416	10:41:00	18.5481	9.227	27.7751
417	10:43:00	20.3359	9.99149	30.3273
418	10:44:00	17.0463	10.4511	27.4974
419	10:44:00	16.5193	10.8409	27.3602
420	10:45:00	16.8119	7.28126	24.0931
421	10:45:00	18.2253	7.38527	25.6106
422	10:45:00	20.831	11.033	31.864
423	10:45:00	20.3174	8.50554	28.8229
424	10:53:00	15.4265	10.9583	26.3848
425	10:55:00	17.9616	9.6335	27.5951
426	10:57:00	18.0655	8.57146	26.6369
427	10:58:00	17.7331	8.67675	26.4099
428	10:59:00	18.4742	9.17518	27.6493
429	10:59:00	20.9767	9.52254	30.4993
430	10:59:00	20.4179	11.0942	31.5121
431	10:59:00	18.8702	7.11408	25.9843
432	10:59:00	19.3189	12.1242	31.443
433	10:59:00	15.1536	11.061	26.2147
434	11:01:00	19.3113	7.81979	27.1311
435	11:01:00	19.2399	11.4263	30.6663
436	11:01:00	17.0867	8.18546	25.2722
437	11:03:00	19.1372	12.4889	31.6261
438	11:03:00	15.7456	8.88256	24.6282
439	11:04:00	16.0445	9.64705	25.6915
440	11:05:00	16.5641	10.9481	27.5122
441	11:05:00	20.3873	12.9702	33.3575
442	11:05:00	20.8817	8.00565	28.8874
443	11:05:00	16.1765	7.96536	24.1419
444	11:05:00	16.9512	12.7698	29.7211
445	11:07:00	18.6701	11.6545	30.3246
446	11:07:00	16.323	10.0616	26.3846
447	11:07:00	15.1198	11.794	26.9138
448	11:13:00	15.9084	12.3223	28.2307
449	11:14:00	17.6666	12.801	30.4676
450	11:14:00	16.037	10.4568	26.4937
451	11:14:00	18.9407	7.36549	26.3062
452	11:15:00	16.3341	10.55	26.8841
453	11:15:00	20.3923	11.6448	32.037
454	11:16:00	20.8482	8.27775	29.1259
455	11:16:00	16.5559	10.045	26.6008
456	11:16:00	20.3093	10.4875	30.7968
457	11:17:00	15.111	10.6988	25.8098
458	11:17:00	19.443	12.1366	31.5796
459	11:17:00	16.4656	8.54161	25.0072
460	11:19:00	15.6477	11.3679	27.0156
461	11:25:00	19.4346	11.1769	30.6115
462	11:26:00	18.8267	12.6532	31.4798
463	11:26:00	19.14	9.214	28.354
464	11:27:00	17.4905	8.46251	25.953
465	11:27:00	19.2908	11.2246	30.5154
466	11:27:00	18.1625	12.5111	30.6736
467	11:29:00	15.2426	9.65017	24.8928
468	11:29:00	20.3791	7.08918	27.4682
469	11:32:00	20.453	9.64577	30.0988
470	11:32:00	16.939	10.0268	26.9658
471	11:33:00	18.8854	9.71279	28.5982
472	11:33:00	19.2474	8.2241	27.4715
473	11:33:00	19.313	10.8155	30.1285
474	11:34:00	19.3974	9.16602	28.5634
475	11:34:00	16.0945	9.23817	25.3326
476	11:35:00	20.7698	10.1588	30.9287
477	11:35:00	20.5896	11.4595	32.0491
478	11:35:00	18.1576	11.9482	30.1058
479	11:35:00	17.6809	10.5732	28.2542
480	11:35:00	17.5006	7.63613	25.1367
481	11:36:00	16.6573	12.9969	29.6542
482	11:36:00	20.9819	12.1745	33.1564
483	11:37:00	18.6999	11.1416	29.8415
484	11:37:00	20.2459	8.9049	29.1509
485	11:37:00	20.1837	10.1253	30.309
486	11:37:00	19.6129	12.4181	32.031
487	11:37:00	17.6881	10.2224	27.9105
488	11:38:00	19.1013	10.1297	29.2311
489	11:43:00	16.7626	11.3423	28.1049
490	11:43:00	18.623	11.2134	29.8364
491	11:43:00	17.8655	9.13361	26.9991
492	11:49:00	16.5975	7.59383	24.1913
493	11:50:00	19.2322	12.0861	31.3183
494	11:53:00	17.2125	12.3818	29.5943
495	11:54:00	19.4899	11.0043	30.4942
496	11:57:00	15.3858	11.133	26.5188
497	11:58:00	18.3621	12.1853	30.5474
498	11:58:00	19.8949	9.43153	29.3265
499	11:59:00	15.5504	11.3231	26.8735
500	12:01:00	19.9083	7.2353	27.1436
501	12:01:00	17.6011	10.3059	27.907
502	12:02:00	17.0067	8.97046	25.9772
503	12:02:00	17.9898	9.45424	27.4441
504	12:03:00	18.4804	9.25007	27.7305
505	12:03:00	18.5696	7.07947	25.649
506	12:03:00	16.9789	10.0662	27.0451
507	12:04:00	18.6395	8.30302	26.9425
508	12:04:00	17.2352	11.1361	28.3713
509	12:08:00	18.9863	9.60585	28.5922
510	12:08:00	17.3066	9.49434	26.801
511	12:09:00	20.0595	8.32279	28.3823
512	12:10:00	20.3554	12.1921	32.5476
513	12:10:00	15.7156	9.01019	24.7258
514	12:11:00	20.1573	9.81039	29.9677
515	12:12:00	16.466	11.049	27.5149
516	12:15:00	16.0388	7.20527	23.2441
517	12:16:00	20.6244	7.75021	28.3746
518	12:17:00	15.5508	10.1838	25.7346
519	12:17:00	17.9378	8.3477	26.2855
520	12:17:00	18.6307	7.45521	26.0859
521	12:18:00	15.9333	8.35447	24.2878
522	12:19:00	20.0542	10.9301	30.9843
523	12:19:00	16.086	8.56725	24.6533
524	12:19:00	16.3618	11.0096	27.3714
525	12:19:00	18.7536	10.2824	29.036
526	12:20:00	15.9227	11.682	27.6047
527	12:20:00	20.3787	9.77889	30.1576
528	12:21:00	19.1297	11.7519	30.8816
529	12:21:00	19.4939	10.5934	30.0873
530	12:22:00	16.6293	10.1316	26.7609
531	12:23:00	15.3016	7.29426	22.5958
532	12:23:00	19.7598	7.57643	27.3362
533	12:23:00	17.825	7.11078	24.9358
534	12:23:00	19.718	11.2875	31.0056
535	12:23:00	15.5502	11.6505	27.2007
536	12:24:00	15.1846	7.18934	22.3739
537	12:25:00	16.893	11.7719	28.6649
538	12:25:00	18.9188	12.1786	31.0973
539	12:26:00	15.4336	8.24369	23.6773
540	12:27:00	20.98	7.95071	28.9308
541	12:29:00	19.4631	12.8449	32.3081
542	12:31:00	16.4616	7.94577	24.4074
543	12:32:00	15.6826	8.80566	24.4883
544	12:32:00	15.6911	10.2	25.8911
545	12:32:00	18.6869	7.70974	26.3967
546	12:33:00	15.5277	8.25889	23.7866
547	12:33:00	19.8462	11.9057	31.7519
548	12:34:00	18.3921	10.4974	28.8896
549	12:35:00	15.1767	8.88037	24.0571
550	12:35:00	17.7745	7.9921	25.7666
551	12:35:00	15.4666	10.6688	26.1354
552	12:35:00	19.9121	9.22114	29.1333
553	12:35:00	17.0778	12.9636	30.0413
554	12:35:00	17.8728	9.10266	26.9755
555	12:36:00	18.2191	8.8952	27.1143
556	12:36:00	19.1671	10.9578	30.1248
557	12:36:00	18.821	9.23652	28.0575
558	12:37:00	19.992	7.6429	27.6349
559	12:37:00	20.2026	9.7701	29.9727
560	12:37:00	17.0338	11.1237	28.1575
561	12:38:00	17.2501	11.536	28.7861
562	12:38:00	20.174	12.8489	33.0229
563	12:38:00	16.5718	10.3504	26.9222
564	12:39:00	15.2065	7.25306	22.4596
565	12:39:00	18.806	10.1407	28.9467
566	12:39:00	15.5294	12.2388	27.7682
567	12:40:00	17.6974	8.01773	25.7151
568	12:40:00	16.4691	10.393	26.8621
569	12:47:00	18.4566	7.33876	25.7953
570	12:47:00	20.1969	9.66225	29.8591
571	12:48:00	17.0373	10.0812	27.1185
572	12:49:00	19.8241	11.0402	30.8642
573	12:49:00	18.0605	9.36561	27.4261
574	12:50:00	17.0005	8.23563	25.2361
575	12:50:00	19.9153	10.7225	30.6377
576	12:50:00	18.9134	7.05823	25.9717
577	12:51:00	16.8536	12.4018	29.2554
578	12:51:00	16.745	11.1013	27.8464
579	12:51:00	19.3848	10.4672	29.852
580	12:52:00	15.1725	12.0152	27.1877
581	12:52:00	17.741	11.3143	29.0553
582	12:52:00	16.0844	7.94852	24.0329
583	12:53:00	18.374	12.3706	30.7447
584	12:53:00	18.1486	7.37208	25.5207
585	12:53:00	18.088	8.83459	26.9226
586	12:53:00	19.9024	8.23453	28.137
587	12:54:00	20.293	10.1068	30.3999
588	12:55:00	20.4265	8.96936	29.3959
589	12:55:00	16.693	11.8557	28.5488
590	12:55:00	15.1421	11.042	26.1841
591	12:55:00	15.2943	10.1471	25.4414
592	12:56:00	15.5977	7.23969	22.8374
593	12:57:00	17.6322	10.5383	28.1705
594	12:58:00	20.0242	8.50865	28.5329
595	12:59:00	16.3742	7.21552	23.5898
596	12:59:00	16.7092	11.5924	28.3016
597	12:59:00	20.6627	10.9125	31.5752
598	12:59:00	17.5848	8.77325	26.358
599	13:01:00	16.4989	9.2096	25.7085
600	13:01:00	17.63	12.3998	30.0298
601	13:01:00	20.8711	8.66485	29.5359
602	13:01:00	17.4808	7.36494	24.8457
603	13:01:00	16.9479	12.7739	29.7218
604	13:02:00	16.7742	7.02838	23.8025
605	13:03:00	19.2568	10.7948	30.0516
606	13:03:00	18.9896	12.9848	31.9744
607	13:03:00	16.0593	7.71157	23.7709
608	13:03:00	15.6156	11.3524	26.968
609	13:04:00	18.9362	10.8298	29.7659
610	13:04:00	17.1488	8.6068	25.7556
611	13:04:00	18.5637	7.42628	25.99
612	13:05:00	15.4343	11.1801	26.6144
613	13:06:00	20.6543	12.2875	32.9418
614	13:07:00	16.9683	7.84506	24.8133
615	13:08:00	20.6962	9.57564	30.2719
616	13:08:00	20.7301	9.04077	29.7709
617	13:08:00	16.2937	12.0711	28.3648
618	13:08:00	17.6542	9.51668	27.1709
619	13:08:00	19.2742	10.1296	29.4037
620	13:09:00	18.7413	12.7627	31.504
621	13:09:00	18.0671	8.48558	26.5527
622	13:10:00	15.7833	10.3429	26.1262
623	13:11:00	17.9257	11.0173	28.943
624	13:11:00	15.5083	7.27961	22.7879
625	13:11:00	20.0795	11.5624	31.6419
626	13:13:00	19.3632	10.7241	30.0873
627	13:17:00	18.6595	12.5514	31.2109
628	13:17:00	19.9156	8.10984	28.0255
629	13:17:00	19.9511	12.3805	32.3317
630	13:17:00	19.7158	11.5271	31.2429
631	13:19:00	19.9603	8.81774	28.778
632	13:19:00	20.1515	9.93527	30.0867
633	13:19:00	15.1846	9.0719	24.2565
634	13:19:00	15.1252	8.82122	23.9465
635	13:24:00	15.6006	7.21772	22.8183
636	13:25:00	18.0257	12.7281	30.7538
637	13:25:00	17.9671	10.196	28.1632
638	13:26:00	15.182	8.5006	23.6826
639	13:27:00	15.3549	12.3487	27.7035
640	13:27:00	15.5784	10.8549	26.4333
641	13:28:00	15.0919	11.1747	26.2667
642	13:28:00	17.7657	7.73189	25.4976
643	13:28:00	15.8022	7.41328	23.2155
644	13:29:00	19.4192	7.6006	27.0198
645	13:29:00	18.6913	8.47331	27.1646
646	13:29:00	19.6014	7.16205	26.7635
647	13:29:00	20.4075	11.3441	31.7516
648	13:31:00	17.234	12.547	29.7809
649	13:31:00	20.462	11.2134	31.6754
650	13:31:00	16.327	12.8277	29.1547
651	13:32:00	19.0663	10.8281	29.8945
652	13:32:00	15.9	12.2432	28.1432
653	13:32:00	19.0772	12.9086	31.9858
654	13:33:00	17.0124	7.69765	24.71
655	13:40:00	20.3049	7.42445	27.7294
656	13:41:00	17.6405	9.61007	27.2505
657	13:44:00	17.468	9.00818	26.4761
658	13:47:00	17.0615	7.79489	24.8563
659	13:47:00	16.3158	8.95672	25.2726
660	13:47:00	17.661	8.50774	26.1687
661	13:49:00	15.6651	10.9371	26.6021
662	13:50:00	20.4417	8.82397	29.2657
663	13:52:00	16.0243	7.3708	23.3951
664	13:53:00	19.7045	8.91351	28.618
665	13:53:00	15.8835	10.3191	26.2026
666	13:54:00	19.1731	10.253	29.4261
667	13:54:00	20.3681	12.2465	32.6146
668	13:55:00	20.961	9.13819	30.0992
669	13:55:00	17.5447	12.0709	29.6156
670	13:56:00	15.0189	12.7795	27.7984
671	13:57:00	20.9793	8.14682	29.1261
672	13:58:00	16.7703	8.52641	25.2967
673	13:59:00	18.9167	12.0559	30.9726
674	13:59:00	15.31	8.12046	23.4305
675	13:59:00	16.4576	12.9963	29.4539
676	13:59:00	18.556	7.07343	25.6294
677	14:00:00	15.0648	7.98294	23.0478
678	14:00:00	15.8463	7.06684	22.9132
679	14:00:00	19.4194	9.67324	29.0926
680	14:01:00	15.4257	7.39753	22.8233
681	14:01:00	20.7973	9.23945	30.0367
682	14:01:00	16.8073	10.7329	27.5402
683	14:02:00	18.5112	12.0048	30.5159
684	14:02:00	16.8789	9.50459	26.3835
685	14:02:00	18.2949	8.34495	26.6399
686	14:03:00	18.6141	12.9462	31.5602
687	14:03:00	18.578	7.35102	25.929
688	14:03:00	17.056	9.78494	26.8409
689	14:04:00	20.1121	11.7133	31.8254
690	14:04:00	19.6774	10.7093	30.3867
691	14:05:00	15.1688	12.9685	28.1373
692	14:05:00	17.9686	12.6768	30.6454
693	14:05:00	15.2355	8.41179	23.6473
694	14:05:00	16.9684	8.67528	25.6437
695	14:11:00	20.5715	12.3351	32.9066
696	14:11:00	18.1482	12.4355	30.5837
697	14:11:00	18.8909	10.6031	29.494
698	14:12:00	19.354	12.5702	31.9243
699	14:13:00	15.5598	8.63097	24.1907
700	14:15:00	20.1494	7.44588	27.5953
701	14:15:00	17.78	8.35813	26.1381
702	14:16:00	20.6287	9.50386	30.1325
703	14:16:00	16.0468	9.55678	25.6036
704	14:16:00	17.3469	10.515	27.8619
705	14:17:00	19.4428	8.52861	27.9714
706	14:17:00	20.1841	8.10434	28.2884
707	14:17:00	20.8242	12.6807	33.5049
708	14:18:00	19.4621	9.58278	29.0448
709	14:19:00	15.4246	12.3646	27.7892
710	14:19:00	20.2538	10.4143	30.6681
711	14:19:00	17.581	9.49837	27.0793
712	14:20:00	17.2581	10.2878	27.5459
713	14:20:00	18.9418	11.5651	30.507
714	14:20:00	15.6684	12.4862	28.1545
715	14:21:00	17.387	11.3992	28.7863
716	14:22:00	17.8415	12.8273	30.6688
717	14:22:00	16.7299	7.45247	24.1823
718	14:22:00	19.0607	7.61434	26.675
719	14:23:00	18.8283	7.71633	26.5446
720	14:23:00	15.0042	12.5461	27.5503
721	14:24:00	19.7629	12.9526	32.7155
722	14:25:00	17.4563	11.1423	28.5986
723	14:25:00	15.9818	9.06073	25.0426
724	14:26:00	20.0487	8.69396	28.7427
725	14:26:00	16.5314	12.0716	28.603
726	14:26:00	17.1906	8.77947	25.97
727	14:27:00	17.4194	8.11423	25.5337
728	14:27:00	17.5289	8.78954	26.3185
729	14:27:00	19.5675	10.5582	30.1257
730	14:27:00	19.0858	9.36982	28.4556
731	14:28:00	16.4239	11.0795	27.5034
732	14:29:00	19.3487	7.02564	26.3743
733	14:32:00	20.9013	8.43468	29.336
734	14:34:00	20.827	8.04483	28.8718
735	14:35:00	17.6101	7.96664	25.5767
736	14:35:00	15.6513	8.15598	23.8073
737	14:35:00	17.1406	10.0873	27.2278
738	14:37:00	20.4765	10.7025	31.179
739	14:37:00	18.1338	10.9087	29.0425
740	14:38:00	19.9409	9.29933	29.2402
741	14:39:00	15.8581	10.6038	26.4619
742	14:39:00	16.0611	9.74703	25.8082
743	14:39:00	18.6793	10.6923	29.3715
744	14:39:00	18.871	11.1	29.971
745	14:40:00	15.9751	8.04282	24.0179
746	14:44:00	17.1717	8.02835	25.2
747	14:46:00	16.4105	10.6886	27.0991
748	14:46:00	18.1387	12.6799	30.8186
749	14:47:00	17.8287	10.3264	28.1551
750	14:47:00	15.5114	10.9175	26.4289
751	14:47:00	19.077	12.3774	31.4544
752	14:48:00	18.9226	7.82253	26.7451
753	14:48:00	19.6095	8.43815	28.0476
754	14:50:00	20.3315	11.4571	31.7886
755	14:54:00	20.4556	9.64504	30.1007
756	14:55:00	20.2996	8.8247	29.1243
757	14:56:00	19.8589	10.6212	30.4801
758	14:57:00	15.6896	8.52312	24.2127
759	14:57:00	18.3238	10.0499	28.3737
760	14:58:00	20.0808	7.4521	27.5329
761	14:59:00	18.7118	7.25636	25.9682
762	14:59:00	17.4729	10.9367	28.4096
763	14:59:00	15.1452	8.23838	23.3836
764	14:59:00	19.5036	7.43965	26.9433

## Sheet: Sheet5
Number	Arrival time	X1	X2	X3
1	08:00:00	12.0575	7.34388	19.4014			X1	X2	X3
2	08:00:00	15.0224	12.9859	28.0083		MEAN	15	10	25
3	08:00:00	16.0017	8.07834	24.0801
4	08:00:00	17.6233	8.18821	25.8115
5	08:00:00	13.5392	8.36857	21.9078
6	08:00:00	13.0745	7.27943	20.3539
7	08:01:00	14.7414	12.2469	26.9882
8	08:01:00	17.5572	7.07801	24.6352
9	08:01:00	16.7598	11.8865	28.6463
10	08:01:00	13.9064	7.05164	20.958
11	08:02:00	12.0905	9.29273	21.3832
12	08:02:00	16.0013	10.834	26.8353
13	08:02:00	13.8683	9.99716	23.8654
14	08:02:00	15.502	8.40922	23.9112
15	08:03:00	15.8003	12.6797	28.48
16	08:03:00	17.5973	12.7127	30.31
17	08:03:00	12.2608	8.98804	21.2488
18	08:04:00	12.7167	7.31623	20.0329
19	08:04:00	17.1786	11.0334	28.212
20	08:04:00	15.7986	12.2815	28.0801
21	08:06:00	12.4428	8.82507	21.2678
22	08:06:00	16.4351	10.8748	27.3099
23	08:06:00	15.3669	7.05182	22.4187
24	08:07:00	16.7926	10.4379	27.2305
25	08:07:00	12.0148	12.8414	24.8563
26	08:07:00	12.3662	12.0061	24.3723
27	08:07:00	12.7063	10.2077	22.914
28	08:08:00	12.1525	11.0517	23.2042
29	08:08:00	13.4662	11.5633	25.0295
30	08:08:00	16.4121	11.7235	28.1356
31	08:08:00	14.3808	12.6823	27.0631
32	08:09:00	16.6589	12.915	29.5739
33	08:09:00	16.4652	7.61068	24.0758
34	08:09:00	14.5482	8.18253	22.7307
35	08:09:00	14.5249	10.9658	25.4907
36	08:09:00	14.7221	8.687	23.4091
37	08:10:00	14.331	7.60866	21.9397
38	08:10:00	16.1535	12.6944	28.8479
39	08:11:00	13.9849	12.5658	26.5508
40	08:11:00	15.8539	10.5256	26.3796
41	08:11:00	17.3809	12.0491	29.43
42	08:11:00	14.7273	11.8924	26.6196
43	08:11:00	15.9186	12.2553	28.1739
44	08:11:00	14.6148	11.0865	25.7013
45	08:12:00	14.8302	7.03699	21.8672
46	08:12:00	12.9295	8.24003	21.1695
47	08:12:00	14.4233	9.3039	23.7272
48	08:12:00	13.4812	7.58321	21.0644
49	08:13:00	17.9436	12.8649	30.8085
50	08:13:00	13.8833	10.0638	23.9471
51	08:13:00	12.3783	8.12577	20.5041
52	08:13:00	12.0685	9.59267	21.6612
53	08:13:00	12.1172	7.34407	19.4613
54	08:13:00	15.6771	7.30213	22.9792
55	08:14:00	17.69	7.78353	25.4735
56	08:15:00	13.1455	8.2935	21.439
57	08:15:00	14.5824	12.84	27.4224
58	08:15:00	13.0023	8.1569	21.1592
59	08:15:00	12.1256	12.7847	24.9103
60	08:15:00	14.8807	7.82711	22.7078
61	08:15:00	17.4183	8.93933	26.3576
62	08:16:00	12.867	10.8336	23.7006
63	08:16:00	15.9268	10.6078	26.5347
64	08:16:00	15.7563	12.4653	28.2217
65	08:16:00	12.56	7.69601	20.256
66	08:17:00	14.3195	9.56044	23.8799
67	08:17:00	14.3852	8.39988	22.7851
68	08:17:00	13.587	10.276	23.8631
69	08:17:00	16.4919	7.38618	23.8781
70	08:17:00	13.1216	11.0715	24.193
71	08:17:00	13.5724	8.27464	21.847
72	08:18:00	13.0833	8.97156	22.0548
73	08:18:00	15.3092	11.7125	27.0217
74	08:19:00	17.3104	10.7415	28.0519
75	08:19:00	15.4092	7.65682	23.066
76	08:19:00	17.3928	8.62712	26.0199
77	08:19:00	17.8411	10.3963	28.2374
78	08:19:00	14.581	12.5622	27.1431
79	08:19:00	17.261	12.107	29.3679
80	08:20:00	12.0615	8.96039	21.0219
81	08:20:00	17.5179	12.0932	29.6111
82	08:20:00	15.4341	12.1436	27.5777
83	08:20:00	12.2499	9.06146	21.3114
84	08:20:00	12.8507	7.85458	20.7053
85	08:21:00	14.6731	7.57021	22.2433
86	08:21:00	17.0209	8.9331	25.954
87	08:21:00	17.4692	9.93234	27.4015
88	08:21:00	17.8453	10.8164	28.6617
89	08:22:00	13.9655	8.08329	22.0488
90	08:22:00	17.6252	8.83459	26.4598
91	08:22:00	16.2844	12.9956	29.28
92	08:23:00	13.2926	8.05527	21.3478
93	08:23:00	16.6113	12.8903	29.5016
94	08:23:00	16.7199	11.4177	28.1376
95	08:23:00	15.9166	12.5129	28.4295
96	08:23:00	17.6124	10.8708	28.4831
97	08:24:00	12.1097	8.8377	20.9474
98	08:24:00	16.5353	8.90582	25.4411
99	08:24:00	16.4862	8.52074	25.007
100	08:24:00	13.0071	8.03513	21.0422
101	08:25:00	13.1558	11.9621	25.1179
102	08:25:00	14.0763	9.12738	23.2037
103	08:25:00	14.7126	10.7245	25.4371
104	08:25:00	13.1201	11.8627	24.9828
105	08:25:00	12.421	8.03677	20.4577
106	08:25:00	17.5263	7.6202	25.1465
107	08:25:00	12.4503	8.93475	21.385
108	08:26:00	14.171	12.6449	26.8159
109	08:26:00	12.8943	12.0081	24.9024
110	08:26:00	15.9755	11.0761	27.0516
111	08:27:00	15.2557	11.4868	26.7425
112	08:27:00	12.0095	11.1502	23.1597
113	08:27:00	16.4694	7.25434	23.7237
114	08:27:00	14.4116	7.31074	21.7223
115	08:27:00	15.1658	10.0744	25.2402
116	08:27:00	12.5275	7.8652	20.3927
117	08:28:00	14.4632	8.60808	23.0713
118	08:28:00	14.9074	7.95254	22.86
119	08:30:00	14.8816	8.44292	23.3245
120	08:31:00	13.8597	10.6717	24.5314
121	08:31:00	14.7597	10.0752	24.8348
122	08:31:00	13.9487	11.029	24.9777
123	08:31:00	15.5395	9.37129	24.9108
124	08:32:00	13.8177	11.6442	25.462
125	08:32:00	17.258	7.19282	24.4508
126	08:32:00	16.833	9.64577	26.4788
127	08:32:00	13.2616	7.38874	20.6504
128	08:32:00	14.992	12.6559	27.648
129	08:33:00	14.3189	10.9611	25.28
130	08:33:00	13.0816	7.94321	21.0248
131	08:33:00	16.6695	7.65609	24.3256
132	08:33:00	14.9582	8.48155	23.4397
133	08:34:00	17.8951	9.28523	27.1803
134	08:34:00	15.8019	8.51598	24.3179
135	08:34:00	16.5512	10.4538	27.0051
136	08:35:00	14.0263	7.08295	21.1093
137	08:35:00	16.0306	8.86901	24.8997
138	08:35:00	12.933	10.4872	23.4201
139	08:35:00	15.868	11.7135	27.5815
140	08:35:00	15.9722	7.76614	23.7384
141	08:35:00	16.4218	11.493	27.9148
142	08:36:00	17.3199	12.4199	29.7398
143	08:36:00	15.2883	7.02875	22.3171
144	08:36:00	12.1842	10.8964	23.0806
145	08:37:00	13.7214	9.61794	23.3394
146	08:37:00	15.5456	11.2586	26.8042
147	08:37:00	14.4361	7.58596	22.0221
148	08:37:00	14.6687	9.86074	24.5294
149	08:37:00	14.2783	11.2506	25.5288
150	08:37:00	14.4652	9.48317	23.9484
151	08:37:00	14.0422	7.44752	21.4898
152	08:38:00	14.3447	8.96277	23.3075
153	08:38:00	14.9973	11.0063	26.0036
154	08:38:00	15.3751	9.6672	25.0423
155	08:39:00	13.1855	12.6307	25.8161
156	08:39:00	14.0726	11.9389	26.0115
157	08:39:00	16.0081	7.31166	23.3198
158	08:39:00	12.7568	8.62456	21.3814
159	08:39:00	16.8112	11.4152	28.2264
160	08:43:00	12.8482	12.7834	25.6316
161	08:43:00	17.8293	12.6788	30.5082
162	08:43:00	15.5328	12.334	27.8668
163	08:43:00	17.7136	8.32096	26.0346
164	08:43:00	12.6037	11.5695	24.1733
165	08:44:00	16.7182	12.9918	29.71
166	08:44:00	13.7707	11.8286	25.5993
167	08:44:00	16.1718	7.1886	23.3604
168	08:44:00	14.0512	8.95471	23.0059
169	08:45:00	14.8889	8.74358	23.6325
170	08:45:00	14.7763	7.23804	22.0144
171	08:45:00	17.4254	11.8047	29.23
172	08:45:00	13.0067	8.05472	21.0615
173	08:45:00	17.2915	10.1588	27.4504
174	08:45:00	17.5078	8.16953	25.6773
175	08:46:00	16.1766	7.50594	23.6825
176	08:46:00	17.6321	7.37996	25.0121
177	08:46:00	13.635	11.1401	24.7751
178	08:47:00	13.2536	7.6169	20.8705
179	08:47:00	16.3082	10.205	26.5132
180	08:47:00	14.0314	7.51418	21.5456
181	08:47:00	13.3464	11.9773	25.3237
182	08:47:00	13.5101	7.58486	21.095
183	08:48:00	17.0031	8.26603	25.2692
184	08:48:00	14.6438	9.22974	23.8735
185	08:48:00	12.1489	7.75515	19.904
186	08:49:00	12.9936	9.61409	22.6077
187	08:49:00	13.4543	9.67855	23.1328
188	08:49:00	14.8617	7.72182	22.5835
189	08:49:00	17.9491	12.3988	30.3479
190	08:49:00	14.7293	12.3985	27.1278
191	08:50:00	15.352	7.9584	23.3104
192	08:50:00	16.3209	8.65276	24.9736
193	08:50:00	14.7207	11.2912	26.0119
194	08:51:00	13.1492	7.67696	20.8262
195	08:51:00	17.3349	7.21809	24.553
196	08:51:00	14.2949	10.6913	24.9863
197	08:51:00	16.0726	8.40538	24.478
198	08:51:00	14.1426	10.5937	24.7363
199	08:52:00	14.5954	9.8428	24.4382
200	08:52:00	17.6321	10.2367	27.8688
201	08:52:00	15.1854	12.8832	28.0686
202	08:52:00	17.9896	7.70644	25.696
203	08:53:00	15.823	11.2079	27.0309
204	08:53:00	16.673	9.01239	25.6854
205	08:53:00	12.8097	11.0015	23.8112
206	08:53:00	14.121	8.83807	22.959
207	08:53:00	14.6758	12.879	27.5548
208	08:53:00	15.5866	8.2197	23.8063
209	08:54:00	14.0085	8.46471	22.4733
210	08:54:00	15.641	7.95419	23.5952
211	08:55:00	15.9673	8.72784	24.6951
212	08:55:00	14.5608	11.9369	26.4977
213	08:55:00	13.333	8.95563	22.2887
214	08:55:00	14.5456	9.2552	23.8008
215	08:55:00	17.7543	9.4059	27.1602
216	08:55:00	16.2875	11.4512	27.7388
217	08:55:00	15.1219	7.88754	23.0094
218	08:56:00	17.5814	7.67183	25.2532
219	08:56:00	15.5154	11.6091	27.1245
220	08:56:00	14.1763	9.21381	23.3901
221	08:56:00	12.6055	11.293	23.8986
222	08:56:00	13.6755	7.94925	21.6247
223	08:57:00	13.6079	7.57277	21.1807
224	08:57:00	12.7376	12.1018	24.8394
225	08:57:00	14.5103	8.78625	23.2965
226	08:57:00	14.8803	7.50941	22.3898
227	08:58:00	14.1873	7.23768	21.4249
228	08:58:00	13.5702	10.6767	24.2469
229	08:58:00	12.8423	12.5376	25.38
230	08:59:00	15.7646	9.27808	25.0427
231	08:59:00	16.7807	12.5171	29.2978
232	08:59:00	17.3934	12.1262	29.5195
233	08:59:00	16.5465	7.19684	23.7433
234	08:59:00	13.1926	7.66341	20.856
235	09:00:00	16.6992	12.1104	28.8096
236	09:00:00	17.5561	11.5781	29.1343
237	09:01:00	14.7205	12.7043	27.4248
238	09:01:00	15.4284	7.87619	23.3046
239	09:01:00	17.479	8.29514	25.7742
240	09:01:00	17.4693	11.4719	28.9413
241	09:02:00	12.0776	8.92376	21.0014
242	09:02:00	14.4996	9.77541	24.2751
243	09:02:00	15.5359	12.1385	27.6743
244	09:03:00	17.389	9.67653	27.0655
245	09:03:00	12.3413	8.04099	20.3823
246	09:03:00	12.7625	10.4295	23.192
247	09:03:00	14.2224	12.562	26.7844
248	09:03:00	14.994	12.0421	27.0362
249	09:04:00	14.2618	11.6571	25.9189
250	09:04:00	17.6023	10.5804	28.1827
251	09:04:00	13.4755	11.7023	25.1778
252	09:05:00	13.1959	8.07212	21.268
253	09:05:00	15.9405	12.5217	28.4623
254	09:05:00	17.2084	7.19666	24.4051
255	09:05:00	14.2407	12	26.2408
256	09:06:00	13.6136	7.40522	21.0188
257	09:06:00	14.1523	11.8391	25.9914
258	09:07:00	13.3618	11.3053	24.6671
259	09:07:00	13.8621	11.4573	25.3193
260	09:07:00	13.156	9.79226	22.9482
261	09:07:00	12.349	8.08676	20.4358
262	09:08:00	16.1711	7.2851	23.4562
263	09:08:00	13.6231	12.5003	26.1234
264	09:08:00	12.1465	12.2569	24.4034
265	09:09:00	12.0357	12.2824	24.3181
266	09:09:00	16.6942	12.8176	29.5119
267	09:09:00	14.6293	10.8867	25.516
268	09:09:00	15.4289	10.1279	25.5568
269	09:09:00	13.2045	9.63717	22.8417
270	09:10:00	16.3868	11.6723	28.0591
271	09:10:00	17.2163	12.0907	29.307
272	09:11:00	16.8892	11.63	28.5192
273	09:11:00	16.5159	12.5362	29.0521
274	09:11:00	15.3101	8.52348	23.8336
275	09:11:00	12.0738	11.6082	23.682
276	09:11:00	14.8355	10.7194	25.5548
277	09:11:00	16.9118	10.7757	27.6875
278	09:12:00	14.0393	7.97983	22.0191
279	09:12:00	14.2728	10.6163	24.889
280	09:13:00	12.6693	9.8558	22.5251
281	09:13:00	17.3511	12.0046	29.3557
282	09:13:00	15.2083	11.0165	26.2248
283	09:13:00	14.3792	9.42695	23.8061
284	09:14:00	16.2872	7.39204	23.6792
285	09:14:00	16.3535	8.29862	24.6521
286	09:15:00	13.628	10.9977	24.6257
287	09:15:00	17.8497	8.16935	26.019
288	09:15:00	12.6515	11.2756	23.9272
289	09:15:00	16.0392	7.81228	23.8515
290	09:16:00	14.9179	10.4758	25.3937
291	09:16:00	16.888	11.1418	28.0298
292	09:16:00	12.9655	11.7431	24.7087
293	09:17:00	16.3524	9.43922	25.7916
294	09:17:00	17.5847	10.9565	28.5412
295	09:17:00	17.957	10.2683	28.2253
296	09:17:00	12.8919	10.701	23.593
297	09:17:00	12.1549	11.4238	23.5787
298	09:18:00	16.4899	8.81463	25.3045
299	09:19:00	17.1269	10.0986	27.2255
300	09:19:00	13.2521	10.4762	23.7283
301	09:19:00	12.8806	9.85891	22.7395
302	09:19:00	16.64	9.55165	26.1917
303	09:19:00	16.4558	9.78787	26.2437
304	09:20:00	13.6427	11.625	25.2677
305	09:20:00	17.434	12.0083	29.4423
306	09:20:00	13.2395	9.57875	22.8182
307	09:20:00	15.5793	10.4958	26.075
308	09:21:00	14.4083	12.4888	26.897
309	09:21:00	12.022	8.38963	20.4116
310	09:21:00	16.942	11.7168	28.6587
311	09:21:00	17.7074	11.6389	29.3463
312	09:22:00	17.4065	12.1828	29.5893
313	09:22:00	13.6099	12.5583	26.1682
314	09:23:00	14.2391	11.5954	25.8344
315	09:23:00	14.2083	10.4386	24.647
316	09:23:00	13.0042	9.70656	22.7107
317	09:23:00	16.682	10.5264	27.2083
318	09:23:00	13.9227	9.14643	23.0691
319	09:23:00	16.9711	10.1973	27.1684
320	09:23:00	15.7415	12.8627	28.6042
321	09:24:00	16.0006	12.7568	28.7574
322	09:25:00	15.5595	12.3705	27.93
323	09:25:00	12.7313	9.7441	22.4754
324	09:25:00	16.1	7.67092	23.771
325	09:25:00	17.0487	8.66887	25.7176
326	09:26:00	14.9148	9.5707	24.4855
327	09:26:00	16.5525	9.48482	26.0373
328	09:26:00	12.8161	9.96768	22.7838
329	09:27:00	14.843	10.5937	25.4367
330	09:27:00	14.2623	9.23817	23.5005
331	09:27:00	14.6427	12.4959	27.1386
332	09:27:00	17.1736	11.8744	29.048
333	09:27:00	14.8051	11.1149	25.9199
334	09:28:00	14.5196	9.77761	24.2972
335	09:28:00	15.7027	8.09757	23.8003
336	09:29:00	13.7136	10.8257	24.5393
337	09:29:00	16.3802	10.7342	27.1144
338	09:29:00	17.1429	10.2594	27.4022
339	09:29:00	12.9866	12.3479	25.3345
340	09:29:00	14.8016	11.8453	26.6469
341	09:30:00	15.088	11.8004	26.8884
342	09:31:00	12.7238	8.38725	21.1111
343	09:31:00	16.2661	8.88696	25.1531
344	09:31:00	13.4863	10.7508	24.2372
345	09:32:00	15.6963	9.63442	25.3307
346	09:32:00	14.2211	12.8691	27.0902
347	09:32:00	15.8825	8.58043	24.4629
348	09:33:00	14.0889	10.9856	25.0745
349	09:33:00	16.2006	8.79376	24.9943
350	09:33:00	15.7671	10.3749	26.1421
351	09:34:00	14.079	11.3884	25.4675
352	09:35:00	16.9612	9.75381	26.715
353	09:37:00	15.3031	11.4097	26.7128
354	09:38:00	12.9853	10.2757	23.261
355	09:42:00	15.7961	10.9045	26.7006
356	09:43:00	16.848	12.1559	29.0039
357	09:43:00	15.0726	11.5369	26.6095
358	09:43:00	13.7586	11.3441	25.1027
359	09:43:00	12.1185	11.001	23.1194
360	09:44:00	17.2939	9.00378	26.2977
361	09:46:00	17.4765	8.4517	25.9282
362	09:47:00	13.3827	7.60939	20.9921
363	09:47:00	16.5644	9.01514	25.5795
364	09:47:00	12.5286	7.01099	19.5396
365	09:47:00	16.4714	12.8379	29.3093
366	09:47:00	13.0445	9.5511	22.5956
367	09:48:00	13.3999	10.9178	24.3177
368	09:49:00	17.2734	11.0385	28.3119
369	09:49:00	14.3403	10.7955	25.1359
370	09:49:00	13.5627	11.8204	25.3831
371	09:50:00	16.1689	8.89813	25.067
372	09:50:00	17.8982	11.0874	28.9856
373	09:50:00	15.9627	9.61281	25.5755
374	09:51:00	15.3258	9.67708	25.0029
375	09:54:00	17.6261	10.8056	28.4317
376	09:55:00	15.3771	11.7259	27.103
377	09:57:00	17.7052	10.2361	27.9413
378	09:59:00	16.3692	7.32722	23.6964
379	10:02:00	17.2586	9.88345	27.142
380	10:09:00	15.4703	12.6369	28.1072
381	10:09:00	16.6221	12.3778	28.9999
382	10:09:00	15.5243	12.3527	27.877
383	10:10:00	15.5855	8.2338	23.8193
384	10:10:00	16.5758	7.97397	24.5497
385	10:11:00	14.6518	11.1967	25.8485
386	10:12:00	12.5816	7.41566	19.9972
387	10:13:00	17.4234	12.4503	29.8737
388	10:13:00	12.6856	9.21436	21.8999
389	10:14:00	13.4957	7.49184	20.9875
390	10:14:00	12.4008	7.43068	19.8315
391	10:15:00	17.3011	12.8552	30.1562
392	10:17:00	13.8868	9.19349	23.0803
393	10:18:00	16.8691	8.34513	25.2142
394	10:19:00	12.9086	7.38655	20.2951
395	10:20:00	15.2182	8.7813	23.9995
396	10:20:00	17.8405	12.0132	29.8537
397	10:21:00	17.8107	10.149	27.9596
398	10:21:00	13.9216	7.00989	20.9315
399	10:23:00	17.9279	7.33363	25.2615
400	10:23:00	12.6806	10.5068	23.1874
401	10:23:00	17.738	12.9614	30.6993
402	10:23:00	14.7291	7.45485	22.1839
403	10:23:00	13.9359	10.0682	24.0041
404	10:25:00	16.7677	11.951	28.7186
405	10:25:00	12.9364	10.1195	23.0559
406	10:25:00	13.3764	10.2083	23.5847
407	10:26:00	15.402	11.027	26.429
408	10:26:00	13.7346	11.7107	25.4453
409	10:27:00	13.1692	8.05454	21.2237
410	10:27:00	17.5849	9.39747	26.9824
411	10:27:00	17.1308	8.56578	25.6966
412	10:27:00	16.2652	9.50551	25.7707
413	10:27:00	16.0964	8.24277	24.3392
414	10:29:00	14.2448	7.68648	21.9312
415	10:29:00	13.8395	12.4135	26.253
416	10:29:00	15.0376	9.98563	25.0233
417	10:30:00	14.1885	12.2306	26.4191
418	10:30:00	15.4223	10.9521	26.3744
419	10:31:00	15.892	12.3968	28.2889
420	10:31:00	16.2764	12.3014	28.5778
421	10:31:00	17.8273	11.6702	29.4976
422	10:32:00	13.8135	7.9216	21.7351
423	10:33:00	12.6836	10.2735	22.957
424	10:34:00	14.3447	8.3585	22.7032
425	10:35:00	15.2724	12.3084	27.5808
426	10:35:00	13.5861	9.96585	23.552
427	10:35:00	15.8671	9.10614	24.9733
428	10:37:00	12.8192	12.4444	25.2637
429	10:37:00	15.1914	11.8561	27.0475
430	10:38:00	17.5448	7.22999	24.7748
431	10:39:00	17.6045	7.61837	25.2228
432	10:39:00	12.4821	9.91183	22.394
433	10:39:00	14.4337	10.688	25.1218
434	10:40:00	16.5595	12.293	28.8525
435	10:41:00	14.0353	7.96683	22.0021
436	10:41:00	13.6674	9.60933	23.2767
437	10:41:00	12.7374	11.3004	24.0378
438	10:44:00	12.1914	11.5412	23.7325
439	10:44:00	13.1463	12.3708	25.5171
440	10:45:00	17.4023	9.74575	27.1481
441	10:45:00	13.0589	7.46785	20.5268
442	10:45:00	16.4573	7.44404	23.9013
443	10:46:00	15.2314	11.0332	26.2646
444	10:47:00	12.7775	7.87454	20.652
445	10:47:00	15.2105	9.04077	24.2513
446	10:47:00	17.666	7.92105	25.5871
447	10:47:00	17.1277	8.79339	25.921
448	10:48:00	12.987	8.68865	21.6756
449	10:49:00	13.4931	7.31111	20.8042
450	10:50:00	12.2684	7.98404	20.2525
451	10:51:00	16.4183	8.94647	25.3648
452	10:51:00	13.4711	10.3088	23.7799
453	10:52:00	12.0139	10.8957	22.9096
454	10:53:00	13.6568	11.8459	25.5026
455	10:58:00	12.787	7.66945	20.4565
456	10:59:00	12.6044	12.7583	25.3627
457	10:59:00	14.3753	9.06348	23.4388
458	10:59:00	17.8482	8.68059	26.5288
459	10:59:00	12.7116	7.48927	20.2008
460	10:59:00	16.3634	11.3064	27.6698
461	11:01:00	13.4202	10.4548	23.875
462	11:01:00	16.9955	10.2244	27.2199
463	11:03:00	16.6849	7.23218	23.9171
464	11:04:00	17.4117	12.3723	29.784
465	11:05:00	15.7261	8.11991	23.846
466	11:05:00	16.6587	9.40278	26.0615
467	11:05:00	13.152	12.8905	26.0425
468	11:05:00	14.0422	10.6734	24.7156
469	11:07:00	12.5312	12.8229	25.3541
470	11:07:00	15.7745	10.1731	25.9476
471	11:07:00	12.3486	8.84448	21.1931
472	11:10:00	17.4106	7.30909	24.7197
473	11:11:00	15.7822	11.5424	27.3246
474	11:11:00	13.2636	11.7697	25.0333
475	11:11:00	12.2294	11.879	24.1084
476	11:11:00	16.4994	7.46419	23.9636
477	11:13:00	16.9898	11.111	28.1008
478	11:13:00	12.2133	7.53816	19.7515
479	11:13:00	13.6736	9.42805	23.1017
480	11:14:00	17.252	11.4205	28.6725
481	11:14:00	17.5825	11.927	29.5095
482	11:14:00	13.5689	7.54805	21.1169
483	11:15:00	13.1562	12.4899	25.646
484	11:15:00	17.3091	9.56648	26.8756
485	11:16:00	12.4404	11.6792	24.1196
486	11:16:00	12.2772	7.16938	19.4466
487	11:16:00	12.0701	12.6446	24.7147
488	11:17:00	14.7908	7.08936	21.8802
489	11:17:00	15.3046	10.0204	25.325
490	11:17:00	17.8151	12.8019	30.6169
491	11:19:00	12.8901	7.61782	20.5079
492	11:19:00	14.5577	11.038	25.5957
493	11:19:00	13.7405	12.1282	25.8687
494	11:19:00	16.0429	10.944	26.9869
495	11:20:00	17.3622	10.8234	28.1856
496	11:20:00	16.3905	11.4441	27.8346
497	11:21:00	14.351	8.08823	22.4392
498	11:21:00	14.3193	9.7897	24.109
499	11:22:00	14.9089	11.3229	26.2318
500	11:23:00	14.5244	9.19147	23.7158
501	11:23:00	17.9209	10.042	27.9629
502	11:23:00	14.8161	9.53938	24.3554
503	11:25:00	12.4364	9.64284	22.0792
504	11:25:00	16.9777	8.31657	25.2943
505	11:26:00	13.1834	10.0312	23.2147
506	11:26:00	15.9684	12.6138	28.5822
507	11:27:00	15.7324	11.8838	27.6161
508	11:27:00	12.1095	7.43178	19.5413
509	11:27:00	14.8965	12.4803	27.3768
510	11:29:00	12.9998	7.95712	20.9569
511	11:29:00	13.6398	11.5593	25.199
512	11:32:00	16.8469	9.95578	26.8027
513	11:32:00	12.911	10.2528	23.1638
514	11:33:00	13.4598	10.6185	24.0782
515	11:33:00	13.1968	9.60421	22.801
516	11:33:00	14.0155	9.84133	23.8568
517	11:34:00	13.9282	10.2196	24.1478
518	11:34:00	14.7099	12.7966	27.5064
519	11:35:00	14.9287	11.9868	26.9155
520	11:35:00	15.2154	8.48631	23.7017
521	11:35:00	12.624	7.27631	19.9004
522	11:35:00	13.2951	11.5382	24.8334
523	11:35:00	12.4783	7.36604	19.8443
524	11:36:00	14.6756	7.51546	22.1911
525	11:36:00	13.8335	12.7469	26.5804
526	11:37:00	17.1434	11.2767	28.4201
527	11:37:00	13.7667	8.22684	21.9935
528	11:37:00	16.5276	9.12098	25.6486
529	11:37:00	14.4815	12.1123	26.5938
530	11:37:00	16.5214	10.3963	26.9177
531	11:38:00	17.8658	7.93533	25.8011
532	11:43:00	14.9338	10.6492	25.583
533	11:43:00	12.9465	12.0004	24.9469
534	11:43:00	16.6952	8.01242	24.7076
535	11:49:00	16.7741	9.14826	25.9223
536	11:49:00	13.5098	7.12104	20.6308
537	11:49:00	14.5462	9.37532	23.9215
538	11:49:00	16.2231	10.1537	26.3768
539	11:49:00	16.2842	12.016	28.3002
540	11:50:00	17.4752	12.373	29.8482
541	11:50:00	16.8303	12.863	29.6933
542	11:53:00	15.8254	11.5351	27.3605
543	11:54:00	13.1247	9.61611	22.7408
544	11:57:00	12.9751	10.5073	23.4824
545	11:58:00	15.3711	9.15155	24.5226
546	11:58:00	13.765	10.1067	23.8717
547	11:59:00	12.5691	11.0548	23.6239
548	11:59:00	17.0048	10.3379	27.3427
549	11:59:00	13.7366	10.4033	24.1399
550	11:59:00	12.6766	12.568	25.2446
551	12:01:00	17.6962	7.67257	25.3688
552	12:01:00	14.3781	12.5208	26.8989
553	12:02:00	12.3349	9.61574	21.9507
554	12:02:00	17.7843	10.0354	27.8197
555	12:03:00	14.4894	10.7963	25.2857
556	12:03:00	15.1773	8.05307	23.2304
557	12:03:00	13.8176	9.86898	23.6865
558	12:04:00	15.441	8.04849	23.4895
559	12:04:00	15.9664	10.4661	26.4325
560	12:05:00	13.1192	9.83438	22.9536
561	12:05:00	13.7286	8.39842	22.127
562	12:05:00	13.9322	12.1035	26.0357
563	12:05:00	15.5201	7.58705	23.1072
564	12:06:00	12.2778	7.97012	20.2479
565	12:06:00	14.0867	11.428	25.5147
566	12:07:00	15.4773	10.9023	26.3796
567	12:07:00	14.6639	10.9305	25.5944
568	12:07:00	16.5997	12.5129	29.1127
569	12:07:00	16.5902	8.70312	25.2933
570	12:08:00	13.3671	8.50426	21.8714
571	12:08:00	17.3672	7.43123	24.7984
572	12:09:00	17.6503	8.32005	25.9703
573	12:10:00	15.1288	7.66085	22.7897
574	12:10:00	15.1781	9.56648	24.7446
575	12:11:00	12.1652	7.21516	19.3803
576	12:12:00	13.0263	9.72451	22.7508
577	12:15:00	16.2923	8.17356	24.4659
578	12:16:00	17.9956	8.86169	26.8573
579	12:17:00	14.2394	9.79409	24.0335
580	12:17:00	12.8773	9.69851	22.5758
581	12:17:00	17.5624	11.8041	29.3665
582	12:18:00	14.5874	9.26289	23.8502
583	12:19:00	14.6434	10.8657	25.509
584	12:19:00	12.9657	11.202	24.1678
585	12:19:00	13.8765	12.5109	26.3874
586	12:19:00	16.4652	11.3773	27.8424
587	12:20:00	16.8739	10.1576	27.0314
588	12:20:00	17.7111	7.40229	25.1133
589	12:21:00	16.2495	8.7401	24.9896
590	12:21:00	16.7675	11.0224	27.7899
591	12:22:00	13.9664	7.7513	21.7177
592	12:23:00	13.6495	8.45262	22.1021
593	12:23:00	15.1405	7.84066	22.9812
594	12:23:00	16.9072	7.72842	24.6356
595	12:23:00	14.3072	9.32423	23.6314
596	12:23:00	12.7511	11.5153	24.2665
597	12:24:00	16.2566	8.74194	24.9985
598	12:25:00	15.916	12.4565	28.3725
599	12:25:00	17.3461	9.74685	27.093
600	12:26:00	12.0286	11.7202	23.7488
601	12:27:00	15.4734	11.8307	27.3041
602	12:29:00	14.4275	9.71755	24.1451
603	12:31:00	17.4003	11.473	28.8733
604	12:32:00	12.8762	10.7435	23.6197
605	12:32:00	16.567	11.9636	28.5306
606	12:32:00	16.2332	12.2829	28.5161
607	12:33:00	14.7355	11.161	25.8965
608	12:33:00	12.5783	12.6955	25.2738
609	12:34:00	12.4415	11.5567	23.9982
610	12:35:00	13.3501	7.67055	21.0206
611	12:35:00	16.1116	10.9625	27.0741
612	12:35:00	15.422	12.0026	27.4246
613	12:35:00	15.5399	9.68276	25.2227
614	12:35:00	15.5394	12.5977	28.1371
615	12:35:00	15.9794	11.9167	27.8961
616	12:36:00	17.853	10.9768	28.8298
617	12:36:00	16.1251	10.1215	26.2466
618	12:36:00	14.2085	10.5846	24.7931
619	12:37:00	12.52	9.8873	22.4073
620	12:37:00	15.1118	11.7521	26.8639
621	12:37:00	14.1221	10.2936	24.4157
622	12:38:00	13.6418	12.8989	26.5407
623	12:38:00	13.7097	11.4805	25.1903
624	12:38:00	13.7895	8.28196	22.0715
625	12:39:00	15.2033	8.02084	23.2242
626	12:39:00	13.4881	12.0269	25.5151
627	12:39:00	15.5994	12.3809	27.9803
628	12:40:00	13.7363	7.0824	20.8187
629	12:40:00	16.8096	12.0478	28.8574
630	12:41:00	15.452	7.86007	23.3121
631	12:41:00	15.9971	9.54213	25.5393
632	12:41:00	15.7646	12.4086	28.1731
633	12:43:00	12.7909	9.26106	22.0519
634	12:43:00	16.1185	7.78353	23.9021
635	12:43:00	15.7408	7.67165	23.4124
636	12:43:00	12.5827	10.5511	23.1337
637	12:43:00	12.3571	12.5479	24.905
638	12:44:00	16.8534	12.8542	29.7076
639	12:44:00	16.7472	7.44478	24.1919
640	12:45:00	13.3962	8.94427	22.3405
641	12:46:00	12.0234	10.2261	22.2495
642	12:47:00	12.715	11.2571	23.9722
643	12:47:00	17.0266	7.88754	24.9141
644	12:47:00	17.6149	8.76702	26.3819
645	12:47:00	12.2406	12.9886	25.2293
646	12:48:00	15.3169	9.2259	24.5428
647	12:49:00	17.8497	10.3645	28.2141
648	12:49:00	12.1013	8.7293	20.8306
649	12:50:00	17.3946	7.29463	24.6893
650	12:50:00	17.5726	12.616	30.1886
651	12:50:00	13.2536	8.60973	21.8633
652	12:51:00	15.4029	8.72875	24.1317
653	12:51:00	14.8672	11.1497	26.0168
654	12:51:00	15.2704	7.31642	22.5868
655	12:52:00	13.0767	12.239	25.3157
656	12:52:00	15.3985	9.06623	24.4648
657	12:52:00	15.8402	11.2077	27.0479
658	12:53:00	17.4056	7.69179	25.0974
659	12:53:00	15.7071	10.1783	25.8853
660	12:53:00	15.8029	9.90799	25.7108
661	12:53:00	15.5357	7.13733	22.673
662	12:54:00	16.2141	11.2359	27.45
663	12:55:00	17.7325	11.4489	29.1813
664	12:55:00	13.9631	12.681	26.6442
665	12:55:00	15.5754	8.18546	23.7609
666	12:55:00	16.842	12.6294	29.4714
667	12:56:00	12.683	9.74593	22.4289
668	12:57:00	17.3862	10.0878	27.474
669	12:58:00	14.1492	9.87777	24.0269
670	12:59:00	13.5889	11.3872	24.976
671	12:59:00	12.0491	9.24622	21.2953
672	12:59:00	17.4329	8.43394	25.8668
673	12:59:00	16.6805	11.7946	28.4751
674	13:01:00	12.6643	10.283	22.9473
675	13:01:00	16.7635	12.0844	28.8479
676	13:01:00	15.6196	8.94684	24.5664
677	13:01:00	14.6743	8.35722	23.0316
678	13:01:00	12.3924	10.7391	23.1315
679	13:02:00	14.3378	8.93493	23.2727
680	13:03:00	14.9611	9.78164	24.7427
681	13:03:00	15.4366	7.5649	23.0015
682	13:03:00	16.803	8.36711	25.1701
683	13:03:00	13.8377	11.1372	24.9749
684	13:04:00	17.7949	9.39619	27.1911
685	13:04:00	16.3531	9.61647	25.9696
686	13:04:00	17.5475	12.8508	30.3983
687	13:05:00	13.8855	9.79995	23.6854
688	13:06:00	14.5225	12.9864	27.509
689	13:07:00	12.4118	12.358	24.7698
690	13:08:00	14.0768	11.3536	25.4305
691	13:08:00	17.8775	8.32517	26.2027
692	13:08:00	16.7083	10.6652	27.3735
693	13:08:00	14.6634	11.4913	26.1547
694	13:08:00	13.0179	7.64364	20.6615
695	13:09:00	15.604	7.78665	23.3906
696	13:09:00	16.968	7.07764	24.0456
697	13:10:00	12.297	8.48228	20.7793
698	13:11:00	16.6873	8.11954	24.8068
699	13:11:00	15.4592	7.60134	23.0605
700	13:11:00	13.0908	11.1367	24.2275
701	13:13:00	12.0304	12.1055	24.1359
702	13:17:00	13.6777	8.92596	22.6036
703	13:17:00	16.4282	8.93182	25.36
704	13:17:00	14.828	11.5642	26.3922
705	13:17:00	15.4917	10.5624	26.0542
706	13:19:00	17.4589	11.3474	28.8063
707	13:19:00	16.0387	11.2557	27.2944
708	13:19:00	14.787	8.93384	23.7208
709	13:19:00	14.2874	8.11295	22.4004
710	13:20:00	15.9255	11.666	27.5916
711	13:20:00	15.465	7.54183	23.0068
712	13:20:00	15.8686	9.89279	25.7614
713	13:21:00	13.44	7.15473	20.5947
714	13:21:00	15.8325	10.6721	26.5046
715	13:22:00	15.9731	10.4689	26.442
716	13:23:00	12.6852	12.2562	24.9414
717	13:23:00	12.8859	11.69	24.5759
718	13:23:00	15.0543	7.01483	22.0691
719	13:23:00	15.8909	7.12342	23.0143
720	13:24:00	13.3957	12.6611	26.0567
721	13:24:00	17.7171	11.1156	28.8327
722	13:25:00	14.6068	7.57973	22.1865
723	13:25:00	14.2957	12.6182	26.9139
724	13:26:00	17.3976	11.4644	28.862
725	13:27:00	12.8579	8.27665	21.1345
726	13:27:00	17.3672	7.08094	24.4481
727	13:28:00	12.6013	12.063	24.6644
728	13:28:00	17.3097	10.5773	27.8869
729	13:28:00	14.8639	8.7174	23.5813
730	13:29:00	17.4313	12.0566	29.4879
731	13:29:00	14.2383	9.33119	23.5695
732	13:29:00	12.6883	8.91736	21.6057
733	13:29:00	16.526	11.0704	27.5963
734	13:31:00	17.0451	7.45283	24.4979
735	13:31:00	13.6084	8.05564	21.6641
736	13:31:00	13.9095	9.17225	23.0817
737	13:32:00	14.9745	11.5177	26.4922
738	13:32:00	15.0475	12.987	28.0345
739	13:32:00	16.5056	11.2916	27.7972
740	13:33:00	17.6559	10.5577	28.2136
741	13:34:00	16.9643	8.26676	25.2311
742	13:34:00	15.7635	7.47261	23.2361
743	13:34:00	17.1897	9.28614	26.4759
744	13:34:00	16.4489	7.25947	23.7083
745	13:35:00	14.0314	12.9738	27.0052
746	13:35:00	14.2819	12.3014	26.5834
747	13:36:00	16.2978	11.792	28.0898
748	13:36:00	17.6598	9.24751	26.9073
749	13:37:00	13.2096	7.05274	20.2624
750	13:37:00	13.0602	10.2596	23.3198
751	13:38:00	16.7863	10.3581	27.1444
752	13:38:00	14.4394	9.14624	23.5857
753	13:38:00	13.9911	11.8122	25.8033
754	13:39:00	13.7881	8.87597	22.6641
755	13:39:00	16.0845	11.0411	27.1256
756	13:40:00	16.0026	7.8544	23.857
757	13:41:00	17.2227	12.3485	29.5712
758	13:44:00	15.4526	8.48302	23.9356
759	13:47:00	15.6522	10.9726	26.6247
760	13:47:00	13.7062	10.595	24.3012
761	13:47:00	16.6208	12.1445	28.7653
762	13:49:00	16.5384	10.1803	26.7187
763	13:50:00	12.1276	11.2163	23.3439
764	13:52:00	14.3581	10.0882	24.4463
765	13:53:00	16.5981	12.2991	28.8972
766	13:53:00	16.3037	9.8873	26.191
767	13:54:00	15.2515	11.3595	26.611
768	13:54:00	17.1925	12.5334	29.7259
769	13:55:00	15.0834	12.3353	27.4187
770	13:55:00	13.0663	11.6756	24.7418
771	13:56:00	14.756	12.2696	27.0256
772	13:57:00	17.9522	9.08545	27.0377
773	13:58:00	13.0265	12.5175	25.544
774	13:59:00	12.4406	12.5633	25.0038
775	13:59:00	13.4076	8.45647	21.864
776	13:59:00	12.5134	8.51634	21.0298
777	13:59:00	13.2745	12.6189	25.8934
778	14:00:00	13.4594	9.96365	23.423
779	14:00:00	12.3876	8.481	20.8686
780	14:00:00	17.4915	9.74648	27.238
781	14:01:00	16.5051	11.0761	27.5811
782	14:01:00	15.5216	7.97287	23.4945
783	14:01:00	12.2018	10.8386	23.0403
784	14:02:00	14.2623	11.9361	26.1985
785	14:02:00	12.9077	11.4664	24.3741
786	14:02:00	14.1005	7.68502	21.7855
787	14:03:00	17.3036	9.76534	27.069
788	14:03:00	13.8434	12.8211	26.6645
789	14:03:00	13.2975	10.2493	23.5468
790	14:04:00	16.1524	11.7224	27.8748
791	14:04:00	17.621	12.3977	30.0187
792	14:05:00	17.0639	8.98364	26.0476
793	14:05:00	16.3505	8.70385	25.0544
794	14:05:00	13.1602	10.1676	23.3278
795	14:05:00	13.1714	9.72488	22.8962
796	14:06:00	13.4665	8.74413	22.2107
797	14:06:00	15.6467	11.0061	26.6528
798	14:07:00	14.7538	8.08603	22.8398
799	14:07:00	12.9564	8.7727	21.7291
800	14:07:00	15.3795	11.3597	26.7392
801	14:07:00	15.2105	9.37806	24.5885
802	14:08:00	14.8393	7.8251	22.6644
803	14:08:00	14.3186	8.45463	22.7732
804	14:08:00	12.5894	11.2218	23.8112
805	14:09:00	13.2338	8.25083	21.4846
806	14:10:00	17.1797	12.2789	29.4586
807	14:10:00	13.9525	8.52898	22.4815
808	14:11:00	12.0621	10.7347	22.7968
809	14:11:00	12.6711	10.3747	23.0458
810	14:11:00	16.3608	10.305	26.6658
811	14:12:00	14.7558	12.098	26.8538
812	14:13:00	12.1403	10.5674	22.7076
813	14:15:00	12.3911	10.8173	23.2084
814	14:15:00	13.0826	10.4806	23.5631
815	14:16:00	13.7053	9.08838	22.7937
816	14:16:00	15.6609	8.96149	24.6224
817	14:16:00	13.5777	11.7854	25.3631
818	14:17:00	13.7117	12.3875	26.0992
819	14:17:00	12.9509	9.14972	22.1006
820	14:17:00	15.4275	8.78753	24.215
821	14:18:00	13.0611	8.20908	21.2702
822	14:18:00	15.0327	11.6091	26.6418
823	14:18:00	15.3099	9.40828	24.7182
824	14:19:00	14.4755	10.0342	24.5096
825	14:19:00	12.2734	11.0246	23.298
826	14:19:00	14.1365	11.6338	25.7703
827	14:19:00	16.3516	7.51253	23.8642
828	14:19:00	14.5681	10.4178	24.9859
829	14:19:00	13.5092	10.0933	23.6025
830	14:20:00	14.3834	12.8438	27.2272
831	14:20:00	14.2598	11.4117	25.6715
832	14:20:00	17.3608	9.80105	27.1618
833	14:21:00	14.1852	9.69668	23.8819
834	14:22:00	13.3775	11.7847	25.1622
835	14:22:00	13.6594	12.3	25.9593
836	14:22:00	13.6689	11.1086	24.7775
837	14:23:00	12.7828	8.54125	21.324
838	14:23:00	15.8898	10.8984	26.7883
839	14:23:00	14.5956	10.1671	24.7627
840	14:23:00	17.282	7.42427	24.7063
841	14:23:00	13.1598	9.21381	22.3736
842	14:24:00	15.6686	11.9087	27.5773
843	14:25:00	16.853	10.3923	27.2453
844	14:25:00	16.755	7.96133	24.7164
845	14:26:00	16.9239	7.02252	23.9464
846	14:26:00	13.0747	11.046	24.1207
847	14:26:00	12.8022	8.81774	21.62
848	14:27:00	15.6194	8.59087	24.2102
849	14:27:00	14.5493	7.16279	21.7121
850	14:27:00	12.4766	11.3007	23.7774
851	14:27:00	16.9614	9.74081	26.7022
852	14:28:00	16.4496	7.6147	24.0643
853	14:29:00	12.9289	8.14536	21.0743
854	14:32:00	12.3468	9.89059	22.2374
855	14:34:00	15.4588	10.2616	25.7204
856	14:35:00	17.2221	8.47441	25.6966
857	14:35:00	14.0472	12.4221	26.4693
858	14:35:00	15.9938	12.1306	28.1244
859	14:37:00	15.5877	7.42262	23.0103
860	14:37:00	13.4045	8.07944	21.4839
861	14:38:00	12.4603	8.14975	20.6101
862	14:39:00	15.8679	11.892	27.7598
863	14:39:00	12.6359	9.58095	22.2169
864	14:39:00	14.2138	8.44511	22.6589
865	14:39:00	16.2751	7.02838	23.3035
866	14:40:00	15.3797	7.84066	23.2203
867	14:40:00	12.1824	12.4454	24.6277
868	14:43:00	12.479	8.32554	20.8046
869	14:43:00	15.3075	10.1497	25.4572
870	14:43:00	17.1685	7.63814	24.8066
871	14:44:00	15.045	11.222	26.2669
872	14:46:00	12.5473	12.5316	25.0789
873	14:46:00	15.1173	10.7957	25.913
874	14:47:00	17.7541	11.296	29.0501
875	14:47:00	13.0672	9.30097	22.3681
876	14:47:00	13.6702	9.61776	23.2879
877	14:48:00	12.5968	8.12485	20.7216
878	14:48:00	15.517	9.86953	25.3865
879	14:49:00	16.9356	10.9246	27.8602
880	14:49:00	17.3086	9.63076	26.9393
881	14:50:00	13.8082	8.68041	22.4886
882	14:51:00	17.9379	8.68041	26.6183
883	14:52:00	14.2074	12.2725	26.4799
884	14:52:00	15.7919	8.60094	24.3928
885	14:53:00	17.7539	7.66305	25.4169
886	14:56:00	13.036	9.25208	22.2881
887	14:56:00	16.7451	8.40245	25.1476
888	14:57:00	12.7716	7.46968	20.2413
889	14:58:00	12.7669	10.9001	23.667
890	14:59:00	16.9467	7.14759	24.0943
