# Supplementary material for: Survey dataset on analysis of queues in some selected banks in Ogun State, Nigeria
Source: Data Brief. 2018 May 24;19:835–41. doi: 10.1016/j.dib.2018.05.101 (PMC5997939; doi:10.1016/j.dib.2018.05.101)
Supplement: Supplementary file 2 — Supplementary material [file mmc2.zip › Supplementary DATA on Queues/SECOND BANK (WEEK 3).xlsx]

## Sheet: Sheet1
Number	Arrival time	X1	X2	X3
1	08:00:00	14.5172	16.5023	31.0195			X1	X2	X3
2	08:00:00	17.3664	19.2925	36.659		MEAN	15	19	34
3	08:00:00	13.7604	17.6623	31.4227
4	08:00:00	13.102	20.3758	33.4778
5	08:00:00	12.4592	21.6356	34.0949
6	08:00:00	16.3804	20.0522	36.4326
7	08:01:00	13.225	20.0272	33.2522
8	08:01:00	16.1057	19.9872	36.093
9	08:01:00	14.5018	18.7745	33.2763
10	08:02:00	15.3539	16.4453	31.7992
11	08:03:00	12.2161	20.2258	32.4419
12	08:03:00	15.7534	18.8309	34.5843
13	08:03:00	12.6297	19.2006	31.8303
14	08:04:00	14.956	20.4633	35.4193
15	08:04:00	15.8539	21.7795	37.6335
16	08:05:00	14.3002	16.8593	31.1596
17	08:05:00	16.2288	18.5123	34.7411
18	08:05:00	13.576	19.9422	33.5182
19	08:06:00	12.3325	20.2842	32.6168
20	08:06:00	16.0775	20.9702	37.0477
21	08:07:00	12.5667	17.9575	30.5242
22	08:07:00	15.6274	20.3174	35.9448
23	08:07:00	14.7595	16.898	31.6575
24	08:08:00	13.7223	20.2976	34.02
25	08:08:00	14.8514	21.308	36.1594
26	08:08:00	17.1275	21.749	38.8764
27	08:09:00	15.1631	21.7138	36.8769
28	08:09:00	15.9067	21.8444	37.751
29	08:09:00	15.7972	18.7146	34.5118
30	08:09:00	16.7439	17.3063	34.0502
31	08:10:00	12.1057	17.9549	30.0605
32	08:11:00	16.2469	17.6405	33.8874
33	08:11:00	15.6432	19.9808	35.624
34	08:11:00	13.4922	16.8991	30.3912
35	08:12:00	12.3397	16.9362	29.2759
36	08:12:00	16.0865	21.6173	37.7038
37	08:12:00	14.5575	16.6909	31.2484
38	08:13:00	15.2746	20.6402	35.9148
39	08:13:00	17.9443	18.7199	36.6643
40	08:13:00	12.8363	17.3829	30.2191
41	08:14:00	12.3646	19.6322	31.9968
42	08:14:00	13.4438	18.331	31.7748
43	08:15:00	13.3786	20.4117	33.7903
44	08:15:00	12.5616	21.0894	33.651
45	08:15:00	13.5363	20.9466	34.4829
46	08:16:00	13.5843	16.7561	30.3403
47	08:16:00	17.8936	19.0285	36.9221
48	08:16:00	14.5022	16.5742	31.0764
49	08:17:00	14.3803	21.4507	35.8309
50	08:17:00	17.6933	21.4723	39.1656
51	08:17:00	13.7333	18.8798	32.6131
52	08:17:00	14.2129	20.9709	35.1838
53	08:18:00	12.3664	20.5615	32.9279
54	08:18:00	17.9546	16.7813	34.7359
55	08:19:00	13.5693	20.3976	33.9669
56	08:19:00	15.0151	19.9669	34.982
57	08:19:00	14.5264	19.2651	33.7914
58	08:20:00	17.2866	20.5767	37.8633
59	08:20:00	17.601	18.3526	35.9536
60	08:21:00	16.4415	18.9056	35.3471
61	08:21:00	12.8665	17.5654	30.4319
62	08:21:00	16.8581	17.7432	34.6013
63	08:21:00	15.7633	16.3946	32.1579
64	08:21:00	17.3663	20.9138	38.28
65	08:22:00	17.7279	20.8513	38.5792
66	08:23:00	15.7541	16.8097	32.5639
67	08:23:00	13.4759	19.8565	33.3324
68	08:23:00	14.5059	16.2437	30.7496
69	08:24:00	15.0342	18.6185	33.6526
70	08:24:00	16.983	21.5298	38.5128
71	08:24:00	14.3739	19.7536	34.1274
72	08:24:00	15.9785	16.0185	31.9969
73	08:25:00	16.3646	21.9855	38.3502
74	08:25:00	13.0093	18.0855	31.0948
75	08:25:00	16.4551	19.9244	36.3795
76	08:26:00	14.6082	16.5662	31.1744
77	08:27:00	13.787	21.4395	35.2265
78	08:27:00	17.0044	21.6012	38.6056
79	08:27:00	15.0851	18.2418	33.3269
80	08:28:00	12.6663	17.5323	30.1986
81	08:28:00	14.3907	17.2494	31.6401
82	08:28:00	16.996	18.6507	35.6467
83	08:29:00	15.2922	17.8383	33.1304
84	08:29:00	12.7293	21.9572	34.6865
85	08:29:00	14.4564	19.9861	34.4426
86	08:29:00	15.1098	17.4504	32.5602
87	08:30:00	16.7964	21.2787	38.0751
88	08:30:00	12.3486	21.5036	33.8522
89	08:31:00	16.1998	17.5845	33.7843
90	08:31:00	17.0877	18.4222	35.5099
91	08:32:00	16.2028	17.6209	33.8237
92	08:32:00	13.2149	21.0279	34.2428
93	08:32:00	13.0278	16.3856	29.4134
94	08:33:00	14.2708	20.8151	35.0858
95	08:33:00	13.8029	17.3008	31.1037
96	08:33:00	16.5075	21.6752	38.1826
97	08:33:00	16.243	20.5979	36.841
98	08:34:00	15.2356	16.0729	31.3085
99	08:35:00	15.4183	18.778	34.1963
100	08:35:00	15.112	16.6905	31.8025
101	08:35:00	13.1347	21.6129	34.7476
102	08:36:00	13.2682	17.6366	30.9049
103	08:36:00	16.7244	21.8813	38.6058
104	08:36:00	14.4004	21.1337	35.5341
105	08:37:00	13.3959	17.615	31.0109
106	08:37:00	12.8678	17.8665	30.7342
107	08:37:00	14.4921	19.7909	34.2831
108	08:38:00	14.2539	21.681	35.9349
109	08:39:00	13.7994	20.9209	34.7204
110	08:39:00	13.4638	17.7731	31.2369
111	08:39:00	14.1854	18.5952	32.7807
112	08:39:00	14.0212	17.7075	31.7287
113	08:40:00	14.0757	19.4864	33.5622
114	08:40:00	13.5365	20.2449	33.7814
115	08:40:00	12.3523	16.3583	28.7107
116	08:41:00	15.0973	21.8326	36.93
117	08:41:00	15.9261	18.0206	33.9467
118	08:41:00	17.3254	18.4586	35.7841
119	08:42:00	13.245	20.6382	33.8832
120	08:42:00	16.8107	17.1162	33.9269
121	08:42:00	12.1091	17.1411	29.2503
122	08:43:00	17.3174	20.1627	37.48
123	08:43:00	16.1085	18.3892	34.4977
124	08:44:00	16.3071	21.0995	37.4066
125	08:44:00	17.5426	20.0107	37.5533
126	08:45:00	12.6984	19.5154	32.2138
127	08:45:00	14.5756	19.1922	33.7678
128	08:45:00	14.1171	19.8671	33.9843
129	08:45:00	17.3489	20.8918	38.2407
130	08:46:00	12.9575	17.1741	30.1316
131	08:47:00	16.6041	19.7433	36.3475
132	08:47:00	12.0934	18.3299	30.4233
133	08:48:00	15.7926	17.0564	32.849
134	08:48:00	14.8313	18.314	33.1452
135	08:48:00	12.3939	16.5438	28.9377
136	08:48:00	17.4086	17.9053	35.3138
137	08:49:00	13.0397	16.4889	29.5286
138	08:49:00	15.7748	19.2694	35.0443
139	08:49:00	12.7235	16.7255	29.449
140	08:49:00	15.2969	17.7905	33.0874
141	08:49:00	15.6783	16.82	32.4983
142	08:50:00	16.1478	20.4848	36.6326
143	08:51:00	13.14	17.9512	31.0913
144	08:51:00	14.2319	19.0116	33.2436
145	08:51:00	15.9389	17.9269	33.8658
146	08:52:00	13.3045	16.4591	29.7635
147	08:52:00	12.4448	21.3267	33.7715
148	08:53:00	12.2239	19.4385	31.6624
149	08:53:00	15.5522	19.6408	35.193
150	08:53:00	17.7706	18.3777	36.1483
151	08:54:00	12.9068	18.2609	31.1676
152	08:54:00	17.9258	20.951	38.8768
153	08:55:00	17.1802	18.9966	36.1768
154	08:55:00	16.6997	18.1113	34.811
155	08:56:00	16.6459	21.2157	37.8616
156	08:56:00	17.235	18.9457	36.1807
157	08:56:00	17.3589	18.4634	35.8223
158	08:56:00	16.7946	21.2756	38.0702
159	08:57:00	17.6202	19.2753	36.8955
160	08:57:00	13.0796	19.3705	32.4501
161	08:57:00	13.8919	17.592	31.4839
162	08:57:00	13.8785	16.037	29.9155
163	08:58:00	15.6578	18.4826	34.1404
164	08:59:00	17.0771	17.4722	34.5493
165	08:59:00	13.628	17.5189	31.1469
166	08:59:00	15.3105	17.3523	32.6627
167	09:00:00	15.968	17.8699	33.8379
168	09:00:00	12.7464	19.4487	32.1951
169	09:00:00	17.5657	16.7634	34.3291
170	09:00:00	16.423	17.3268	33.7499
171	09:01:00	16.5706	21.1302	37.7009
172	09:01:00	14.9728	17.1893	32.1621
173	09:01:00	17.2165	21.7541	38.9705
174	09:02:00	15.1788	17.3854	32.5642
175	09:03:00	13.0809	18.8602	31.9411
176	09:03:00	17.402	21.2937	38.6957
177	09:03:00	15.1711	20.5236	35.6947
178	09:03:00	14.2274	20.9359	35.1633
179	09:04:00	17.2877	17.3162	34.6039
180	09:04:00	12.455	20.5538	33.0088
181	09:04:00	13.7992	21.0103	34.8095
182	09:05:00	16.5525	18.2171	34.7696
183	09:05:00	16.9612	18.6192	35.5804
184	09:05:00	13.6566	21.091	34.7476
185	09:06:00	15.025	18.4006	33.4256
186	09:06:00	17.8965	16.02	33.9165
187	09:07:00	17.33	16.3457	33.6757
188	09:07:00	12.9525	21.3302	34.2827
189	09:08:00	17.1136	16.9542	34.0678
190	09:08:00	14.1503	17.964	32.1143
191	09:09:00	13.6623	19.4445	33.1068
192	09:09:00	12.7169	16.0027	28.7196
193	09:09:00	15.4075	18.7448	34.1523
194	09:09:00	14.8946	20.0226	34.9172
195	09:10:00	17.3912	18.413	35.8042
196	09:10:00	17.1264	17.3647	34.4911
197	09:11:00	16.9497	20.758	37.7076
198	09:11:00	15.2814	16.9795	32.2608
199	09:11:00	15.2193	20.6754	35.8947
200	09:12:00	14.5952	18.8159	33.4111
201	09:12:00	15.9297	16.7813	32.7111
202	09:12:00	13.4431	18.5092	31.9523
203	09:12:00	13.6423	21.0941	34.7365
204	09:13:00	15.9556	21.1095	37.0651
205	09:13:00	17.8936	21.5265	39.4201
206	09:13:00	13.6169	16.5632	30.1801
207	09:14:00	12.3278	16.5598	28.8875
208	09:15:00	12.071	16.34	28.4111
209	09:15:00	17.6506	17.4162	35.0668
210	09:15:00	12.1697	16.7544	28.9242
211	09:16:00	16.7867	20.5889	37.3757
212	09:16:00	17.5734	19.895	37.4683
213	09:17:00	12.8189	21.48	34.2988
214	09:17:00	14.7154	21.4236	36.1389
215	09:17:00	17.7746	18.8725	36.6471
216	09:17:00	16.4031	21.5576	37.9607
217	09:17:00	17.9443	16.7901	34.7345
218	09:18:00	15.5068	17.0776	32.5844
219	09:18:00	17.8636	19.7128	37.5763
220	09:19:00	17.8528	17.9532	35.806
221	09:19:00	17.13	17.8815	35.0115
222	09:19:00	17.295	21.8872	39.1822
223	09:20:00	14.6159	20.281	34.8969
224	09:20:00	14.788	21.5195	36.3076
225	09:20:00	12.1174	20.5844	32.7017
226	09:21:00	16.8391	17.9285	34.7676
227	09:21:00	14.804	18.6399	33.4439
228	09:21:00	16.7431	16.1926	32.9358
229	09:21:00	13.7524	21.718	35.4704
230	09:22:00	16.257	21.8612	38.1182
231	09:23:00	13.1084	18.4634	31.5718
232	09:23:00	15.5736	18.9964	34.57
233	09:23:00	13.776	21.0738	34.8498
234	09:24:00	15.4028	16.7237	32.1264
235	09:24:00	15.7353	18.3944	34.1296
236	09:24:00	14.3554	19.7203	34.0756
237	09:24:00	12.8769	17.1294	30.0063
238	09:25:00	15.4595	16.5426	32.0021
239	09:25:00	12.3884	16.9754	29.3638
240	09:25:00	13.2181	17.8754	31.0935
241	09:26:00	15.9433	16.9328	32.8761
242	09:27:00	12.934	16.432	29.366
243	09:27:00	13.0349	19.0929	32.1279
244	09:27:00	16.7984	19.1155	35.9139
245	09:28:00	16.4507	17.5885	34.0392
246	09:28:00	14.2413	21.8812	36.1224
247	09:28:00	16.9013	20.8682	37.7695
248	09:29:00	17.0024	18.309	35.3114
249	09:29:00	12.9256	21.79	34.7156
250	09:29:00	14.0671	17.9106	31.9777
251	09:29:00	12.1364	18.9371	31.0735
252	09:30:00	15.7646	17.4532	33.2177
253	09:30:00	13.4193	20.8301	34.2494
254	09:31:00	15.6944	17.7884	33.4829
255	09:31:00	17.582	21.054	38.636
256	09:31:00	17.4899	21.6136	39.1035
257	09:32:00	16.9314	19.5318	36.4632
258	09:32:00	12.4829	21.9914	34.4743
259	09:33:00	13.0831	19.9554	33.0385
260	09:33:00	13.8663	19.0786	32.9449
261	09:33:00	17.72	18.5315	36.2515
262	09:33:00	14.6881	21.1002	35.7883
263	09:34:00	15.7833	21.4252	37.2085
264	09:35:00	16.7378	20.9178	37.6556
265	09:35:00	15.4364	16.3585	31.795
266	09:36:00	16.8074	17.3162	34.1236
267	09:36:00	16.833	16.4949	33.328
268	09:36:00	17.7211	16.1285	33.8497
269	09:36:00	17.0222	18.7421	35.7643
270	09:37:00	13.642	18.2861	31.9281
271	09:37:00	17.9572	18.7199	36.6771
272	09:37:00	14.2583	19.561	33.8193
273	09:38:00	13.3027	21.5884	34.891
274	09:38:00	14.2598	19.9233	34.1831
275	09:39:00	14.3136	20.465	34.7786
276	09:39:00	16.7885	20.8067	37.5952
277	09:39:00	12.2214	21.0621	33.2835
278	09:39:00	12.0496	21.9119	33.9615
279	09:40:00	13.0831	19.1407	32.2238
280	09:40:00	14.7296	17.2413	31.9709
281	09:41:00	15.6446	17.2115	32.8561
282	09:41:00	16.0517	20.5831	36.6348
283	09:41:00	12.2267	21.3272	33.5539
284	09:42:00	13.9554	17.4059	31.3614
285	09:42:00	15.6807	16.5731	32.2539
286	09:43:00	17.7528	16.8491	34.6019
287	09:43:00	16.849	19.7201	36.569
288	09:44:00	15.4566	17.9153	33.3719
289	09:44:00	17.4466	18.1961	35.6427
290	09:44:00	16.5349	19.8842	36.4191
291	09:45:00	17.6034	18.8397	36.4431
292	09:45:00	17.8722	20.0825	37.9546
293	09:45:00	14.2224	18.5185	32.7409
294	09:45:00	13.963	18.2373	32.2002
295	09:45:00	14.5793	20.439	35.0183
296	09:46:00	15.5811	17.4446	33.0257
297	09:47:00	17.9299	19.5417	37.4716
298	09:47:00	16.0999	19.0689	35.1688
299	09:48:00	17.1072	20.5481	37.6553
300	09:48:00	15.0384	20.3789	35.4173
301	09:48:00	16.8713	21.731	38.6023
302	09:49:00	14.0366	19.1936	33.2302
303	09:49:00	12.9165	19.0935	32.0099
304	09:49:00	17.0447	18.9959	36.0406
305	09:49:00	17.67	16.0853	33.7554
306	09:50:00	17.8246	20.6203	38.4448
307	09:51:00	17.0907	16.0282	33.1189
308	09:51:00	17.6389	16.4975	34.1364
309	09:51:00	13.3455	16.8141	30.1596
310	09:52:00	17.9976	20.2749	38.2725
311	09:52:00	14.2492	18.9122	33.1614
312	09:52:00	17.2972	16.1882	33.4855
313	09:52:00	16.4641	17.0545	33.5186
314	09:53:00	15.8722	20.5963	36.4685
315	09:53:00	12.3994	17.8782	30.2775
316	09:53:00	13.1298	16.3243	29.4541
317	09:54:00	17.3001	17.0714	34.3715
318	09:54:00	14.8111	20.6878	35.4989
319	09:55:00	15.8931	18.923	34.8161
320	09:55:00	17.7601	21.9927	39.7528
321	09:56:00	17.9478	19.3735	37.3213
322	09:56:00	17.6409	16.7174	34.3583
323	09:57:00	15.9263	19.4601	35.3863
324	09:57:00	13.5748	20.202	33.7768
325	09:57:00	14.3184	20.1861	34.5045
326	09:57:00	12.4071	19.2504	31.6575
327	09:58:00	16.0197	17.0707	33.0903
328	09:59:00	12.0352	17.3792	29.4143
329	09:59:00	16.9627	17.7167	34.6793
330	09:59:00	15.6606	20.2024	35.863
331	09:59:00	16.9163	19.393	36.3094
332	10:00:00	12.7302	19.4531	32.1834
333	10:00:00	12.6543	18.6503	31.3046
334	10:00:00	17.4534	19.1025	36.5559
335	10:00:00	14.3361	20.0841	34.4202
336	10:01:00	13.8675	17.7167	31.5842
337	10:01:00	17.6731	21.3142	38.9874
338	10:03:00	17.2427	17.3523	34.5949
339	10:03:00	12.0218	16.7945	28.8163
340	10:04:00	12.8817	16.6543	29.5359
341	10:05:00	16.7246	16.9458	33.6704
342	10:05:00	12.8791	18.1669	31.0461
343	10:06:00	13.5162	18.0926	31.6088
344	10:06:00	16.855	16.9205	33.7755
345	10:07:00	16.4339	17.5063	33.9401
346	10:08:00	17.8777	18.8891	36.7668
347	10:08:00	13.1069	19.2737	32.3806
348	10:09:00	13.4297	19.6593	33.089
349	10:09:00	13.3512	19.4725	32.8237
350	10:09:00	17.1485	21.3608	38.5093
351	10:11:00	15.3778	19.9948	35.3726
352	10:11:00	17.9095	19.3507	37.2603
353	10:12:00	15.407	20.048	35.455
354	10:12:00	14.3841	17.0401	31.4242
355	10:13:00	13.8016	21.6719	35.4735
356	10:13:00	15.2259	21.3721	36.598
357	10:13:00	12.753	19.2292	31.9821
358	10:15:00	15.2841	20.5551	35.8392
359	10:15:00	17.8145	17.574	35.3885
360	10:16:00	14.4683	21.4613	35.9296
361	10:16:00	12.9289	16.1639	29.0928
362	10:17:00	15.8072	18.374	34.1813
363	10:17:00	16.8072	21.5565	38.3637
364	10:17:00	16.6582	19.2707	35.9289
365	10:18:00	12.2888	17.242	29.5308
366	10:19:00	13.6401	20.2877	33.9279
367	10:19:00	12.4737	16.3666	28.8403
368	10:20:00	17.4552	21.198	38.6532
369	10:20:00	12.6283	16.3523	28.9806
370	10:21:00	16.0665	20.3868	36.4533
371	10:21:00	13.9507	17.4623	31.413
372	10:21:00	13.4878	20.6809	34.1686
373	10:23:00	14.9483	18.7458	33.694
374	10:23:00	14.4264	19.2226	33.649
375	10:24:00	13.1882	19.279	32.4672
376	10:24:00	13.9901	19.1468	33.1368
377	10:24:00	15.2922	20.9413	36.2334
378	10:25:00	12.3545	21.8385	34.193
379	10:25:00	14.9897	19.8838	34.8734
380	10:27:00	14.435	21.7989	36.234
381	10:27:00	12.5953	18.112	30.7073
382	10:27:00	17.9811	19.3614	37.3425
383	10:28:00	13.1541	16.954	30.1082
384	10:29:00	17.8517	17.4327	35.2843
385	10:29:00	17.484	17.3911	34.8751
386	10:29:00	15.2861	18.8377	34.1238
387	10:30:00	17.1665	21.0172	38.1837
388	10:31:00	12.5138	20.4653	32.9792
389	10:32:00	17.9599	20.53	38.4899
390	10:32:00	16.7942	21.0044	37.7986
391	10:33:00	14.8617	20.8896	35.7513
392	10:33:00	15.6869	16.3681	32.055
393	10:33:00	16.9105	20.3518	37.2623
394	10:34:00	14.7956	16.6792	31.4747
395	10:35:00	17.5135	19.253	36.7664
396	10:36:00	14.1199	20.6887	34.8086
397	10:36:00	13.3797	16.4351	29.8148
398	10:37:00	17.282	21.4617	38.7437
399	10:37:00	12.7738	19.3042	32.0781
400	10:39:00	12.9731	20.8508	33.8238
401	10:39:00	12.5387	16.4651	29.0038
402	10:39:00	15.786	21.4283	37.2143
403	10:40:00	13.9077	20.4179	34.3256
404	10:40:00	17.8647	16.9183	34.783
405	10:41:00	14.2933	16.69	30.9832
406	10:41:00	17.3089	17.5132	34.8222
407	10:41:00	12.7572	17.7559	30.513
408	10:42:00	17.7279	20.5128	38.2407
409	10:43:00	17.464	17.921	35.3851
410	10:44:00	17.5274	17.2578	34.7852
411	10:45:00	12.8749	21.7671	34.642
412	10:45:00	15.1623	18.0688	33.2311
413	10:45:00	13.4812	16.5129	29.9941
414	10:47:00	17.4626	17.6209	35.0835
415	10:48:00	16.2612	20.5076	36.7688
416	10:48:00	15.9709	21.6189	37.5899
417	10:48:00	12.5257	20.7616	33.2873
418	10:48:00	14.8049	19.5337	34.3386
419	10:49:00	14.1451	20.7263	34.8714
420	10:49:00	12.5656	21.2919	33.8575
421	10:49:00	16.0592	20.1585	36.2177
422	10:51:00	12.0756	21.8889	33.9645
423	10:51:00	17.247	18.6458	35.8928
424	10:52:00	16.9345	16.7143	33.6488
425	10:53:00	14.676	17.936	32.612
426	10:53:00	14.8181	17.6507	32.4688
427	10:54:00	13.9565	18.3843	32.3408
428	10:55:00	15.8517	19.5013	35.353
429	10:55:00	15.2196	18.3464	33.566
430	10:56:00	14.001	17.774	31.775
431	10:56:00	17.8689	20.9473	38.8162
432	10:57:00	12.0242	18.0245	30.0486
433	10:57:00	14.0957	19.105	33.2007
434	10:57:00	15.8281	17.6189	33.447
435	10:59:00	15.1112	17.7348	32.846
436	10:59:00	17.8575	18.6458	36.5033
437	11:00:00	16.7239	20.4421	37.166
438	11:00:00	17.1335	21.5484	38.682
439	11:00:00	14.9021	19.4956	34.3977
440	11:01:00	15.5306	16.6023	32.1328
441	11:01:00	14.0624	17.1955	31.2579
442	11:02:00	13.5572	16.3988	29.956
443	11:03:00	13.7782	16.6685	30.4467
444	11:03:00	14.0668	16.7321	30.7989
445	11:04:00	16.1451	21.3857	37.5307
446	11:04:00	16.6843	21.5082	38.1925
447	11:05:00	16.9242	16.0493	32.9735
448	11:05:00	13.089	17.2268	30.3158
449	11:06:00	17.5673	21.7059	39.2732
450	11:07:00	17.3368	21.9888	39.3256
451	11:08:00	17.0498	19.7164	36.7663
452	11:09:00	15.9451	16.5991	32.5443
453	11:09:00	12.8592	17.3717	30.2308
454	11:09:00	15.2044	20.9365	36.1409
455	11:09:00	14.2433	19.1588	33.4021
456	11:11:00	15.8922	17.0523	32.9445
457	11:11:00	14.6822	20.76	35.4422
458	11:12:00	16.0054	17.2585	33.2639
459	11:12:00	13.2455	20.5397	33.7852
460	11:12:00	14.0265	18.4407	32.4672
461	11:13:00	12.7883	16.2798	29.0681
462	11:13:00	14.3577	18.8126	33.1703
463	11:15:00	15.5785	18.0331	33.6116
464	11:15:00	16.6492	18.0058	34.655
465	11:16:00	12.6773	21.9121	34.5894
466	11:16:00	13.5579	17.5379	31.0959
467	11:17:00	14.9669	21.1745	36.1415
468	11:17:00	16.749	16.0793	32.8283
469	11:17:00	13.8921	18.8529	32.745
470	11:18:00	16.4447	18.2746	34.7193
471	11:19:00	13.4898	17.1576	30.6474
472	11:19:00	15.2978	18.9362	34.234
473	11:20:00	12.8875	21.7017	34.5893
474	11:20:00	14.5438	17.9507	32.4945
475	11:21:00	12.9018	16.022	28.9238
476	11:21:00	15.04	20.9898	36.0298
477	11:21:00	16.4106	18.6278	35.0384
478	11:23:00	17.6753	20.8292	38.5045
479	11:23:00	16.5575	17.6608	34.2183
480	11:23:00	12.4653	17.5123	29.9776
481	11:24:00	12.3305	17.9578	30.2883
482	11:24:00	13.2149	16.5012	29.7161
483	11:25:00	14.3799	18.5927	32.9726
484	11:25:00	16.6538	18.0723	34.726
485	11:27:00	15.8556	20.6149	36.4705
486	11:27:00	17.1936	18.3125	35.5061
487	11:28:00	16.311	17.4319	33.7429
488	11:28:00	12.6784	21.872	34.5504
489	11:29:00	12.0732	16.8542	28.9275
490	11:29:00	16.4252	16.9108	33.336
491	11:29:00	16.6767	16.9961	33.6728
492	11:30:00	12.2554	21.1762	33.4316
493	11:30:00	14.7534	18.7274	33.4809
494	11:31:00	17.8497	18.602	36.4517
495	11:32:00	14.9104	17.9875	32.8979
496	11:33:00	13.3257	18.0188	31.3445
497	11:33:00	14.3495	16.7141	31.0636
498	11:33:00	16.2775	17.2029	33.4803
499	11:35:00	17.0681	20.1856	37.2537
500	11:36:00	17.2593	18.3728	35.6321
501	11:36:00	17.1374	21.9615	39.0989
502	11:36:00	12.7242	21.0766	33.8008
503	11:37:00	17.5746	20.0894	37.6641
504	11:37:00	15.3674	18.9732	34.3406
505	11:37:00	14.4273	16.5638	30.9911
506	11:39:00	14.5233	20.0396	34.5629
507	11:39:00	17.6363	20.9478	38.5842
508	11:39:00	15.4119	16.9798	32.3917
509	11:40:00	17.7891	21.3254	39.1145
510	11:41:00	17.4018	19.8276	37.2293
511	11:41:00	13.7615	20.1112	33.8727
512	11:42:00	13.7963	21.6684	35.4647
513	11:43:00	17.2253	19.4388	36.6641
514	11:44:00	14.7106	16.8072	31.5177
515	11:44:00	12.8225	19.6476	32.4701
516	11:44:00	14.1303	20.3341	34.4644
517	11:45:00	16.2313	17.5202	33.7515
518	11:45:00	15.9937	16.6204	32.614
519	11:45:00	13.0979	19.1559	32.2539
520	11:47:00	15.8499	21.6001	37.45
521	11:48:00	12.6804	18.4374	31.1178
522	11:48:00	12.0828	17.4523	29.535
523	11:49:00	13.7337	18.7181	32.4518
524	11:49:00	13.587	20.3146	33.9017
525	11:49:00	13.4698	19.3681	32.838
526	11:51:00	12.9115	19.6047	32.5163
527	11:51:00	16.059	20.9231	36.9821
528	11:51:00	14.9699	19.2251	34.195
529	11:52:00	17.866	19.5262	37.3921
530	11:52:00	17.2265	18.0681	35.2946
531	11:53:00	13.1957	17.9042	31.0999
532	11:53:00	15.5463	17.6174	33.1637
533	11:54:00	15.4863	18.9933	34.4796
534	11:55:00	16.3917	21.7757	38.1674
535	11:56:00	15.3978	18.3253	33.7231
536	11:57:00	16.5141	18.1089	34.6229
537	11:57:00	17.8568	17.0941	34.9509
538	11:57:00	17.4701	20.2295	37.6996
539	11:58:00	17.5589	16.2538	33.8127
540	11:59:00	17.9495	21.7781	39.7275
541	11:59:00	13.4792	21.7512	35.2303
542	12:00:00	13.7674	19.1847	32.9521
543	12:00:00	16.3253	16.8568	33.182
544	12:00:00	13.2166	20.8248	34.0414
545	12:00:00	15.3484	18.2576	33.6059
546	12:01:00	14.0323	18.0796	32.1119
547	12:01:00	13.2521	20.861	34.1132
548	12:03:00	13.2514	18.9441	32.1954
549	12:03:00	12.857	16.9073	29.7643
550	12:04:00	16.4928	20.9006	37.3934
551	12:05:00	15.4397	16.7094	32.1491
552	12:05:00	12.3999	16.6017	29.0016
553	12:05:00	15.023	19.9149	34.9379
554	12:06:00	14.9215	19.166	34.0875
555	12:07:00	12.0881	20.3573	32.4454
556	12:08:00	14.5068	21.4007	35.9075
557	12:08:00	14.9803	21.0689	36.0492
558	12:09:00	12.9161	20.7208	33.6369
559	12:09:00	16.4069	19.6399	36.0468
560	12:09:00	12.9342	20.7237	33.6579
561	12:11:00	14.6672	16.551	31.2182
562	12:11:00	13.5823	21.0257	34.6079
563	12:12:00	13.3179	19.1543	32.4721
564	12:12:00	13.2049	18.8422	32.0471
565	12:12:00	17.6534	20.3626	38.016
566	12:13:00	14.8042	20.6314	35.4356
567	12:13:00	16.389	18.5877	34.9767
568	12:15:00	15.9503	21.677	37.6272
569	12:15:00	15.0389	20.7922	35.8311
570	12:16:00	13.2955	21.5221	34.8176
571	12:16:00	14.4348	18.4359	32.8708
572	12:17:00	12.857	17.3971	30.2541
573	12:17:00	16.3672	21.3653	37.7325
574	12:17:00	17.6136	16.0189	33.6325
575	12:18:00	17.2247	18.0421	35.2668
576	12:19:00	15.298	16.0494	31.3475
577	12:19:00	12.4849	18.711	31.1958
578	12:19:00	13.3259	20.9297	34.2556
579	12:20:00	16.7309	21.9006	38.6314
580	12:21:00	12.3309	16.4001	28.731
581	12:21:00	12.2908	18.7837	31.0744
582	12:21:00	12.5167	20.6311	33.1478
583	12:23:00	13.3592	19.1583	32.5175
584	12:23:00	15.7596	17.1791	32.9387
585	12:24:00	16.3075	21.8802	38.1877
586	12:24:00	16.8213	21.772	38.5933
587	12:24:00	13.5989	18.253	31.8519
588	12:25:00	16.9381	18.916	35.8542
589	12:25:00	15.0144	17.8837	32.898
590	12:26:00	14.1737	17.2873	31.461
591	12:27:00	16.5238	17.626	34.1498
592	12:27:00	13.0097	19.5513	32.5609
593	12:28:00	12.8819	18.1787	31.0605
594	12:29:00	12.4594	20.4053	32.8647
595	12:29:00	15.5903	18.4469	34.0372
596	12:29:00	17.2685	16.0134	33.2818
597	12:30:00	16.0403	21.67	37.7104
598	12:31:00	14.2557	20.3403	34.596
599	12:32:00	15.1645	20.2864	35.451
600	12:32:00	13.3257	20.9486	34.2743
601	12:33:00	14.524	19.3449	33.8689
602	12:33:00	13.8489	20.3558	34.2047
603	12:33:00	16.217	21.6772	37.8942
604	12:33:00	13.7771	16.7885	30.5656
605	12:35:00	17.0268	18.8161	35.8428
606	12:36:00	16.7193	21.8867	38.606
607	12:36:00	12.6233	20.4981	33.1214
608	12:37:00	15.0493	18.3484	33.3977
609	12:37:00	13.1067	19.2823	32.389
610	12:39:00	12.6749	19.4057	32.0806
611	12:39:00	12.5078	18.121	30.6287
612	12:39:00	15.1206	16.1372	31.2577
613	12:40:00	16.7785	20.3443	37.1228
614	12:40:00	16.829	19.7272	36.5562
615	12:40:00	12.067	16.2556	28.3226
616	12:41:00	17.7978	19.5719	37.3698
617	12:41:00	12.4276	19.1138	31.5414
618	12:42:00	13.6	18.4281	32.0281
619	12:43:00	14.3123	16.4321	30.7445
620	12:44:00	16.2418	20.2802	36.522
621	12:45:00	16.9898	19.0543	36.0441
622	12:45:00	13.9315	19.0794	33.0108
623	12:45:00	14.1669	17.0567	31.2237
624	12:47:00	17.4241	16.6819	34.106
625	12:47:00	13.3259	16.9866	30.3125
626	12:48:00	12.9106	21.974	34.8846
627	12:48:00	12.3562	17.9809	30.337
628	12:48:00	16.2064	16.0348	32.2412
629	12:49:00	16.7369	21.7041	38.441
630	12:49:00	15.9786	20.0369	36.0155
631	12:49:00	15.5289	21.5182	37.0472
632	12:51:00	16.7281	17.132	33.8601
633	12:51:00	17.5499	16.6266	34.1765
634	12:52:00	16.9171	18.6079	35.5249
635	12:53:00	13.0452	21.848	34.8932
636	12:53:00	15.7891	21.84	37.6291
637	12:54:00	13.7192	21.939	35.6583
638	12:54:00	17.8006	20.7812	38.5818
639	12:55:00	13.8723	19.7441	33.6164
640	12:56:00	15.9178	18.6639	34.5817
641	12:56:00	14.3739	18.6432	33.0171
642	12:57:00	16.1006	18.9933	35.0939
643	12:57:00	14.0204	18.5652	32.5857
644	12:57:00	12.809	16.5281	29.3371
645	12:59:00	12.2527	21.9711	34.2238
646	12:59:00	13.1298	18.5421	31.6719
647	13:00:00	13.9609	20.443	34.4039
648	13:00:00	12.8205	17.9575	30.778
649	13:00:00	15.9655	18.5842	34.5497
650	13:01:00	17.0134	19.7294	36.7428
651	13:01:00	16.4624	20.6093	37.0717
652	13:01:00	13.2162	21.8502	35.0664
653	13:01:00	14.0115	19.0098	33.0213
654	13:02:00	16.3747	20.3095	36.6842
655	13:03:00	16.2815	18.7948	35.0763
656	13:03:00	12.8427	17.0274	29.8701
657	13:03:00	15.5027	17.7403	33.243
658	13:04:00	17.9253	18.9364	36.8617
659	13:04:00	14.1466	21.6428	35.7894
660	13:05:00	15.927	20.7477	36.6747
661	13:05:00	15.5194	16.4409	31.9603
662	13:05:00	16.142	21.293	37.435
663	13:06:00	12.4735	19.0678	31.5414
664	13:06:00	12.6819	21.3734	34.0553
665	13:07:00	12.0416	16.6997	28.7412
666	13:07:00	12.2236	17.5916	29.8152
667	13:08:00	13.2474	16.5065	29.7538
668	13:08:00	13.41	17.377	30.787
669	13:08:00	12.3931	17.7564	30.1495
670	13:09:00	16.5113	17.134	33.6453
671	13:09:00	17.5104	21.9868	39.4972
672	13:09:00	17.7878	17.8767	35.6645
673	13:09:00	12.1329	21.6528	33.7858
674	13:10:00	13.561	18.6159	32.1769
675	13:11:00	16.8931	21.9628	38.8559
676	13:11:00	14.023	16.8826	30.9056
677	13:11:00	16.3348	21.2342	37.569
678	13:12:00	16.0577	19.8666	35.9243
679	13:12:00	12.6262	18.8483	31.4745
680	13:12:00	15.5714	16.4505	32.0219
681	13:13:00	14.1895	21.4474	35.6368
682	13:13:00	12.7537	17.7086	30.4623
683	13:13:00	16.4705	20.1859	36.6564
684	13:14:00	14.0974	20.9204	35.0177
685	13:15:00	12.8718	21.3674	34.2391
686	13:15:00	14.6258	17.6271	32.2529
687	13:15:00	14.9994	16.3904	31.3898
688	13:15:00	12.3688	17.4369	29.8057
689	13:16:00	17.6032	19.3923	36.9955
690	13:16:00	16.4306	21.9344	38.365
691	13:17:00	13.6795	17.0055	30.685
692	13:17:00	15.7752	20.931	36.7062
693	13:17:00	15.8525	17.0445	32.8969
694	13:17:00	17.8531	16.1174	33.9705
695	13:18:00	16.178	20.4078	36.5859
696	13:18:00	14.1501	18.756	32.9061
697	13:19:00	14.6123	17.8133	32.4256
698	13:19:00	17.4307	18.0589	35.4896
699	13:19:00	13.3384	16.8985	30.2369
700	13:20:00	12.5946	19.1632	31.7578
701	13:20:00	14.6851	20.4796	35.1648
702	13:21:00	15.4429	17.8137	33.2566
703	13:21:00	17.2632	20.1198	37.383
704	13:21:00	16.9804	20.8045	37.7849
705	13:21:00	12.9192	21.3573	34.2765
706	13:22:00	16.9524	16.6343	33.5867
707	13:22:00	16.9378	16.7312	33.6689
708	13:23:00	14.8261	17.4486	32.2747
709	13:23:00	12.332	18.8908	31.2228
710	13:23:00	17.1881	16.928	34.1161
711	13:24:00	16.8365	21.2877	38.1242
712	13:24:00	13.2316	17.1031	30.3347
713	13:24:00	17.0568	17.0459	34.1027
714	13:25:00	14.452	21.8361	36.2882
715	13:25:00	16.9453	18.2515	35.1968
716	13:25:00	12.5583	21.7228	34.2811
717	13:26:00	16.0511	20.9304	36.9816
718	13:27:00	14.745	16.1203	30.8653
719	13:27:00	17.6406	20.0815	37.7221
720	13:27:00	13.5431	18.6967	32.2398
721	13:28:00	16.5056	21.0826	37.5882
722	13:28:00	13.2913	17.0478	30.3391
723	13:29:00	15.8609	17.3309	33.1917
724	13:29:00	14.5337	20.3007	34.8344
725	13:29:00	16.8881	19.8655	36.7536
726	13:29:00	13.156	16.9575	30.1135
727	13:29:00	16.0087	19.6974	35.706
728	13:30:00	12.5321	16.301	28.8332
729	13:30:00	16.5622	18.4048	34.967
730	13:31:00	12.137	20.1986	32.3355
731	13:31:00	16.0211	17.9571	33.9782
732	13:32:00	12.7348	19.8992	32.634
733	13:32:00	17.9187	17.5059	35.4246
734	13:33:00	12.1238	20.1264	32.2502
735	13:33:00	16.0446	17.7251	33.7696
736	13:33:00	12.2554	18.2025	30.4579
737	13:33:00	15.9546	16.9903	32.9449
738	13:34:00	12.1082	16.8471	28.9553
739	13:35:00	16.1539	16.9758	33.1297
740	13:35:00	16.7202	19.4108	36.131
741	13:36:00	15.2405	18.8856	34.1262
742	13:36:00	15.0342	17.3927	32.4269
743	13:36:00	14.5513	18.2644	32.8156
744	13:36:00	13.42	19.9052	33.3252
745	13:36:00	15.211	18.9111	34.1221
746	13:37:00	15.6758	17.0194	32.6952
747	13:37:00	14.6831	19.5831	34.2662
748	13:37:00	13.7103	17.4266	31.1369
749	13:38:00	15.7166	21.6915	37.4081
750	13:39:00	17.7297	17.3135	35.0432
751	13:39:00	16.7124	20.7933	37.5057
752	13:39:00	16.3434	19.5311	35.8745
753	13:39:00	13.7762	16.1388	29.915
754	13:40:00	17.31	19.7939	37.1039
755	13:40:00	13.7837	19.5677	33.3514
756	13:41:00	16.423	17.5108	33.9339
757	13:41:00	13.4653	18.4425	31.9078
758	13:41:00	13.0329	20.6975	33.7305
759	13:42:00	16.5199	21.7841	38.304
760	13:42:00	13.6658	18.9671	32.6329
761	13:43:00	13.8787	17.0983	30.977
762	13:43:00	15.8796	17.6368	33.5164
763	13:43:00	12.1853	16.3027	28.488
764	13:44:00	12.6603	19.2229	31.8832
765	13:44:00	15.1046	17.4211	32.5258
766	13:44:00	17.0209	17.8157	34.8366
767	13:45:00	13.9554	17.0714	31.0268
768	13:45:00	16.8098	16.7636	33.5734
769	13:45:00	13.1485	19.9735	33.122
770	13:45:00	12.7995	16.4898	29.2893
771	13:46:00	16.7287	20.489	37.2176
772	13:47:00	14.6441	18.8917	33.5358
773	13:47:00	17.7435	16.3512	34.0947
774	13:48:00	15.0468	19.3632	34.41
775	13:48:00	14.9193	16.9694	31.8887
776	13:48:00	14.1924	16.7839	30.9763
777	13:49:00	15.9838	16.7612	32.745
778	13:49:00	13.9304	17.6039	31.5342
779	13:49:00	12.6684	18.645	31.3134
780	13:49:00	16.1013	20.1392	36.2405
781	13:50:00	17.7231	18.8291	36.5522
782	13:50:00	13.5149	19.1693	32.6842
783	13:51:00	13.9097	20.1385	34.0482
784	13:51:00	17.1853	16.6017	33.787
785	13:51:00	15.6681	16.0762	31.7443
786	13:52:00	17.2262	21.1267	38.3529
787	13:52:00	12.729	16.3519	29.0809
788	13:52:00	13.1005	18.1528	31.2533
789	13:53:00	14.1113	21.5018	35.613
790	13:53:00	17.4034	20.6587	38.0621
791	13:53:00	13.4534	18.2023	31.6556
792	13:54:00	13.8254	17.6498	31.4753
793	13:54:00	13.2375	18.7062	31.9437
794	13:55:00	16.1321	21.4382	37.5703
795	13:55:00	16.9092	16.2437	33.1529
796	13:56:00	16.6384	17.7101	34.3485
797	13:56:00	12.9423	19.998	32.9403
798	13:57:00	17.5378	19.0629	36.6007
799	13:57:00	14.2847	19.1156	33.4003
800	13:57:00	16.2775	21.1187	37.3962
801	13:57:00	13.0985	17.9157	31.0142
802	13:57:00	12.7346	18.236	30.9706
803	13:58:00	15.0365	20.7503	35.7868
804	13:59:00	14.9741	18.9518	33.9258
805	13:59:00	14.2109	21.6076	35.8185
806	13:59:00	17.6142	17.3801	34.9943
807	14:00:00	12.2756	17.2814	29.557
808	14:00:00	16.0427	21.6043	37.647
809	14:00:00	13.3942	18.5017	31.8959
810	14:00:00	16.6589	19.3722	36.0311
811	14:00:00	14.0719	17.5889	31.6608
812	14:01:00	17.7173	18.9045	36.6218
813	14:01:00	17.6135	16.7101	34.3236
814	14:01:00	16.9735	16.0873	33.0608
815	14:01:00	14.1147	18.4174	32.5322
816	14:02:00	14.9215	16.5078	31.4293
817	14:03:00	15.1222	20.5976	35.7198
818	14:03:00	17.7169	17.4387	35.1556
819	14:03:00	12.1648	20.0074	32.1722
820	14:04:00	13.6615	16.7551	30.4167
821	14:04:00	17.0401	16.9566	33.9967
822	14:04:00	15.1241	18.6007	33.7248
823	14:05:00	17.7383	17.1741	34.9124
824	14:05:00	17.7241	19.183	36.9071
825	14:05:00	14.0014	16.2276	30.229
826	14:06:00	16.3064	18.1036	34.41
827	14:06:00	15.4575	17.7754	33.2329
828	14:07:00	16.3732	16.8742	33.2474
829	14:07:00	13.8177	16.197	30.0148
830	14:08:00	14.0155	16.4863	30.5018
831	14:08:00	17.5083	17.5015	35.0099
832	14:08:00	16.7303	21.835	38.5653
833	14:09:00	17.0892	16.6134	33.7026
834	14:09:00	15.5599	18.1964	33.7563
835	14:09:00	13.6394	18.9276	32.567
836	14:09:00	17.5245	17.5883	35.1128
837	14:10:00	12.7015	18.1614	30.8629
838	14:11:00	12.0617	20.4216	32.4833
839	14:11:00	16.1433	17.7659	33.9092
840	14:11:00	15.9019	16.1681	32.07
841	14:11:00	12.1489	20.2262	32.3751
842	14:12:00	17.2416	17.5445	34.7861
843	14:12:00	16.2531	20.2544	36.5075
844	14:12:00	15.9814	21.7048	37.6862
845	14:13:00	12.6173	16.889	29.5063
846	14:13:00	13.9152	16.9053	30.8205
847	14:13:00	13.3975	20.6181	34.0156
848	14:14:00	16.8431	17.7859	34.629
849	14:15:00	15.7673	17.5925	33.3598
850	14:15:00	15.3971	16.5596	31.9567
851	14:15:00	17.7473	20.5454	38.2927
852	14:16:00	14.639	20.7845	35.4235
853	14:16:00	16.1539	19.9083	36.0622
854	14:16:00	13.9895	18.7205	32.71
855	14:17:00	13.4913	19.6097	33.1009
856	14:17:00	14.5112	16.3377	30.8488
857	14:17:00	14.2204	20.8501	35.0705
858	14:18:00	17.7519	17.5722	35.3241
859	14:18:00	17.2829	16.5812	33.8641
860	14:18:00	15.007	19.1656	34.1727
861	14:19:00	15.8047	18.1662	33.9709
862	14:19:00	13.733	17.1424	30.8754
863	14:19:00	15.2896	16.5607	31.8503
864	14:20:00	14.6774	19.4181	34.0956
865	14:20:00	13.0924	16.0504	29.1428
866	14:21:00	16.8583	17.9192	34.7775
867	14:21:00	15.287	17.8758	33.1628
868	14:21:00	15.5465	19.7364	35.2829
869	14:21:00	16.9608	16.7079	33.6688
870	14:22:00	12.6528	21.903	34.5557
871	14:23:00	15.2326	21.6766	36.9093
872	14:23:00	13.1388	16.2155	29.3543
873	14:23:00	15.6419	18.2149	33.8568
874	14:24:00	12.9959	18.7787	31.7747
875	14:24:00	16.758	20.168	36.9259
876	14:24:00	13.7548	19.4593	33.2141
877	14:24:00	13.6524	18.1074	31.7598
878	14:25:00	15.0878	20.8982	35.986
879	14:25:00	17.0154	18.4156	35.431
880	14:25:00	14.6778	16.9099	31.5877
881	14:25:00	13.9188	19.1393	33.0581
882	14:26:00	16.8191	19.7562	36.5753
883	14:27:00	17.3194	21.6645	38.9839
884	14:27:00	12.0027	20.6446	32.6474
885	14:27:00	13.0417	18.6454	31.6871
886	14:28:00	16.7316	21.6519	38.3835
887	14:28:00	12.0165	19.1057	31.1222
888	14:29:00	13.7742	17.8221	31.5963
889	14:29:00	16.6327	19.9477	36.5804
890	14:29:00	13.7544	17.2206	30.975
891	14:29:00	14.0256	16.0313	30.0569
892	14:30:00	15.1195	21.9725	37.092
893	14:30:00	12.6641	17.2409	29.9051
894	14:31:00	12.9068	18.5249	31.4317
895	14:31:00	14.4799	19.3121	33.792
896	14:32:00	15.066	18.311	33.3771
897	14:32:00	17.7684	16.3981	34.1664
898	14:32:00	16.1513	18.3907	34.542
899	14:32:00	16.9162	16.1372	33.0533
900	14:33:00	13.7289	19.2685	32.9975
901	14:33:00	14.4215	19.1297	33.5512
902	14:33:00	16.5884	17.6773	34.2657
903	14:33:00	13.4418	18.9543	32.3961
904	14:34:00	15.5595	17.4235	32.983
905	14:35:00	13.9545	20.9369	34.8914
906	14:35:00	17.1782	17.1697	34.3479
907	14:36:00	13.3202	18.5443	31.8646
908	14:36:00	13.3356	16.0251	29.3607
909	14:36:00	15.3236	16.2943	31.6179
910	14:37:00	14.1761	17.778	31.9541
911	14:37:00	15.4126	20.1727	35.5854
912	14:37:00	14.591	20.2919	34.883
913	14:38:00	16.5807	19.5027	36.0834
914	14:39:00	14.4725	21.7332	36.2058
915	14:39:00	16.9118	16.7509	33.6627
916	14:39:00	13.1607	19.6765	32.8372
917	14:39:00	16.9806	16.644	33.6246
918	14:39:00	15.0197	18.4669	33.4866
919	14:40:00	15.806	19.9471	35.7531
920	14:40:00	15.5383	18.2823	33.8206
921	14:40:00	16.6631	19.0825	35.7456
922	14:41:00	13.5389	19.8627	33.4016
923	14:41:00	15.5132	21.1844	36.6976
924	14:41:00	12.7277	17.6207	30.3484
925	14:42:00	17.8453	19.9442	37.7895
926	14:42:00	14.6905	20.565	35.2554
927	14:43:00	13.1175	21.4626	34.5801
928	14:43:00	13.2798	20.8942	34.174
929	14:44:00	16.4637	18.0153	34.479
930	14:44:00	16.8971	20.0338	36.9309
931	14:45:00	15.6514	19.9422	35.5936
932	14:45:00	16.1987	16.9948	33.1936
933	14:45:00	12.2045	18.4962	30.7007
934	14:45:00	16.0061	18.0353	34.0414
935	14:46:00	17.8563	16.2272	34.0835
936	14:46:00	15.4075	19.407	34.8145
937	14:47:00	13.856	19.0472	32.9032
938	14:47:00	16.9804	18.2506	35.2311
939	14:48:00	15.8618	18.285	34.1469
940	14:48:00	16.46	16.1965	32.6565
941	14:48:00	13.9234	16.5665	30.4899
942	14:48:00	17.8032	17.6949	35.498
943	14:49:00	14.2222	20.94	35.1622
944	14:49:00	13.186	20.2806	33.4666
945	14:49:00	17.4433	19.1354	36.5788
946	14:49:00	16.7849	16.6325	33.4173
947	14:50:00	16.7428	18.8785	35.6213
948	14:51:00	12.958	16.1589	29.117
949	14:51:00	14.9349	20.5677	35.5026
950	14:51:00	13.4609	20.6748	34.1357
951	14:52:00	12.5383	19.1059	31.6443
952	14:52:00	16.2658	16.302	32.5677
953	14:53:00	14.4248	18.0042	32.4289
954	14:53:00	12.2666	21.7499	34.0165
955	14:53:00	13.7608	20.7856	34.5464
956	14:53:00	15.2863	17.3735	32.6598
957	14:54:00	16.4838	17.9864	34.4702
958	14:54:00	17.1756	19.6307	36.8064
959	14:55:00	12.4288	17.4057	29.8346
960	14:55:00	13.141	21.4851	34.6261
961	14:56:00	17.2134	21.4487	38.662
962	14:56:00	14.4918	16.7094	31.2011
963	14:56:00	14.8049	19.2079	34.0128
964	14:57:00	14.5194	20.6629	35.1823
965	14:57:00	13.1181	17.0646	30.1827
966	14:57:00	15.9819	17.7048	33.6867
967	14:57:00	14.7485	18.8119	33.5604
968	14:58:00	13.364	19.7181	33.0821
969	14:59:00	14.8031	21.3893	36.1924
970	14:59:00	15.5333	20.9914	36.5247
971	14:59:00	16.4913	17.9798	34.4711

## Sheet: Sheet2
Number	Arrival time	X1	X2	X3
1	08:00:00	25.7468	16.2637	42.0105			X1	X2	X3
2	08:00:00	21.2086	18.8974	40.106		MEAN	23	18	41
3	08:00:00	20.47	18.6858	39.1558
4	08:00:00	26.3794	17.6801	44.0595
5	08:01:00	23.6608	19.3356	42.9963
6	08:01:00	24.5212	19.3039	43.8251
7	08:01:00	22.6344	16.0458	38.6802
8	08:01:00	21.7852	19.525	41.3103
9	08:02:00	21.1375	19.0333	40.1708
10	08:02:00	24.8342	19.4903	44.3245
11	08:03:00	19.9807	16.7176	36.6983
12	08:03:00	25.3427	16.6054	41.9481
13	08:04:00	20.3145	18.1375	38.452
14	08:04:00	23.8327	16.2422	40.0749
15	08:04:00	19.1611	16.9637	36.1248
16	08:05:00	25.9763	18.2761	44.2524
17	08:05:00	23.7814	16.1567	39.9381
18	08:05:00	21.6588	18.3167	39.9755
19	08:05:00	24.0194	18.6628	42.6822
20	08:05:00	19.3447	16.4494	35.7941
21	08:06:00	26.9866	18.7075	45.6941
22	08:06:00	24.6891	18.8047	43.4938
23	08:07:00	25.2575	18.7246	43.9821
24	08:07:00	23.8468	17.8519	41.6987
25	08:07:00	23.223	19.2444	42.4674
26	08:08:00	23.5792	18.4373	42.0166
27	08:08:00	23.3029	17.6677	40.9705
28	08:09:00	21.0154	18.7888	39.8042
29	08:09:00	19.4422	17.2681	36.7103
30	08:09:00	26.8235	19.4642	46.2877
31	08:10:00	20.6307	16.4877	37.1184
32	08:10:00	19.5549	19.0405	38.5954
33	08:11:00	25.145	19.1349	44.2798
34	08:11:00	23.079	19.7256	42.8046
35	08:11:00	19.7874	16.9394	36.7267
36	08:11:00	22.2672	17.5175	39.7847
37	08:12:00	20.6014	17.5911	38.1925
38	08:12:00	21.5081	18.5457	40.0539
39	08:12:00	19.3687	18.3564	37.7251
40	08:13:00	23.1193	18.2982	41.4174
41	08:13:00	26.6492	16.1619	42.811
42	08:13:00	19.384	16.0712	35.4552
43	08:14:00	20.2	18.1369	38.3369
44	08:14:00	21.7008	17.6741	39.3749
45	08:14:00	26.3186	18.5135	44.8321
46	08:14:00	22.2127	17.6795	39.8922
47	08:15:00	25.9707	17.0177	42.9884
48	08:15:00	22.3238	16.8282	39.152
49	08:15:00	20.5372	16.9195	37.4566
50	08:16:00	21.6207	17.0833	38.704
51	08:16:00	26.5696	16.2616	42.8312
52	08:16:00	21.011	18.7708	39.7819
53	08:17:00	24.1628	19.9526	44.1154
54	08:17:00	24.2589	17.7542	42.0132
55	08:17:00	20.377	19.8848	40.2618
56	08:17:00	19.6265	18.1584	37.7849
57	08:17:00	20.5921	17.5274	38.1195
58	08:17:00	20.9703	18.293	39.2633
59	08:18:00	23.757	17.0475	40.8045
60	08:18:00	22.3951	18.6206	41.0157
61	08:19:00	25.2014	19.4217	44.6231
62	08:19:00	21.4766	17.3695	38.8462
63	08:19:00	20.0032	17.7354	37.7386
64	08:20:00	22.0645	18.2192	40.2837
65	08:20:00	19.8604	17.3969	37.2573
66	08:20:00	19.8264	19.8574	39.6839
67	08:21:00	19.9886	16.8523	36.8409
68	08:21:00	26.9568	17.6659	44.6227
69	08:21:00	20.7794	19.0466	39.826
70	08:21:00	23.8622	19.7902	43.6524
71	08:22:00	26.7688	19.8546	46.6234
72	08:22:00	24.1598	19.9222	44.0821
73	08:22:00	25.9314	19.4963	45.4277
74	08:22:00	21.9508	17.7617	39.7124
75	08:22:00	20.3858	17.0479	37.4337
76	08:23:00	26.1123	19.8071	45.9194
77	08:23:00	24.3022	19.0798	43.382
78	08:23:00	20.2315	16.3978	36.6293
79	08:24:00	19.1294	19.6739	38.8033
80	08:24:00	23.8258	16.2382	40.064
81	08:24:00	21.2203	17.1167	38.337
82	08:25:00	23.629	19.5231	43.1521
83	08:25:00	21.4967	16.9108	38.4075
84	08:25:00	25.9992	17.7299	43.7291
85	08:25:00	22.0147	17.9173	39.932
86	08:26:00	21.8797	18.6462	40.5259
87	08:26:00	21.1085	18.9127	40.0211
88	08:26:00	23.2743	17.775	41.0493
89	08:27:00	24.2487	19.1378	43.3865
90	08:27:00	21.8282	16.3936	38.2218
91	08:27:00	26.8274	17.0132	43.8406
92	08:28:00	24.8803	18.7337	43.614
93	08:28:00	24.7851	18.6137	43.3988
94	08:28:00	19.2346	18.5116	37.7462
95	08:29:00	24.328	18.2183	42.5464
96	08:29:00	22.9208	16.8557	39.7765
97	08:29:00	19.9258	17.793	37.7188
98	08:29:00	23.3517	16.0632	39.4149
99	08:29:00	19.3728	17.1131	36.4859
100	08:30:00	23.5504	19.06	42.6105
101	08:30:00	20.8841	17.8979	38.782
102	08:30:00	19.5142	17.448	36.9622
103	08:31:00	19.0391	18.3072	37.3463
104	08:31:00	24.2917	16.097	40.3887
105	08:32:00	22.83	18.9356	41.7656
106	08:32:00	22.9965	19.8634	42.8599
107	08:33:00	19.1494	16.5451	35.6945
108	08:33:00	20.7435	18.7202	39.4636
109	08:33:00	21.7674	17.6887	39.4561
110	08:33:00	21.3834	19.8398	41.2232
111	08:33:00	22.1554	19.6051	41.7605
112	08:34:00	25.9294	17.4874	43.4168
113	08:34:00	25.4892	18.804	44.2933
114	08:34:00	22.7089	16.4691	39.178
115	08:35:00	25.7251	17.1115	42.8365
116	08:35:00	25.5376	16.8238	42.3613
117	08:35:00	24.8569	19.1106	43.9674
118	08:35:00	22.6088	18.9542	41.5629
119	08:36:00	22.2818	16.3877	38.6695
120	08:36:00	20.2994	19.9646	40.264
121	08:37:00	23.6632	19.2873	42.9506
122	08:37:00	19.7403	16.1032	35.8434
123	08:38:00	21.7496	16.4719	38.2215
124	08:39:00	22.7616	19.4067	42.1683
125	08:40:00	21.3201	19.009	40.3291
126	08:40:00	20.7161	19.3951	40.1112
127	08:40:00	25.7473	17.422	43.1693
128	08:41:00	23.6962	17.4942	41.1904
129	08:41:00	22.6249	17.6916	40.3164
130	08:41:00	19.8047	17.2389	37.0436
131	08:41:00	21.4886	16.035	37.5236
132	08:41:00	19.4026	19.7593	39.1619
133	08:42:00	24.8547	16.9665	41.8211
134	08:42:00	22.6466	16.0558	38.7024
135	08:43:00	19.6353	17.1057	36.741
136	08:43:00	19.1499	17.6481	36.798
137	08:44:00	24.4404	19.0046	43.445
138	08:44:00	19.2344	17.8033	37.0377
139	08:44:00	20.3523	19.3485	39.7008
140	08:45:00	20.0103	19.254	39.2643
141	08:45:00	25.4668	16.8178	42.2845
142	08:45:00	23.412	17.5724	40.9844
143	08:45:00	19.8162	17.1089	36.9251
144	08:46:00	20.3321	16.6823	37.0143
145	08:46:00	20.2515	18.6621	38.9136
146	08:47:00	20.1353	18.8795	39.0148
147	08:47:00	21.4278	16.9895	38.4173
148	08:47:00	19.1043	16.6745	35.7787
149	08:48:00	20.2532	18.6661	38.9193
150	08:48:00	25.7522	18.2769	44.0291
151	08:49:00	19.9768	18.5141	38.491
152	08:49:00	24.4618	19.1146	43.5764
153	08:49:00	19.5562	19.813	39.3692
154	08:49:00	22.5448	16.9112	39.4559
155	08:50:00	19.0105	17.9561	36.9666
156	08:50:00	26.5806	18.0429	44.6235
157	08:51:00	25.1838	17.3976	42.5814
158	08:51:00	20.7903	18.65	39.4403
159	08:51:00	25.6538	16.4568	42.1106
160	08:52:00	22.213	17.8034	40.0164
161	08:52:00	20.4903	17.0855	37.5758
162	08:53:00	25.5864	16.4048	41.9912
163	08:53:00	19.1348	19.557	38.6918
164	08:53:00	22.1163	18.9482	41.0645
165	08:54:00	19.8806	19.6986	39.5792
166	08:54:00	25.6904	18.2745	43.9649
167	08:55:00	21.262	17.267	38.529
168	08:55:00	24.6193	18.5255	43.1448
169	08:55:00	25.1086	18.8524	43.961
170	08:56:00	21.6275	19.1329	40.7604
171	08:56:00	25.1057	19.8027	44.9084
172	08:57:00	22.5787	19.3746	41.9533
173	08:57:00	25.4016	19.5698	44.9714
174	08:57:00	26.3117	17.2884	43.6001
175	08:58:00	22.1292	18.1085	40.2377
176	08:58:00	26.981	17.0542	44.0352
177	08:59:00	19.6658	19.9965	39.6623
178	08:59:00	23.4345	17.8372	41.2717
179	09:00:00	20.0293	16.2959	36.3252
180	09:00:00	22.4283	19.0291	41.4575
181	09:00:00	19.0186	16.3425	35.3611
182	09:01:00	24.8669	18.3381	43.205
183	09:01:00	19.5242	17.1205	36.6447
184	09:01:00	21.7713	16.7379	38.5093
185	09:01:00	23.8986	17.1765	41.0751
186	09:01:00	20.3294	18.4318	38.7612
187	09:01:00	26.3467	19.6228	45.9695
188	09:02:00	23.1276	17.1704	40.298
189	09:02:00	22.0028	19.1948	41.1976
190	09:02:00	24.5768	17.0312	41.608
191	09:02:00	26.6904	18.0582	44.7486
192	09:03:00	20.5433	18.5773	39.1206
193	09:03:00	25.3056	18.5931	43.8987
194	09:03:00	23.3468	18.7064	42.0532
195	09:04:00	26.3603	17.242	43.6023
196	09:04:00	23.5455	16.9366	40.4821
197	09:04:00	24.402	18.1656	42.5676
198	09:04:00	23.3275	16.8902	40.2177
199	09:04:00	25.875	17.4323	43.3073
200	09:05:00	20.834	19.8043	40.6384
201	09:05:00	22.43	16.2534	38.6835
202	09:05:00	23.3883	19.5293	42.9176
203	09:05:00	23.7707	19.8773	43.648
204	09:06:00	19.3648	18.1726	37.5373
205	09:07:00	26.824	17.672	44.496
206	09:07:00	24.3268	16.8048	41.1317
207	09:08:00	24.3622	18.1516	42.5138
208	09:08:00	22.0733	16.9599	39.0332
209	09:09:00	25.1403	16.7379	41.8783
210	09:09:00	22.3812	16.5502	38.9314
211	09:09:00	22.2037	18.4068	40.6105
212	09:10:00	19.4883	18.7598	38.2481
213	09:10:00	23.2177	16.5241	39.7417
214	09:10:00	23.7594	18.9862	42.7456
215	09:11:00	19.5034	17.6614	37.1649
216	09:11:00	26.488	17.4722	43.9602
217	09:11:00	19.9107	18.465	38.3757
218	09:11:00	25.4323	16.4042	41.8365
219	09:12:00	24.7436	19.2541	43.9977
220	09:13:00	23.4442	16.4429	39.8871
221	09:15:00	20.6541	18.4403	39.0944
222	09:15:00	23.444	17.4186	40.8626
223	09:15:00	24.7492	18.5861	43.3353
224	09:15:00	25.0095	19.735	44.7444
225	09:16:00	20.1038	19.4575	39.5613
226	09:16:00	25.9863	17.4141	43.4004
227	09:16:00	22.464	18.2788	40.7427
228	09:17:00	23.7934	19.1588	42.9521
229	09:17:00	24.1073	17.0636	41.171
230	09:17:00	20.4895	18.8141	39.3036
231	09:17:00	20.6783	17.8685	38.5467
232	09:17:00	24.1796	17.6849	41.8645
233	09:18:00	25.2509	19.6074	44.8583
234	09:18:00	23.9801	18.7938	42.7739
235	09:18:00	19.9588	17.1671	37.1259
236	09:19:00	25.5349	19.864	45.3989
237	09:19:00	26.2361	19.4772	45.7132
238	09:19:00	21.951	16.0643	38.0154
239	09:19:00	23.0326	18.411	41.4436
240	09:20:00	26.0564	17.8806	43.9369
241	09:20:00	25.3332	17.4422	42.7754
242	09:21:00	21.001	18.3515	39.3525
243	09:21:00	25.874	18.3229	44.1969
244	09:21:00	26.5124	19.8635	46.376
245	09:21:00	26.1648	16.2191	42.3839
246	09:22:00	20.4864	18.1949	38.6813
247	09:22:00	19.7449	19.2158	38.9607
248	09:22:00	25.121	17.0802	42.2013
249	09:22:00	26.0639	17.3904	43.4544
250	09:22:00	24.4413	18.6927	43.134
251	09:23:00	24.4382	18.2575	42.6957
252	09:23:00	22.8212	16.6384	39.4596
253	09:23:00	21.2647	17.7994	39.0641
254	09:24:00	19.0115	16.817	35.8285
255	09:24:00	24.9728	16.0262	40.9991
256	09:24:00	22.1839	16.3201	38.504
257	09:24:00	23.1683	19.5469	42.7152
258	09:25:00	20.6551	17.9235	38.5786
259	09:25:00	23.9945	19.4808	43.4754
260	09:25:00	23.2133	16.1743	39.3876
261	09:26:00	19.9366	17.7142	37.6507
262	09:26:00	24.3583	17.0822	41.4405
263	09:26:00	26.1279	16.4671	42.595
264	09:26:00	23.2904	19.4923	42.7827
265	09:27:00	21.6663	19.9385	41.6048
266	09:27:00	21.1155	16.8535	37.9691
267	09:27:00	22.5316	16.8921	39.4237
268	09:27:00	24.5043	17.7895	42.2938
269	09:28:00	19.3894	17.9627	37.3521
270	09:28:00	25.9292	17.1342	43.0634
271	09:29:00	23.9081	17.6845	41.5926
272	09:29:00	23.6276	16.4226	40.0502
273	09:29:00	20.1524	17.2898	37.4422
274	09:29:00	21.5692	18.6992	40.2683
275	09:29:00	26.2146	18.6704	44.8849
276	09:30:00	19.9793	19.4624	39.4417
277	09:31:00	20.4236	17.0617	37.4853
278	09:32:00	23.3544	16.0627	39.4171
279	09:33:00	21.3287	18.4877	39.8164
280	09:33:00	24.4306	18.4497	42.8802
281	09:33:00	24.0783	18.2895	42.3678
282	09:34:00	26.1941	17.2867	43.4807
283	09:35:00	24.9169	17.665	42.5819
284	09:36:00	24.7997	19.6604	44.4601
285	09:37:00	23.2118	16.5619	39.7737
286	09:37:00	23.1483	18.3565	41.5048
287	09:38:00	25.7544	17.9891	43.7434
288	09:39:00	26.8887	18.502	45.3907
289	09:41:00	24.0321	17.3542	41.3863
290	09:45:00	24.7543	17.7552	42.5095
291	09:47:00	20.7508	17.2864	38.0372
292	09:47:00	22.4093	19.6682	42.0775
293	09:48:00	20.0791	18.0634	38.1426
294	09:49:00	20.365	18.8559	39.221
295	09:49:00	23.9284	16.7447	40.673
296	09:49:00	19.051	19.6767	38.7278
297	09:50:00	19.0222	18.896	37.9182
298	09:50:00	26.7578	17.7602	44.518
299	09:51:00	21.5999	19.8967	41.4967
300	09:51:00	23.9396	18.415	42.3546
301	09:51:00	25.2866	18.7312	44.0177
302	09:52:00	21.2547	16.2068	37.4615
303	09:52:00	26.0061	16.3952	42.4012
304	09:53:00	19.7339	16.3175	36.0514
305	09:53:00	20.7566	18.0866	38.8433
306	09:53:00	24.6115	17.1762	41.7877
307	09:53:00	23.6491	17.7001	41.3492
308	09:54:00	24.6176	19.8033	44.4209
309	09:55:00	21.8097	17.3105	39.1201
310	09:56:00	26.9204	18.8137	45.7341
311	09:57:00	26.5849	17.8063	44.3913
312	09:57:00	19.4263	19.5931	39.0194
313	09:58:00	22.9247	16.1241	39.0488
314	09:59:00	21.7786	16.3001	38.0787
315	10:00:00	22.9156	18.1341	41.0497
316	10:01:00	25.1708	16.537	41.7078
317	10:01:00	25.122	18.6431	43.7652
318	10:02:00	25.9738	19.2917	45.2656
319	10:02:00	26.7358	17.7096	44.4455
320	10:03:00	26.1963	19.5743	45.7706
321	10:04:00	23.4787	17.998	41.4766
322	10:04:00	21.9334	18.5545	40.488
323	10:04:00	23.7819	19.7593	43.5412
324	10:05:00	22.2342	18.4494	40.6836
325	10:05:00	23.9748	16.6826	40.6574
326	10:05:00	20.1917	17.4211	37.6128
327	10:06:00	21.0347	19.8429	40.8776
328	10:07:00	24.5966	19.8136	44.4102
329	10:07:00	19.9146	16.7545	36.6691
330	10:08:00	19.1191	17.6904	36.8095
331	10:08:00	20.5257	18.6507	39.1764
332	10:09:00	23.7565	17.3311	41.0876
333	10:09:00	22.1791	16.01	38.1891
334	10:10:00	19.1719	19.5997	38.7716
335	10:10:00	21.5941	16.5906	38.1847
336	10:10:00	23.5729	16.4219	39.9948
337	10:11:00	25.5539	16.2631	41.817
338	10:11:00	20.9031	17.4905	38.3937
339	10:12:00	23.8512	17.2881	41.1393
340	10:12:00	25.4055	16.2586	41.664
341	10:12:00	21.3868	19.8492	41.236
342	10:13:00	19.9905	18.796	38.7865
343	10:14:00	23.0931	17.1256	40.2188
344	10:20:00	25.3681	17.6482	43.0164
345	10:21:00	26.8242	16.4815	43.3057
346	10:21:00	24.5329	19.9727	44.5055
347	10:22:00	20.4207	19.9468	40.3675
348	10:22:00	19.9751	19.4219	39.397
349	10:23:00	24.8722	16.5829	41.4552
350	10:23:00	19.8567	19.0027	38.8594
351	10:24:00	20.8101	18.0484	38.8585
352	10:24:00	19.4282	19.9561	39.3843
353	10:25:00	25.541	17.2211	42.7621
354	10:25:00	26.0937	18.0921	44.1858
355	10:26:00	25.3864	18.5877	43.9742
356	10:27:00	23.7921	18.453	42.2451
357	10:27:00	22.3124	16.7682	39.0806
358	10:28:00	21.7699	16.189	37.9588
359	10:28:00	25.6528	16.5281	42.1809
360	10:29:00	25.312	16.6027	41.9146
361	10:29:00	22.1886	16.4135	38.602
362	10:33:00	22.6632	16.946	39.6091
363	10:36:00	19.9197	17.2488	37.1685
364	10:40:00	24.1213	19.254	43.3753
365	10:41:00	19.5689	16.652	36.2209
366	10:41:00	25.1755	19.755	44.9305
367	10:51:00	20.1902	17.944	38.1343
368	10:51:00	24.592	18.7171	43.3091
369	10:52:00	20.2019	18.8751	39.077
370	10:56:00	23.4694	19.4753	42.9447
371	10:57:00	21.745	18.9354	40.6803
372	10:57:00	23.5717	17.3251	40.8968
373	11:00:00	25.4699	16.1868	41.6567
374	11:00:00	25.622	18.4835	44.1055
375	11:01:00	23.6842	18.025	41.7092
376	11:01:00	21.7652	16.8778	38.6431
377	11:02:00	19.2468	19.5732	38.8201
378	11:04:00	22.0448	16.6681	38.7129
379	11:07:00	24.6691	19.0103	43.6795
380	11:11:00	21.5042	17.5929	39.0972
381	11:11:00	19.5896	19.5465	39.1361
382	11:12:00	23.4166	18.9941	42.4107
383	11:13:00	26.1198	19.4907	45.6106
384	11:14:00	26.1582	19.1913	45.3494
385	11:14:00	21.502	17.3919	38.8939
386	11:15:00	25.385	18.2635	43.6485
387	11:15:00	23.1132	17.0852	40.1984
388	11:16:00	20.4363	18.7382	39.1746
389	11:17:00	21.0316	18.1413	39.1729
390	11:17:00	25.2812	16.6957	41.9769
391	11:17:00	23.2367	19.1924	42.4291
392	11:18:00	26.8313	17.8697	44.701
393	11:19:00	26.9404	19.3973	46.3377
394	11:19:00	20.1023	19.9539	40.0562
395	11:20:00	25.6438	19.411	45.0548
396	11:21:00	25.4497	18.0242	43.4739
397	11:22:00	26.2082	16.1344	42.3426
398	11:23:00	23.0089	19.2402	42.2491
399	11:23:00	24.5614	17.7529	42.3143
400	11:24:00	24.4877	16.3095	40.7972
401	11:25:00	25.6096	19.603	45.2126
402	11:26:00	19.5855	19.0884	38.6738
403	11:27:00	25.5043	19.7679	45.2723
404	11:41:00	20.5948	16.6251	37.2199
405	11:41:00	23.6227	18.457	42.0797
406	11:41:00	21.1212	18.4748	39.596
407	11:41:00	26.4377	19.7081	46.1458
408	11:42:00	24.3781	16.6696	41.0477
409	11:42:00	26.9141	16.2362	43.1503
410	11:42:00	24.1523	18.8761	43.0283
411	11:43:00	24.1466	18.857	43.0037
412	11:45:00	26.2988	17.4538	43.7526
413	11:45:00	21.651	17.3235	38.9745
414	11:45:00	25.5224	18.8961	44.4185
415	11:45:00	22.057	16.1469	38.2038
416	11:47:00	22.2071	19.9487	42.1559
417	11:47:00	21.8956	19.5035	41.3991
418	11:47:00	22.2074	17.089	39.2964
419	11:47:00	19.7608	18.1904	37.9511
420	11:48:00	21.7706	19.4899	41.2604
421	11:48:00	25.322	17.2482	42.5702
422	11:49:00	25.1572	18.6025	43.7597
423	11:51:00	24.4921	17.8519	42.344
424	11:52:00	23.0399	18.5644	41.6043
425	11:55:00	22.5155	17.8552	40.3706
426	11:56:00	24.4001	19.2655	43.6655
427	11:57:00	24.8088	16.4816	41.2904
428	11:58:00	20.4078	16.6077	37.0154
429	12:00:00	26.0986	18.5601	44.6587
430	12:00:00	22.6666	18.7476	41.4143
431	12:01:00	22.7257	18.9403	41.666
432	12:01:00	21.2081	17.4306	38.6387
433	12:02:00	25.9348	18.7526	44.6874
434	12:02:00	26.7773	16.4127	43.1901
435	12:03:00	24.5529	16.5365	41.0894
436	12:04:00	26.2033	16.9057	43.109
437	12:04:00	20.6605	19.4186	40.079
438	12:05:00	26.0446	17.4935	43.5381
439	12:06:00	22.6837	19.0045	41.6882
440	12:06:00	21.2161	19.5362	40.7524
441	12:07:00	23.796	19.9329	43.7289
442	12:07:00	22.9427	19.2107	42.1534
443	12:08:00	20.5894	18.6441	39.2335
444	12:09:00	23.1498	18.5327	41.6825
445	12:10:00	26.6838	16.3295	43.0133
446	12:11:00	25.2932	16.4634	41.7566
447	12:11:00	21.265	19.7523	41.0173
448	12:12:00	19.6477	16.0225	35.6702
449	12:12:00	24.5046	19.1739	43.6785
450	12:13:00	25.2121	16.7144	41.9265
451	12:13:00	23.3786	16.4666	39.8451
452	12:14:00	21.6478	18.0172	39.6649
453	12:14:00	23.6229	19.1604	42.7833
454	12:14:00	26.0796	19.6953	45.7749
455	12:15:00	25.374	16.1483	41.5223
456	12:15:00	20.0723	16.7622	36.8345
457	12:16:00	24.5097	18.5618	43.0715
458	12:16:00	22.7684	19.5578	42.3263
459	12:17:00	25.7761	19.4306	45.2067
460	12:17:00	25.9121	19.0953	45.0074
461	12:17:00	26.4924	16.6563	43.1487
462	12:17:00	20.3926	17.0948	37.4874
463	12:18:00	19.9505	18.0539	38.0044
464	12:19:00	24.9499	17.4369	42.3868
465	12:19:00	24.5856	19.2547	43.8404
466	12:19:00	20.8196	19.6566	40.4762
467	12:40:00	21.5645	17.6174	39.1819
468	12:41:00	26.3755	18.0388	44.4142
469	12:41:00	20.647	16.4552	37.1022
470	12:43:00	22.1988	16.3882	38.587
471	12:44:00	21.0025	18.3679	39.3704
472	12:45:00	20.5391	19.1153	39.6544
473	12:45:00	19.1135	18.7495	37.863
474	12:48:00	24.7548	18.4112	43.166
475	12:50:00	20.9842	17.1537	38.1379
476	12:50:00	25.0983	17.4828	42.5812
477	13:15:00	21.564	19.6042	41.1683
478	13:15:00	24.0981	19.576	43.6741
479	13:15:00	21.6361	19.6675	41.3035
480	13:16:00	26.8027	16.3316	43.1343
481	13:16:00	22.3619	18.6466	41.0085
482	13:16:00	25.299	19.41	44.709
483	13:17:00	23.265	18.1024	41.3674
484	13:17:00	22.1722	16.755	38.9272
485	13:17:00	19.6238	17.5739	37.1977
486	13:17:00	26.98	19.8854	46.8654
487	13:18:00	23.0873	19.3486	42.4359
488	13:18:00	20.3133	17.6634	37.9767
489	13:19:00	19.7683	18.9165	38.6848
490	13:19:00	24.6708	17.6325	42.3033
491	13:19:00	26.1574	18.8526	45.0101
492	13:20:00	19.1277	18.7028	37.8305
493	13:28:00	25.8913	19.7757	45.6671
494	13:29:00	22.6813	19.224	41.9052
495	13:29:00	22.7533	17.2666	40.0199
496	13:30:00	26.1609	18.8098	44.9706
497	13:32:00	20.2205	18.6649	38.8854
498	13:33:00	23.7387	17.1527	40.8914
499	13:33:00	24.4631	19.0114	43.4745
500	13:33:00	23.3402	17.0214	40.3616
501	13:34:00	26.8975	19.576	46.4735
502	13:38:00	25.6408	18.1326	43.7735
503	13:39:00	23.224	17.8776	41.1016
504	13:41:00	26.8572	16.1696	43.0267
505	13:41:00	25.3376	19.3982	44.7358
506	13:41:00	26.176	17.3418	43.5178
507	13:43:00	21.5672	16.7931	38.3603
508	13:44:00	21.4354	16.0826	37.518
509	13:45:00	24.4196	18.8127	43.2323
510	13:45:00	25.5564	18.2386	43.7949
511	13:45:00	22.3126	18.8774	41.19
512	13:47:00	24.2438	16.9198	41.1636
513	13:51:00	19.7512	18.7894	38.5406
514	13:51:00	19.6184	19.5714	39.1898
515	13:53:00	21.9691	16.911	38.8801
516	13:55:00	25.697	19.263	44.96
517	13:55:00	24.2643	18.8103	43.0746
518	13:56:00	21.0401	17.2088	38.2489
519	13:58:00	24.0871	18.3438	42.4309
520	14:00:00	22.3978	17.5928	39.9906
521	14:00:00	22.3876	18.9437	41.3312
522	14:01:00	21.8202	18.4165	40.2366
523	14:01:00	20.8135	16.9674	37.781
524	14:01:00	25.4716	17.7709	43.2426
525	14:02:00	22.0475	17.8958	39.9433
526	14:03:00	22.2765	16.2025	38.479
527	14:03:00	22.9017	16.3765	39.2782
528	14:03:00	19.5376	19.1556	38.6932
529	14:04:00	22.7474	17.1637	39.9112
530	14:04:00	23.809	17.3594	41.1684
531	14:04:00	22.4222	16.3444	38.7666
532	14:04:00	19.5757	19.9758	39.5515
533	14:05:00	25.9756	19.4145	45.3901
534	14:05:00	22.6771	19.8254	42.5025
535	14:05:00	24.4286	19.2378	43.6664
536	14:05:00	24.9294	18.587	43.5164
537	14:06:00	26.1885	19.216	45.4045
538	14:06:00	22.044	16.9919	39.0359
539	14:07:00	23.8246	19.5946	43.4192
540	14:07:00	25.7021	17.2356	42.9377
541	14:07:00	20.6268	18.2449	38.8717
542	14:07:00	19.5369	16.5813	36.1182
543	14:08:00	23.6874	17.9927	41.6801
544	14:08:00	20.7933	16.9561	37.7494
545	14:09:00	24.2055	19.0957	43.3012
546	14:09:00	19.5711	19.719	39.29
547	14:09:00	19.2896	18.3312	37.6208
548	14:10:00	26.8257	18.2255	45.0512
549	14:10:00	23.7338	17.8155	41.5493
550	14:10:00	19.6914	19.8268	39.5182
551	14:11:00	20.0784	17.6511	37.7295
552	14:11:00	21.2105	16.001	37.2115
553	14:11:00	25.7131	17.2926	43.0057
554	14:11:00	20.179	18.9614	39.1404
555	14:11:00	25.8564	19.6199	45.4763
556	14:12:00	22.609	19.7656	42.3746
557	14:12:00	19.9627	17.6192	37.5819
558	14:12:00	22.1725	17.2231	39.3955
559	14:12:00	21.4134	16.8062	38.2196
560	14:13:00	20.0279	19.2059	39.2338
561	14:14:00	21.3248	17.5569	38.8817
562	14:15:00	23.5565	16.8594	40.4159
563	14:15:00	25.8662	16.8677	42.7339
564	14:15:00	25.8108	18.1489	43.9596
565	14:15:00	19.6958	19.2295	38.9253
566	14:15:00	25.8642	16.69	42.5542
567	14:16:00	20.9459	17.7773	38.7231
568	14:16:00	19.7659	17.3798	37.1457
569	14:16:00	24.6371	18.1647	42.8019
570	14:17:00	21.4471	18.4758	39.9229
571	14:19:00	26.4931	19.2153	45.7085
572	14:19:00	19.6892	16.9698	36.659
573	14:19:00	26.8132	18.8162	45.6295
574	14:19:00	22.1593	16.8588	39.0181
575	14:19:00	19.4028	19.2488	38.6516
576	14:20:00	21.5238	18.7346	40.2583
577	14:20:00	22.5082	17.6835	40.1917
578	14:20:00	26.8074	18.4984	45.3057
579	14:20:00	20.2752	19.4265	39.7017
580	14:21:00	20.4114	19.4523	39.8637
581	14:21:00	19.4714	18.1612	37.6326
582	14:21:00	20.616	18.0253	38.6413
583	14:21:00	20.0169	19.4116	39.4285
584	14:21:00	23.8861	19.4631	43.3493
585	14:22:00	26.3403	19.2379	45.5782
586	14:22:00	23.9608	16.4439	40.4047
587	14:22:00	22.6468	16.2793	38.9261
588	14:22:00	20.4563	17.2775	37.7338
589	14:23:00	23.8891	18.1733	42.0623
590	14:23:00	19.6135	17.6027	37.2163
591	14:23:00	20.556	17.6037	38.1596
592	14:23:00	22.829	18.8172	41.6462
593	14:23:00	24.361	17.2753	41.6363
594	14:24:00	23.7562	16.3609	40.1171
595	14:24:00	26.4685	19.457	45.9255
596	14:24:00	21.0235	19.9128	40.9363
597	14:24:00	25.1235	18.9048	44.0282
598	14:25:00	26.009	18.0753	44.0843
599	14:25:00	26.3564	18.4505	44.8069
600	14:25:00	20.6265	18.686	39.3125
601	14:25:00	26.9043	18.8315	45.7358
602	14:26:00	23.723	19.0326	42.7556
603	14:26:00	25.5585	16.9374	42.496
604	14:26:00	25.4384	16.4385	41.8769
605	14:26:00	26.855	18.0663	44.9213
606	14:26:00	19.7923	19.4513	39.2435
607	14:27:00	20.3518	18.5058	38.8577
608	14:27:00	19.7571	19.6741	39.4312
609	14:27:00	20.6919	19.2962	39.9882
610	14:27:00	25.2272	18.68	43.9073
611	14:27:00	19.2249	16.885	36.1099
612	14:28:00	25.5583	17.8776	43.4359
613	14:28:00	20.167	16.0433	36.2104
614	14:28:00	23.745	16.2156	39.9606
615	14:29:00	26.1069	19.3922	45.4991
616	14:29:00	25.8095	17.6791	43.4887
617	14:29:00	24.1149	16.6789	40.7938
618	14:29:00	19.6277	16.1659	35.7936
619	14:30:00	21.7965	16.0409	37.8374
620	14:30:00	21.1795	16.0227	37.2022
621	14:30:00	21.3282	19.4107	40.7389
622	14:30:00	22.0936	18.7839	40.8775
623	14:31:00	23.8471	19.4416	43.2887
624	14:31:00	19.388	16.9707	36.3587
625	14:31:00	19.5134	16.3743	35.8877
626	14:32:00	23.434	16.6967	40.1306
627	14:32:00	21.1529	18.6134	39.7663
628	14:32:00	24.4428	18.7646	43.2074
629	14:33:00	26.5723	18.9492	45.5214
630	14:33:00	24.1676	19.4548	43.6225
631	14:33:00	23.4899	19.8364	43.3263
632	14:33:00	25.0212	19.7683	44.7895
633	14:33:00	26.4607	18.4279	44.8886
634	14:33:00	26.4597	16.0264	42.4861
635	14:34:00	22.2574	17.6683	39.9257
636	14:34:00	25.2399	17.9203	43.1603
637	14:34:00	19.8794	18.1606	38.04
638	14:35:00	25.0556	18.8631	43.9187
639	14:35:00	22.6766	17.2492	39.9258
640	14:35:00	21.066	16.3184	37.3844
641	14:36:00	20.0406	19.3017	39.3423
642	14:36:00	20.9813	19.1595	40.1408
643	14:37:00	23.6876	19.0207	42.7084
644	14:37:00	21.6197	17.5614	39.1812
645	14:37:00	25.7602	16.2835	42.0437
646	14:37:00	23.2604	16.9339	40.1943
647	14:38:00	25.8039	18.9843	44.7883
648	14:38:00	26.6152	19.4745	46.0897
649	14:39:00	22.1329	16.1399	38.2728
650	14:39:00	23.8935	19.5542	43.4476
651	14:40:00	23.1664	19.6243	42.7906
652	14:40:00	19.1946	18.8419	38.0365
653	14:40:00	23.0326	17.809	40.8416
654	14:41:00	23.3568	16.334	39.6908
655	14:41:00	20.0537	16.6179	36.6717
656	14:41:00	21.4022	19.7733	41.1755
657	14:41:00	21.6912	17.5346	39.2258
658	14:42:00	19.8645	18.825	38.6896
659	14:42:00	20.0933	16.4627	36.556
660	14:42:00	23.547	17.3263	40.8733
661	14:43:00	23.6066	16.4965	40.1031
662	14:43:00	23.6474	18.4271	42.0744
663	14:44:00	20.4263	18.139	38.5653
664	14:44:00	26.7095	17.0141	43.7235
665	14:45:00	20.0266	16.7909	36.8176
666	14:46:00	25.4948	18.9469	44.4417
667	14:47:00	23.0763	17.9401	41.0164
668	14:48:00	25.6352	16.8183	42.4535
669	14:49:00	20.264	17.8887	38.1527
670	14:50:00	20.8174	19.7247	40.5422
671	14:51:00	23.7699	18.5893	42.3592
672	14:52:00	19.2725	16.3367	35.6091
673	14:53:00	25.0871	19.6935	44.7806
674	14:54:00	26.4702	18.9574	45.4276
675	14:54:00	22.462	17.7715	40.2336
676	14:55:00	20.199	19.6881	39.8871
677	14:55:00	19.4397	16.3276	35.7674
678	14:56:00	23.5934	16.8411	40.4345
679	14:56:00	23.8129	17.2047	41.0176
680	14:57:00	22.1881	16.7991	38.9872
681	14:57:00	26.74	18.7707	45.5107
682	14:58:00	19.7202	16.1602	35.8804
683	14:58:00	23.8683	19.3739	43.2422
684	14:59:00	25.1677	17.7009	42.8685
685	14:59:00	23.0038	18.4708	41.4746

## Sheet: Sheet3
Number	Arrival time	X1	X2	X3
1	08:00:00	29.3611	9.02814	38.3892			X1	X2	X3
2	08:00:00	26.7423	9.50594	36.2482		MEAN	30	10	40
3	08:00:00	27.7201	9.95578	37.6759
4	08:00:00	33.7182	9.57692	43.2951
5	08:00:00	29.0431	10.9415	39.9846
6	08:01:00	27.775	9.74483	37.5199
7	08:01:00	28.4703	10.9005	39.3708
8	08:01:00	27.6786	10.966	38.6446
9	08:01:00	25.2664	10.4837	35.7501
10	08:01:00	34.5749	10.8538	45.4286
11	08:02:00	32.3046	9.77749	42.0821
12	08:02:00	31.5419	9.49293	41.0349
13	08:03:00	33.3819	10.1198	43.5018
14	08:03:00	33.714	10.2195	43.9334
15	08:03:00	26.641	9.07996	35.7209
16	08:04:00	26.6511	10.7186	37.3696
17	08:04:00	33.5617	9.04798	42.6096
18	08:04:00	27.0612	9.60866	36.6699
19	08:05:00	33.7091	10.427	44.1361
20	08:05:00	27.8077	10.0287	37.8364
21	08:05:00	31.9353	9.38057	41.3159
22	08:05:00	29.6315	10.8722	40.5037
23	08:05:00	33.2559	10.7004	43.9562
24	08:06:00	26.4005	10.474	36.8745
25	08:06:00	27.4464	9.87747	37.3238
26	08:07:00	30.2638	10.9971	41.2609
27	08:07:00	26.7554	10.1391	36.8945
28	08:07:00	29.0263	10.7371	39.7634
29	08:08:00	32.2436	9.2917	41.5353
30	08:08:00	31.6976	10.3189	42.0165
31	08:09:00	33.4378	10.9523	44.3901
32	08:09:00	30.6597	9.54299	40.2026
33	08:09:00	28.4196	10.3913	38.8109
34	08:10:00	31.603	10.7065	42.3095
35	08:10:00	33.4405	10.0153	43.4558
36	08:11:00	26.4356	9.82156	36.2571
37	08:11:00	28.9125	10.7194	39.6319
38	08:11:00	31.1321	9.53163	40.6637
39	08:11:00	28.4095	10.2093	38.6188
40	08:12:00	31.111	10.9378	42.0488
41	08:12:00	25.3769	9.15467	34.5316
42	08:12:00	32.553	10.2372	42.7902
43	08:13:00	34.8483	9.96878	44.8171
44	08:13:00	30.2593	10.3003	40.5595
45	08:13:00	30.8422	10.3357	41.1779
46	08:14:00	32.5259	9.31446	41.8403
47	08:14:00	30.5336	9.5981	40.1317
48	08:14:00	32.271	10.6611	42.9322
49	08:14:00	29.966	10.011	39.9769
50	08:15:00	32.5881	10.5039	43.092
51	08:15:00	29.3147	9.91995	39.2347
52	08:15:00	25.2139	10.4201	35.634
53	08:16:00	34.7018	9.37648	44.0783
54	08:16:00	33.4091	10.0304	43.4394
55	08:16:00	34.5993	9.81893	44.4182
56	08:17:00	27.6215	9.245	36.8665
57	08:17:00	28.1846	9.46522	37.6498
58	08:17:00	34.3762	9.68685	44.0631
59	08:17:00	26.8436	10.2414	37.0851
60	08:17:00	27.2681	10.3208	37.589
61	08:17:00	34.6567	9.64901	44.3057
62	08:18:00	25.0742	9.57759	34.6518
63	08:18:00	25.3632	9.2157	34.5789
64	08:19:00	26.9944	9.54042	36.5348
65	08:19:00	28.2353	9.3166	37.5519
66	08:19:00	30.2257	9.33406	39.5597
67	08:20:00	29.7676	9.45363	39.2212
68	08:20:00	31.6491	10.9492	42.5982
69	08:20:00	28.3457	10.79	39.1357
70	08:21:00	34.6451	9.61653	44.2616
71	08:21:00	31.3387	9.09668	40.4354
72	08:21:00	25.2017	10.7558	35.9575
73	08:21:00	34.6246	10.5412	45.1658
74	08:22:00	29.7801	10.7125	40.4926
75	08:22:00	29.6641	9.16987	38.834
76	08:22:00	32.1004	9.22254	41.323
77	08:22:00	29.1072	10.7731	39.8803
78	08:22:00	28.3955	10.046	38.4415
79	08:23:00	34.834	10.3044	45.1383
80	08:23:00	31.9216	10.7463	42.6679
81	08:23:00	28.5157	10.425	38.9407
82	08:24:00	28.9631	9.40938	38.3725
83	08:24:00	30.519	10.2921	40.8111
84	08:24:00	31.3915	9.44368	40.8352
85	08:25:00	34.4552	9.66726	44.1225
86	08:25:00	26.323	9.72994	36.0529
87	08:25:00	28.2405	9.03583	37.2763
88	08:25:00	32.828	10.5529	43.3809
89	08:26:00	34.331	10.9465	45.2776
90	08:26:00	30.175	10.1845	40.3595
91	08:26:00	28.141	10.4555	38.5965
92	08:27:00	33.0734	10.9642	44.0375
93	08:27:00	30.8055	10.644	41.4496
94	08:27:00	27.9667	9.47395	37.4407
95	08:28:00	26.5748	9.91366	36.4884
96	08:28:00	31.9759	9.19147	41.1674
97	08:28:00	32.6003	10.4099	43.0102
98	08:29:00	33.7365	10.071	43.8075
99	08:29:00	25.8249	10.7245	36.5494
100	08:29:00	34.4873	10.0988	44.5861
101	08:29:00	34.4552	10.2356	44.6908
102	08:29:00	29.478	9.25184	38.7298
103	08:30:00	26.2644	10.3055	36.5698
104	08:30:00	25.4324	10.6919	36.1243
105	08:30:00	29.0663	10.3273	39.3936
106	08:30:00	30.5849	9.72726	40.3121
107	08:31:00	26.2668	9.53761	35.8044
108	08:31:00	31.0228	10.2897	41.3125
109	08:32:00	28.8047	9.84243	38.6472
110	08:32:00	31.9414	9.68209	41.6235
111	08:33:00	30.1888	9.8945	40.0833
112	08:33:00	26.1621	9.38673	35.5489
113	08:33:00	30.034	9.55214	39.5862
114	08:33:00	26.2189	9.03864	35.2575
115	08:33:00	29.7264	9.90316	39.6296
116	08:34:00	31.6259	10.5199	42.1458
117	08:34:00	27.8385	10.4916	38.3301
118	08:34:00	30.9444	9.75466	40.6991
119	08:35:00	28.9674	9.50014	38.4675
120	08:35:00	30.1564	9.45082	39.6072
121	08:35:00	33.9731	9.66158	43.6346
122	08:35:00	25.8957	10.969	36.8647
123	08:36:00	28.4434	9.84414	38.2875
124	08:36:00	25.5551	9.97812	35.5332
125	08:37:00	25.849	10.8436	36.6926
126	08:37:00	27.3981	10.8074	38.2056
127	08:38:00	28.5005	9.14814	37.6486
128	08:39:00	33.8189	10.6901	44.509
129	08:40:00	29.3681	9.58962	38.9577
130	08:40:00	31.0735	9.66164	40.7351
131	08:40:00	27.2993	10.0939	37.3932
132	08:41:00	30.392	10.9723	41.3643
133	08:41:00	33.4146	10.4513	43.8659
134	08:41:00	29.6083	10.7526	40.3609
135	08:41:00	33.7555	9.39064	43.1461
136	08:41:00	32.5967	10.5806	43.1772
137	08:42:00	28.8218	9.50954	38.3314
138	08:42:00	27.1082	10.7918	37.9
139	08:43:00	30.7329	9.04114	39.774
140	08:43:00	31.2963	10.0938	41.3901
141	08:44:00	29.6245	10.2671	39.8915
142	08:44:00	26.5928	10.5533	37.1461
143	08:44:00	28.8075	9.87686	38.6843
144	08:45:00	30.8647	10.5575	41.4223
145	08:45:00	29.406	9.96719	39.3731
146	08:45:00	32.1996	10.1676	42.3672
147	08:45:00	25.9043	10.9256	36.8299
148	08:46:00	31.5151	9.63161	41.1467
149	08:46:00	30.5577	10.4007	40.9584
150	08:47:00	32.6562	10.9507	43.6069
151	08:47:00	33.1301	9.17322	42.3034
152	08:47:00	33.0572	10.5546	43.6117
153	08:48:00	29.2622	10.2633	39.5256
154	08:48:00	27.5852	10.5818	38.167
155	08:49:00	32.1084	9.28291	41.3913
156	08:49:00	34.1409	9.23615	43.3771
157	08:49:00	34.0081	9.12708	43.1352
158	08:49:00	33.2058	9.43971	42.6455
159	08:50:00	34.1308	9.83364	43.9645
160	08:50:00	26.0511	9.7925	35.8436
161	08:51:00	30.4555	10.0868	40.5423
162	08:51:00	28.9866	10.9133	39.9
163	08:51:00	26.4383	9.64052	36.0789
164	08:52:00	25.1181	9.83364	34.9518
165	08:52:00	30.4607	9.14472	39.6054
166	08:53:00	31.8252	9.49605	41.3212
167	08:53:00	25.9424	10.72	36.6624
168	08:53:00	32.7996	9.81881	42.6184
169	08:54:00	28.0732	10.3971	38.4703
170	08:54:00	29.304	9.47884	38.7829
171	08:55:00	25.7016	9.46223	35.1639
172	08:55:00	27.5034	9.78982	37.2933
173	08:55:00	30.3188	9.08252	39.4013
174	08:56:00	28.5932	10.0528	38.646
175	08:56:00	34.4629	10.5723	45.0352
176	08:57:00	27.2126	9.79623	37.0088
177	08:57:00	25.5786	9.55733	35.136
178	08:57:00	32.5616	9.63442	42.196
179	08:57:00	34.5828	9.34419	43.927
180	08:58:00	26.97	9.32423	36.2942
181	08:58:00	27.3807	10.2583	37.6391
182	08:58:00	29.6541	9.22669	38.8808
183	08:59:00	28.6409	10.829	39.4698
184	08:59:00	30.2922	10.0421	40.3344
185	09:00:00	26.4121	10.717	37.1291
186	09:00:00	29.1038	9.62691	38.7307
187	09:00:00	30.0563	9.45985	39.5162
188	09:00:00	28.5682	9.17438	37.7426
189	09:01:00	28.5664	10.6866	39.253
190	09:01:00	28.0378	10.2952	38.333
191	09:01:00	28.0192	9.69729	37.7165
192	09:01:00	27.5138	9.81753	37.3313
193	09:01:00	31.8416	10.4449	42.2865
194	09:01:00	32.0397	10.6956	42.7353
195	09:01:00	32.0537	9.25544	41.3092
196	09:02:00	34.733	9.50954	44.2425
197	09:02:00	29.893	10.3358	40.2288
198	09:02:00	25.7309	9.92239	35.6533
199	09:02:00	26.5204	9.47371	35.9941
200	09:03:00	27.4601	9.36604	36.8261
201	09:03:00	25.065	10.6114	35.6764
202	09:03:00	34.9384	9.42372	44.3621
203	09:03:00	30.3746	10.3951	40.7697
204	09:04:00	34.5395	9.09491	43.6344
205	09:04:00	28.7028	9.63698	38.3398
206	09:04:00	26.9974	10.636	37.6335
207	09:04:00	32.4883	9.11402	41.6023
208	09:04:00	31.7028	10.203	41.9058
209	09:05:00	31.5633	9.52229	41.0856
210	09:05:00	30.7741	10.3402	41.1143
211	09:05:00	27.8532	10.9564	38.8096
212	09:05:00	34.2138	10.7058	44.9196
213	09:06:00	32.1383	9.24091	41.3792
214	09:07:00	32.9467	9.55391	42.5006
215	09:07:00	34.975	10.0538	45.0288
216	09:08:00	25.936	9.6545	35.5905
217	09:08:00	25.698	10.3006	35.9985
218	09:09:00	32.1233	10.771	42.8943
219	09:09:00	29.7703	10.8754	40.6458
220	09:09:00	28.8896	10.7914	39.681
221	09:10:00	31.8706	9.02618	40.8968
222	09:10:00	27.3557	9.36067	36.7164
223	09:10:00	26.2812	9.27857	35.5597
224	09:11:00	32.3592	9.64663	42.0059
225	09:11:00	33.5678	10.5198	44.0875
226	09:11:00	32.6073	9.94064	42.548
227	09:11:00	29.5183	10.6423	40.1606
228	09:12:00	25.6146	9.38923	35.0039
229	09:13:00	25.0735	10.3571	35.4306
230	09:15:00	33.7405	9.53389	43.2744
231	09:15:00	30.7451	9.64443	40.3895
232	09:15:00	33.3093	9.74429	43.0536
233	09:15:00	32.105	9.08667	41.1917
234	09:16:00	29.5894	10.3241	39.9135
235	09:16:00	30.5162	9.24653	39.7627
236	09:16:00	27.6115	10.289	37.9004
237	09:17:00	31.654	9.59108	41.245
238	09:17:00	33.6731	9.82107	43.4941
239	09:17:00	29.7813	9.44789	39.2292
240	09:17:00	26.1441	10.4404	36.5845
241	09:17:00	34.4321	10.3742	44.8063
242	09:18:00	28.119	9.24818	37.3672
243	09:18:00	34.3713	9.37196	43.7433
244	09:18:00	29.7819	9.44655	39.2285
245	09:19:00	27.7232	10.8372	38.5603
246	09:19:00	26.3544	9.96603	36.3204
247	09:19:00	33.1701	9.24665	42.4168
248	09:19:00	29.376	10.6948	40.0709
249	09:20:00	31.4589	9.60421	41.0631
250	09:20:00	26.1289	10.7429	36.8717
251	09:21:00	25.2954	9.84256	35.138
252	09:21:00	25.4675	9.64809	35.1156
253	09:21:00	25.3284	9.96304	35.2914
254	09:21:00	29.434	9.68545	39.1195
255	09:22:00	26.5952	9.92965	36.5249
256	09:22:00	30.0523	9.72359	39.7759
257	09:22:00	29.7377	9.47993	39.2176
258	09:22:00	30.8782	9.64302	40.5212
259	09:22:00	30.7689	9.31721	40.0861
260	09:23:00	34.4565	9.42433	43.8808
261	09:23:00	28.4266	9.85354	38.2802
262	09:23:00	31.0805	10.8956	41.9761
263	09:24:00	25.4355	10.0374	35.4729
264	09:24:00	32.3904	9.03797	41.4283
265	09:24:00	25.5618	10.0694	35.6313
266	09:24:00	26.6486	9.94034	36.5889
267	09:25:00	28.4526	9.23572	37.6883
268	09:25:00	32.2399	10.2143	42.4542
269	09:25:00	25.1117	10.918	36.0297
270	09:26:00	33.3004	10.1885	43.4889
271	09:26:00	34.8016	10.3323	45.1339
272	09:26:00	27.6588	10.7335	38.3923
273	09:26:00	25.3198	9.93796	35.2578
274	09:27:00	33.6911	9.38429	43.0754
275	09:27:00	29.3538	10.0134	39.3672
276	09:27:00	30.5229	9.77944	40.3024
277	09:27:00	26.091	10.8483	36.9393
278	09:28:00	26.511	9.55916	36.0701
279	09:28:00	25.8258	9.61904	35.4449
280	09:29:00	25.3119	10.0287	35.3406
281	09:29:00	32.0952	10.5309	42.6261
282	09:29:00	28.4181	10.334	38.7521
283	09:29:00	27.2404	10.4867	37.7271
284	09:29:00	28.9793	9.86813	38.8474
285	09:30:00	29.4121	9.62642	39.0385
286	09:31:00	25.3586	9.38136	34.74
287	09:32:00	28.202	9.81497	38.017
288	09:33:00	25.3714	10.0548	35.4262
289	09:33:00	28.5185	9.80642	38.3249
290	09:33:00	34.8526	10.86	45.7126
291	09:34:00	34.3036	10.6089	44.9124
292	09:35:00	28.2615	10.129	38.3905
293	09:36:00	31.4391	9.78274	41.2218
294	09:37:00	25.7901	9.63485	35.425
295	09:37:00	28.9729	10.2701	39.243
296	09:38:00	32.0592	10.8942	42.9535
297	09:39:00	25.8686	9.11878	34.9873
298	09:41:00	27.3197	10.0951	37.4148
299	09:45:00	33.0731	9.39442	42.4675
300	09:47:00	34.2572	10.2756	44.5327
301	09:47:00	34.0793	9.90335	43.9826
302	09:48:00	33.3721	9.38148	42.7536
303	09:49:00	27.5706	9.33778	36.9084
304	09:49:00	28.6802	10.8699	39.5502
305	09:49:00	29.4255	9.35054	38.776
306	09:50:00	34.396	9.83688	44.2329
307	09:50:00	34.581	10.1154	44.6964
308	09:51:00	33.5971	10.5	44.097
309	09:51:00	28.26	9.38801	37.648
310	09:51:00	32.8622	10.492	43.3542
311	09:52:00	27.1055	9.19477	36.3002
312	09:52:00	33.7564	10.0845	43.8409
313	09:53:00	30.0707	10.2958	40.3665
314	09:53:00	34.1003	10.3987	44.499
315	09:53:00	32.7749	10.746	43.5209
316	09:53:00	30.4134	10.1374	40.5508
317	09:54:00	33.6547	10.4583	44.113
318	09:55:00	29.0287	9.6227	38.6514
319	09:56:00	31.9045	9.91159	41.8161
320	09:57:00	28.4068	10.209	38.6158
321	09:57:00	32.1386	9.29261	41.4312
322	09:57:00	30.3429	10.711	41.0539
323	09:58:00	25.1834	9.65816	34.8416
324	09:58:00	34.3478	10.5798	44.9276
325	09:59:00	34.66	9.41469	44.0747
326	10:00:00	28.722	10.4416	39.1637
327	10:00:00	31.3012	10.7729	42.0741
328	10:01:00	34.9847	10.5223	45.507
329	10:01:00	27.519	9.10627	36.6253
330	10:01:00	30.6188	10.6736	41.2924
331	10:02:00	29.8296	10.5669	40.3965
332	10:02:00	29.8082	10.44	40.2482
333	10:03:00	32.6211	9.14527	41.7664
334	10:03:00	34.1934	10.1054	44.2988
335	10:04:00	29.6733	10.848	40.5213
336	10:04:00	26.9553	10.1998	37.1551
337	10:04:00	26.0083	9.06177	35.0701
338	10:05:00	34.9536	9.75686	44.7105
339	10:05:00	28.3946	10.7255	39.1201
340	10:05:00	26.4774	10.966	37.4434
341	10:06:00	34.3106	10.8828	45.1934
342	10:07:00	27.6658	9.98587	37.6517
343	10:07:00	32.734	10.8104	43.5444
344	10:08:00	30.0331	10.8528	40.886
345	10:08:00	31.9109	9.42683	41.3377
346	10:09:00	26.0981	9.85305	35.9511
347	10:09:00	25.6317	10.3708	36.0026
348	10:10:00	31.0707	9.70461	40.7754
349	10:10:00	26.6526	9.2129	35.8655
350	10:10:00	27.1555	10.6464	37.8019
351	10:11:00	30.0688	10.0091	40.0779
352	10:11:00	34.5618	9.31764	43.8794
353	10:12:00	26.89	9.04443	35.9344
354	10:12:00	30.9755	10.3783	41.3538
355	10:12:00	25.032	9.4189	34.4509
356	10:13:00	30.3441	10.4161	40.7602
357	10:14:00	27.7009	10.3319	38.0328
358	10:20:00	33.5406	9.06842	42.609
359	10:21:00	33.9264	10.7885	44.7149
360	10:21:00	29.1472	10.6943	39.8414
361	10:22:00	29.0712	10.216	39.2872
362	10:22:00	33.3746	9.62374	42.9983
363	10:23:00	30.7363	9.40986	40.1461
364	10:23:00	25.3504	9.23762	34.588
365	10:24:00	33.8647	9.5544	43.4191
366	10:24:00	28.8816	10.1286	39.0102
367	10:25:00	34.2563	10.0583	44.3146
368	10:25:00	25.5429	9.63564	35.1786
369	10:26:00	28.3918	10.8339	39.2257
370	10:27:00	27.8953	10.3576	38.2529
371	10:27:00	25.6995	10.7034	36.4029
372	10:28:00	26.9498	9.09784	36.0477
373	10:28:00	33.3859	10.0713	43.4571
374	10:29:00	25.9934	10.3244	36.3178
375	10:29:00	29.9983	10.1146	40.1129
376	10:33:00	34.7803	9.88705	44.6673
377	10:36:00	28.2041	9.76443	37.9686
378	10:40:00	25.1465	9.67641	34.8229
379	10:41:00	26.1069	10.9243	37.0312
380	10:41:00	32.5655	10.3807	42.9463
381	10:51:00	26.0642	10.9574	37.0216
382	10:51:00	29.2631	9.75155	39.0147
383	10:52:00	26.6227	10.7095	37.3322
384	10:56:00	34.5505	10.0746	44.625
385	10:57:00	33.1265	9.48048	42.607
386	10:57:00	28.188	9.10639	37.2944
387	10:57:00	32.0354	10.6572	42.6926
388	10:58:00	34.1925	9.83932	44.0318
389	11:00:00	29.2366	10.4294	39.666
390	11:00:00	26.7228	10.3302	37.0529
391	11:00:00	29.9178	10.3719	40.2896
392	11:01:00	27.841	9.74453	37.5855
393	11:01:00	33.1439	9.94461	43.0885
394	11:01:00	30.2275	10.9557	41.1832
395	11:02:00	34.3695	10.3926	44.762
396	11:03:00	27.6542	9.76058	37.4148
397	11:04:00	30.0002	10.3539	40.3541
398	11:07:00	33.3676	10.2813	43.6489
399	11:11:00	26.0288	10.9774	37.0062
400	11:11:00	32.8152	9.65267	42.4678
401	11:12:00	33.9605	9.74154	43.7021
402	11:13:00	33.5662	10.915	44.4813
403	11:14:00	27.9633	10.7216	38.685
404	11:14:00	33.1127	9.37855	42.4913
405	11:15:00	33.6914	10.0047	43.696
406	11:15:00	25.7276	10.8537	36.5813
407	11:16:00	27.7494	9.56905	37.3185
408	11:17:00	33.9468	10.3028	44.2496
409	11:17:00	33.6019	10.4613	44.0632
410	11:17:00	29.7929	10.9101	40.703
411	11:18:00	31.0582	9.78164	40.8399
412	11:19:00	26.8238	10.5392	37.363
413	11:19:00	28.6116	9.07086	37.6824
414	11:20:00	27.6878	9.30012	36.9879
415	11:21:00	27.0573	9.42744	36.4847
416	11:22:00	34.4015	10.7361	45.1376
417	11:23:00	25.2643	10.3316	35.5959
418	11:23:00	31.231	10.2026	41.4336
419	11:24:00	30.9423	9.95151	40.8938
420	11:25:00	34.147	9.61379	43.7608
421	11:26:00	27.0038	9.91476	36.9186
422	11:27:00	27.5581	10.1042	37.6623
423	11:41:00	33.9065	10.3909	44.2974
424	11:41:00	29.6712	9.57021	39.2414
425	11:41:00	26.4194	9.10102	35.5204
426	11:41:00	33.6322	10.7422	44.3743
427	11:42:00	25.8683	9.79666	35.6649
428	11:42:00	33.8018	9.66359	43.4654
429	11:42:00	32.2799	9.07941	41.3593
430	11:43:00	26.3932	10.4568	36.85
431	11:45:00	31.2636	10.4259	41.6895
432	11:45:00	32.4557	10.2884	42.744
433	11:45:00	34.1626	10.172	44.3345
434	11:45:00	30.1219	10.7674	40.8894
435	11:47:00	33.2159	9.26484	42.4807
436	11:47:00	33.3761	10.8535	44.2296
437	11:47:00	32.495	10.0469	42.5419
438	11:47:00	27.5645	9.98251	37.547
439	11:48:00	26.3993	10.4476	36.8469
440	11:48:00	28.7953	10.7783	39.5735
441	11:49:00	26.8168	9.98276	36.7995
442	11:51:00	26.3968	10.6582	37.055
443	11:52:00	33.9056	10.1311	44.0367
444	11:55:00	26.0843	9.11609	35.2004
445	11:56:00	30.0774	9.24543	39.3228
446	11:57:00	27.5788	10.7165	38.2953
447	11:57:00	28.4257	10.3899	38.8156
448	11:58:00	25.455	9.12098	34.576
449	11:58:00	31.783	10.6412	42.4243
450	12:00:00	27.1671	9.03644	36.2036
451	12:00:00	33.0636	9.69301	42.7566
452	12:00:00	28.7748	9.06616	37.841
453	12:01:00	27.8019	9.30787	37.1098
454	12:01:00	28.1486	9.33058	37.4792
455	12:01:00	32.0864	10.5256	42.612
456	12:02:00	28.5566	9.63063	38.1873
457	12:02:00	29.6428	9.80703	39.4498
458	12:03:00	33.8537	9.11841	42.9721
459	12:03:00	26.9349	9.71651	36.6514
460	12:04:00	31.1882	9.16407	40.3523
461	12:04:00	31.0186	9.57912	40.5977
462	12:05:00	29.5146	9.61061	39.1252
463	12:06:00	27.7946	10.0371	37.8317
464	12:06:00	33.461	9.14289	42.6038
465	12:07:00	34.5083	9.82479	44.3331
466	12:07:00	33.5327	9.31568	42.8484
467	12:08:00	26.0489	10.6307	36.6796
468	12:09:00	26.4634	9.1305	35.5939
469	12:10:00	26.1277	9.87411	36.0018
470	12:11:00	25.0125	9.18201	34.1945
471	12:11:00	27.9234	10.8367	38.7601
472	12:12:00	25.9003	9.55416	35.4545
473	12:12:00	30.6252	10.1067	40.7319
474	12:13:00	29.131	10.0871	39.2181
475	12:13:00	34.6323	10.9731	45.6053
476	12:14:00	32.8985	9.61007	42.5086
477	12:14:00	25.3082	9.48537	34.7936
478	12:14:00	26.897	10.4873	37.3843
479	12:15:00	29.3437	10.6364	39.9801
480	12:15:00	34.3646	10.6108	44.9754
481	12:16:00	25.2237	10.7654	35.9891
482	12:16:00	30.8724	9.04004	39.9124
483	12:17:00	26.2723	10.0855	36.3578
484	12:17:00	26.9556	10.0855	37.0412
485	12:17:00	27.4924	9.44136	36.9338
486	12:17:00	33.4094	10.0117	43.4211
487	12:18:00	32.214	9.26868	41.4827
488	12:19:00	33.7286	10.9479	44.6765
489	12:19:00	27.6206	9.49654	37.1172
490	12:19:00	28.9714	10.2823	39.2537
491	12:40:00	25.8332	10.0588	35.892
492	12:41:00	27.5208	9.04175	36.5626
493	12:41:00	25.5936	10.0136	35.6072
494	12:43:00	27.0985	9.76077	36.8592
495	12:44:00	25.0189	10.2569	35.2759
496	12:45:00	30.1399	9.37886	39.5188
497	12:45:00	34.57	9.7123	44.2823
498	12:48:00	27.5791	10.0233	37.6024
499	12:50:00	27.6179	10.9287	38.5466
500	12:50:00	31.4107	10.3802	41.7909
501	12:57:00	29.9825	9.47505	39.4575
502	12:58:00	34.3924	10.986	45.3784
503	13:00:00	25.8591	9.63515	35.4942
504	13:01:00	27.1494	10.4338	37.5832
505	13:03:00	31.8651	9.92343	41.7886
506	13:15:00	29.98	10.4259	40.406
507	13:15:00	29.7835	9.12049	38.904
508	13:15:00	30.1302	10.0821	40.2122
509	13:16:00	28.213	10.1077	38.3207
510	13:16:00	26.4167	10.162	36.5786
511	13:16:00	29.9892	10.019	40.0082
512	13:17:00	33.0941	10.1492	43.2433
513	13:17:00	32.1905	10.3724	42.5629
514	13:17:00	25.0342	9.70809	34.7423
515	13:17:00	25.0052	9.14478	34.15
516	13:18:00	27.8809	9.12354	37.0045
517	13:18:00	31.0002	9.46022	40.4605
518	13:19:00	31.0665	9.21253	40.279
519	13:19:00	33.6081	9.92544	43.5335
520	13:19:00	29.7298	10.1064	39.8362
521	13:20:00	29.2228	10.9163	40.1391
522	13:28:00	34.8761	10.494	45.3701
523	13:29:00	27.3896	10.5428	37.9324
524	13:29:00	30.8202	10.639	41.4592
525	13:30:00	34.4458	10.8561	45.3019
526	13:32:00	26.3254	9.98788	36.3133
527	13:33:00	33.8961	10.3435	44.2397
528	13:33:00	32.1151	9.72134	41.8364
529	13:33:00	27.9832	10.1592	38.1424
530	13:34:00	33.8568	10.4161	44.2728
531	13:38:00	25.6394	10.0815	35.7208
532	13:39:00	27.5654	9.33515	36.9005
533	13:41:00	28.5145	9.15113	37.6656
534	13:41:00	34.8373	10.9906	45.8279
535	13:41:00	25.3064	10.5546	35.861
536	13:43:00	29.7423	10.783	40.5252
537	13:44:00	31.4379	9.83584	41.2737
538	13:45:00	28.7413	10.9662	39.7075
539	13:45:00	32.4676	9.19892	41.6665
540	13:45:00	30.9551	9.15558	40.1107
541	13:47:00	31.7626	9.74166	41.5043
542	13:51:00	29.7243	10.3523	40.0765
543	13:51:00	32.1035	9.20228	41.3058
544	13:53:00	28.9225	10.2426	39.1651
545	13:55:00	33.3502	10.4435	43.7936
546	13:55:00	30.1537	10.5976	40.7513
547	13:56:00	30.2608	10.6998	40.9605
548	13:57:00	31.0555	9.1944	40.2499
549	13:58:00	32.3116	10.822	43.1336
550	13:58:00	31.6604	9.06049	40.7208
551	14:00:00	27.1494	10.6135	37.7629
552	14:00:00	26.4167	9.25312	35.6698
553	14:00:00	27.3817	10.1252	37.5068
554	14:01:00	25.2713	10.0763	35.3476
555	14:01:00	32.9937	10.7002	43.694
556	14:01:00	29.4182	9.86038	39.2785
557	14:01:00	25.0763	10.8921	35.9684
558	14:02:00	27.1885	10.435	37.6235
559	14:03:00	26.9477	10.3678	37.3155
560	14:03:00	34.3194	10.4579	44.7773
561	14:03:00	32.4459	10.8027	43.2486
562	14:03:00	31.7714	10.0823	41.8538
563	14:04:00	34.3939	9.82382	44.2177
564	14:04:00	34.5886	9.29102	43.8796
565	14:04:00	25.2423	9.51607	34.7584
566	14:04:00	28.2929	9.8544	38.1473
567	14:05:00	32.9287	10.1187	43.0475
568	14:05:00	26.1905	9.52962	35.7201
569	14:05:00	34.3066	9.55916	43.8658
570	14:05:00	33.0251	9.06177	42.0869
571	14:06:00	32.3547	9.64632	42.001
572	14:06:00	28.8627	10.0168	38.8795
573	14:07:00	27.9908	9.32929	37.3201
574	14:07:00	33.2189	10.7326	43.9515
575	14:07:00	28.9891	9.66335	38.6524
576	14:07:00	34.44	10.9598	45.3998
577	14:08:00	33.431	9.2718	42.7028
578	14:08:00	34.5437	9.32832	43.8721
579	14:09:00	29.5994	10.3913	39.9908
580	14:09:00	26.2958	9.87484	36.1707
581	14:09:00	34.476	9.29652	43.7725
582	14:10:00	28.5426	10.7455	39.2881
583	14:10:00	25.2829	10.2629	35.5458
584	14:10:00	28.9579	10.0976	39.0555
585	14:11:00	29.0919	10.4949	39.5868
586	14:11:00	31.6738	9.41432	41.0881
587	14:11:00	30.5971	9.87527	40.4724
588	14:11:00	31.9607	9.17341	41.1341
589	14:11:00	34.0512	9.21986	43.271
590	14:12:00	32.4923	10.3077	42.8
591	14:12:00	28.2588	9.21302	37.4718
592	14:12:00	27.0002	9.43861	36.4388
593	14:12:00	29.7182	10.5925	40.3107
594	14:13:00	28.5426	10.673	39.2156
595	14:14:00	34.7235	9.70309	44.4266
596	14:15:00	32.4535	10.1057	42.5593
597	14:15:00	32.7465	9.49605	42.2426
598	14:15:00	29.5177	9.29865	38.8163
599	14:15:00	26.9498	9.66414	36.614
600	14:15:00	34.3197	9.16468	43.4844
601	14:16:00	29.4969	10.1213	39.6182
602	14:16:00	28.253	10.1293	38.3823
603	14:16:00	25.6775	10.7132	36.3908
604	14:17:00	27.6536	10.4141	38.0677
605	14:19:00	27.9939	10.1249	38.1188
606	14:19:00	26.1112	10.0397	36.1509
607	14:19:00	25.5121	9.69167	35.2038
608	14:19:00	27.5489	9.93228	37.4812
609	14:19:00	31.2252	10.4635	41.6887
610	14:20:00	34.3292	9.58229	43.9115
611	14:20:00	27.1455	9.67318	36.8186
612	14:20:00	33.7317	9.30384	43.0355
613	14:20:00	29.6052	10.9667	40.5719
614	14:21:00	27.8779	10.5201	38.398
615	14:21:00	32.0144	10.6165	42.6309
616	14:21:00	27.8339	9.91165	37.7456
617	14:21:00	25.4099	10.7095	36.1194
618	14:21:00	33.4115	10.9561	44.3676
619	14:22:00	34.7134	9.22468	43.9381
620	14:22:00	27.4039	9.60775	37.0117
621	14:22:00	26.9971	9.24995	36.2471
622	14:22:00	27.8547	9.87405	37.7288
623	14:23:00	33.4762	10.575	44.0512
624	14:23:00	25.7163	10.0762	35.7925
625	14:23:00	25.6226	9.79073	35.4133
626	14:23:00	29.2021	9.90146	39.1035
627	14:23:00	34.0323	9.0791	43.1114
628	14:24:00	31.4452	10.1996	41.6448
629	14:24:00	32.6696	10.3299	42.9995
630	14:24:00	26.0825	10.1072	36.1897
631	14:24:00	27.1583	9.33967	36.4979
632	14:25:00	27.266	9.74142	37.0074
633	14:25:00	30.0978	9.86258	39.9604
634	14:25:00	27.6603	9.64772	37.308
635	14:25:00	25.2316	10.4626	35.6942
636	14:26:00	31.4425	10.6586	42.101
637	14:26:00	31.9304	9.69533	41.6258
638	14:26:00	30.4262	10.0729	40.4991
639	14:26:00	28.101	10.3893	38.4903
640	14:26:00	31.465	10.3537	41.8188
641	14:27:00	29.5863	10.9371	40.5234
642	14:27:00	33.4484	9.10419	42.5526
643	14:27:00	33.5846	9.81149	43.396
644	14:27:00	33.8043	10.1833	43.9875
645	14:27:00	28.8734	10.2271	39.1006
646	14:28:00	28.643	9.69906	38.3421
647	14:28:00	32.9125	10.2293	43.1419
648	14:28:00	28.8383	9.52986	38.3682
649	14:29:00	31.4562	10.7656	42.2218
650	14:29:00	27.6255	9.21155	36.8371
651	14:29:00	26.4197	9.7178	36.1375
652	14:29:00	25.0189	10.7557	35.7747
653	14:30:00	28.6045	10.7057	39.3102
654	14:30:00	31.7058	10.4646	42.1704
655	14:30:00	29.8091	10.962	40.7711
656	14:30:00	31.3393	9.34571	40.685
657	14:31:00	30.0447	9.9722	40.0169
658	14:31:00	26.5937	9.54353	36.1372
659	14:31:00	26.2882	9.12427	35.4125
660	14:31:00	32.1627	10.5555	42.7182
661	14:32:00	25.7175	9.56893	35.2864
662	14:32:00	28.3708	10.126	38.4968
663	14:32:00	34.9042	10.1068	45.011
664	14:33:00	33.4802	10.8755	44.3557
665	14:33:00	33.2598	10.4358	43.6957
666	14:33:00	32.2948	9.15857	41.4534
667	14:33:00	30.3752	10.7698	41.1451
668	14:33:00	34.6548	9.62368	44.2785
669	14:33:00	29.0217	9.92013	38.9419
670	14:34:00	30.9996	9.69399	40.6936
671	14:34:00	34.7461	9.67086	44.4169
672	14:34:00	34.7159	10.9807	45.6965
673	14:35:00	25.4309	10.9233	36.3542
674	14:35:00	33.6523	9.70119	43.3535
675	14:35:00	26.1649	9.88479	36.0497
676	14:36:00	27.2684	9.77706	37.0455
677	14:36:00	32.5182	9.78561	42.3038
678	14:37:00	32.6281	10.66	43.2881
679	14:37:00	25.1086	10.4692	35.5778
680	14:37:00	33.0773	9.34919	42.4265
681	14:37:00	26.4121	9.97232	36.3844
682	14:38:00	29.2698	10.7537	40.0236
683	14:38:00	33.3557	10.1363	43.4919
684	14:39:00	34.3884	10.7721	45.1605
685	14:39:00	32.6257	9.62252	42.2482
686	14:40:00	25.2884	10.4724	35.7608
687	14:40:00	26.0294	9.69478	35.7242
688	14:40:00	30.0533	9.78469	39.8379
689	14:41:00	26.9321	10.0241	36.9562
690	14:41:00	31.375	9.43776	40.8128
691	14:41:00	32.0214	10.8235	42.8449
692	14:41:00	25.5158	10.7189	36.2347
693	14:42:00	31.6582	9.07685	40.7351
694	14:42:00	29.5781	10.264	39.842
695	14:42:00	33.0996	9.73934	42.839
696	14:43:00	26.7234	9.74496	36.4683
697	14:43:00	30.1961	10.8063	41.0024
698	14:44:00	31.0155	10.2658	41.2814
699	14:44:00	27.0283	9.32301	36.3513
700	14:45:00	32.0293	10.7456	42.7749
701	14:46:00	27.5513	10.9911	38.5424
702	14:47:00	25.4801	10.8274	36.3074
703	14:48:00	25.0006	10.2633	35.264
704	14:49:00	31.1422	10.1317	41.2739
705	14:50:00	29.7386	9.96573	39.7043
706	14:51:00	34.5032	9.24281	43.746
707	14:52:00	28.6982	10.7842	39.4825
708	14:53:00	25.1914	9.91208	35.1034
709	14:54:00	29.8378	10.662	40.4998
710	14:54:00	34.4348	10.8426	45.2774
711	14:54:00	27.2968	9.51613	36.813
712	14:55:00	26.9691	9.32911	36.2982
713	14:55:00	33.5232	10.9512	44.4744
714	14:56:00	31.1104	10.2177	41.3281
715	14:56:00	29.7218	9.07428	38.7961
716	14:57:00	25.4062	10.3742	35.7804
717	14:57:00	31.8755	10.3487	42.2242
718	14:57:00	32.658	9.35304	42.011
719	14:57:00	32.4725	10.9068	43.3793
720	14:58:00	33.3551	9.49324	42.8483
721	14:58:00	34.295	10.1461	44.4411
722	14:58:00	32.015	9.48482	41.4998
723	14:59:00	28.3232	10.9741	39.2972
724	14:59:00	32.7282	10.7978	43.526

## Sheet: Sheet4
Number	Arrival time	X1	X2	X3
1	08:00:00	26.6555	9.37275	36.0283			X1	X2	X3
2	08:00:00	27.1294	10.8457	37.9751		MEAN	28	9	37
3	08:00:00	29.7404	7.83279	37.5732
4	08:00:00	28.9431	8.80804	37.7512
5	08:00:00	27.8271	7.60903	35.4361
6	08:01:00	27.9029	7.41481	35.3177
7	08:01:00	27.8803	9.20502	37.0854
8	08:01:00	29.17	8.71001	37.88
9	08:01:00	25.1251	8.07364	33.1987
10	08:01:00	30.3188	8.82952	39.1484
11	08:02:00	30.9636	10.5743	41.5379
12	08:02:00	27.1437	9.64473	36.7884
13	08:03:00	26.8904	8.49467	35.3851
14	08:03:00	27.8977	10.8372	38.7349
15	08:03:00	29.8014	7.90408	37.7054
16	08:04:00	25.3074	8.1055	33.4129
17	08:04:00	26.1591	8.23698	34.3961
18	08:04:00	25.4323	10.8055	36.2379
19	08:04:00	25.3124	8.70171	34.0141
20	08:05:00	26.0185	8.73772	34.7562
21	08:05:00	27.5235	9.8674	37.3909
22	08:05:00	25.1564	9.52901	34.6854
23	08:05:00	25.7632	7.10157	32.8648
24	08:05:00	28.5741	9.58455	38.1587
25	08:06:00	29.8004	7.91421	37.7147
26	08:06:00	25.4891	7.44728	32.9364
27	08:07:00	30.2862	7.70852	37.9948
28	08:07:00	25.408	9.06024	34.4682
29	08:07:00	29.1967	8.44877	37.6455
30	08:08:00	30.2903	8.40397	38.6942
31	08:08:00	28.8629	10.8224	39.6853
32	08:08:00	26.8899	8.77544	35.6653
33	08:09:00	26.6566	9.11029	35.7669
34	08:09:00	27.5652	10.0685	37.6337
35	08:09:00	27.9605	9.67074	37.6313
36	08:10:00	27.1693	8.33769	35.507
37	08:10:00	26.082	7.20289	33.2849
38	08:11:00	25.5568	10.1478	35.7046
39	08:11:00	30.0061	8.27519	38.2813
40	08:11:00	30.4996	10.2547	40.7543
41	08:11:00	25.11	9.48677	34.5968
42	08:12:00	27.1611	7.51186	34.6729
43	08:12:00	29.8889	10.5748	40.4637
44	08:12:00	26.4799	7.06348	33.5434
45	08:12:00	27.138	7.2898	34.4278
46	08:13:00	30.6041	7.35841	37.9625
47	08:13:00	28.6793	9.43147	38.1107
48	08:13:00	27.6527	8.81182	36.4646
49	08:13:00	28.2799	10.5654	38.8453
50	08:14:00	27.3191	9.54109	36.8602
51	08:14:00	25.7478	10.1458	35.8937
52	08:14:00	27.8937	7.01514	34.9088
53	08:14:00	25.9463	8.5186	34.4649
54	08:15:00	30.9608	9.18732	40.1481
55	08:15:00	25.4754	9.1026	34.578
56	08:15:00	25.033	9.21577	34.2487
57	08:16:00	26.7315	10.4305	37.162
58	08:16:00	30.491	8.7304	39.2214
59	08:16:00	25.7389	10.1762	35.9151
60	08:16:00	26.1443	8.26896	34.4132
61	08:17:00	28.2971	10.3	38.5971
62	08:17:00	27.2799	10.4798	37.7598
63	08:17:00	30.3653	7.51833	37.8837
64	08:17:00	28.9385	8.47966	37.4182
65	08:17:00	30.9387	8.93292	39.8716
66	08:17:00	25.1536	8.85614	34.0098
67	08:18:00	28.7338	9.3531	38.0869
68	08:18:00	29.7012	8.71661	38.4178
69	08:18:00	29.525	9.10028	38.6253
70	08:19:00	25.3303	7.41542	32.7458
71	08:19:00	26.7218	7.40541	34.1272
72	08:19:00	27.2107	8.62725	35.8379
73	08:20:00	29.4939	9.39253	38.8864
74	08:20:00	27.1785	7.78665	34.9651
75	08:20:00	30.1751	10.5869	40.762
76	08:20:00	25.0731	10.0801	35.1531
77	08:21:00	25.5955	8.39384	33.9893
78	08:21:00	26.7392	7.64907	34.3883
79	08:21:00	29.0942	7.56496	36.6591
80	08:21:00	25.9143	7.95779	33.8721
81	08:22:00	29.0695	8.80157	37.871
82	08:22:00	25.9463	10.8733	36.8196
83	08:22:00	27.7236	8.83917	36.5628
84	08:22:00	25.8634	10.4276	36.291
85	08:22:00	27.9409	9.11652	37.0575
86	08:22:00	26.4837	10.9513	37.435
87	08:23:00	30.7297	8.95099	39.6807
88	08:23:00	26.7676	10.8124	37.5799
89	08:23:00	26.1285	8.52776	34.6563
90	08:24:00	27.2164	10.8409	38.0573
91	08:24:00	30.657	7.45094	38.108
92	08:24:00	26.5748	7.18909	33.7638
93	08:25:00	28.0455	8.6187	36.6642
94	08:25:00	29.1339	8.3488	37.4827
95	08:25:00	26.8483	9.2486	36.0969
96	08:25:00	29.3214	7.83889	37.1603
97	08:26:00	30.3862	9.51753	39.9037
98	08:26:00	30.7425	10.1784	40.921
99	08:26:00	25.0185	10.9708	35.9893
100	08:27:00	29.1636	10.6725	39.8361
101	08:27:00	25.7823	8.11856	33.9008
102	08:27:00	29.8442	7.76565	37.6099
103	08:28:00	29.6664	9.95199	39.6184
104	08:28:00	27.8886	10.7585	38.6471
105	08:28:00	26.0196	7.99893	34.0185
106	08:28:00	26.6403	10.0299	36.6702
107	08:29:00	26.5152	10.4829	36.9981
108	08:29:00	28.3445	8.07791	36.4224
109	08:29:00	25.4986	8.65496	34.1536
110	08:29:00	26.0961	10.1632	36.2593
111	08:29:00	27.1686	7.94217	35.1108
112	08:30:00	27.2248	9.63021	36.855
113	08:30:00	26.6302	7.68484	34.3151
114	08:30:00	28.5051	9.58431	38.0894
115	08:30:00	29.1665	9.43513	38.6016
116	08:31:00	27.6461	10.015	37.6611
117	08:31:00	29.8523	7.54079	37.393
118	08:32:00	30.1903	8.18107	38.3713
119	08:32:00	29.6333	7.56594	37.1992
120	08:32:00	28.9572	8.61711	37.5743
121	08:33:00	25.9535	8.47649	34.4299
122	08:33:00	29.2786	7.96707	37.2456
123	08:33:00	29.7019	9.9675	39.6694
124	08:33:00	26.2144	7.51698	33.7314
125	08:33:00	25.3966	7.31581	32.7124
126	08:33:00	28.4886	7.27772	35.7664
127	08:34:00	29.9041	9.21345	39.1175
128	08:34:00	30.7645	8.25236	39.0169
129	08:34:00	30.3207	7.66567	37.9863
130	08:34:00	29.866	8.63005	38.496
131	08:35:00	25.7107	7.73952	33.4502
132	08:35:00	30.3683	7.55763	37.9259
133	08:35:00	25.9181	9.20014	35.1183
134	08:35:00	25.4061	9.37129	34.7774
135	08:36:00	27.4149	10.3963	37.8112
136	08:36:00	26.3063	10.2041	36.5104
137	08:37:00	28.869	9.639	38.508
138	08:37:00	26.5028	10.2425	36.7453
139	08:38:00	29.5399	7.25965	36.7995
140	08:39:00	29.9032	7.06604	36.9692
141	08:40:00	29.5208	7.047	36.5678
142	08:40:00	28.1545	10.9799	39.1343
143	08:40:00	25.9626	7.32582	33.2884
144	08:40:00	29.9041	8.54082	38.4449
145	08:41:00	27.5033	8.07974	35.5831
146	08:41:00	28.8737	8.08133	36.955
147	08:41:00	25.9414	9.712	35.6534
148	08:41:00	29.1476	9.44246	38.5901
149	08:41:00	27.4628	9.79647	37.2593
150	08:42:00	26.232	7.86196	34.0939
151	08:42:00	29.2302	8.99139	38.2216
152	08:43:00	29.9685	7.49855	37.4671
153	08:43:00	26.6068	8.67229	35.2791
154	08:44:00	30.9778	9.92257	40.9004
155	08:44:00	29.4729	9.28523	38.7581
156	08:44:00	30.7662	7.57387	38.34
157	08:45:00	28.7426	8.42753	37.1701
158	08:45:00	25.6674	10.1582	35.8256
159	08:45:00	28.0609	7.73794	35.7988
160	08:45:00	27.1814	9.74471	36.9261
161	08:46:00	26.5015	8.30436	34.8059
162	08:46:00	30.7462	10.4308	41.177
163	08:46:00	25.644	10.0005	35.6445
164	08:47:00	26.3146	9.34993	35.6645
165	08:47:00	28.4339	7.41237	35.8462
166	08:47:00	30.0125	8.03018	38.0427
167	08:48:00	27.481	10.345	37.8259
168	08:48:00	25.4245	7.14441	32.5689
169	08:48:00	30.6603	10.7706	41.431
170	08:49:00	26.4103	8.05045	34.4608
171	08:49:00	29.8164	7.03943	36.8558
172	08:49:00	29.5454	9.67818	39.2235
173	08:49:00	27.7729	8.66875	36.4416
174	08:50:00	28.0819	7.803	35.8849
175	08:50:00	29.4738	9.60372	39.0775
176	08:51:00	29.4591	10.0269	39.4861
177	08:51:00	28.6664	10.9752	39.6417
178	08:51:00	25.6182	8.39677	34.015
179	08:51:00	29.8508	8.57317	38.424
180	08:52:00	26.4609	9.00006	35.4609
181	08:52:00	27.9933	8.01346	36.0068
182	08:53:00	30.4483	10.6046	41.0529
183	08:53:00	25.5026	8.39616	33.8988
184	08:53:00	25.3554	10.9497	36.3051
185	08:54:00	30.9255	7.63552	38.561
186	08:54:00	25.3014	10.1457	35.4471
187	08:54:00	28.5064	10.0888	38.5952
188	08:55:00	28.1197	10.306	38.4257
189	08:55:00	27.9127	8.11502	36.0278
190	08:55:00	28.6822	9.50655	38.1887
191	08:56:00	28.7851	8.27238	37.0575
192	08:56:00	27.6732	10.9651	38.6383
193	08:57:00	29.1259	8.48527	37.6111
194	08:57:00	28.2931	9.42512	37.7182
195	08:57:00	29.5893	9.21894	38.8083
196	08:57:00	28.19	10.6517	38.8417
197	08:57:00	25.2683	7.94778	33.216
198	08:58:00	27.3455	9.16523	36.5107
199	08:58:00	26.3149	10.5294	36.8443
200	08:58:00	25.3908	8.38566	33.7764
201	08:59:00	26.4499	7.97684	34.4267
202	08:59:00	30.6944	10.7048	41.3992
203	09:00:00	27.8503	9.06928	36.9196
204	09:00:00	27.2548	7.1731	34.4279
205	09:00:00	27.8031	8.74371	36.5468
206	09:00:00	28.7335	7.96207	36.6955
207	09:00:00	30.6371	9.78854	40.4256
208	09:01:00	30.5849	10.0501	40.635
209	09:01:00	29.5351	9.48555	39.0207
210	09:01:00	27.9919	8.18766	36.1795
211	09:01:00	26.6339	10.0468	36.6807
212	09:01:00	27.867	9.60274	37.4697
213	09:01:00	26.101	8.44646	34.5475
214	09:01:00	30.3661	10.644	41.0101
215	09:02:00	27.3702	8.07413	35.4443
216	09:02:00	25.8599	9.08856	34.9485
217	09:02:00	26.1844	8.01187	34.1962
218	09:02:00	27.9252	9.70016	37.6254
219	09:03:00	29.2766	10.1878	39.4644
220	09:03:00	30.3531	7.28455	37.6376
221	09:03:00	30.1744	8.66448	38.8388
222	09:03:00	29.2311	7.46461	36.6958
223	09:04:00	28.4806	9.39192	37.8725
224	09:04:00	26.5286	9.18781	35.7164
225	09:04:00	26.8273	9.38508	36.2123
226	09:04:00	28.1037	7.08289	35.1866
227	09:04:00	28.255	9.98605	38.241
228	09:05:00	29.3688	10.6904	40.0593
229	09:05:00	25.7982	10.1236	35.9218
230	09:05:00	26.7764	7.82424	34.6006
231	09:05:00	27.3052	10.8059	38.1111
232	09:06:00	29.541	7.35804	36.899
233	09:07:00	25.7313	9.96591	35.6973
234	09:07:00	30.3738	9.08136	39.4551
235	09:08:00	28.0847	9.72115	37.8058
236	09:08:00	29.2033	7.43458	36.6379
237	09:09:00	30.5973	8.62041	39.2177
238	09:09:00	28.6512	8.41081	37.062
239	09:09:00	29.3253	10.0178	39.3431
240	09:09:00	29.1639	7.19752	36.3615
241	09:10:00	25.9624	8.85015	34.8126
242	09:10:00	25.9355	8.73626	34.6718
243	09:10:00	29.9685	7.28626	37.2548
244	09:11:00	29.8339	8.7907	38.6247
245	09:11:00	27.8814	7.4756	35.357
246	09:11:00	27.1993	7.84072	35.0401
247	09:11:00	26.6896	9.44453	36.1341
248	09:12:00	27.4112	10.6584	38.0696
249	09:13:00	26.0961	8.57183	34.6679
250	09:13:00	29.2119	9.27424	38.4862
251	09:15:00	26.1952	8.51677	34.7119
252	09:15:00	25.7312	10.7063	36.4375
253	09:15:00	30.232	10.4869	40.719
254	09:15:00	26.7006	7.79897	34.4995
255	09:16:00	30.4888	8.79669	39.2854
256	09:16:00	27.2237	8.31266	35.5364
257	09:16:00	28.6782	8.30546	36.9836
258	09:17:00	28.4628	8.49907	36.9619
259	09:17:00	28.2872	10.0177	38.3049
260	09:17:00	29.413	9.3188	38.7318
261	09:17:00	26.8373	7.38209	34.2194
262	09:17:00	27.363	8.67998	36.043
263	09:17:00	28.7772	10.156	38.9332
264	09:18:00	26.3977	8.11747	34.5152
265	09:18:00	28.4359	9.57051	38.0064
266	09:18:00	27.155	9.68136	36.8364
267	09:19:00	26.8998	10.4922	37.3919
268	09:19:00	29.7494	10.9716	40.7209
269	09:19:00	30.579	7.77248	38.3515
270	09:19:00	28.0656	7.72854	35.7942
271	09:19:00	26.3479	7.55422	33.9021
272	09:20:00	30.2659	10.681	40.9469
273	09:20:00	28.2391	10.4333	38.6724
274	09:21:00	26.078	10.9498	37.0278
275	09:21:00	27.4693	10.5702	38.0394
276	09:21:00	29.0176	8.72881	37.7465
277	09:21:00	26.8672	7.60561	34.4728
278	09:22:00	29.8506	7.68007	37.5307
279	09:22:00	28.2553	9.05109	37.3064
280	09:22:00	29.126	7.02747	36.1535
281	09:22:00	28.8105	8.21073	37.0213
282	09:22:00	30.2115	9.18159	39.3931
283	09:23:00	29.6113	9.13532	38.7466
284	09:23:00	26.7068	9.3918	36.0986
285	09:23:00	28.2279	8.11844	36.3463
286	09:23:00	28.1643	7.90115	36.0655
287	09:24:00	27.0882	7.3119	34.4001
288	09:24:00	30.4219	10.864	41.2859
289	09:24:00	28.1874	10.6735	38.8609
290	09:24:00	26.3424	10.3932	36.7356
291	09:25:00	28.2693	8.15433	36.4236
292	09:25:00	28.0721	7.01416	35.0862
293	09:25:00	30.6373	7.2909	37.9282
294	09:26:00	29.851	10.0305	39.8815
295	09:26:00	29.9945	10.6863	40.6808
296	09:26:00	25.6715	9.34455	35.016
297	09:26:00	30.9322	7.7488	38.6811
298	09:26:00	27.4324	10.6306	38.0631
299	09:27:00	30.6135	10.0045	40.6179
300	09:27:00	29.4395	10.9176	40.3571
301	09:27:00	27.6086	7.79873	35.4073
302	09:27:00	28.894	10.1195	39.0135
303	09:28:00	29.4533	10.7859	40.2391
304	09:28:00	30.148	8.33732	38.4853
305	09:29:00	25.0927	7.72402	32.8167
306	09:29:00	27.7348	7.36048	35.0952
307	09:29:00	28.6882	7.30128	35.9895
308	09:29:00	28.2614	8.20719	36.4686
309	09:29:00	28.0285	9.46638	37.4949
310	09:30:00	30.9088	9.27241	40.1812
311	09:30:00	25.7991	10.5629	36.3619
312	09:31:00	27.3083	8.18888	35.4972
313	09:32:00	28.9151	9.94919	38.8643
314	09:32:00	30.6622	9.36055	40.0227
315	09:33:00	29.8114	9.22797	39.0394
316	09:33:00	27.9201	8.7879	36.708
317	09:33:00	29.7413	10.2203	39.9616
318	09:34:00	30.3836	10.7878	41.1715
319	09:35:00	29.4956	8.88787	38.3834
320	09:35:00	27.9743	9.99094	37.9652
321	09:36:00	27.3021	10.0406	37.3427
322	09:36:00	29.4024	9.10981	38.5122
323	09:37:00	30.7226	8.36222	39.0848
324	09:37:00	25.2829	8.87933	34.1622
325	09:38:00	26.8868	7.54237	34.4292
326	09:39:00	30.6735	7.79849	38.472
327	09:40:00	25.1573	9.62801	34.7853
328	09:41:00	28.2603	8.34489	36.6052
329	09:42:00	26.026	9.58382	35.6098
330	09:42:00	30.2875	9.68001	39.9675
331	09:44:00	25.481	8.00491	33.4859
332	09:45:00	29.0078	9.03143	38.0392
333	09:47:00	26.9851	8.42277	35.4079
334	09:47:00	28.7413	9.41231	38.1536
335	09:48:00	29.326	7.22498	36.551
336	09:48:00	28.2552	10.6285	38.8837
337	09:49:00	25.6892	10.3368	36.026
338	09:49:00	28.9096	10.1257	39.0353
339	09:49:00	29.1151	10.0085	39.1236
340	09:50:00	30.5959	10.641	41.2369
341	09:50:00	29.773	7.81277	37.5857
342	09:50:00	30.6506	9.35298	40.0036
343	09:51:00	25.9906	8.77374	34.7644
344	09:51:00	27.45	10.7609	38.2109
345	09:51:00	29.4346	8.93268	38.3673
346	09:52:00	28.9887	9.37458	38.3633
347	09:52:00	27.0197	7.10437	34.1241
348	09:52:00	30.1985	10.9658	41.1643
349	09:53:00	27.7895	7.57851	35.368
350	09:53:00	25.807	9.10053	34.9075
351	09:53:00	25.8641	8.59966	34.4638
352	09:53:00	26.9194	9.46809	36.3875
353	09:54:00	30.4062	8.08365	38.4898
354	09:54:00	25.9895	8.61895	34.6085
355	09:54:00	30.1051	7.73183	37.837
356	09:55:00	27.1704	8.64153	35.8119
357	09:56:00	28.7126	7.95376	36.6663
358	09:57:00	27.951	7.53175	35.4828
359	09:57:00	27.4042	7.33753	34.7418
360	09:57:00	26.2495	9.04913	35.2987
361	09:58:00	26.9617	8.28349	35.2452
362	09:58:00	27.489	8.20573	35.6948
363	09:58:00	25.6955	9.36579	35.0613
364	09:59:00	29.3753	7.69716	37.0724
365	10:00:00	27.4438	7.49306	34.9369
366	10:00:00	26.9	9.06146	35.9614
367	10:00:00	29.5886	7.50941	37.098
368	10:01:00	27.2197	10.6416	37.8613
369	10:01:00	29.6316	8.01065	37.6423
370	10:01:00	26.2931	7.02734	33.3205
371	10:02:00	28.1773	8.34465	36.522
372	10:02:00	27.2393	8.06986	35.3091
373	10:03:00	29.9458	7.5248	37.4706
374	10:03:00	25.0407	10.2823	35.323
375	10:04:00	30.4369	9.60262	40.0396
376	10:04:00	26.2303	9.98642	36.2167
377	10:04:00	29.8314	8.43181	38.2632
378	10:05:00	28.3044	8.41215	36.7166
379	10:05:00	25.3977	10.1991	35.5968
380	10:05:00	28.5573	10.6216	39.1789
381	10:06:00	26.8271	9.10443	35.9315
382	10:06:00	26.5709	9.1059	35.6768
383	10:06:00	29.2857	8.64751	37.9332
384	10:07:00	25.4834	7.69485	33.1783
385	10:07:00	26.3217	10.6046	36.9263
386	10:08:00	27.1389	8.51518	35.6541
387	10:08:00	30.8132	8.47929	39.2925
388	10:09:00	28.0462	8.65361	36.6999
389	10:09:00	30.6785	10.4676	41.1461
390	10:10:00	27.4918	8.40336	35.8951
391	10:10:00	26.8108	7.29664	34.1074
392	10:10:00	26.9124	10.0132	36.9256
393	10:11:00	25.4197	9.18097	34.6007
394	10:11:00	27.4938	7.20862	34.7024
395	10:12:00	25.3871	8.08414	33.4712
396	10:12:00	25.6508	9.92343	35.5742
397	10:12:00	27.1583	8.98346	36.1418
398	10:13:00	30.3501	10.146	40.4961
399	10:14:00	28.8012	9.40205	38.2033
400	10:14:00	26.8617	8.08817	34.9499
401	10:16:00	26.96	10.6102	37.5702
402	10:17:00	27.2638	9.47298	36.7368
403	10:20:00	29.2396	9.08844	38.328
404	10:20:00	27.5974	9.15937	36.7568
405	10:21:00	25.8299	7.6072	33.4371
406	10:21:00	29.731	8.04556	37.7766
407	10:22:00	29.6821	10.0935	39.7756
408	10:22:00	29.5159	7.73379	37.2497
409	10:22:00	26.0055	7.84194	33.8474
410	10:23:00	30.4093	9.28694	39.6962
411	10:23:00	27.0448	7.07141	34.1162
412	10:24:00	30.1991	7.07654	37.2756
413	10:24:00	30.7462	9.83395	40.5802
414	10:25:00	28.4991	10.6955	39.1946
415	10:25:00	29.7889	10.3567	40.1456
416	10:25:00	25.0798	9.69564	34.7755
417	10:26:00	30.3078	7.52992	37.8378
418	10:27:00	30.5726	8.01822	38.5908
419	10:27:00	29.1802	9.94528	39.1255
420	10:28:00	28.4101	7.89285	36.3029
421	10:28:00	26.7857	7.15113	33.9368
422	10:29:00	30.7913	7.21094	38.0022
423	10:29:00	26.3902	8.11161	34.5018
424	10:29:00	28.7091	8.41728	37.1264
425	10:30:00	27.5192	9.73409	37.2533
426	10:33:00	25.4457	7.31483	32.7605
427	10:34:00	28.6238	7.28187	35.9056
428	10:36:00	25.1311	7.34388	32.475
429	10:38:00	29.7395	10.9924	40.7319
430	10:40:00	29.7592	7.36988	37.1291
431	10:41:00	26.4614	9.79037	36.2518
432	10:41:00	30.1881	9.30549	39.4936
433	10:46:00	28.153	8.1243	36.2773
434	10:49:00	25.8877	8.49467	34.3824
435	10:50:00	27.6042	8.14298	35.7472
436	10:51:00	29.2637	7.1991	36.4628
437	10:51:00	26.1455	9.18989	35.3354
438	10:52:00	26.0606	8.25333	34.3139
439	10:53:00	27.2083	10.4153	37.6236
440	10:55:00	28.3606	8.49614	36.8568
441	10:56:00	28.2942	10.6838	38.978
442	10:56:00	29.7913	10.4372	40.2285
443	10:56:00	25.9976	7.40638	33.404
444	10:57:00	30.514	8.27726	38.7913
445	10:57:00	30.8764	10.9282	41.8046
446	10:57:00	29.1026	7.386	36.4886
447	10:58:00	30.3401	10.1773	40.5174
448	10:58:00	30.31	7.11988	37.4299
449	11:00:00	30.0614	8.91156	38.9729
450	11:00:00	26.7002	9.97299	36.6732
451	11:00:00	25.477	8.59539	34.0724
452	11:00:00	28.949	9.962	38.911
453	11:00:00	28.4738	8.19681	36.6706
454	11:01:00	29.0327	10.3777	39.4103
455	11:01:00	30.0932	7.51381	37.607
456	11:01:00	27.2876	8.06742	35.355
457	11:02:00	29.8162	7.52577	37.342
458	11:03:00	27.1766	8.77508	35.9517
459	11:04:00	25.4109	7.20631	32.6172
460	11:04:00	29.3002	8.21757	37.5177
461	11:07:00	26.2353	9.74361	35.9789
462	11:10:00	29.482	9.06244	38.5445
463	11:11:00	29.0045	8.68706	37.6915
464	11:11:00	25.3937	7.25526	32.6489
465	11:11:00	28.1257	10.6676	38.7933
466	11:12:00	26.9183	10.7499	37.6681
467	11:12:00	28.5108	10.5367	39.0475
468	11:13:00	30.0187	8.1044	38.1231
469	11:14:00	27.0501	7.52785	34.578
470	11:14:00	27.0565	10.1407	37.1972
471	11:15:00	27.4348	9.86203	37.2969
472	11:15:00	29.0067	7.39174	36.3984
473	11:15:00	25.4726	8.60271	34.0753
474	11:16:00	25.6255	9.92648	35.552
475	11:16:00	26.23	10.0134	36.2434
476	11:17:00	25.0795	10.7949	35.8744
477	11:17:00	29.9846	7.67348	37.6581
478	11:17:00	27.5802	10.3191	37.8993
479	11:18:00	28.843	7.68447	36.5274
480	11:19:00	30.9621	10.242	41.2041
481	11:19:00	27.7165	8.92608	36.6425
482	11:20:00	28.6188	8.84881	37.4676
483	11:21:00	29.9127	10.0208	39.9335
484	11:21:00	30.5373	7.08838	37.6257
485	11:22:00	28.6188	9.92196	38.5408
486	11:23:00	27.0866	9.95102	37.0376
487	11:23:00	30.8077	10.3598	41.1676
488	11:24:00	27.4834	7.39418	34.8775
489	11:25:00	25.304	8.26444	33.5684
490	11:26:00	25.2051	7.46547	32.6706
491	11:27:00	27.6914	9.22932	36.9207
492	11:28:00	27.8289	9.42817	37.2571
493	11:30:00	25.132	7.58559	32.7176
494	11:31:00	29.5611	9.17756	38.7387
495	11:33:00	25.8024	9.22993	35.0323
496	11:34:00	27.8613	9.52461	37.3859
497	11:38:00	30.2313	8.47893	38.7102
498	11:40:00	27.7963	10.5204	38.3167
499	11:41:00	29.1367	10.4227	39.5594
500	11:41:00	27.8307	10.4153	38.246
501	11:41:00	30.1392	8.00076	38.14
502	11:41:00	29.4331	10.5682	40.0013
503	11:42:00	29.719	10.8525	40.5715
504	11:42:00	28.8831	10.1637	39.0467
505	11:42:00	26.7529	9.36909	36.122
506	11:43:00	27.775	9.44331	37.2184
507	11:45:00	29.6538	10.8268	40.4805
508	11:45:00	27.6613	7.82559	35.4869
509	11:45:00	30.2758	9.48079	39.7566
510	11:45:00	30.8185	8.26115	39.0797
511	11:45:00	30.1388	9.57869	39.7175
512	11:46:00	26.0122	7.96133	33.9736
513	11:47:00	27.845	9.87545	37.7205
514	11:47:00	30.1132	10.741	40.8542
515	11:47:00	26.6324	8.93719	35.5696
516	11:47:00	28.237	8.12479	36.3618
517	11:48:00	25.5349	10.769	36.3039
518	11:48:00	25.5112	7.6039	33.1151
519	11:49:00	28.3595	8.63079	36.9903
520	11:50:00	25.3193	7.45314	32.7725
521	11:51:00	27.4143	9.78268	37.197
522	11:51:00	28.738	10.8871	39.6251
523	11:52:00	27.3457	7.84805	35.1937
524	11:52:00	28.5765	8.4843	37.0608
525	11:55:00	28.3529	8.99225	37.3452
526	11:56:00	25.7266	7.29444	33.021
527	11:56:00	25.1659	9.6816	34.8475
528	11:57:00	26.1602	10.3252	36.4854
529	11:57:00	28.2601	7.92288	36.183
530	11:58:00	30.6503	9.71371	40.364
531	11:58:00	30.5964	7.07947	37.6759
532	12:00:00	26.8555	9.29658	36.152
533	12:00:00	30.4452	10.1139	40.559
534	12:00:00	25.592	8.02115	33.6131
535	12:01:00	28.3546	10.9309	39.2855
536	12:01:00	28.6064	9.18	37.7864
537	12:01:00	25.7852	8.87872	34.6639
538	12:02:00	26.7899	10.3011	37.091
539	12:02:00	30.1178	10.9064	41.0241
540	12:03:00	28.2114	9.19074	37.4021
541	12:03:00	27.3914	7.88638	35.2778
542	12:03:00	29.3906	7.60378	36.9944
543	12:04:00	28.0067	9.68477	37.6915
544	12:04:00	29.6245	7.80239	37.4269
545	12:05:00	25.4563	10.1864	35.6427
546	12:06:00	29.6556	9.3686	39.0242
547	12:06:00	27.7203	9.18537	36.9057
548	12:07:00	29.2978	10.5487	39.8465
549	12:07:00	28.9735	7.30531	36.2788
550	12:08:00	26.552	10.6344	37.1864
551	12:08:00	29.512	9.43367	38.9457
552	12:09:00	26.0062	7.9252	33.9314
553	12:10:00	28.0155	10.0388	38.0543
554	12:10:00	27.6694	10.1657	37.8351
555	12:11:00	26.1913	10.6847	36.876
556	12:11:00	27.5892	7.52004	35.1092
557	12:12:00	25.2586	8.56206	33.8206
558	12:12:00	27.3958	8.61711	36.0129
559	12:12:00	30.3423	7.4297	37.772
560	12:13:00	30.0482	10.4941	40.5423
561	12:13:00	30.4406	7.48854	37.9291
562	12:14:00	30.2959	9.86203	40.158
563	12:14:00	25.9425	8.91046	34.8529
564	12:14:00	25.4364	8.53838	33.9747
565	12:14:00	28.4383	7.4966	35.9349
566	12:15:00	27.6229	10.6099	38.2327
567	12:15:00	30.5741	10.7659	41.3399
568	12:16:00	25.9809	7.43397	33.4149
569	12:16:00	30.6568	7.15186	37.8087
570	12:17:00	29.9081	9.43831	39.3464
571	12:17:00	25.4089	8.43657	33.8455
572	12:17:00	28.8702	9.33662	38.2069
573	12:17:00	28.4117	8.55119	36.9629
574	12:18:00	27.5581	8.36381	35.9219
575	12:19:00	29.1627	8.95318	38.1158
576	12:19:00	29.1493	7.91458	37.0639
577	12:19:00	29.9973	8.41044	38.4077
578	12:19:00	30.4054	10.0769	40.4823
579	12:22:00	25.197	7.7311	32.9281
580	12:22:00	29.1566	8.46232	37.6189
581	12:23:00	30.1234	10.2234	40.3468
582	12:26:00	28.1422	7.96512	36.1073
583	12:32:00	29.9658	10.9995	40.9653
584	12:34:00	25.9416	7.11573	33.0573
585	12:35:00	27.4136	7.11536	34.5289
586	12:40:00	28.5806	8.0524	36.633
587	12:40:00	29.9841	10.4861	40.4702
588	12:41:00	27.101	9.29402	36.395
589	12:41:00	28.6478	7.01856	35.6663
590	12:43:00	27.6738	7.97488	35.6487
591	12:44:00	27.5163	10.9872	38.5035
592	12:45:00	28.4698	9.49312	37.9629
593	12:45:00	29.4379	9.79037	39.2282
594	12:48:00	26.2367	8.12259	34.3593
595	12:48:00	30.1646	9.4438	39.6084
596	12:48:00	28.1043	8.55596	36.6602
597	12:49:00	30.0266	7.90408	37.9307
598	12:50:00	25.3025	8.06961	33.3721
599	12:50:00	26.5464	10.1516	36.698
600	12:51:00	27.9984	10.5438	38.5423
601	12:55:00	27.8926	8.33427	36.2269
602	12:56:00	25.0546	7.41835	32.4729
603	12:57:00	29.2513	10.727	39.9783
604	12:58:00	25.9654	7.33448	33.2998
605	12:58:00	27.8536	7.2616	35.1152
606	13:00:00	25.2697	8.18265	33.4524
607	13:01:00	29.2606	7.45888	36.7195
608	13:02:00	27.1256	9.07233	36.1979
609	13:02:00	29.3518	7.22462	36.5764
610	13:03:00	28.2101	9.83529	38.0454
611	13:09:00	27.0214	10.6654	37.6868
612	13:11:00	29.4379	8.59368	38.0316
613	13:15:00	25.611	8.34037	33.9514
614	13:15:00	29.9022	10.1441	40.0464
615	13:15:00	26.3589	10.6848	37.0437
616	13:16:00	30.7112	9.95566	40.6669
617	13:16:00	28.3526	7.22095	35.5735
618	13:16:00	30.7409	10.9232	41.6641
619	13:16:00	30.4164	9.12421	39.5406
620	13:17:00	29.5335	9.19001	38.7235
621	13:17:00	26.7559	7.21058	33.9664
622	13:17:00	27.3532	9.82162	37.1748
623	13:17:00	27.8109	7.99136	35.8023
624	13:18:00	25.5572	9.40925	34.9665
625	13:18:00	26.3552	9.56746	35.9227
626	13:18:00	28.6639	9.27754	37.9414
627	13:19:00	26.1899	7.3329	33.5228
628	13:19:00	27.5771	10.3891	37.9662
629	13:19:00	28.5549	9.21625	37.7712
630	13:20:00	28.0951	7.76101	35.8561
631	13:20:00	25.379	8.00674	33.3858
632	13:21:00	26.8381	10.7527	37.5907
633	13:23:00	30.4549	8.69622	39.1511
634	13:26:00	28.8426	8.42998	37.2726
635	13:28:00	29.3064	10.2124	39.5188
636	13:29:00	28.012	10.8809	38.8928
637	13:29:00	25.6713	9.92868	35.6
638	13:30:00	30.1619	10.3271	40.489
639	13:30:00	30.8918	8.40239	39.2942
640	13:32:00	29.2793	10.6749	39.9542
641	13:33:00	25.8419	9.43062	35.2726
642	13:33:00	29.6043	9.23872	38.843
643	13:33:00	27.0889	9.2038	36.2927
644	13:33:00	25.9536	10.295	36.2487
645	13:34:00	29.5009	8.5988	38.0997
646	13:36:00	27.1404	9.34419	36.4846
647	13:38:00	28.2671	8.97101	37.2381
648	13:38:00	25.0875	8.0004	33.0879
649	13:39:00	30.0134	8.68828	38.7017
650	13:40:00	26.1065	8.77898	34.8855
651	13:40:00	29.1191	9.59651	38.7156
652	13:41:00	25.4949	7.21668	32.7116
653	13:41:00	25.2564	10.1117	35.368
654	13:41:00	28.9138	8.23649	37.1503
655	13:41:00	25.2858	9.20527	34.4911
656	13:42:00	28.6305	10.9545	39.585
657	13:43:00	30.7332	9.68404	40.4172
658	13:44:00	28.4555	9.73434	38.1898
659	13:45:00	30.8834	10.3561	41.2394
660	13:45:00	28.7609	7.7029	36.4638
661	13:45:00	28.8063	7.43788	36.2442
662	13:47:00	29.1526	10.6692	39.8218
663	13:48:00	25.1161	10.3757	35.4918
664	13:50:00	29.8667	10.9286	40.7953
665	13:51:00	29.7439	8.63335	38.3772
666	13:51:00	26.572	8.28642	34.8584
667	13:51:00	29.1735	8.45207	37.6255
668	13:53:00	25.7127	8.29667	34.0093
669	13:55:00	27.2574	8.58831	35.8457
670	13:55:00	27.5577	7.6885	35.2462
671	13:56:00	25.585	10.1087	35.6938
672	13:57:00	26.524	10.7468	37.2709
673	13:57:00	30.2271	9.95517	40.1823
674	13:58:00	27.8098	8.50664	36.3165
675	13:58:00	29.2337	7.6874	36.9211
676	14:00:00	26.7037	9.54378	36.2474
677	14:00:00	25.2937	8.06607	33.3598
678	14:00:00	28.8521	7.36293	36.215
679	14:00:00	28.2035	9.46467	37.6682
680	14:00:00	27.0316	7.43068	34.4623
681	14:01:00	28.0146	9.97531	37.9899
682	14:01:00	29.3218	7.24574	36.5675
683	14:01:00	25.6596	8.02481	33.6844
684	14:01:00	29.7825	8.00821	37.7907
685	14:02:00	29.2604	10.8204	40.0809
686	14:03:00	30.523	10.9237	41.4467
687	14:03:00	26.9391	8.51653	35.4557
688	14:03:00	30.1972	9.46541	39.6626
689	14:03:00	30.5495	9.12946	39.679
690	14:04:00	27.1776	9.52486	36.7024
691	14:04:00	29.0469	7.41639	36.4633
692	14:04:00	30.7488	10.7876	41.5364
693	14:04:00	29.0006	8.6989	37.6995
694	14:04:00	29.3145	7.40443	36.7189
695	14:04:00	30.7398	10.4271	41.1669
696	14:05:00	29.6382	8.56475	38.2029
697	14:05:00	25.5964	8.66607	34.2625
698	14:05:00	26.2311	10.4264	36.6574
699	14:05:00	30.389	8.13077	38.5197
700	14:06:00	27.9578	8.52837	36.4862
701	14:06:00	25.4413	9.40193	34.8432
702	14:07:00	28.469	10.7837	39.2527
703	14:07:00	29.8068	10.028	39.8349
704	14:07:00	30.9612	9.93747	40.8986
705	14:07:00	25.7035	7.85	33.5535
706	14:08:00	26.7368	7.48402	34.2208
707	14:08:00	29.2262	7.5818	36.808
708	14:08:00	27.8747	10.9429	38.8175
709	14:09:00	25.9289	9.93466	35.8636
710	14:09:00	27.7207	7.62368	35.3443
711	14:09:00	25.6189	10.8973	36.5163
712	14:10:00	27.691	9.05243	36.7434
713	14:10:00	26.4125	9.66524	36.0778
714	14:10:00	29.7182	7.57448	37.2927
715	14:11:00	29.5437	9.65633	39.2
716	14:11:00	27.3793	8.82305	36.2024
717	14:11:00	25.3159	10.5604	35.8763
718	14:11:00	26.0359	7.21204	33.2479
719	14:11:00	28.7054	10.9377	39.6432
720	14:11:00	25.9514	10.9044	36.8559
721	14:12:00	28.2198	7.01782	35.2376
722	14:12:00	25.0837	8.30656	33.3902
723	14:12:00	27.4204	8.54253	35.9629
724	14:12:00	26.8214	10.5578	37.3793
725	14:13:00	26.7958	9.25422	36.05
726	14:14:00	25.1071	10.2024	35.3095
727	14:14:00	30.1692	8.45488	38.6241
728	14:15:00	27.8943	7.77944	35.6737
729	14:15:00	26.288	9.44002	35.728
730	14:15:00	28.4947	9.91305	38.4077
731	14:15:00	26.4272	9.05805	35.4852
732	14:15:00	25.8245	9.14728	34.9718
733	14:16:00	30.49	8.65557	39.1456
734	14:16:00	27.5943	7.75405	35.3484
735	14:16:00	30.961	8.7354	39.6964
736	14:16:00	27.8787	7.52126	35.3999
737	14:17:00	27.906	10.292	38.1979
738	14:19:00	28.9823	9.64071	38.623
739	14:19:00	26.7751	7.47792	34.253
740	14:19:00	25.841	7.7195	33.5605
741	14:19:00	25.783	7.52162	33.3046
742	14:19:00	30.1165	7.17383	37.2903
743	14:20:00	26.9016	7.125	34.0266
744	14:20:00	27.4013	8.29594	35.6973
745	14:20:00	25.7006	10.4658	36.1664
746	14:20:00	27.3147	10.6412	37.9559
747	14:21:00	30.2141	8.86297	39.0771
748	14:21:00	27.4574	7.54518	35.0025
749	14:21:00	29.4089	8.68035	38.0893
750	14:21:00	28.9951	8.05606	37.0512
751	14:21:00	27.4574	8.60649	36.0638
752	14:22:00	26.7762	7.85794	34.6341
753	14:22:00	28.5974	10.5887	39.1861
754	14:22:00	27.1146	9.36164	36.4762
755	14:22:00	30.6814	8.88775	39.5691
756	14:23:00	28.4472	10.5539	39.0012
757	14:23:00	25.2871	7.48354	32.7707
758	14:23:00	26.7456	8.92315	35.6688
759	14:23:00	30.2615	7.87808	38.1396
760	14:23:00	29.5644	7.31581	36.8802
761	14:24:00	30.5309	7.72549	38.2564
762	14:24:00	26.7256	9.43501	36.1606
763	14:24:00	26.6996	8.16849	34.8681
764	14:24:00	28.5784	8.34977	36.9281
765	14:25:00	28.1081	8.76031	36.8684
766	14:25:00	27.3198	8.36637	35.6862
767	14:25:00	29.3884	9.93136	39.3198
768	14:25:00	29.753	9.39778	39.1508
769	14:26:00	30.9062	8.58257	39.4888
770	14:26:00	29.8308	10.0711	39.902
771	14:26:00	25.5264	7.09168	32.6181
772	14:26:00	29.1652	9.7264	38.8916
773	14:26:00	30.6699	8.26957	38.9394
774	14:27:00	26.0978	8.68657	34.7843
775	14:27:00	27.3771	7.12952	34.5067
776	14:27:00	29.6854	7.21705	36.9025
777	14:27:00	28.8105	7.21009	36.0206
778	14:27:00	26.8179	8.94684	35.7648
779	14:28:00	27.051	9.14203	36.1931
780	14:28:00	27.3751	10.6833	38.0585
781	14:28:00	26.9628	10.654	37.6168
782	14:29:00	30.6305	10.0346	40.6651
783	14:29:00	27.0051	8.78582	35.7909
784	14:29:00	28.7411	7.53822	36.2794
785	14:29:00	26.9725	7.20594	34.1784
786	14:29:00	30.8987	7.59719	38.4959
787	14:30:00	29.4441	8.73016	38.1743
788	14:30:00	29.2821	10.941	40.2231
789	14:30:00	27.0071	7.89199	34.8991
790	14:30:00	28.1312	7.05213	35.1833
791	14:31:00	26.811	7.24061	34.0516
792	14:31:00	30.7653	8.54192	39.3072
793	14:31:00	27.4746	8.41826	35.8928
794	14:31:00	30.9747	7.30567	38.2804
795	14:32:00	26.5555	7.5215	34.077
796	14:32:00	27.6718	8.95685	36.6286
797	14:32:00	27.4378	10.2524	37.6902
798	14:32:00	25.7191	8.01212	33.7312
799	14:33:00	26.368	8.44084	34.8089
800	14:33:00	28.2477	8.0911	36.3388
801	14:33:00	25.2131	10.149	35.3622
802	14:33:00	29.2546	7.49501	36.7496
803	14:33:00	27.0637	7.26368	34.3273
804	14:33:00	28.5965	7.44093	36.0374
805	14:33:00	27.8406	9.74606	37.5867
806	14:34:00	25.41	8.45952	33.8695
807	14:34:00	29.3086	7.01733	36.3259
808	14:34:00	29.2539	10.4966	39.7504
809	14:34:00	29.1103	10.8564	39.9667
810	14:35:00	25.6218	10.6174	36.2393
811	14:35:00	29.3725	7.11524	36.4877
812	14:35:00	30.6794	9.37104	40.0504
813	14:36:00	26.8383	8.07974	34.918
814	14:36:00	29.8594	7.3517	37.2111
815	14:36:00	26.0961	9.86312	35.9592
816	14:36:00	25.1035	7.78213	32.8856
817	14:37:00	27.0732	8.35917	35.4324
818	14:37:00	26.752	9.54573	36.2977
819	14:37:00	30.2611	9.47334	39.7345
820	14:37:00	29.1691	8.50884	37.6779
821	14:38:00	27.9261	9.10944	37.0356
822	14:38:00	30.8537	9.69979	40.5535
823	14:38:00	28.5496	8.21146	36.7611
824	14:39:00	30.8008	7.45094	38.2517
825	14:39:00	26.707	8.53874	35.2457
826	14:39:00	25.9789	9.46382	35.4427
827	14:40:00	25.2814	10.3019	35.5833
828	14:40:00	26.745	10.4151	37.1602
829	14:40:00	25.0586	7.79275	32.8513
830	14:40:00	28.5538	7.70791	36.2617
831	14:41:00	30.1167	10.2143	40.331
832	14:41:00	30.2139	10.751	40.9649
833	14:41:00	27.7741	10.5426	38.3167
834	14:41:00	25.9132	8.25724	34.1704
835	14:42:00	30.9081	9.96005	40.8681
836	14:42:00	27.0717	7.96585	35.0376
837	14:42:00	27.9847	7.64296	35.6277
838	14:43:00	27.4866	8.41557	35.9022
839	14:43:00	29.8969	10.0199	39.9168
840	14:43:00	30.0046	9.43989	39.4445
841	14:44:00	28.4064	8.48747	36.8939
842	14:44:00	25.8081	7.4037	33.2118
843	14:45:00	26.4339	8.52995	34.9639
844	14:46:00	29.1035	7.36744	36.471
845	14:47:00	25.3336	10.6814	36.015
846	14:48:00	27.2869	7.8367	35.1236
847	14:49:00	30.4155	9.35127	39.7668
848	14:49:00	30.3082	9.05145	39.3597
849	14:50:00	29.0652	9.66256	38.7278
850	14:50:00	27.6778	9.36421	37.042
851	14:51:00	25.622	9.64534	35.2674
852	14:52:00	28.1389	8.67266	36.8115
853	14:53:00	29.4518	7.89053	37.3423
854	14:54:00	26.1895	7.60121	33.7907
855	14:54:00	27.1468	7.58449	34.7313
856	14:54:00	26.1628	10.6614	36.8241
857	14:55:00	28.2528	9.23237	37.4852
858	14:55:00	25.1643	9.47261	34.6369
859	14:56:00	26.1016	8.8189	34.9205
860	14:56:00	29.6258	8.79571	38.4215
861	14:56:00	28.9878	10.1678	39.1556
862	14:57:00	25.2723	10.0956	35.3678
863	14:57:00	25.7874	8.32658	34.114
864	14:57:00	27.6899	7.15149	34.8414
865	14:57:00	27.973	9.44038	37.4134
866	14:57:00	29.1541	10.3275	39.4816
867	14:58:00	28.5176	10.2712	38.7888
868	14:58:00	27.7157	7.02857	34.7443
869	14:58:00	29.2282	7.77822	37.0064
870	14:58:00	27.448	8.10257	35.5506
871	14:59:00	27.2799	10.4933	37.7732
872	14:59:00	27.0228	9.97775	37.0006
873	14:59:00	30.9425	7.31129	38.2538

## Sheet: Sheet5
Number	Arrival time	X1	X2	X3
1	08:00:00	29.5303	18.0812	47.6115			X1	X2	X3
2	08:00:00	29.8545	16.359	46.2135		MEAN	26	18	44
3	08:00:00	27.8498	17.9716	45.8214
4	08:00:00	24.3763	19.5672	43.9435
5	08:00:00	25.003	18.1664	43.1695
6	08:01:00	27.266	18.1541	45.4201
7	08:01:00	23.764	19.0047	42.7687
8	08:01:00	29.2641	19.5027	48.7668
9	08:01:00	25.2149	18.389	43.6039
10	08:02:00	27.7099	18.002	45.7119
11	08:02:00	26.0836	16.1108	42.1945
12	08:03:00	22.6792	19.6492	42.3284
13	08:03:00	25.8632	19.3124	45.1755
14	08:03:00	25.0355	19.8697	44.9052
15	08:04:00	26.4364	18.4144	44.8508
16	08:04:00	26.2108	19.5577	45.7685
17	08:04:00	24.7647	19.5123	44.277
18	08:05:00	26.046	18.3449	44.3909
19	08:05:00	23.6504	17.2089	40.8593
20	08:05:00	29.6594	18.1774	47.8368
21	08:06:00	25.6612	17.6508	43.3121
22	08:07:00	24.0819	16.9119	40.9937
23	08:07:00	28.0053	17.6297	45.635
24	08:07:00	27.2856	19.3387	46.6243
25	08:08:00	22.4788	18.5283	41.007
26	08:08:00	23.2449	18.2974	41.5423
27	08:08:00	25.5594	18.1154	43.6749
28	08:09:00	29.8215	17.8688	47.6904
29	08:10:00	24.2891	17.235	41.5242
30	08:10:00	28.5112	16.5127	45.0239
31	08:11:00	28.81	16.7829	45.5929
32	08:12:00	25.5008	16.9651	42.466
33	08:13:00	25.2247	17.532	42.7567
34	08:13:00	24.9872	18.2149	43.2021
35	08:13:00	23.9256	17.8425	41.7681
36	08:13:00	27.3512	17.4522	44.8034
37	08:14:00	27.5971	18.581	46.1781
38	08:14:00	29.5547	19.0143	48.5689
39	08:14:00	28.8122	17.1763	45.9885
40	08:14:00	28.0041	17.5451	45.5492
41	08:15:00	22.4675	18.1523	40.6198
42	08:15:00	22.1567	18.3515	40.5083
43	08:15:00	24.252	16.2057	40.4577
44	08:16:00	23.2705	19.7471	43.0176
45	08:16:00	27.9235	18.434	46.3576
46	08:16:00	23.9759	18.571	42.5469
47	08:16:00	28.3764	19.1736	47.55
48	08:17:00	29.7322	19.5036	49.2358
49	08:18:00	25.3031	18.5673	43.8704
50	08:19:00	25.7491	19.8135	45.5626
51	08:19:00	28.7107	18.9643	47.675
52	08:19:00	25.5956	16.2409	41.8364
53	08:20:00	29.6284	16.0339	45.6623
54	08:20:00	25.4776	16.3541	41.8318
55	08:20:00	26.0521	18.5897	44.6418
56	08:20:00	28.0678	17.4106	45.4784
57	08:21:00	22.4876	17.0201	39.5076
58	08:22:00	22.7752	18.0123	40.7874
59	08:23:00	24.4232	17.4621	41.8853
60	08:23:00	28.4912	16.1681	44.6593
61	08:23:00	23.6233	17.8812	41.5045
62	08:24:00	29.1069	18.254	47.3609
63	08:24:00	29.3545	17.5824	46.9369
64	08:24:00	22.4971	17.3091	39.8062
65	08:25:00	29.4707	17.8343	47.305
66	08:25:00	29.1694	16.6176	45.787
67	08:25:00	24.7437	18.7679	43.5116
68	08:25:00	24.4273	16.0879	40.5152
69	08:26:00	22.9024	17.0014	39.9037
70	08:26:00	24.6612	17.0829	41.7441
71	08:26:00	22.5457	18.0421	40.5877
72	08:27:00	23.2647	16.544	39.8086
73	08:27:00	22.4243	19.9297	42.354
74	08:27:00	23.6949	18.0108	41.7057
75	08:28:00	27.5383	18.3162	45.8545
76	08:28:00	25.337	17.962	43.299
77	08:28:00	23.0745	18.7124	41.7869
78	08:28:00	27.0966	19.2792	46.3757
79	08:29:00	27.4167	17.4826	44.8993
80	08:30:00	29.0302	16.0886	45.1189
81	08:31:00	29.2766	19.8379	49.1145
82	08:31:00	26.8505	18.2376	45.0881
83	08:32:00	26.4669	19.0482	45.5151
84	08:32:00	28.7712	19.7333	48.5045
85	08:32:00	23.8941	16.8885	40.7826
86	08:33:00	27.9311	16.1091	44.0402
87	08:34:00	25.067	19.432	44.499
88	08:35:00	29.5242	17.3747	46.8988
89	08:35:00	25.7406	17.2178	42.9584
90	08:35:00	28.7763	18.4613	47.2376
91	08:35:00	27.2653	17.0514	44.3167
92	08:36:00	25.0543	18.4035	43.4578
93	08:36:00	23.7916	16.7273	40.5189
94	08:37:00	27.6532	19.3717	47.0249
95	08:37:00	26.6879	18.3231	45.011
96	08:38:00	25.2049	19.6191	44.8241
97	08:39:00	28.3481	18.8719	47.22
98	08:40:00	22.1606	16.9159	39.0766
99	08:42:00	29.0249	17.7017	46.7266
100	08:43:00	29.4426	17.6119	47.0545
101	08:43:00	27.4062	16.0148	43.4209
102	08:44:00	29.1277	17.5997	46.7273
103	08:44:00	29.3425	18.8844	48.2269
104	08:44:00	23.9151	17.6524	41.5675
105	08:45:00	24.4779	17.2608	41.7386
106	08:45:00	28.1462	17.36	45.5062
107	08:45:00	26.4755	18.3027	44.7782
108	08:45:00	27.2787	19.713	46.9917
109	08:46:00	26.1158	16.8904	43.0063
110	08:46:00	24.0005	16.7644	40.765
111	08:46:00	24.7467	18.0301	42.7768
112	08:47:00	22.5366	16.2474	38.7841
113	08:47:00	27.3901	19.5199	46.9099
114	08:47:00	27.2345	18.0285	45.263
115	08:48:00	25.2655	17.2268	42.4923
116	08:48:00	24.1483	18.3546	42.5028
117	08:48:00	23.5694	16.1137	39.683
118	08:49:00	28.1079	17.4787	45.5865
119	08:49:00	29.052	17.2511	46.3031
120	08:49:00	29.6484	16.9471	46.5955
121	08:49:00	24.2552	18.9738	43.229
122	08:50:00	27.1957	17.0867	44.2824
123	08:50:00	22.2432	17.5564	39.7996
124	08:51:00	25.0367	19.5561	44.5929
125	08:51:00	26.2177	17.8294	44.0471
126	08:51:00	29.8787	16.6986	46.5773
127	08:51:00	29.6247	17.5058	47.1305
128	08:52:00	25.1808	17.3918	42.5725
129	08:52:00	25.1866	17.1536	42.3402
130	08:53:00	27.9714	18.5836	46.5549
131	08:53:00	22.7395	17.2233	39.9628
132	08:53:00	22.4849	19.287	41.7718
133	08:54:00	22.8438	16.8329	39.6767
134	08:55:00	27.7438	17.9285	45.6724
135	08:56:00	24.8287	16.6104	41.4391
136	08:57:00	25.0743	19.1488	44.2231
137	08:58:00	29.2705	16.311	45.5815
138	08:58:00	27.5827	18.9039	46.4866
139	08:58:00	22.8467	17.6506	40.4973
140	08:59:00	25.7457	17.5439	43.2896
141	08:59:00	25.0956	16.3363	41.4319
142	09:00:00	28.5419	17.9228	46.4647
143	09:02:00	28.8064	17.1294	45.9358
144	09:03:00	26.9335	16.0396	42.9731
145	09:05:00	27.5988	18.4348	46.0336
146	09:06:00	29.0363	17.7223	46.7587
147	09:07:00	28.7016	18.8924	47.594
148	09:07:00	26.9403	16.9301	43.8704
149	09:08:00	25.0162	16.2339	41.2501
150	09:08:00	22.9239	17.8893	40.8132
151	09:09:00	25.2589	16.767	42.0259
152	09:10:00	28.6848	18.9684	47.6531
153	09:11:00	27.2992	18.7657	46.0649
154	09:11:00	24.2303	17.4563	41.6866
155	09:13:00	24.7662	17.2748	42.041
156	09:15:00	24.2137	17.7326	41.9463
157	09:15:00	29.5759	19.8677	49.4436
158	09:15:00	25.7616	19.1932	44.9548
159	09:15:00	22.2293	17.2565	39.4858
160	09:16:00	24.2315	17.2494	41.4809
161	09:17:00	24.5665	17.8133	42.3798
162	09:18:00	26.8605	19.219	46.0795
163	09:21:00	27.1088	17.5368	44.6456
164	09:22:00	29.8926	17.5005	47.3931
165	09:22:00	28.2023	19.2927	47.495
166	09:22:00	29.5517	19.5589	49.1107
167	09:24:00	23.8819	19.7523	43.6342
168	09:25:00	24.1114	16.4364	40.5478
169	09:25:00	22.6948	19.8704	42.5652
170	09:25:00	26.327	19.2722	45.5992
171	09:26:00	29.6855	19.4702	49.1557
172	09:28:00	23.639	19.1238	42.7627
173	09:29:00	29.313	19.0434	48.3564
174	09:31:00	22.8238	17.7742	40.598
175	09:32:00	23.2845	18.7193	42.0038
176	09:35:00	29.1523	16.6497	45.802
177	09:36:00	23.1077	18.0287	41.1364
178	09:36:00	22.6404	17.9802	40.6206
179	09:37:00	27.6213	19.061	46.6823
180	09:37:00	26.61	19.4101	46.0201
181	09:38:00	29.8455	18.3989	48.2443
182	09:39:00	25.5458	18.893	44.4388
183	09:40:00	24.1898	18.3243	42.5141
184	09:41:00	29.1274	19.4044	48.5318
185	09:42:00	29.3899	17.696	47.0858
186	09:42:00	22.3274	17.2621	39.5895
187	09:44:00	29.4917	16.1294	45.6211
188	09:45:00	24.6109	18.1643	42.7752
189	09:47:00	29.7895	16.148	45.9375
190	09:47:00	29.5307	19.9381	49.4689
191	09:48:00	27.8161	19.3264	47.1425
192	09:48:00	26.4135	18.9392	45.3526
193	09:49:00	24.3182	18.6097	42.9279
194	09:49:00	27.3383	18.5457	45.884
195	09:49:00	26.6029	16.471	43.0739
196	09:50:00	28.2529	19.7657	48.0186
197	09:50:00	27.7177	17.8561	45.5738
198	09:50:00	27.8417	16.105	43.9467
199	09:51:00	24.6285	16.4673	41.0958
200	09:53:00	28.6457	18.0438	46.6895
201	09:54:00	23.8936	19.3535	43.2471
202	09:54:00	24.9515	17.2199	42.1714
203	09:54:00	23.2745	16.4968	39.7713
204	09:55:00	22.1086	19.2464	41.3551
205	09:56:00	29.3166	17.6298	46.9464
206	09:57:00	29.1999	19.4646	48.6645
207	09:57:00	23.1211	18.363	41.4841
208	09:57:00	26.3742	16.3871	42.7613
209	09:58:00	24.3719	16.3733	40.7452
210	10:03:00	26.6818	17.5882	44.27
211	10:04:00	24.1202	18.3745	42.4946
212	10:09:00	26.8705	16.8697	43.7402
213	10:10:00	28.9187	18.3826	47.3013
214	10:12:00	25.3893	18.1663	43.5556
215	10:13:00	27.5969	17.8928	45.4896
216	10:14:00	27.7204	19.3462	47.0666
217	10:14:00	26.2948	17.4922	43.787
218	10:16:00	28.1848	16.3218	44.5065
219	10:17:00	26.328	19.6683	45.9963
220	10:20:00	26.5033	17.2077	43.711
221	10:20:00	28.0329	18.6012	46.6341
222	10:21:00	23.6644	16.1414	39.8057
223	10:23:00	28.9499	17.091	46.0409
224	10:24:00	22.0332	19.3331	41.3663
225	10:24:00	23.5213	17.9265	41.4477
226	10:25:00	26.1642	18.4128	44.577
227	10:25:00	24.9427	17.4803	42.423
228	10:25:00	24.4039	16.7197	41.1236
229	10:26:00	26.8761	17.6102	44.4863
230	10:27:00	24.1549	17.3061	41.4609
231	10:27:00	24.4461	18.5379	42.984
232	10:28:00	24.546	17.6238	42.1698
233	10:28:00	29.2595	18.8009	48.0604
234	10:29:00	28.2783	17.627	45.9053
235	10:29:00	23.1475	19.091	42.2385
236	10:29:00	28.5554	19.8309	48.3863
237	10:30:00	28.9052	19.3385	48.2437
238	10:33:00	22.2732	18.2642	40.5374
239	10:34:00	26.5053	19.249	45.7543
240	10:36:00	26.0311	18.6866	44.7177
241	10:38:00	27.0968	16.1646	43.2614
242	10:40:00	24.0447	17.4574	41.5022
243	10:41:00	23.5437	19.0993	42.6431
244	10:41:00	29.6843	19.5091	49.1935
245	10:46:00	26.3468	18.5848	44.9316
246	10:49:00	28.1203	17.5112	45.6315
247	10:50:00	28.4816	19.067	47.5486
248	10:51:00	23.4578	17.0093	40.4671
249	10:51:00	23.0318	16.507	39.5387
250	10:52:00	28.749	16.5774	45.3264
251	10:53:00	24.4334	19.0641	43.4975
252	10:55:00	28.4167	18.3443	46.761
253	10:56:00	22.7293	17.7825	40.5118
254	10:56:00	22.8911	17.1363	40.0274
255	10:56:00	23.4444	19.5517	42.9961
256	10:57:00	27.6481	16.428	44.0761
257	10:57:00	22.5061	18.7725	41.2787
258	10:57:00	24.3482	18.7934	43.1416
259	10:58:00	29.0993	17.6436	46.7429
260	10:58:00	23.4336	18.1258	41.5594
261	11:03:00	28.4145	18.2665	46.6811
262	11:04:00	28.2827	17.0263	45.3089
263	11:04:00	27.9611	17.3709	45.332
264	11:07:00	23.9317	17.9553	41.887
265	11:10:00	28.4348	18.8773	47.3121
266	11:11:00	29.3796	19.4983	48.8779
267	11:13:00	28.0876	19.2379	47.3255
268	11:14:00	24.629	17.9212	42.5502
269	11:14:00	29.1281	18.0378	47.1659
270	11:15:00	24.898	17.5687	42.4667
271	11:15:00	22.8765	16.1908	39.0673
272	11:15:00	29.8052	16.1077	45.9128
273	11:16:00	28.237	16.7239	44.9609
274	11:16:00	25.8646	16.6242	42.4888
275	11:19:00	26.4882	17.1271	43.6153
276	11:19:00	27.2646	16.6535	43.918
277	11:20:00	23.4915	16.0295	39.521
278	11:21:00	23.6548	18.8542	42.509
279	11:21:00	27.0961	17.0669	44.163
280	11:22:00	25.5843	19.7347	45.3191
281	11:23:00	25.8685	17.7177	43.5862
282	11:23:00	23.2176	18.0967	41.3143
283	11:24:00	28.2163	19.1146	47.3309
284	11:25:00	27.1259	16.1803	43.3062
285	11:26:00	25.5528	18.873	44.4259
286	11:27:00	26.1898	16.3805	42.5703
287	11:28:00	24.3648	19.3345	43.6993
288	11:30:00	22.0637	17.3464	39.4101
289	11:31:00	22.8528	16.7816	39.6344
290	11:33:00	27.1501	17.7866	44.9366
291	11:34:00	25.2928	19.6653	44.9581
292	11:38:00	28.6801	16.8712	45.5514
293	11:40:00	24.3184	18.1623	42.4807
294	11:42:00	26.2658	17.255	43.5208
295	11:43:00	23.0506	19.9989	43.0495
296	11:45:00	25.1722	18.9413	44.1135
297	11:45:00	28.3122	16.873	45.1852
298	11:45:00	25.5775	19.9636	45.5411
299	11:45:00	24.1278	18.5478	42.6756
300	11:45:00	22.2302	17.6861	39.9163
301	11:46:00	28.2836	18.2209	46.5045
302	11:47:00	28.1777	16.8985	45.0761
303	11:47:00	24.9246	19.6271	44.5517
304	11:47:00	25.6271	18.3349	43.962
305	11:47:00	25.9977	17.9976	43.9953
306	11:48:00	23.5259	16.2495	39.7754
307	11:48:00	28.799	17.9747	46.7737
308	11:49:00	26.0739	16.7532	42.8271
309	11:50:00	26.964	18.3668	45.3308
310	11:51:00	26.1591	16.2472	42.4063
311	11:51:00	22.9422	18.7371	41.6793
312	11:52:00	29.5935	19.9883	49.5818
313	11:52:00	26.3224	16.727	43.0493
314	11:55:00	23.0381	19.0719	42.11
315	11:56:00	29.3347	18.2427	47.5774
316	11:56:00	25.6568	16.4475	42.1044
317	11:57:00	29.4277	17.6782	47.1059
318	11:57:00	24.7884	19.4573	44.2457
319	11:58:00	28.0253	16.6898	44.7152
320	11:58:00	26.3378	18.3349	44.6727
321	12:00:00	27.3915	16.2127	43.6042
322	12:00:00	28.0795	19.6157	47.6952
323	12:00:00	26.9945	19.8741	46.8687
324	12:01:00	25.7308	16.9689	42.6997
325	12:01:00	27.8249	18.2593	46.0842
326	12:01:00	28.3952	16.1066	44.5018
327	12:02:00	28.8418	17.0788	45.9205
328	12:02:00	28.8862	17.6099	46.4961
329	12:03:00	29.0342	18.7028	47.737
330	12:03:00	26.4447	18.2778	44.7225
331	12:03:00	24.5513	16.2562	40.8076
332	12:04:00	23.5096	18.4196	41.9292
333	12:04:00	29.9209	19.0058	48.9267
334	12:05:00	23.4651	19.8992	43.3643
335	12:06:00	28.5886	19.621	48.2095
336	12:06:00	27.6794	16.1779	43.8572
337	12:07:00	27.8339	16.5569	44.3908
338	12:07:00	28.6635	19.6196	48.2832
339	12:08:00	29.5715	16.7833	46.3549
340	12:08:00	22.8255	19.3833	42.2087
341	12:09:00	24.6258	19.8705	44.4963
342	12:10:00	26.049	19.8672	45.9161
343	12:10:00	22.7722	18.5474	41.3197
344	12:11:00	25.2293	19.3607	44.59
345	12:11:00	25.1607	17.7624	42.9231
346	12:12:00	27.9077	19.8202	47.7278
347	12:12:00	22.6966	16.4965	39.193
348	12:12:00	25.2845	16.0022	41.2867
349	12:13:00	24.5272	16.6287	41.1559
350	12:13:00	26.1661	16.0743	42.2405
351	12:14:00	29.9902	19.4944	49.4846
352	12:14:00	23.7762	16.7659	40.5421
353	12:14:00	24.202	17.9494	42.1514
354	12:14:00	24.8963	18.6294	43.5257
355	12:15:00	26.9247	16.2243	43.149
356	12:15:00	22.4238	17.5564	39.9803
357	12:16:00	25.4198	18.1446	43.5644
358	12:16:00	29.2121	19.8203	49.0324
359	12:17:00	23.711	18.8932	42.6041
360	12:17:00	29.9429	16.1149	46.0577
361	12:17:00	23.9935	18.9069	42.9004
362	12:17:00	29.8035	19.8209	49.6244
363	12:18:00	29.8916	17.2235	47.1151
364	12:19:00	28.8676	18.5408	47.4085
365	12:19:00	26.8385	18.1358	44.9743
366	12:19:00	26.3646	18.3411	44.7058
367	12:19:00	29.0581	17.8611	46.9192
368	12:22:00	28.3933	17.5711	45.9644
369	12:22:00	26.4511	17.5982	44.0493
370	12:23:00	25.162	16.1454	41.3074
371	12:26:00	23.1516	18.32	41.4717
372	12:32:00	28.4824	19.244	47.7264
373	12:34:00	25.588	17.4401	43.0281
374	12:35:00	29.9907	16.0154	46.0061
375	12:40:00	24.588	18.5925	43.1805
376	12:40:00	28.4868	16.5678	45.0545
377	12:41:00	24.4014	17.6764	42.0779
378	12:41:00	25.7733	18.7843	44.5576
379	12:43:00	22.4605	19.5487	42.0092
380	12:44:00	25.5348	18.8259	44.3607
381	12:45:00	22.2752	16.7802	39.0553
382	12:45:00	22.0505	16.0651	38.1156
383	12:48:00	25.0738	19.2488	44.3226
384	12:48:00	23.9356	19.1363	43.0719
385	12:48:00	26.6144	19.5005	46.1149
386	12:49:00	27.6103	19.3014	46.9116
387	12:50:00	29.0542	16.2951	45.3492
388	12:50:00	24.8473	16.8965	41.7438
389	12:51:00	24.8397	16.0298	40.8695
390	12:55:00	23.5071	18.76	42.2671
391	12:56:00	25.286	19.349	44.635
392	12:57:00	25.4615	17.7344	43.196
393	12:58:00	23.8326	16.6502	40.4827
394	12:58:00	29.7256	16.0975	45.8231
395	13:00:00	27.9313	19.9351	47.8664
396	13:01:00	28.9541	19.5935	48.5476
397	13:02:00	25.0855	19.9791	45.0647
398	13:02:00	28.7295	16.12	44.8495
399	13:03:00	28.7724	19.6611	48.4335
400	13:09:00	22.45	19.5743	42.0243
401	13:11:00	23.8038	18.9426	42.7464
402	13:15:00	25.1563	17.3632	42.5195
403	13:15:00	23.1353	16.9759	40.1111
404	13:15:00	28.257	18.1603	46.4174
405	13:16:00	28.2121	18.6003	46.8124
406	13:16:00	28.8999	19.119	48.0189
407	13:16:00	25.6412	16.5921	42.2333
408	13:16:00	25.609	19.4505	45.0595
409	13:17:00	27.3122	17.9466	45.2588
410	13:17:00	24.8324	16.5311	41.3635
411	13:17:00	22.0344	18.6971	40.7315
412	13:17:00	24.1827	16.0248	40.2075
413	13:18:00	23.3457	17.8135	41.1593
414	13:18:00	28.4211	17.3874	45.8085
415	13:18:00	23.3411	19.0788	42.4199
416	13:19:00	22.6231	17.0683	39.6913
417	13:19:00	25.2091	18.9998	44.2089
418	13:19:00	26.4811	16.2302	42.7113
419	13:20:00	24.6034	17.2903	41.8937
420	13:20:00	29.3391	16.3768	45.7159
421	13:21:00	23.0708	16.7521	39.8229
422	13:23:00	22.3218	19.4154	41.7372
423	13:26:00	26.4433	19.9785	46.4218
424	13:28:00	22.8111	18.8718	41.6829
425	13:29:00	24.4442	19.723	44.1672
426	13:29:00	24.5333	16.7379	41.2712
427	13:30:00	25.7042	16.501	42.2052
428	13:30:00	28.6696	18.2467	46.9163
429	13:32:00	27.9606	19.5288	47.4894
430	13:33:00	22.6626	17.2563	39.9189
431	13:33:00	29.4214	17.9592	47.3805
432	13:33:00	22.782	16.3718	39.1538
433	13:33:00	23.0974	19.0365	42.1339
434	13:34:00	29.0312	16.9341	45.9653
435	13:36:00	22.3682	16.7678	39.136
436	13:38:00	29.6123	17.0828	46.6951
437	13:38:00	28.1093	17.5003	45.6096
438	13:39:00	29.9426	19.7297	49.6724
439	13:40:00	22.4341	17.8909	40.325
440	13:40:00	29.091	16.9745	46.0656
441	13:41:00	22.4102	16.6756	39.0857
442	13:41:00	29.5325	19.7537	49.2861
443	13:41:00	26.077	18.8646	44.9416
444	13:41:00	25.2538	17.8306	43.0844
445	13:42:00	25.6627	18.0341	43.6968
446	13:43:00	29.5058	18.124	47.6298
447	13:44:00	26.1066	17.7358	43.8423
448	13:45:00	25.8951	19.3089	45.2041
449	13:45:00	27.8159	19.2062	47.022
450	13:45:00	24.0184	18.1397	42.1581
451	13:47:00	24.0435	18.0395	42.083
452	13:48:00	22.4863	16.5101	38.9965
453	13:50:00	22.3494	19.7736	42.1229
454	13:51:00	28.947	16.4004	45.3474
455	13:51:00	27.3097	17.9389	45.2486
456	13:51:00	23.6111	17.0552	40.6663
457	13:53:00	22.9707	16.5399	39.5107
458	13:55:00	24.7994	17.4969	42.2963
459	13:55:00	25.4933	16.6569	42.1502
460	13:56:00	23.1648	18.2941	41.459
461	13:57:00	28.0129	18.403	46.4159
462	13:57:00	24.5181	17.8954	42.4136
463	13:58:00	23.9439	17.319	41.2629
464	13:58:00	28.5708	19.2735	47.8443
465	14:00:00	28.7873	16.9511	45.7384
466	14:00:00	25.421	18.6442	44.0652
467	14:00:00	24.9459	19.3375	44.2834
468	14:00:00	22.2612	16.0863	38.3475
469	14:00:00	26.141	18.9146	45.0556
470	14:01:00	24.5352	16.5239	41.0592
471	14:01:00	26.7186	19.4587	46.1774
472	14:01:00	29.6763	19.2308	48.9071
473	14:01:00	23.4634	16.5907	40.0541
474	14:02:00	24.5704	17.2688	41.8392
475	14:03:00	26.496	18.599	45.0949
476	14:03:00	23.0232	17.5997	40.6229
477	14:03:00	24.3997	18.3728	42.7725
478	14:03:00	25.7831	16.4832	42.2662
479	14:04:00	25.934	17.5955	43.5295
480	14:04:00	26.0582	19.7302	45.7884
481	14:04:00	27.5148	19.5033	47.0181
482	14:04:00	26.9823	19.8783	46.8606
483	14:04:00	25.0951	18.9963	44.0914
484	14:04:00	29.1279	16.9341	46.062
485	14:05:00	22.1619	19.1806	41.3425
486	14:05:00	22.9234	16.4545	39.3778
487	14:05:00	27.2626	18.0126	45.2752
488	14:05:00	23.7305	18.9382	42.6687
489	14:06:00	25.8048	16.1414	41.9462
490	14:06:00	29.3462	16.254	45.6002
491	14:07:00	24.8316	19.7631	44.5947
492	14:07:00	29.8401	18.6551	48.4952
493	14:07:00	23.0406	16.8449	39.8854
494	14:07:00	26.8996	18.3079	45.2075
495	14:08:00	28.53	17.9289	46.4589
496	14:08:00	25.2474	16.7136	41.9611
497	14:08:00	22.5779	16.3828	38.9607
498	14:09:00	23.211	16.4047	39.6156
499	14:09:00	22.2139	19.9514	42.1653
500	14:09:00	26.1671	18.3714	44.5385
501	14:10:00	28.4187	18.2425	46.6612
502	14:10:00	28.3435	16.304	44.6474
503	14:10:00	25.4964	17.8901	43.3865
504	14:11:00	28.3593	17.435	45.7943
505	14:11:00	29.4895	17.0447	46.5342
506	14:11:00	22.8936	16.0193	38.9129
507	14:11:00	26.4498	18.0731	44.5229
508	14:11:00	26.0167	19.8136	45.8303
509	14:11:00	27.9807	18.3851	46.3657
510	14:12:00	25.9818	18.7979	44.7797
511	14:12:00	22.6382	16.6591	39.2973
512	14:12:00	25.6691	17.3291	42.9982
513	14:12:00	26.6359	19.9	46.5359
514	14:13:00	22.3821	18.4198	40.8018
515	14:14:00	28.7287	18.2401	46.9688
516	14:14:00	24.3511	16.4114	40.7625
517	14:15:00	27.2448	19.6854	46.9302
518	14:15:00	24.0425	18.4421	42.4846
519	14:15:00	24.9286	16.6067	41.5353
520	14:15:00	29.2883	16.299	45.5873
521	14:15:00	24.5892	16.1923	40.7815
522	14:16:00	25.2452	17.0144	42.2597
523	14:16:00	24.5028	18.8048	43.3075
524	14:16:00	24.3455	17.3733	41.7189
525	14:16:00	24.0931	17.7227	41.8158
526	14:17:00	22.6602	18.8894	41.5495
527	14:19:00	26.6188	19.6026	46.2214
528	14:19:00	24.494	18.252	42.746
529	14:19:00	27.425	17.653	45.078
530	14:19:00	27.5361	18.2518	45.7878
531	14:19:00	24.7682	19.5011	44.2692
532	14:20:00	27.5424	18.263	45.8054
533	14:20:00	22.303	17.5085	39.8115
534	14:20:00	25.2835	17.9963	43.2798
535	14:20:00	29.02	17.405	46.4249
536	14:21:00	28.3842	19.9281	48.3123
537	14:21:00	24.7552	18.0151	42.7703
538	14:21:00	25.6993	17.0723	42.7716
539	14:21:00	24.3465	19.0849	43.4314
540	14:21:00	25.0094	16.0784	41.0877
541	14:27:00	26.0795	16.2517	42.3312
542	14:28:00	23.0804	19.5261	42.6065
543	14:28:00	23.2837	16.5524	39.8361
544	14:28:00	29.5344	16.2279	45.7623
545	14:29:00	28.7597	17.0299	45.7897
546	14:29:00	25.4781	16.8625	42.3406
547	14:29:00	23.1651	19.4748	42.6399
548	14:29:00	29.4941	16.8299	46.324
549	14:29:00	23.584	16.6249	40.2089
550	14:30:00	28.3452	17.352	45.6971
551	14:30:00	26.1847	17.7536	43.9383
552	14:30:00	24.6536	18.0408	42.6945
553	14:30:00	28.2163	18.9828	47.199
554	14:31:00	27.8195	17.908	45.7275
555	14:31:00	28.5398	16.3922	44.932
556	14:31:00	28.5817	19.6179	48.1997
557	14:31:00	23.4688	18.5296	41.9984
558	14:32:00	28.9038	16.16	45.0638
559	14:32:00	24.8995	17.7783	42.6778
560	14:32:00	24.242	18.5731	42.8151
561	14:32:00	27.5329	17.7077	45.2406
562	14:33:00	23.7803	18.3464	42.1267
563	14:35:00	22.4544	16.5031	38.9574
564	14:36:00	26.85	17.2113	44.0613
565	14:36:00	24.4061	17.362	41.7681
566	14:36:00	23.5213	16.6525	40.1738
567	14:36:00	22.7906	17.848	40.6385
568	14:37:00	27.2448	16.1758	43.4206
569	14:37:00	26.779	16.1043	42.8832
570	14:37:00	22.4348	19.6202	42.0551
571	14:37:00	29.8445	17.0572	46.9016
572	14:38:00	25.0267	17.1259	42.1526
573	14:40:00	29.6199	16.7783	46.3982
574	14:41:00	26.3073	17.2508	43.558
575	14:41:00	26.1852	18.5264	44.7116
576	14:41:00	28.7107	17.6736	46.3843
577	14:41:00	22.7156	16.1521	38.8677
578	14:42:00	23.7798	16.4304	40.2103
579	14:42:00	23.8751	16.0295	39.9046
580	14:42:00	24.1446	19.202	43.3466
581	14:43:00	26.4164	19.9611	46.3775
582	14:43:00	24.1219	16.2988	40.4207
583	14:43:00	28.1581	17.1101	45.2683
584	14:44:00	28.446	18.1921	46.6381
585	14:45:00	22.8284	19.4277	42.2561
586	14:46:00	24.6409	19.1897	43.8306
587	14:47:00	28.2255	16.7613	44.9868
588	14:48:00	22.699	17.6824	40.3814
589	14:49:00	26.7172	19.3838	46.101
590	14:50:00	22.9834	18.7658	41.7493
591	14:50:00	29.3125	19.5196	48.8321
592	14:51:00	24.6732	17.4864	42.1596
593	14:52:00	24.3572	18.1185	42.4757
594	14:53:00	25.5792	16.9748	42.554
595	14:54:00	24.3682	19.0993	43.4676
596	14:54:00	22.803	19.7916	42.5946
597	14:54:00	24.5889	17.0774	41.6664
598	14:55:00	23.4727	19.4497	42.9224
599	14:55:00	23.5606	18.6889	42.2495
600	14:56:00	24.6856	16.7689	41.4546
601	14:56:00	22.3279	16.5398	38.8677
602	14:58:00	22.7976	16.9804	39.778
603	14:58:00	23.8514	17.0378	40.8891
604	14:59:00	29.3442	16.8125	46.1567
605	14:59:00	22.7754	19.3957	42.1711
