# Supplementary material for: Survey dataset on analysis of queues in some selected banks in Ogun State, Nigeria
Source: Data Brief. 2018 May 24;19:835–41. doi: 10.1016/j.dib.2018.05.101 (PMC5997939; doi:10.1016/j.dib.2018.05.101)
Supplement: Supplementary file 2 — Supplementary material [file mmc2.zip › Supplementary DATA on Queues/SECOND BANK (WEEK 4).xlsx]

## Sheet: Sheet1
Number	Arrival time	X1	X2	X3
1	08:00:00	10.4882	28.8665	39.3547			X1	X2	X3
2	08:00:00	9.9075	28.312	38.2195		MEAN	10	32	42
3	08:00:00	9.67959	30.4761	40.1557
4	08:00:00	9.79952	32.2907	42.0902
5	08:00:00	9.55214	32.5011	42.0533
6	08:00:00	9.69436	31.1854	40.8798
7	08:01:00	10.8558	32.3539	43.2097
8	08:01:00	10.2433	31.6815	41.9248
9	08:01:00	9.55843	29.7105	39.2689
10	08:01:00	9.90103	30.0511	39.9521
11	08:02:00	10.8442	30.3526	41.1968
12	08:02:00	10.5969	35.6621	46.259
13	08:02:00	9.10669	30.5413	39.648
14	08:03:00	10.7295	33.1327	43.8623
15	08:03:00	10.0362	32.7133	42.7494
16	08:03:00	9.69601	28.7801	38.4761
17	08:03:00	10.6637	33.5407	44.2044
18	08:04:00	10.8589	32.2155	43.0744
19	08:04:00	9.15693	33.8017	42.9586
20	08:04:00	10.0761	34.77	44.8461
21	08:04:00	9.4872	31.0099	40.4971
22	08:05:00	10.9232	31.8829	42.8061
23	08:05:00	10.0832	31.4032	41.4864
24	08:05:00	9.77255	29.6695	39.442
25	08:06:00	9.47578	30.651	40.1267
26	08:06:00	10.2114	29.5791	39.7906
27	08:06:00	10.9913	31.5323	42.5236
28	08:06:00	9.12464	28.3923	37.517
29	08:07:00	10.0074	28.8528	38.8602
30	08:07:00	10.4038	28.7515	39.1553
31	08:07:00	10.4003	34.0082	44.4086
32	08:08:00	10.8959	29.0017	39.8976
33	08:08:00	10.8278	34.8679	45.6956
34	08:08:00	9.15448	35.3198	44.4743
35	08:09:00	9.67287	28.0444	37.7173
36	08:10:00	9.02295	30.9378	39.9608
37	08:10:00	9.0528	33.1283	42.1811
38	08:10:00	9.3354	31.7233	41.0587
39	08:10:00	10.5345	31.1068	41.6413
40	08:10:00	10.3072	35.449	45.7562
41	08:10:00	9.34675	30.9561	40.3029
42	08:11:00	10.7519	30.7984	41.5503
43	08:11:00	9.17542	32.2838	41.4592
44	08:12:00	10.3584	28.4746	38.833
45	08:12:00	9.33821	30.91	40.2482
46	08:13:00	10.144	35.7322	45.8762
47	08:13:00	9.49709	33.4259	42.923
48	08:13:00	10.1059	30.2344	40.3403
49	08:13:00	9.33717	35.0254	44.3625
50	08:14:00	10.2859	32.3434	42.6293
51	08:14:00	9.06537	33.2983	42.3636
52	08:14:00	10.1889	35.7651	45.954
53	08:14:00	10.4156	32.1942	42.6098
54	08:14:00	9.99405	31.9445	41.9385
55	08:14:00	10.3337	35.999	46.3327
56	08:14:00	9.53749	34.666	44.2035
57	08:15:00	9.91305	35.936	45.8491
58	08:15:00	9.85965	35.0293	44.8889
59	08:15:00	10.6977	32.8949	43.5926
60	08:15:00	9.45784	30.2938	39.7516
61	08:15:00	10.4317	35.8074	46.2391
62	08:16:00	9.51503	30.0391	39.5542
63	08:16:00	9.94473	31.3209	41.2656
64	08:16:00	9.53383	30.6639	40.1977
65	08:16:00	9.38105	33.7055	43.0866
66	08:16:00	9.24836	33.4589	42.7073
67	08:17:00	10.6607	31.296	41.9567
68	08:17:00	10.6576	35.3012	45.9588
69	08:18:00	9.13648	28.3098	37.4463
70	08:18:00	9.77822	29.4886	39.2668
71	08:18:00	10.1556	31.505	41.6606
72	08:18:00	9.50136	30.2957	39.7971
73	08:19:00	10.8735	30.9154	41.7888
74	08:19:00	9.00092	31.545	40.5459
75	08:19:00	9.47194	29.795	39.2669
76	08:19:00	9.74343	31.8129	41.5563
77	08:19:00	10.1401	31.9054	42.0455
78	08:20:00	9.52303	35.8411	45.3641
79	08:20:00	10.0372	35.4387	45.4759
80	08:20:00	10.3604	30.3043	40.6647
81	08:20:00	9.23054	33.1169	42.3474
82	08:20:00	9.79141	33.2914	43.0828
83	08:21:00	9.52327	34.4125	43.9358
84	08:21:00	10.2981	35.6731	45.9712
85	08:21:00	10.4213	33.3442	43.7655
86	08:22:00	10.6337	34.0002	44.6338
87	08:22:00	9.47591	28.9402	38.4161
88	08:23:00	9.83425	35.6413	45.4756
89	08:23:00	9.13379	34.2363	43.3701
90	08:23:00	10.0207	30.5731	40.5938
91	08:23:00	10.2759	28.5532	38.8291
92	08:23:00	9.94528	35.5732	45.5185
93	08:23:00	9.0849	33.831	42.9159
94	08:24:00	9.86557	30.5086	40.3742
95	08:24:00	9.99429	33.9152	43.9095
96	08:24:00	9.98849	31.9974	41.9859
97	08:24:00	10.4886	34.9829	45.4714
98	08:24:00	9.66817	35.9192	45.5874
99	08:24:00	10.7059	34.6623	45.3682
100	08:25:00	9.01434	32.0858	41.1002
101	08:25:00	9.37007	35.9309	45.301
102	08:25:00	10.8223	28.8272	39.6494
103	08:25:00	10.8211	30.5113	41.3324
104	08:25:00	9.01947	35.3337	44.3532
105	08:25:00	9.05689	30.2545	39.3113
106	08:26:00	10.393	32.2931	42.6861
107	08:26:00	10.9999	32.8803	43.8802
108	08:26:00	9.45381	33.694	43.1478
109	08:26:00	9.90744	31.4752	41.3826
110	08:26:00	10.1816	33.6171	43.7987
111	08:26:00	10.2116	32.2767	42.4883
112	08:27:00	9.29402	34.4135	43.7075
113	08:27:00	10.3404	29.5435	39.8839
114	08:27:00	9.88583	31.8739	41.7597
115	08:27:00	9.49971	32.7011	42.2008
116	08:27:00	9.99582	33.8234	43.8192
117	08:28:00	9.22755	30.4693	39.6969
118	08:28:00	10.1724	28.0208	38.1932
119	08:28:00	10.0182	34.3151	44.3334
120	08:28:00	9.6379	34.3322	43.9701
121	08:28:00	10.7128	30.3431	41.0558
122	08:28:00	10.4705	35.8381	46.3086
123	08:29:00	10.8982	33.6269	44.5251
124	08:29:00	9.56972	32.873	42.4427
125	08:29:00	9.51827	34.9963	44.5146
126	08:30:00	9.30134	35.9438	45.2452
127	08:30:00	9.51039	34.4414	43.9518
128	08:31:00	9.87539	33.0507	42.9261
129	08:31:00	9.803	32.5536	42.3566
130	08:31:00	9.95541	31.14	41.0954
131	08:31:00	9.6841	34.8252	44.5093
132	08:32:00	10.9669	33.247	44.2138
133	08:32:00	9.63289	30.1253	39.7582
134	08:32:00	9.32905	29.335	38.6641
135	08:32:00	10.4454	31.3387	41.7841
136	08:32:00	9.61806	34.9243	44.5423
137	08:33:00	10.1281	29.8895	40.0176
138	08:33:00	10.7351	32.2941	43.0292
139	08:33:00	10.8379	29.784	40.6219
140	08:33:00	10.7538	31.3854	42.1391
141	08:34:00	9.34773	31.8168	41.1645
142	08:34:00	10.4969	32.4691	42.9661
143	08:34:00	9.38795	31.7159	41.1039
144	08:34:00	9.30378	29.2354	38.5392
145	08:35:00	9.97574	34.2841	44.2599
146	08:35:00	9.14179	32.1554	41.2972
147	08:35:00	9.77657	33.9706	43.7472
148	08:35:00	9.43696	30.7962	40.2332
149	08:35:00	10.87	31.8295	42.6995
150	08:35:00	9.00342	31.2271	40.2306
151	08:36:00	9.28126	34.4611	43.7424
152	08:36:00	9.4861	29.7249	39.211
153	08:36:00	9.53706	29.2974	38.8345
154	08:36:00	9.04724	29.7007	38.748
155	08:36:00	9.54952	33.4845	43.0341
156	08:37:00	9.87674	28.0855	37.9622
157	08:37:00	9.59554	31.6256	41.2211
158	08:37:00	10.7313	31.3773	42.1086
159	08:37:00	10.2671	31.7994	42.0665
160	08:38:00	10.3729	31.1227	41.4956
161	08:39:00	10.2898	28.5213	38.811
162	08:40:00	9.71395	30.8109	40.5248
163	08:40:00	9.28315	30.7157	39.9988
164	08:40:00	9.95102	35.9895	45.9405
165	08:42:00	10.117	29.2784	39.3953
166	08:42:00	9.22315	33.8576	43.0808
167	08:42:00	9.75558	35.4504	45.206
168	08:43:00	9.6158	34.6787	44.2945
169	08:43:00	9.63051	30.9862	40.6167
170	08:43:00	9.89682	30.0506	39.9474
171	08:44:00	9.87692	35.0005	44.8774
172	08:44:00	9.4698	31.4051	40.8749
173	08:44:00	9.48103	31.3773	40.8583
174	08:44:00	9.90909	31.0553	40.9644
175	08:45:00	9.74642	31.7811	41.5275
176	08:45:00	10.3492	30.6947	41.0438
177	08:45:00	10.7583	33.5673	44.3256
178	08:45:00	10.1947	29.4505	39.6452
179	08:45:00	10.9481	30.2779	41.226
180	08:46:00	9.33888	28.4221	37.761
181	08:46:00	9.69668	33.9345	43.6312
182	08:46:00	10.5824	32.0897	42.6721
183	08:47:00	9.39851	33.966	43.3645
184	08:47:00	9.47884	34.0561	43.5349
185	08:47:00	9.80654	28.3904	38.1969
186	08:48:00	9.652	30.2886	39.9406
187	08:48:00	9.02722	31.7455	40.7727
188	08:48:00	10.9742	28.3538	39.328
189	08:48:00	9.493	28.2913	37.7843
190	08:48:00	10.1264	29.0928	39.2192
191	08:48:00	10.8506	31.1405	41.9911
192	08:49:00	10.2217	28.7622	38.9839
193	08:49:00	10.2266	33.2394	43.466
194	08:49:00	10.6105	29.8714	40.4819
195	08:49:00	9.00372	31.516	40.5197
196	08:49:00	9.96554	30.7686	40.7342
197	08:50:00	9.32655	32.025	41.3516
198	08:50:00	9.49135	32.4904	41.9817
199	08:51:00	10.2913	34.5585	44.8498
200	08:51:00	10.8942	29.4578	40.352
201	08:51:00	10.4201	34.9609	45.381
202	08:51:00	9.81033	31.3141	41.1244
203	08:52:00	10.8208	33.2736	44.0944
204	08:52:00	9.99112	33.5204	43.5116
205	08:52:00	9.63979	32.8539	42.4937
206	08:53:00	10.9206	31.2833	42.2039
207	08:53:00	10.2798	28.7481	39.0278
208	08:53:00	9.95206	35.9646	45.9167
209	08:54:00	10.6221	29.8709	40.493
210	08:54:00	9.74209	34.3237	44.0658
211	08:54:00	9.42091	31.9293	41.3502
212	08:54:00	10.9813	29.7808	40.7621
213	08:55:00	10.3684	29.5437	39.9122
214	08:55:00	9.42714	30.3294	39.7566
215	08:56:00	9.31574	35.6682	44.9839
216	08:56:00	9.27876	32.8117	42.0904
217	08:57:00	9.03327	33.163	42.1963
218	08:58:00	10.2481	30.9784	41.2264
219	08:58:00	9.94119	34.279	44.2202
220	08:58:00	9.5323	34.0707	43.603
221	08:59:00	9.69936	33.8156	43.515
222	08:59:00	10.5205	28.6233	39.1438
223	09:00:00	10.66	35.8647	46.5248
224	09:00:00	9.72488	33.7682	43.4931
225	09:00:00	9.20386	33.3112	42.5151
226	09:01:00	10.3739	30.5106	40.8845
227	09:02:00	10.1587	32.6579	42.8165
228	09:02:00	9.57131	33.2895	42.8608
229	09:02:00	10.0786	33.2499	43.3286
230	09:02:00	10.1829	34.5795	44.7624
231	09:03:00	10.4046	34.6267	45.0313
232	09:04:00	10.897	35.3738	46.2708
233	09:05:00	10.6653	35.4792	46.1446
234	09:06:00	10.4703	33.0868	43.5571
235	09:06:00	10.1855	35.5974	45.7829
236	09:07:00	9.26942	30.7489	40.0183
237	09:07:00	9.46907	35.1938	44.6629
238	09:08:00	9.09626	30.3118	39.4081
239	09:08:00	10.7931	33.142	43.9351
240	09:08:00	9.19703	31.4689	40.6659
241	09:08:00	10.8136	33.9245	44.7381
242	09:08:00	10.5444	32.589	43.1334
243	09:09:00	9.41432	35.4819	44.8962
244	09:09:00	10.2064	31.2025	41.4089
245	09:10:00	9.85824	31.6676	41.5258
246	09:10:00	9.11835	28.9165	38.0349
247	09:11:00	10.7913	32.6552	43.4464
248	09:11:00	10.111	32.7282	42.8392
249	09:11:00	10.0421	33.4062	43.4483
250	09:12:00	10.8613	32.3971	43.2584
251	09:12:00	10.7138	33.204	43.9178
252	09:13:00	10.7843	30.8778	41.6621
253	09:15:00	9.01593	29.2705	38.2865
254	09:15:00	10.0097	32.7521	42.7618
255	09:15:00	9.9067	31.6222	41.5289
256	09:15:00	10.7483	35.1897	45.938
257	09:15:00	10.1245	31.5907	41.7152
258	09:15:00	10.7958	34.1684	44.9642
259	09:16:00	9.8735	31.8224	41.6959
260	09:16:00	9.89199	28.5069	38.3988
261	09:16:00	9.50258	32.0875	41.5901
262	09:17:00	10.4096	28.7202	39.1299
263	09:18:00	9.2599	31.8671	41.127
264	09:18:00	10.6306	33.7873	44.4179
265	09:18:00	9.84707	34.4575	44.3045
266	09:20:00	9.93387	31.6205	41.5543
267	09:20:00	10.2996	31.2159	41.5155
268	09:21:00	10.8189	33.3583	44.1772
269	09:22:00	10.9265	33.5944	44.5209
270	09:22:00	9.0636	28.5491	37.6127
271	09:22:00	9.90408	29.7383	39.6424
272	09:22:00	10.731	32.8817	43.6128
273	09:24:00	9.89206	32.7057	42.5978
274	09:24:00	9.42427	33.3114	42.7357
275	09:25:00	10.9601	31.7416	42.7017
276	09:25:00	9.41902	30.2672	39.6862
277	09:25:00	9.45173	33.5654	43.0171
278	09:25:00	10.2992	34.0727	44.3719
279	09:26:00	10.3957	32.265	42.6608
280	09:28:00	10.7632	29.7916	40.5547
281	09:28:00	10.9702	35.1611	46.1313
282	09:29:00	9.58003	34.4213	44.0014
283	09:29:00	9.57979	30.89	40.4698
284	09:29:00	10.5254	29.6685	40.1939
285	09:30:00	10.5566	31.9786	42.5352
286	09:30:00	9.75265	31.5121	41.2647
287	09:31:00	9.61452	34.3137	43.9282
288	09:31:00	10.7201	35.3249	46.0451
289	09:32:00	9.20368	31.1808	40.3844
290	09:34:00	9.73006	33.5341	43.2642
291	09:35:00	9.08612	28.9417	38.0278
292	09:35:00	10.6135	34.6264	45.2399
293	09:35:00	9.04028	31.923	40.9633
294	09:36:00	10.3459	30.7586	41.1046
295	09:36:00	10.8344	28.7432	39.5776
296	09:36:00	10.6638	35.31	45.9738
297	09:37:00	10.7588	34.0615	44.8203
298	09:37:00	10.3207	30.4171	40.7377
299	09:37:00	9.30433	35.6238	44.9281
300	09:38:00	10.7161	28.8657	39.5819
301	09:38:00	10.2818	35.5032	45.785
302	09:39:00	10.5126	29.6529	40.1655
303	09:39:00	9.04291	33.5624	42.6053
304	09:40:00	10.7635	29.1265	39.89
305	09:40:00	9.72897	29.4432	39.1721
306	09:40:00	9.26704	28.805	38.072
307	09:41:00	9.90231	29.7657	39.668
308	09:41:00	9.58657	33.8051	43.3917
309	09:41:00	10.7472	32.747	43.4942
310	09:42:00	10.6751	31.2674	41.9425
311	09:42:00	9.51253	32.0858	41.5983
312	09:42:00	9.58522	33.2387	42.8239
313	09:42:00	9.26716	28.7183	37.9854
314	09:42:00	10.5553	28.1785	38.7338
315	09:42:00	10.5867	31.9557	42.5423
316	09:43:00	9.11347	34.5854	43.6989
317	09:44:00	9.7474	31.5121	41.2595
318	09:45:00	9.97067	34.187	44.1576
319	09:45:00	9.62008	34.0893	43.7094
320	09:45:00	10.6312	33.7231	44.3542
321	09:45:00	9.96933	35.4358	45.4051
322	09:46:00	9.09326	28.5466	37.6399
323	09:46:00	10.5473	34.1972	44.7445
324	09:47:00	9.98447	31.1026	41.0871
325	09:47:00	10.4462	32.3908	42.8369
326	09:47:00	9.22846	35.7905	45.019
327	09:48:00	9.91757	33.9677	43.8853
328	09:48:00	9.12793	31.8029	40.9308
329	09:48:00	9.50661	28.7073	38.2139
330	09:48:00	9.81265	32.2289	42.0415
331	09:48:00	9.15326	34.5649	43.7182
332	09:49:00	9.60024	30.0396	39.6399
333	09:49:00	10.1178	28.6167	38.7346
334	09:49:00	10.1956	32.5319	42.7275
335	09:50:00	10.4524	33.8898	44.3422
336	09:50:00	9.06629	30.3778	39.444
337	09:50:00	9.50844	35.616	45.1244
338	09:50:00	9.02045	34.6345	43.6549
339	09:51:00	9.89792	32.8605	42.7584
340	09:51:00	10.2387	33.8962	44.1349
341	09:52:00	9.65517	30.9723	40.6274
342	09:53:00	9.0141	33.2223	42.2364
343	09:53:00	10.3376	35.9551	46.2926
344	09:54:00	10.49	33.5556	44.0456
345	09:54:00	9.69533	28.6194	38.3147
346	09:54:00	10.0003	28.0452	38.0455
347	09:55:00	9.59413	35.2705	44.8646
348	09:55:00	9.46907	35.0205	44.4895
349	09:55:00	10.3272	29.6932	40.0204
350	09:56:00	9.94742	29.3094	39.2568
351	09:56:00	10.5721	35.3498	45.922
352	09:57:00	9.03449	35.1831	44.2176
353	09:57:00	9.26179	31.9584	41.2202
354	09:57:00	10.8644	34.3964	45.2609
355	09:58:00	10.8197	28.0205	38.8402
356	09:58:00	10.8159	30.6407	41.4566
357	09:58:00	9.78701	29.3758	39.1628
358	10:00:00	9.35664	34.1611	43.5177
359	10:02:00	10.1114	30.5035	40.6149
360	10:03:00	9.71694	28.3775	38.0944
361	10:03:00	9.5088	29.0611	38.5699
362	10:04:00	10.6547	31.0575	41.7122
363	10:04:00	9.61251	32.0331	41.6456
364	10:06:00	10.673	34.8969	45.57
365	10:06:00	9.32936	28.8831	38.2124
366	10:08:00	9.92758	31.3441	41.2717
367	10:09:00	9.18738	34.2458	43.4332
368	10:09:00	10.9742	28.0586	39.0328
369	10:09:00	9.72707	30.952	40.6791
370	10:09:00	9.69472	33.6142	43.3089
371	10:10:00	10.4161	30.5828	40.999
372	10:10:00	9.46773	31.8702	41.338
373	10:11:00	10.3989	34.2509	44.6498
374	10:12:00	9.14692	31.9076	41.0545
375	10:12:00	9.87899	29.9605	39.8395
376	10:13:00	10.9523	34.4787	45.431
377	10:13:00	10.3294	33.6552	43.9846
378	10:14:00	10.1911	31.6488	41.8399
379	10:14:00	10.2748	33.9536	44.2283
380	10:14:00	9.07501	29.6165	38.6915
381	10:14:00	10.3475	32.5941	42.9416
382	10:16:00	10.029	32.6632	42.6923
383	10:16:00	9.93216	32.745	42.6772
384	10:16:00	10.0461	33.7536	43.7996
385	10:16:00	9.23383	32.6024	41.8363
386	10:17:00	9.08496	33.5221	42.6071
387	10:17:00	10.279	33.0934	43.3724
388	10:18:00	10.4813	31.1961	41.6774
389	10:18:00	9.4424	31.0128	40.4552
390	10:18:00	10.0923	35.4663	45.5586
391	10:19:00	9.83059	31.5636	41.3942
392	10:20:00	9.68709	35.3957	45.0828
393	10:20:00	9.49641	30.0389	39.5353
394	10:21:00	9.15375	28.1548	37.3085
395	10:22:00	10.2607	34.2731	44.5338
396	10:22:00	9.69851	34.7053	44.4038
397	10:23:00	9.12409	32.4992	41.6232
398	10:24:00	10.586	31.4974	42.0835
399	10:24:00	9.11585	28.4053	37.5211
400	10:24:00	9.3838	34.8435	44.2273
401	10:24:00	10.1939	35.4302	45.624
402	10:25:00	10.3626	31.8085	42.1711
403	10:25:00	10.7385	30.7393	41.4779
404	10:25:00	9.9285	30.3079	40.2364
405	10:26:00	9.51387	28.8426	38.3564
406	10:26:00	9.96658	30.544	40.5106
407	10:26:00	9.95767	30.4405	40.3982
408	10:27:00	10.01	28.9939	39.0039
409	10:27:00	10.5565	34.8667	45.4232
410	10:27:00	9.4659	35.866	45.3319
411	10:28:00	10.1133	31.3736	41.4869
412	10:28:00	9.97678	34.2665	44.2433
413	10:28:00	10.1717	34.5371	44.7087
414	10:29:00	9.62423	31.2809	40.9051
415	10:29:00	9.97409	35.1758	45.1498
416	10:29:00	9.34382	28.7332	38.077
417	10:29:00	9.35084	33.4716	42.8224
418	10:29:00	9.85897	31.6136	41.4726
419	10:30:00	9.11304	34.3476	43.4606
420	10:30:00	10.9167	31.9735	42.8902
421	10:30:00	10.1041	33.6867	43.7908
422	10:30:00	9.85977	28.5518	38.4115
423	10:31:00	10.3022	32.6107	42.9129
424	10:32:00	9.85726	28.4678	38.3251
425	10:33:00	9.51289	34.8068	44.3197
426	10:33:00	9.67953	32.0233	41.7028
427	10:34:00	10.4889	33.7785	44.2674
428	10:34:00	9.00342	29.9822	38.9857
429	10:36:00	9.02191	31.9122	40.9341
430	10:36:00	10.1108	33.6506	43.7614
431	10:37:00	10.918	32.3947	43.3126
432	10:38:00	10.7549	28.6555	39.4105
433	10:38:00	10.0305	29.2786	39.3092
434	10:38:00	10.1594	34.5319	44.6913
435	10:40:00	9.95944	35.3865	45.3459
436	10:40:00	10.8383	33.039	43.8772
437	10:40:00	9.84829	29.2571	39.1054
438	10:41:00	9.42854	35.6028	45.0313
439	10:41:00	9.20692	35.9832	45.1901
440	10:42:00	10.263	31.3385	41.6015
441	10:43:00	9.0763	31.5445	40.6208
442	10:44:00	10.2257	28.8233	39.049
443	10:46:00	10.4071	33.1505	43.5576
444	10:46:00	10.7822	34.1127	44.895
445	10:48:00	10.4762	34.0947	44.5709
446	10:48:00	9.20423	31.4462	40.6504
447	10:49:00	9.78433	33.7924	43.5767
448	10:50:00	10.1687	32.6715	42.8402
449	10:50:00	10.3907	30.919	41.3097
450	10:50:00	9.35292	33.6103	42.9632
451	10:50:00	9.32252	34.9646	44.2871
452	10:51:00	10.6207	33.4281	44.0488
453	10:51:00	10.7765	30.032	40.8085
454	10:51:00	10.1458	29.5132	39.659
455	10:52:00	9.56557	35.3579	44.9235
456	10:52:00	10.6088	28.4556	39.0644
457	10:52:00	10.9142	30.7804	41.6946
458	10:53:00	10.6642	34.4145	45.0787
459	10:53:00	9.50069	33.2939	42.7945
460	10:54:00	9.47694	30.4957	39.9726
461	10:54:00	10.8555	31.8195	42.6749
462	10:55:00	9.50441	33.7114	43.2158
463	10:56:00	10.0862	28.4885	38.5747
464	10:56:00	9.10932	32.6693	41.7786
465	10:56:00	9.67104	32.9762	42.6473
466	10:56:00	10.2828	30.3489	40.6317
467	10:57:00	10.9857	32.831	43.8166
468	10:57:00	9.97671	29.1433	39.1201
469	10:57:00	10.5629	30.2545	40.8174
470	10:57:00	10.551	32.8039	43.3548
471	10:58:00	9.07245	35.4255	44.498
472	10:58:00	9.87399	28.9978	38.8718
473	10:59:00	9.90115	31.2303	41.1315
474	11:00:00	10.9338	29.8985	40.8323
475	11:02:00	10.266	31.1529	41.4189
476	11:03:00	10.6617	31.5477	42.2094
477	11:03:00	10.2499	34.0886	44.3385
478	11:04:00	10.3027	34.6923	44.995
479	11:04:00	9.26185	33.9951	43.2569
480	11:04:00	9.32374	31.3666	40.6903
481	11:05:00	10.4435	29.5489	39.9924
482	11:06:00	9.79586	35.7014	45.4973
483	11:06:00	10.7203	32.3759	43.0962
484	11:07:00	10.6542	29.2649	39.9192
485	11:09:00	10.7765	32.9337	43.7103
486	11:09:00	9.49971	33.697	43.1967
487	11:10:00	10.4729	31.7677	42.2406
488	11:10:00	9.88559	29.4707	39.3563
489	11:11:00	10.3688	29.626	39.9948
490	11:11:00	10.6023	34.3303	44.9326
491	11:12:00	10.3124	29.8128	40.1252
492	11:12:00	10.5707	31.2628	41.8335
493	11:13:00	10.7696	33.1684	43.938
494	11:14:00	10.8318	30.8382	41.67
495	11:14:00	10.9258	29.2127	40.1385
496	11:14:00	10.0315	35.3083	45.3399
497	11:14:00	10.8621	35.2514	46.1135
498	11:15:00	9.99307	31.0738	41.0669
499	11:15:00	10.5364	29.6294	40.1658
500	11:15:00	9.68624	32.9513	42.6376
501	11:15:00	9.13074	30.8441	39.9748
502	11:15:00	9.41432	35.1184	44.5327
503	11:16:00	9.81277	31.8561	41.6688
504	11:16:00	10.5681	30.7088	41.2769
505	11:16:00	10.3557	33.715	44.0707
506	11:17:00	10.1162	33.7179	43.8341
507	11:17:00	10.6125	35.5	46.1125
508	11:18:00	9.34828	30.2139	39.5622
509	11:19:00	10.794	33.5917	44.3857
510	11:19:00	9.51576	29.8018	39.3176
511	11:20:00	9.11805	31.4344	40.5525
512	11:21:00	9.17487	31.8675	41.0424
513	11:21:00	10.9124	34.2141	45.1265
514	11:22:00	9.4792	33.3266	42.8058
515	11:22:00	10.9319	34.2634	45.1953
516	11:23:00	10.6409	30.439	41.08
517	11:23:00	9.73354	35.5264	45.2599
518	11:24:00	9.5334	31.6976	41.231
519	11:24:00	10.6888	28.0532	38.742
520	11:24:00	9.19385	30.8741	40.068
521	11:25:00	9.85757	35.2597	45.1173
522	11:25:00	10.051	30.0228	40.0738
523	11:26:00	9.75228	30.5802	40.3324
524	11:26:00	10.2989	28.5515	38.8505
525	11:27:00	9.22193	33.1562	42.3781
526	11:28:00	9.22028	35.4394	44.6597
527	11:29:00	10.5546	29.3423	39.8969
528	11:30:00	10.6686	30.2459	40.9145
529	11:31:00	10.6626	33.0827	43.7453
530	11:31:00	10.613	31.7716	42.3846
531	11:32:00	9.14325	34.5888	43.7321
532	11:32:00	10.8716	28.043	38.9146
533	11:32:00	9.33747	34.2861	43.6236
534	11:33:00	9.16181	34.7671	43.9289
535	11:33:00	10.4985	34.6125	45.111
536	11:34:00	9.63283	34.4577	44.0905
537	11:35:00	9.07709	31.0392	40.1162
538	11:36:00	10.3611	34.1591	44.5202
539	11:38:00	10.1812	34.561	44.7422
540	11:40:00	9.13721	35.0044	44.1416
541	11:40:00	9.72213	35.9258	45.6479
542	11:41:00	10.5022	32.8087	43.311
543	11:42:00	10.8769	28.0105	38.8874
544	11:42:00	9.65017	30.473	40.1231
545	11:42:00	10.5125	34.0183	44.5307
546	11:42:00	10.757	29.1748	39.9319
547	11:43:00	9.39515	34.5585	43.9537
548	11:43:00	10.7668	33.1559	43.9227
549	11:44:00	9.5895	35.195	44.7845
550	11:45:00	10.9211	33.3617	44.2828
551	11:45:00	10.6902	28.6775	39.3677
552	11:45:00	9.60256	29.2771	38.8797
553	11:45:00	10.6741	35.8474	46.5215
554	11:45:00	9.62984	34.9941	44.624
555	11:46:00	10.4618	29.0896	39.5514
556	11:46:00	9.23811	35.8794	45.1175
557	11:47:00	10.9826	33.2299	44.2125
558	11:47:00	10.86	29.1726	40.0326
559	11:47:00	10.9026	29.9029	40.8055
560	11:47:00	9.72982	32.4066	42.1364
561	11:48:00	9.44417	31.6984	41.1425
562	11:48:00	9.52779	34.7561	44.2839
563	11:48:00	9.15064	34.7653	43.916
564	11:49:00	9.00006	31.2484	40.2485
565	11:49:00	9.28126	32.09	41.3712
566	11:50:00	9.99893	35.2204	45.2194
567	11:51:00	9.01288	35.2829	44.2958
568	11:51:00	9.91836	35.4805	45.3988
569	11:52:00	10.0152	31.494	41.5092
570	11:52:00	10.3195	32.3483	42.6678
571	11:52:00	9.51979	34.955	44.4748
572	11:53:00	10.8865	28.061	38.9476
573	11:53:00	10.9608	32.6635	43.6243
574	11:53:00	9.98325	30.9959	40.9792
575	11:54:00	10.8748	31.8744	42.7491
576	11:55:00	10.2404	28.7322	38.9726
577	11:56:00	9.27168	34.3151	43.5868
578	11:56:00	10.0458	33.1867	43.2325
579	11:57:00	9.36079	29.4429	38.8037
580	11:57:00	9.78036	34.8701	44.6504
581	11:57:00	10.5988	33.5741	44.1729
582	11:58:00	9.39961	35.7847	45.1843
583	11:58:00	9.76662	28.3533	38.1199
584	11:58:00	9.74306	34.5417	44.2848
585	11:58:00	9.42415	35.8052	45.2293
586	11:58:00	10.0211	29.9957	40.0168
587	12:00:00	10.8944	29.0855	39.9799
588	12:00:00	10.5276	28.0134	38.541
589	12:00:00	9.13385	31.087	40.2209
590	12:00:00	9.00317	28.9466	37.9497
591	12:01:00	10.7125	30.17	40.8825
592	12:01:00	9.48732	29.9639	39.4512
593	12:01:00	10.8911	28.5769	39.468
594	12:01:00	10.1853	33.592	43.7772
595	12:01:00	10.7153	35.4658	46.1811
596	12:01:00	10.1015	28.6475	38.749
597	12:02:00	9.37275	28.0154	37.3881
598	12:02:00	9.19373	35.1992	44.3929
599	12:03:00	10.0519	31.7049	41.7569
600	12:03:00	9.83724	34.2639	44.1011
601	12:03:00	10.432	35.6211	46.0531
602	12:04:00	10.7048	28.6629	39.3677
603	12:04:00	10.988	29.5511	40.539
604	12:04:00	10.0166	32.7772	42.7938
605	12:04:00	10.7486	35.6269	46.3755
606	12:04:00	9.74245	30.8963	40.6388
607	12:05:00	10.2605	33.4259	43.6865
608	12:06:00	9.99881	33.4438	43.4426
609	12:06:00	10.5304	32.7082	43.2385
610	12:07:00	9.82455	30.5504	40.3749
611	12:07:00	9.89169	33.3486	43.2402
612	12:07:00	10.9927	34.2868	45.2795
613	12:08:00	9.32826	28.5484	37.8766
614	12:08:00	9.76833	31.3119	41.0802
615	12:08:00	10.0202	28.0435	38.0637
616	12:08:00	9.80911	29.7779	39.587
617	12:09:00	10.0264	31.7987	41.8251
618	12:10:00	9.96939	35.0302	44.9996
619	12:10:00	9.31611	28.5618	37.8779
620	12:11:00	9.86892	28.9717	38.8406
621	12:11:00	9.07093	28.6746	37.7455
622	12:11:00	9.96493	30.9195	40.8845
623	12:12:00	9.53951	35.6687	45.2082
624	12:12:00	9.77554	32.3419	42.1175
625	12:12:00	9.99973	29.4473	39.447
626	12:12:00	10.0957	29.0935	39.1892
627	12:12:00	9.8063	28.2468	38.0531
628	12:13:00	10.7681	31.5707	42.3388
629	12:13:00	10.3351	30.0726	40.4077
630	12:13:00	9.07678	28.6741	37.7509
631	12:14:00	9.12378	35.9666	45.0903
632	12:14:00	9.36457	28.5437	37.9083
633	12:14:00	10.9023	28.2102	39.1126
634	12:14:00	10.2928	30.7298	41.0226
635	12:15:00	10.758	29.4686	40.2266
636	12:15:00	10.5102	33.7951	44.3053
637	12:15:00	9.6368	28.888	38.5248
638	12:16:00	10.6261	34.2936	44.9197
639	12:16:00	10.9958	29.3152	40.311
640	12:17:00	9.54109	32.6566	42.1977
641	12:17:00	10.9413	35.0505	45.9919
642	12:17:00	10.6348	29.7061	40.3409
643	12:17:00	9.86337	30.9566	40.82
644	12:17:00	10.2772	31.3612	41.6384
645	12:17:00	10.6574	30.253	40.9104
646	12:17:00	9.88907	31.5397	41.4287
647	12:18:00	10.3656	34.9611	45.3267
648	12:18:00	9.55715	35.3484	44.9055
649	12:19:00	9.71169	28.7442	38.4559
650	12:19:00	10.2817	29.3487	39.6304
651	12:19:00	9.80575	35.7629	45.5687
652	12:19:00	9.52626	32.0221	41.5484
653	12:20:00	10.5013	32.1903	42.6916
654	12:22:00	9.12262	34.4995	43.6221
655	12:22:00	9.7513	34.1743	43.9256
656	12:23:00	9.99142	30.2139	40.2054
657	12:24:00	9.07923	32.288	41.3672
658	12:24:00	10.8317	29.3255	40.1572
659	12:24:00	10.2055	30.9151	41.1207
660	12:26:00	10.1546	28.5977	38.7523
661	12:27:00	9.20386	34.521	43.7248
662	12:28:00	9.0412	28.866	37.9072
663	12:30:00	10.5493	34.4057	44.955
664	12:32:00	10.038	29.3069	39.3449
665	12:34:00	9.31336	34.3039	43.6173
666	12:35:00	9.9219	29.4261	39.348
667	12:37:00	10.815	32.0765	42.8915
668	12:38:00	10.913	33.007	43.92
669	12:38:00	10.4892	32.7697	43.2589
670	12:38:00	10.5429	30.2205	40.7634
671	12:39:00	9.85421	30.4434	40.2976
672	12:40:00	9.04541	35.6694	44.7148
673	12:40:00	10.4698	31.4462	41.916
674	12:40:00	9.08039	30.3431	39.4235
675	12:40:00	9.96371	33.1994	43.1631
676	12:40:00	10.0701	35.2986	45.3687
677	12:41:00	9.77792	29.0723	38.8502
678	12:41:00	10.6861	35.3135	45.9995
679	12:41:00	10.5296	30.5689	41.0986
680	12:43:00	10.306	28.8633	39.1693
681	12:43:00	9.02344	31.808	40.8314
682	12:44:00	9.82778	31.4542	41.282
683	12:44:00	10.2544	29.1824	39.4368
684	12:44:00	10.3264	31.6815	42.0079
685	12:45:00	9.4449	28.0808	37.5257
686	12:45:00	10.9163	34.3444	45.2608
687	12:45:00	10.5281	35.7124	46.2405
688	12:45:00	9.09449	35.5046	44.5991
689	12:47:00	9.75124	35.3271	45.0784
690	12:47:00	10.0287	33.6025	43.6311
691	12:48:00	9.50716	31.5272	41.0344
692	12:48:00	9.97842	33.559	43.5374
693	12:48:00	9.32728	33.8701	43.1973
694	12:49:00	9.54256	28.2454	37.7879
695	12:50:00	9.46181	35.6103	45.0721
696	12:50:00	10.9576	28.7896	39.7472
697	12:50:00	10.8649	31.192	42.0569
698	12:51:00	10.493	30.8785	41.3715
699	12:51:00	10.9561	28.9939	39.95
700	12:52:00	10.3327	33.5558	43.8886
701	12:53:00	10.4822	31.8439	42.3261
702	12:55:00	10.464	34.9609	45.4249
703	12:56:00	10.4225	29.9605	40.383
704	12:56:00	10.2527	33.0307	43.2833
705	12:56:00	10.3938	28.2483	38.6421
706	12:57:00	9.82803	31.4007	41.2288
707	12:57:00	10.6934	29.2576	39.951
708	12:58:00	9.36976	32.5534	41.9231
709	12:58:00	10.1944	35.6416	45.836
710	12:58:00	10.1462	28.7288	38.875
711	13:00:00	9.05194	34.5798	43.6317
712	13:00:00	10.937	33.1852	44.1222
713	13:00:00	9.81777	30.4058	40.2236
714	13:01:00	9.53975	35.0979	44.6376
715	13:02:00	10.3655	29.565	39.9304
716	13:02:00	9.65835	31.7181	41.3765
717	13:03:00	10.2344	31.044	41.2785
718	13:05:00	10.8483	28.3628	39.2111
719	13:06:00	9.86251	32.5585	42.421
720	13:06:00	9.60665	33.3869	42.9935
721	13:08:00	10.9498	29.0432	39.9931
722	13:08:00	9.38423	32.4884	41.8726
723	13:09:00	9.11798	28.3897	37.5076
724	13:10:00	10.5193	29.534	40.0533
725	13:10:00	10.3661	32.8803	43.2463
726	13:10:00	10.0988	30.533	40.6319
727	13:11:00	9.80703	30.418	40.2251
728	13:11:00	10.7859	32.4779	43.2639
729	13:12:00	10.0691	28.4158	38.4848
730	13:14:00	10.9695	32.464	43.4335
731	13:15:00	10.7913	30.0902	40.8814
732	13:15:00	10.4398	31.8343	42.2741
733	13:15:00	9.10437	30.9327	40.0371
734	13:15:00	10.423	28.0471	38.4701
735	13:15:00	9.09931	35.2671	44.3664
736	13:16:00	10.4659	28.5398	39.0057
737	13:16:00	9.30354	32.0609	41.3645
738	13:16:00	9.60665	31.0687	40.6753
739	13:16:00	10.3652	34.5637	44.9289
740	13:17:00	9.73733	34.8313	44.5686
741	13:17:00	9.72365	32.8451	42.5688
742	13:17:00	9.31874	33.1315	42.4502
743	13:17:00	9.28468	32.9567	42.2414
744	13:17:00	9.89389	28.4243	38.3182
745	13:17:00	9.26295	30.2037	39.4666
746	13:17:00	10.4122	33.2819	43.6941
747	13:18:00	9.65523	35.9048	45.56
748	13:18:00	9.47377	29.149	38.6227
749	13:18:00	9.51466	28.0269	37.5415
750	13:18:00	9.48347	33.7131	43.1965
751	13:19:00	10.5598	31.2376	41.7974
752	13:19:00	9.61238	30.285	39.8974
753	13:19:00	10.9215	28.165	39.0866
754	13:19:00	10.6588	31.7982	42.457
755	13:20:00	10.2572	30.0596	40.3169
756	13:20:00	10.6195	32.8534	43.4729
757	13:20:00	10.2932	32.5609	42.8541
758	13:21:00	9.2906	34.6999	43.9905
759	13:21:00	10.3434	31.9171	42.2605
760	13:22:00	9.74807	35.1086	44.8567
761	13:23:00	10.7506	35.7668	46.5174
762	13:24:00	10.3772	30.8094	41.1866
763	13:24:00	9.74276	31.4842	41.227
764	13:26:00	9.46718	33.4845	42.9517
765	13:26:00	10.1571	31.1087	41.2659
766	13:26:00	9.51625	32.2631	41.7793
767	13:28:00	9.09632	28.0129	37.1093
768	13:29:00	10.551	31.2455	41.7964
769	13:29:00	9.10187	33.737	42.8389
770	13:29:00	9.20777	34.7863	43.9941
771	13:30:00	9.10468	34.799	43.9037
772	13:30:00	9.29633	31.087	40.3833
773	13:30:00	10.495	31.8177	42.3128
774	13:32:00	10.3156	33.1173	43.4329
775	13:33:00	9.39222	33.9123	43.3045
776	13:33:00	9.18317	31.9427	41.1259
777	13:33:00	9.84005	29.1177	38.9578
778	13:33:00	9.50227	34.2582	43.7605
779	13:34:00	9.45228	33.4455	42.8978
780	13:34:00	10.287	30.2418	40.5287
781	13:34:00	10.2433	34.2268	44.4701
782	13:34:00	10.4494	30.8028	41.2523
783	13:35:00	10.2375	28.5257	38.7631
784	13:36:00	10.7588	29.8729	40.6316
785	13:38:00	9.22529	31.6713	40.8965
786	13:38:00	9.67495	28.5957	38.2707
787	13:38:00	9.95657	31.3431	41.2997
788	13:39:00	9.6838	29.097	38.7808
789	13:40:00	9.3943	30.1717	39.566
790	13:40:00	10.761	34.9663	45.7273
791	13:40:00	10.6415	35.4453	46.0868
792	13:41:00	9.63173	28.6673	38.299
793	13:41:00	10.0466	31.2855	41.3321
794	13:41:00	9.80447	29.792	39.5965
795	13:41:00	9.04559	31.5453	40.5909
796	13:41:00	10.2103	29.3995	39.6098
797	13:42:00	9.75417	29.6939	39.4481
798	13:42:00	9.90243	33.6415	43.544
799	13:42:00	10.4374	28.0991	38.5365
800	13:43:00	10.9359	31.4466	42.3825
801	13:44:00	9.00415	32.38	41.3842
802	13:44:00	9.48537	31.2428	40.7281
803	13:45:00	10.85	33.895	44.7449
804	13:45:00	10.7328	35.5261	46.2589
805	13:45:00	10.9506	31.9445	42.895
806	13:45:00	10.311	32.5321	42.8431
807	13:47:00	10.3518	35.9099	46.2618
808	13:48:00	10.3737	34.3513	44.725
809	13:48:00	9.34242	33.3139	42.6563
810	13:48:00	9.92959	29.5286	39.4582
811	13:48:00	10.8978	33.6816	44.5794
812	13:50:00	9.17444	34.5146	43.689
813	13:50:00	9.69033	29.0904	38.7807
814	13:51:00	10.4361	35.291	45.7271
815	13:51:00	9.32582	35.448	44.7738
816	13:51:00	10.2551	33.0744	43.3295
817	13:52:00	10.733	30.7901	41.5231
818	13:52:00	10.3181	35.1963	45.5144
819	13:53:00	9.0603	29.2972	38.3575
820	13:53:00	9.67946	29.095	38.7745
821	13:54:00	10.2677	35.2229	45.4906
822	13:54:00	9.21558	28.803	38.0186
823	13:54:00	9.08478	34.5903	43.6751
824	13:55:00	9.78689	34.3911	44.178
825	13:55:00	10.4069	33.2631	43.67
826	13:55:00	10.4023	32.5387	42.941
827	13:55:00	9.74709	30.8927	40.6398
828	13:56:00	10.027	35.7219	45.7489
829	13:56:00	10.3218	28.2608	38.5826
830	13:56:00	10.8027	29.4659	40.2685
831	13:57:00	9.95877	29.6758	39.6346
832	13:57:00	9.61159	32.6918	42.3034
833	13:57:00	9.53816	35.3442	44.8824
834	13:58:00	9.35597	32.3781	41.734
835	13:58:00	9.35139	30.0335	39.3849
836	13:58:00	9.29518	31.6031	40.8983
837	13:58:00	9.84451	28.8596	38.7042
838	13:59:00	9.5417	30.471	40.0127
839	14:00:00	9.95285	35.6619	45.6147
840	14:00:00	10.5967	31.5116	42.1083
841	14:00:00	10.8762	33.2082	44.0844
842	14:00:00	10.8763	33.8456	44.722
843	14:00:00	10.9453	34.3574	45.3027
844	14:01:00	9.77548	34.7343	44.5098
845	14:01:00	9.43825	28.3157	37.7539
846	14:01:00	9.19575	34.0851	43.2809
847	14:01:00	9.06757	29.2791	38.3467
848	14:01:00	10.8735	30.0628	40.9363
849	14:01:00	9.62844	33.0002	42.6286
850	14:02:00	10.5359	31.1634	41.6994
851	14:02:00	10.2252	31.2284	41.4536
852	14:02:00	9.13636	28.9275	38.0639
853	14:03:00	9.82394	29.4737	39.2976
854	14:03:00	10.4224	32.9311	43.3535
855	14:03:00	10.8691	29.19	40.0591
856	14:03:00	9.12616	30.7657	39.8919
857	14:03:00	9.59365	28.2405	37.8341
858	14:04:00	9.38404	33.4262	42.8102
859	14:04:00	10.7071	32.3952	43.1023
860	14:04:00	10.8378	29.8436	40.6813
861	14:04:00	10.5988	32.6317	43.2305
862	14:04:00	10.5006	28.2693	38.7699
863	14:04:00	9.30952	33.1435	42.453
864	14:04:00	10.1313	35.78	45.9113
865	14:04:00	10.5444	34.2324	44.7767
866	14:05:00	9.79855	33.3813	43.1798
867	14:05:00	10.172	31.6464	41.8183
868	14:05:00	10.7947	28.0234	38.8181
869	14:05:00	10.2438	30.4486	40.6924
870	14:05:00	9.3072	29.2803	38.5875
871	14:05:00	10.7975	28.1314	38.9288
872	14:06:00	10.5461	32.5348	43.0809
873	14:06:00	10.8597	35.4668	46.3265
874	14:06:00	9.58699	29.2105	38.7975
875	14:07:00	10.3609	35.4665	45.8274
876	14:07:00	10.2917	32.9191	43.2108
877	14:07:00	9.38203	35.8501	45.2321
878	14:07:00	9.54353	33.3437	42.8872
879	14:08:00	9.51778	33.5456	43.0634
880	14:08:00	10.9484	32.2626	43.2109
881	14:08:00	9.4084	30.0298	39.4382
882	14:08:00	10.3387	35.3125	45.6511
883	14:08:00	9.92038	30.693	40.6133
884	14:08:00	9.14673	33.9245	43.0712
885	14:09:00	9.2862	30.9342	40.2204
886	14:09:00	9.21198	35.3208	44.5328
887	14:09:00	10.0027	33.3329	43.3356
888	14:10:00	10.1248	33.528	43.6528
889	14:10:00	10.6816	35.009	45.6906
890	14:10:00	10.0255	34.0817	44.1073
891	14:10:00	10.598	33.172	43.77
892	14:11:00	9.12537	30.4078	39.5332
893	14:11:00	9.63631	28.8784	38.5148
894	14:11:00	10.3426	33.8354	44.178
895	14:11:00	10.9512	29.1524	40.1035
896	14:11:00	9.61061	30.7596	40.3702
897	14:11:00	9.17536	28.898	38.0733
898	14:11:00	9.85464	28.6917	38.5463
899	14:12:00	10.6872	33.4147	44.102
900	14:12:00	9.60463	34.7421	44.3468
901	14:12:00	9.52785	32.8456	42.3735
902	14:12:00	9.96921	34.5556	44.5248
903	14:12:00	10.3001	30.5316	40.8317
904	14:13:00	10.4783	35.7825	46.2607
905	14:13:00	9.0238	31.0052	40.029
906	14:14:00	9.36891	28.8755	38.2444
907	14:14:00	9.72317	31.2535	40.9767
908	14:15:00	9.48714	32.3361	41.8232
909	14:15:00	9.72933	35.8901	45.6195
910	14:15:00	9.35682	34.4751	43.8319
911	14:15:00	9.54421	30.022	39.5662
912	14:15:00	10.3767	32.3473	42.724
913	14:15:00	10.882	29.8577	40.7397
914	14:16:00	9.79904	33.7072	43.5062
915	14:16:00	10.4277	31.4982	41.9259
916	14:16:00	9.36537	34.666	44.0313
917	14:16:00	10.1901	29.8641	40.0542
918	14:16:00	9.47749	35.1928	44.6703
919	14:17:00	9.30622	35.3562	44.6624
920	14:19:00	10.8202	31.6639	42.4842
921	14:19:00	10.0579	32.6093	42.6672
922	14:19:00	9.66518	35.3821	45.0472
923	14:19:00	9.90457	32.5927	42.4972
924	14:19:00	9.93539	33.307	43.2424
925	14:20:00	10.7983	31.3236	42.1219
926	14:20:00	10.7371	29.1963	39.9334
927	14:20:00	10.1574	30.6029	40.7603
928	14:20:00	10.7278	28.9302	39.658
929	14:20:00	9.89669	35.4453	45.342
930	14:21:00	10.6282	35.9995	46.6277
931	14:21:00	10.0851	32.2706	42.3558
932	14:21:00	10.6612	30.964	41.6252
933	14:21:00	9.38856	28.4356	37.8241
934	14:21:00	10.9521	31.1424	42.0945
935	14:22:00	10.688	34.3251	45.0131
936	14:22:00	10.212	28.8655	39.0775
937	14:22:00	10.4122	34.99	45.4022
938	14:23:00	9.59151	29.3428	38.9343
939	14:24:00	9.42335	34.2123	43.6357
940	14:24:00	10.6887	29.503	40.1916
941	14:25:00	9	32.8834	41.8834
942	14:26:00	9.57552	34.1372	43.7127
943	14:26:00	10.8271	30.7342	41.5613
944	14:27:00	10.6179	28.2407	38.8586
945	14:27:00	10.1705	32.7125	42.8831
946	14:28:00	9.05243	35.6623	44.7148
947	14:28:00	9.84133	31.7003	41.5416
948	14:28:00	10.0096	30.982	40.9916
949	14:28:00	10.3837	28.773	39.1567
950	14:29:00	10.1744	35.0183	45.1927
951	14:29:00	10.4133	29.8477	40.261
952	14:29:00	10.8126	35.4099	46.2224
953	14:29:00	9.42232	32.3324	41.7547
954	14:29:00	9.70382	29.4539	39.1577
955	14:29:00	10.9243	32.276	43.2003
956	14:30:00	10.8757	35.6838	46.5595
957	14:30:00	9.76083	34.5395	44.3003
958	14:30:00	9.15552	32.6364	41.7919
959	14:30:00	9.01489	32.6454	41.6603
960	14:31:00	9.72359	30.8402	40.5638
961	14:31:00	10.4861	30.2271	40.7132
962	14:31:00	9.28578	32.2433	41.5291
963	14:31:00	9.36616	35.3957	44.7619
964	14:31:00	9.4629	29.1443	38.6072
965	14:32:00	9.83035	29.8536	39.6839
966	14:32:00	10.7425	31.1366	41.8791
967	14:32:00	9.00049	29.2246	38.2251
968	14:32:00	9.1286	28.6458	37.7744
969	14:32:00	9.38069	30.837	40.2177
970	14:32:00	9.68703	34.3642	44.0512
971	14:33:00	9.665	35.0874	44.7524
972	14:33:00	9.78524	30.1873	39.9726
973	14:34:00	10.0267	35.5276	45.5543
974	14:34:00	10.2021	32.2382	42.4402
975	14:35:00	9.85885	29.9573	39.8162
976	14:36:00	10.6941	31.117	41.8111
977	14:36:00	10.7083	31.0724	41.7807
978	14:36:00	10.2965	33.7424	44.0389
979	14:36:00	10.068	31.6061	41.6741
980	14:37:00	9.85897	31.953	41.812
981	14:37:00	10.0278	34.4211	44.4489
982	14:37:00	9.32075	32.5175	41.8382
983	14:37:00	9.76931	33.6462	43.4155
984	14:38:00	9.26441	28.252	37.5164
985	14:40:00	9.78701	29.7195	39.5065
986	14:41:00	9.60488	31.6749	41.2798
987	14:41:00	9.76687	28.0908	37.8577
988	14:41:00	10.1166	35.9307	46.0472
989	14:41:00	10.5129	29.3482	39.861
990	14:41:00	10.1315	33.6884	43.8199
991	14:42:00	10.4225	28.6804	39.1029
992	14:42:00	10.4012	34.2885	44.6897
993	14:42:00	10.0339	29.8472	39.8811
994	14:42:00	9.0564	33.613	42.6694
995	14:42:00	9.34333	28.2212	37.5645
996	14:43:00	10.0707	34.9885	45.0592
997	14:43:00	9.16999	29.9839	39.1539
998	14:43:00	10.89	33.8837	44.7737
999	14:43:00	9.08979	35.1936	44.2834
1000	14:44:00	10.172	33.2345	43.4066
1001	14:45:00	9.5978	34.2121	43.8099
1002	14:46:00	9.15009	30.9413	40.0913
1003	14:46:00	10.4643	34.8725	45.3368
1004	14:47:00	9.22871	33.4071	42.6359
1005	14:47:00	9.95431	32.7692	42.7235
1006	14:48:00	10.3015	31.9364	42.2379
1007	14:50:00	9.94491	28.2168	38.1617
1008	14:50:00	9.18958	33.3998	42.5894
1009	14:50:00	9.24183	33.6662	42.908
1010	14:50:00	9.79153	35.7617	45.5532
1011	14:50:00	10.827	33.7721	44.5992
1012	14:50:00	10.2561	31.9088	42.165
1013	14:54:00	9.59548	33.8176	43.413
1014	14:57:00	9.99722	28.6612	38.6584
1015	14:59:00	10.633	29.8384	40.4714
1016	14:59:00	10.901	30.9271	41.8281
1017	14:59:00	9.4767	28.5618	38.0385

## Sheet: Sheet2
Number	Arrival time	X1	X2	X3
1	08:00:00	7.32258	14.5308	21.8534			X1	X2	X3
2	08:00:00	7.97665	15.0996	23.0762		MEAN	7	17	24
3	08:00:00	8.2313	16.4888	24.7201
4	08:00:00	8.0416	18.3729	26.4145
5	08:00:00	7.2143	17.5564	24.7707
6	08:00:00	6.90692	17.5311	24.438
7	08:00:00	7.13215	15.9333	23.0654
8	08:01:00	5.74026	14.0377	19.778
9	08:01:00	6.48418	17.9213	24.4055
10	08:01:00	5.28687	14.2899	19.5767
11	08:01:00	7.55525	14.2961	21.8513
12	08:01:00	5.38356	16.4335	21.8171
13	08:01:00	6.01151	14.0742	20.0857
14	08:02:00	7.74703	16.431	24.178
15	08:02:00	7.80624	16.2091	24.0153
16	08:02:00	5.46266	15.2767	20.7393
17	08:03:00	8.09799	17.0285	25.1265
18	08:03:00	8.05588	17.4266	25.4824
19	08:03:00	6.55828	18.7226	25.2809
20	08:03:00	8.02304	18.0138	26.0368
21	08:04:00	6.41386	17.654	24.0678
22	08:04:00	7.78243	14.0361	21.8185
23	08:04:00	5.36366	18.4476	23.8112
24	08:04:00	7.62752	17.1413	24.7688
25	08:05:00	5.60793	16.4682	22.0761
26	08:05:00	5.9667	19.6867	25.6534
27	08:05:00	6.14359	17.1658	23.3094
28	08:05:00	7.39045	16.131	23.5215
29	08:06:00	7.70638	15.6095	23.3159
30	08:06:00	8.4232	17.3019	25.7251
31	08:06:00	5.77737	17.0884	22.8657
32	08:06:00	7.70675	14.3984	22.1052
33	08:07:00	8.42552	19.6818	28.1073
34	08:07:00	7.30122	17.5196	24.8208
35	08:07:00	7.92001	17.957	25.877
36	08:08:00	7.30049	16.7527	24.0532
37	08:08:00	8.52428	17.1561	25.6804
38	08:08:00	7.52925	19.2326	26.7618
39	08:09:00	6.17069	19.1722	25.3428
40	08:10:00	6.22013	15.7615	21.9817
41	08:10:00	7.3199	19.0222	26.3421
42	08:10:00	6.76666	14.3895	21.1561
43	08:10:00	6.71746	15.1344	21.8518
44	08:10:00	6.40361	18.4761	24.8798
45	08:10:00	7.49361	18.369	25.8626
46	08:11:00	5.48805	19.9995	25.4875
47	08:11:00	8.58409	16.99	25.5741
48	08:12:00	7.43794	17.9442	25.3822
49	08:12:00	6.309	19.5904	25.8994
50	08:13:00	5.82546	15.2671	21.0926
51	08:13:00	5.6028	16.9657	22.5685
52	08:13:00	5.14014	16.9576	22.0978
53	08:13:00	6.37162	18.8962	25.2678
54	08:14:00	7.79354	18.8081	26.6017
55	08:14:00	8.23972	18.4807	26.7205
56	08:14:00	6.58354	16.4652	23.0488
57	08:14:00	5.04981	18.8213	23.8711
58	08:14:00	5.52223	15.8714	21.3936
59	08:14:00	5.39528	18.2231	23.6184
60	08:14:00	5.19312	16.0928	21.2859
61	08:15:00	7.6877	18.4181	26.1058
62	08:15:00	8.12314	18.5146	26.6377
63	08:15:00	8.30772	15.3796	23.6873
64	08:15:00	5.53761	17.2043	22.7419
65	08:15:00	7.72933	19.8193	27.5486
66	08:16:00	7.81222	16.6626	24.4748
67	08:16:00	8.68212	18.2051	26.8873
68	08:16:00	5.44118	15.9457	21.3869
69	08:16:00	6.88385	16.8595	23.7433
70	08:16:00	7.91684	18.9938	26.9106
71	08:17:00	5.17139	15.1177	20.2891
72	08:17:00	5.04053	18.7052	23.7458
73	08:18:00	6.45427	18.4441	24.8984
74	08:18:00	5.38929	19.5845	24.9738
75	08:18:00	6.33415	18.5115	24.8456
76	08:18:00	6.41215	19.4292	25.8414
77	08:19:00	6.95502	18.3498	25.3048
78	08:19:00	8.45482	17.2557	25.7105
79	08:19:00	8.19333	16.4691	24.6624
80	08:19:00	5.3954	19.2317	24.6271
81	08:19:00	7.14338	18.1476	25.291
82	08:20:00	8.01474	19.5554	27.5701
83	08:20:00	6.5219	18.5657	25.0876
84	08:20:00	7.23554	15.7337	22.9692
85	08:20:00	7.59041	14.934	22.5245
86	08:20:00	7.43574	14.3133	21.749
87	08:21:00	5.9805	18.9497	24.9302
88	08:21:00	7.67171	18.5714	26.2431
89	08:21:00	5.91604	18.5587	24.4748
90	08:22:00	5.34413	14.7116	20.0557
91	08:22:00	6.23063	14.8881	21.1187
92	08:23:00	7.09626	18.5078	25.6041
93	08:23:00	8.81323	16.0344	24.8476
94	08:23:00	8.0549	16.7996	24.8545
95	08:23:00	7.15033	17.9658	25.1162
96	08:23:00	7.40815	14.5905	21.9987
97	08:23:00	7.98495	19.82	27.805
98	08:24:00	6.25687	17.3995	23.6563
99	08:24:00	5.27601	16.121	21.397
100	08:24:00	7.18769	14.7872	21.9749
101	08:24:00	5.12207	15.6601	20.7822
102	08:24:00	8.58238	15.334	23.9163
103	08:24:00	7.59603	15.7128	23.3088
104	08:25:00	8.81579	18.5399	27.3557
105	08:25:00	5.04468	18.6732	23.7179
106	08:25:00	6.68328	17.9167	24.6
107	08:25:00	6.82012	19.8002	26.6203
108	08:25:00	5.16407	16.6753	21.8393
109	08:25:00	6.13138	17.3696	23.501
110	08:26:00	8.4409	17.6408	26.0817
111	08:26:00	8.25217	17.8237	26.0759
112	08:26:00	7.48079	17.1074	24.5882
113	08:26:00	7.16425	14.2954	21.4596
114	08:26:00	5.93289	15.0053	20.9382
115	08:26:00	8.38682	16.8791	25.2659
116	08:27:00	6.095	17.7714	23.8664
117	08:27:00	7.71175	14.9802	22.6919
118	08:27:00	6.78411	16.4152	23.1993
119	08:27:00	7.36067	15.7659	23.1266
120	08:27:00	5.56862	19.2245	24.7931
121	08:28:00	5.17615	17.8851	23.0612
122	08:28:00	7.52327	17.0935	24.6167
123	08:28:00	7.37727	18.0028	25.3801
124	08:28:00	5.91714	16.3522	22.2694
125	08:28:00	5.63051	19.0304	24.6609
126	08:28:00	5.57497	17.9418	23.5168
127	08:29:00	7.23603	14.9925	22.2285
128	08:29:00	7.5262	19.6199	27.1461
129	08:29:00	7.56832	17.9979	25.5662
130	08:30:00	8.50731	14.288	22.7953
131	08:30:00	5.08582	17.5307	22.6166
132	08:31:00	7.38813	15.3003	22.6884
133	08:31:00	7.69332	14.9893	22.6827
134	08:31:00	5.16346	17.4601	22.6235
135	08:31:00	7.53145	18.8382	26.3696
136	08:32:00	8.28489	17.1246	25.4095
137	08:32:00	7.87338	15.6324	23.5058
138	08:32:00	5.30152	17.1166	22.4181
139	08:32:00	5.21546	15.3102	20.5256
140	08:32:00	8.53954	16.784	25.3236
141	08:33:00	8.38316	15.2192	23.6023
142	08:33:00	8.36522	17.283	25.6482
143	08:33:00	5.00354	16.1684	21.1719
144	08:33:00	5.96463	15.7271	21.6917
145	08:34:00	6.56035	15.0664	21.6268
146	08:34:00	8.01474	18.0191	26.0338
147	08:34:00	6.89373	18.2006	25.0943
148	08:34:00	7.62996	17.6875	25.3175
149	08:35:00	6.00235	18.6847	24.6871
150	08:35:00	5.0387	15.6637	20.7024
151	08:35:00	7.77938	14.7791	22.5585
152	08:35:00	7.07624	14.3772	21.4534
153	08:35:00	7.42512	18.4426	25.8678
154	08:35:00	7.27546	19.5909	26.8664
155	08:36:00	8.18772	15.3453	23.533
156	08:36:00	8.59825	17.7898	26.3881
157	08:36:00	6.31278	16.4154	22.7282
158	08:36:00	5.16468	14.4129	19.5776
159	08:36:00	8.12046	18.5435	26.664
160	08:37:00	8.22471	15.5411	23.7658
161	08:37:00	8.48045	18.1046	26.5851
162	08:37:00	5.56032	15.5744	21.1347
163	08:37:00	8.12033	17.1971	25.3175
164	08:38:00	7.01642	16.6954	23.7118
165	08:39:00	8.67626	18.7158	27.3921
166	08:40:00	8.4232	15.2655	23.6887
167	08:40:00	5.68947	14.3109	20.0004
168	08:40:00	6.3123	16.5059	22.8182
169	08:42:00	7.34736	16.6829	24.0303
170	08:42:00	5.02258	14.6015	19.6241
171	08:42:00	7.18537	14.2893	21.4747
172	08:43:00	8.5432	17.513	26.0562
173	08:43:00	6.69524	14.1262	20.8214
174	08:43:00	6.27189	16.9983	23.2701
175	08:44:00	5.31593	16.5559	21.8718
176	08:44:00	5.24219	19.4344	24.6766
177	08:44:00	5.14502	14.9309	20.076
178	08:44:00	7.81967	16.6859	24.5055
179	08:45:00	6.36406	17.762	24.1261
180	08:45:00	7.87643	19.2859	27.1623
181	08:45:00	7.35383	16.1345	23.4884
182	08:45:00	8.52513	19.2969	27.822
183	08:45:00	5.26112	19.7759	25.037
184	08:46:00	7.12104	18.1702	25.2912
185	08:46:00	8.88244	15.3107	24.1932
186	08:46:00	8.9414	14.4646	23.406
187	08:47:00	8.63952	19.6325	28.272
188	08:47:00	8.20688	16.1713	24.3782
189	08:47:00	8.6577	17.6362	26.2939
190	08:48:00	6.43059	15.3731	21.8037
191	08:48:00	7.98422	14.6396	22.6238
192	08:48:00	7.96164	15.7917	23.7534
193	08:48:00	8.34739	17.329	25.6764
194	08:48:00	5.53822	19.1912	24.7294
195	08:48:00	7.013	16.8208	23.8338
196	08:49:00	5.17115	15.3702	20.5414
197	08:49:00	7.77523	15.1454	22.9206
198	08:49:00	8.24876	15.3323	23.5811
199	08:49:00	5.40736	19.8872	25.2946
200	08:49:00	5.88736	18.9174	24.8048
201	08:50:00	7.49898	16.6231	24.122
202	08:50:00	6.74981	15.4764	22.2262
203	08:51:00	7.01971	14.9227	21.9424
204	08:51:00	7.30488	19.8068	27.1117
205	08:51:00	7.67843	18.7569	26.4353
206	08:51:00	7.32991	16.29	23.6199
207	08:52:00	6.68255	15.9754	22.6579
208	08:52:00	5.83438	14.7595	20.5939
209	08:52:00	6.35698	19.7969	26.1539
210	08:53:00	8.03232	18.7827	26.815
211	08:53:00	7.74398	17.7329	25.4769
212	08:53:00	8.99548	17.5586	26.5541
213	08:54:00	6.28263	17.855	24.1377
214	08:54:00	6.69317	15.2395	21.9326
215	08:54:00	8.45555	14.4796	22.9351
216	08:54:00	8.75488	14.9306	23.6854
217	08:55:00	5.39271	15.0066	20.3993
218	08:55:00	5.98685	19.664	25.6508
219	08:56:00	5.33509	14.5177	19.8527
220	08:56:00	7.93551	14.0355	21.971
221	08:57:00	8.08798	16.5769	24.6649
222	08:58:00	8.1041	16.6692	24.7733
223	08:58:00	7.63289	17.2396	24.8725
224	08:58:00	5.32008	15.9961	21.3162
225	08:59:00	8.42003	18.2976	26.7176
226	08:59:00	5.68801	18.7591	24.4471
227	09:00:00	7.02301	19.0405	26.0635
228	09:00:00	7.07611	16.9104	23.9865
229	09:00:00	6.31938	19.0222	25.3416
230	09:01:00	5.65297	16.9292	22.5822
231	09:02:00	8.64684	15.2591	23.9059
232	09:02:00	6.12418	14.7804	20.9046
233	09:02:00	7.98556	15.6885	23.674
234	09:02:00	8.51146	14.534	23.0454
235	09:03:00	7.63363	16.3328	23.9665
236	09:04:00	5.07959	15.7978	20.8774
237	09:05:00	7.56783	18.2134	25.7812
238	09:05:00	7.83309	19.3492	27.1823
239	09:06:00	5.22108	15.3545	20.5755
240	09:06:00	8.38646	18.4212	26.8077
241	09:07:00	5.25941	17.0091	22.2685
242	09:07:00	8.46226	15.7738	24.2361
243	09:08:00	8.60497	15.2199	23.8249
244	09:08:00	7.27326	16.6846	23.9579
245	09:08:00	6.93048	18.8083	25.7388
246	09:08:00	8.11826	14.1049	22.2232
247	09:08:00	8.63683	16.5526	25.1894
248	09:09:00	7.15448	19.1738	26.3283
249	09:09:00	8.42601	17.485	25.911
250	09:10:00	5.00281	18.8246	23.8274
251	09:10:00	7.50215	14.5925	22.0947
252	09:11:00	5.10132	17.1085	22.2098
253	09:11:00	5.65151	15.5596	21.2111
254	09:11:00	8.04172	18.8361	26.8779
255	09:12:00	6.49724	14.239	20.7362
256	09:12:00	7.00824	17.9664	24.9746
257	09:13:00	5.57436	17.0741	22.6484
258	09:15:00	8.38182	15.5861	23.9679
259	09:15:00	6.03385	15.4312	21.465
260	09:15:00	8.07968	18.0889	26.1686
261	09:15:00	7.26264	17.5269	24.7895
262	09:15:00	8.77392	18.0131	26.787
263	09:15:00	7.99484	14.0577	22.0525
264	09:16:00	6.26212	18.7043	24.9664
265	09:16:00	8.08921	19.5527	27.6419
266	09:16:00	5.46083	14.254	19.7148
267	09:17:00	8.567	18.5798	27.1468
268	09:18:00	8.24729	18.8061	27.0534
269	09:18:00	8.22398	16.0367	24.2607
270	09:18:00	7.20038	17.0541	24.2545
271	09:20:00	7.67525	19.558	27.2332
272	09:20:00	5.66872	17.3249	22.9937
273	09:21:00	8.541	17.3504	25.8914
274	09:22:00	6.04398	18.8111	24.855
275	09:22:00	7.14301	14.2679	21.4109
276	09:22:00	5.12085	18.0306	23.1515
277	09:22:00	7.06403	16.3942	23.4582
278	09:24:00	8.50047	19.1932	27.6937
279	09:24:00	7.70443	17.5937	25.2982
280	09:25:00	5.62172	15.6022	21.2239
281	09:25:00	5.07678	16.1376	21.2144
282	09:25:00	5.70522	15.2706	20.9758
283	09:25:00	8.99329	17.3857	26.379
284	09:26:00	7.14692	16.3037	23.4506
285	09:28:00	8.02145	19.3434	27.3648
286	09:28:00	7.22468	15.0957	22.3204
287	09:29:00	6.63298	15.4718	22.1048
288	09:29:00	7.85885	17.702	25.5608
289	09:29:00	8.3115	15.1602	23.4717
290	09:30:00	5.11646	18.6684	23.7849
291	09:30:00	6.55449	16.5068	23.0613
292	09:31:00	5.65542	18.8662	24.5216
293	09:31:00	7.18427	18.2784	25.4627
294	09:32:00	8.87378	15.2276	24.1014
295	09:34:00	6.66314	15.8505	22.5137
296	09:35:00	5.66543	15.485	21.1505
297	09:35:00	6.71709	15.3263	22.0434
298	09:35:00	5.87625	18.8039	24.6802
299	09:36:00	5.98489	16.6608	22.6457
300	09:36:00	5.31263	15.3385	20.6512
301	09:36:00	5.13196	18.205	23.3369
302	09:37:00	7.9758	16.971	24.9468
303	09:37:00	7.41292	19.3879	26.8008
304	09:37:00	6.57707	16.5639	23.141
305	09:38:00	6.51494	19.0412	25.5562
306	09:38:00	6.83721	16.7338	23.5711
307	09:39:00	6.1796	19.8586	26.0382
308	09:39:00	7.07465	14.1509	21.2255
309	09:40:00	6.07474	16.4502	22.5249
310	09:40:00	6.66497	14.4918	21.1568
311	09:40:00	6.18265	19.1396	25.3222
312	09:41:00	7.58333	19.1064	26.6897
313	09:41:00	6.06497	15.7943	21.8593
314	09:41:00	8.93469	14.0132	22.9479
315	09:42:00	8.28574	15.3636	23.6494
316	09:42:00	7.63973	17.7223	25.362
317	09:42:00	7.49532	17.1248	24.6201
318	09:42:00	5.75967	15.3578	21.1174
319	09:42:00	8.72082	16.7088	25.4296
320	09:42:00	6.83001	17.3898	24.2198
321	09:43:00	8.75719	19.4952	28.2524
322	09:44:00	8.51439	14.6883	23.2027
323	09:45:00	7.71871	15.7174	23.4361
324	09:45:00	7.40229	16.39	23.7923
325	09:45:00	8.28843	19.3329	27.6214
326	09:45:00	8.34056	15.9045	24.2451
327	09:46:00	6.48881	18.1431	24.6319
328	09:46:00	7.82321	14.1066	21.9298
329	09:47:00	6.40165	19.558	25.9596
330	09:47:00	7.1612	16.0388	23.2
331	09:47:00	8.6776	18.5115	27.1891
332	09:48:00	6.90582	19.0905	25.9963
333	09:48:00	7.40242	15.1333	22.5357
334	09:48:00	7.82821	19.3529	27.1811
335	09:48:00	8.42723	15.5837	24.011
336	09:48:00	8.13193	15.4191	23.551
337	09:49:00	5.12	19.7391	24.8591
338	09:49:00	6.02652	18.0689	24.0954
339	09:49:00	5.16089	19.9114	25.0723
340	09:50:00	7.7955	18.7874	26.5829
341	09:50:00	8.97949	15.2514	24.2309
342	09:50:00	8.56212	18.6767	27.2388
343	09:50:00	7.22114	14.6643	21.8855
344	09:51:00	8.59105	14.7634	23.3544
345	09:51:00	5.73513	14.7222	20.4573
346	09:52:00	8.65709	15.7511	24.4082
347	09:53:00	8.48228	19.9301	28.4123
348	09:53:00	6.27177	18.6529	24.9246
349	09:54:00	5.996	18.5386	24.5346
350	09:54:00	6.87799	16.2197	23.0977
351	09:54:00	8.06626	17.6584	25.7246
352	09:55:00	7.0047	19.4043	26.409
353	09:55:00	6.6624	18.4547	25.1171
354	09:55:00	8.32249	16.0172	24.3396
355	09:56:00	5.28504	19.4516	24.7366
356	09:56:00	7.04376	16.9961	24.0398
357	09:57:00	6.40385	15.1838	21.5877
358	09:57:00	8.68676	14.0626	22.7494
359	09:57:00	7.93368	16.3781	24.3117
360	09:58:00	8.34996	17.7406	26.0905
361	09:58:00	5.29994	18.2332	23.5331
362	09:58:00	7.84371	19.5012	27.3449
363	10:00:00	6.05985	15.0038	21.0637
364	10:02:00	5.7814	16.9437	22.7251
365	10:03:00	5.77041	17.6752	23.4456
366	10:03:00	7.55159	17.1407	24.6923
367	10:04:00	5.33631	18.8235	24.1598
368	10:04:00	7.47859	19.3587	26.8373
369	10:05:00	5.91958	16.539	22.4586
370	10:06:00	7.92135	15.0307	22.9521
371	10:06:00	8.15854	15.2829	23.4414
372	10:08:00	8.06967	18.8689	26.9386
373	10:09:00	6.41948	17.5101	23.9295
374	10:09:00	7.26691	19.1103	26.3772
375	10:09:00	8.59423	19.5798	28.174
376	10:09:00	8.32151	17.8387	26.1603
377	10:10:00	6.05716	16.6258	22.683
378	10:10:00	7.9631	16.8703	24.8334
379	10:11:00	5.31019	19.4261	24.7363
380	10:12:00	8.86096	19.5715	28.4325
381	10:12:00	7.0716	17.6562	24.7278
382	10:13:00	8.93628	18.966	27.9022
383	10:13:00	6.60002	15.9666	22.5666
384	10:14:00	7.59102	14.3076	21.8986
385	10:14:00	5.40333	17.8534	23.2567
386	10:14:00	7.41267	18.7127	26.1254
387	10:14:00	7.63778	17.0345	24.6723
388	10:16:00	8.42845	18.2073	26.6358
389	10:16:00	6.98505	14.7625	21.7475
390	10:16:00	6.55022	14.4089	20.9591
391	10:16:00	6.08475	15.936	22.0208
392	10:17:00	6.98468	17.7455	24.7302
393	10:17:00	5.19422	14.7753	19.9695
394	10:18:00	7.57735	14.4208	21.9981
395	10:18:00	8.17197	15.9483	24.1203
396	10:18:00	8.81945	16.9684	25.7879
397	10:19:00	8.59667	15.1208	23.7175
398	10:20:00	7.06488	19.9634	27.0283
399	10:20:00	7.38362	19.7213	27.1049
400	10:21:00	5.88772	16.0384	21.9261
401	10:22:00	6.10208	17.9742	24.0763
402	10:22:00	5.95621	19.5212	25.4774
403	10:23:00	7.86837	19.7684	27.6367
404	10:24:00	6.80816	16.5123	23.3204
405	10:24:00	6.66155	18.376	25.0375
406	10:24:00	6.97967	19.8427	26.8224
407	10:24:00	6.70122	17.2347	23.9359
408	10:25:00	6.57659	19.785	26.3616
409	10:25:00	8.62572	18.6472	27.2729
410	10:25:00	7.06879	15.4447	22.5135
411	10:26:00	7.1225	15.1307	22.2532
412	10:26:00	7.34919	18.1416	25.4908
413	10:26:00	7.89462	16.9869	24.8815
414	10:27:00	5.41566	17.5687	22.9843
415	10:27:00	8.8778	19.217	28.0948
416	10:27:00	7.92196	16.8496	24.7715
417	10:28:00	7.98093	16.9426	24.9235
418	10:28:00	5.78225	14.5202	20.3025
419	10:28:00	7.78524	16.73	24.5152
420	10:29:00	5.52992	14.7339	20.2638
421	10:29:00	5.11097	17.4375	22.5485
422	10:29:00	5.69362	14.3371	20.0307
423	10:29:00	6.65386	14.1346	20.7884
424	10:29:00	7.59188	17.6681	25.26
425	10:30:00	7.4919	18.0457	25.5376
426	10:30:00	7.14032	17.7155	24.8558
427	10:30:00	5.67861	14.0921	19.7707
428	10:30:00	5.02466	18.4218	23.4464
429	10:31:00	5.86612	17.1984	23.0645
430	10:32:00	5.412	18.1361	23.5481
431	10:33:00	6.43706	18.8296	25.2666
432	10:33:00	8.75488	17.3017	26.0566
433	10:34:00	6.48112	14.0145	20.4956
434	10:34:00	6.69097	15.1294	21.8204
435	10:36:00	5.61184	18.0989	23.7108
436	10:36:00	5.04724	17.0217	22.0689
437	10:37:00	7.59725	15.4367	23.0339
438	10:38:00	7.02557	17.612	24.6376
439	10:38:00	8.56676	18.916	27.4827
440	10:38:00	7.28303	18.2423	25.5253
441	10:40:00	6.66033	17.3658	24.0261
442	10:40:00	7.31489	17.2358	24.5506
443	10:40:00	6.8963	15.2602	22.1565
444	10:41:00	7.80404	15.2142	23.0183
445	10:41:00	7.26325	15.4775	22.7408
446	10:42:00	8.92297	16.6875	25.6105
447	10:43:00	6.08011	14.9306	21.0107
448	10:44:00	7.4554	17.9669	25.4223
449	10:46:00	5.02087	14.4109	19.4318
450	10:46:00	8.55321	14.8734	23.4266
451	10:48:00	7.3614	15.7383	23.0997
452	10:48:00	6.44694	16.474	22.921
453	10:49:00	5.48561	19.0152	24.5008
454	10:50:00	5.00464	15.9289	20.9335
455	10:50:00	5.97794	18.2297	24.2076
456	10:50:00	6.16056	15.2419	21.4024
457	10:50:00	5.22486	18.3421	23.567
458	10:51:00	8.4359	17.99	26.4259
459	10:51:00	5.87027	15.1208	20.9911
460	10:51:00	5.52724	17.7486	23.2759
461	10:52:00	5.18934	18.0735	23.2628
462	10:52:00	8.7622	18.6629	27.4251
463	10:52:00	8.98987	14.638	23.6278
464	10:53:00	5.60036	17.179	22.7794
465	10:53:00	7.49507	18.0678	25.5629
466	10:54:00	5.80984	17.1327	22.9425
467	10:54:00	7.3354	19.9447	27.2801
468	10:55:00	5.94815	16.8889	22.8371
469	10:56:00	8.74328	14.7171	23.4603
470	10:56:00	5.85488	19.8434	25.6983
471	10:56:00	7.83993	15.8476	23.6875
472	10:56:00	6.4926	17.0382	23.5308
473	10:57:00	5.00598	14.7989	19.8049
474	10:57:00	7.16706	17.6919	24.8589
475	10:57:00	6.23429	16.9686	23.2029
476	10:57:00	6.41789	14.8284	21.2463
477	10:58:00	5.59999	14.5125	20.1125
478	10:58:00	7.18915	19.6699	26.859
479	10:59:00	8.01291	18.5659	26.5788
480	11:00:00	5.77432	14.7837	20.558
481	11:02:00	6.77459	14.3853	21.1599
482	11:03:00	5.97256	14.8927	20.8652
483	11:03:00	8.62511	18.1978	26.8229
484	11:04:00	5.40309	18.5131	23.9162
485	11:04:00	6.43828	17.7389	24.1772
486	11:04:00	6.4959	19.9533	26.4492
487	11:05:00	7.01898	15.4134	22.4324
488	11:05:00	6.80523	14.3886	21.1938
489	11:06:00	7.0506	17.4007	24.4513
490	11:06:00	6.49248	17.5368	24.0293
491	11:07:00	8.66173	19.6567	28.3184
492	11:09:00	7.58187	14.5814	22.1632
493	11:09:00	7.80184	14.3488	22.1507
494	11:10:00	6.40886	15.2342	21.643
495	11:10:00	8.16025	15.5738	23.7341
496	11:11:00	6.06986	15.8888	21.9586
497	11:11:00	5.20728	18.9793	24.1866
498	11:12:00	8.12278	18.495	26.6178
499	11:12:00	7.61019	17.912	25.5222
500	11:13:00	6.79681	15.793	22.5898
501	11:14:00	7.24104	18.6796	25.9206
502	11:14:00	5.0426	14.6497	19.6923
503	11:14:00	8.79553	15.1913	23.9868
504	11:14:00	8.38218	14.1879	22.5701
505	11:15:00	8.1323	18.4013	26.5336
506	11:15:00	6.21635	19.9495	26.1658
507	11:15:00	7.36409	18.3469	25.711
508	11:15:00	5.50807	18.2097	23.7178
509	11:15:00	8.95312	17.9136	26.8668
510	11:16:00	7.07111	16.55	23.6211
511	11:16:00	7.10663	19.5188	26.6254
512	11:16:00	6.58708	16.6128	23.1999
513	11:17:00	7.11774	14.4294	21.5471
514	11:17:00	5.41237	17.3861	22.7985
515	11:18:00	6.45988	17.1841	23.644
516	11:19:00	6.747	19.1242	25.8712
517	11:19:00	7.92294	14.29	22.213
518	11:20:00	7.30525	19.8669	27.1721
519	11:21:00	7.36384	14.8167	22.1805
520	11:21:00	5.76492	19.2172	24.9821
521	11:22:00	5.25123	16.3947	21.646
522	11:22:00	5.46339	14.3358	19.7992
523	11:23:00	6.59294	17.2596	23.8525
524	11:23:00	6.56841	17.7399	24.3083
525	11:24:00	8.56371	17.0653	25.629
526	11:24:00	6.77142	18.2289	25.0004
527	11:24:00	7.69124	16.0021	23.6934
528	11:25:00	7.93393	19.8368	27.7708
529	11:25:00	7.30659	17.0316	24.3382
530	11:26:00	7.56392	19.8683	27.4323
531	11:26:00	5.63247	17.5456	23.178
532	11:27:00	7.00446	16.6009	23.6054
533	11:28:00	5.8572	14.2239	20.0811
534	11:29:00	5.28919	18.8314	24.1206
535	11:30:00	6.33256	16.0461	22.3786
536	11:31:00	5.25318	19.8942	25.1473
537	11:31:00	8.13413	17.0647	25.1989
538	11:32:00	5.17847	16.8322	22.0107
539	11:32:00	5.13807	18.424	23.562
540	11:32:00	5.51723	17.7721	23.2893
541	11:33:00	8.99512	19.9401	28.9352
542	11:33:00	6.5501	14.0505	20.6006
543	11:34:00	6.41691	17.1228	23.5397
544	11:35:00	5.72622	14.9531	20.6793
545	11:36:00	7.55135	17.545	25.0964
546	11:38:00	7.36995	14.8489	22.2188
547	11:40:00	8.37498	18.7105	27.0855
548	11:40:00	8.95239	19.7674	28.7198
549	11:41:00	7.51875	17.7873	25.306
550	11:42:00	7.69527	19.8134	27.5087
551	11:42:00	7.22431	17.5073	24.7316
552	11:42:00	7.40413	16.0236	23.4277
553	11:42:00	7.73409	15.9349	23.669
554	11:43:00	6.627	14.0548	20.6818
555	11:43:00	8.8291	16.4273	25.2564
556	11:44:00	7.99191	15.2311	23.223
557	11:45:00	7.9603	15.7007	23.661
558	11:45:00	5.39344	18.7127	24.1062
559	11:45:00	5.95108	14.2247	20.1758
560	11:45:00	5.08789	17.6163	22.7042
561	11:45:00	5.10608	17.9449	23.051
562	11:46:00	7.19318	17.5917	24.7849
563	11:46:00	5.22352	19.3272	24.5508
564	11:47:00	8.10715	19.3668	27.474
565	11:47:00	8.98364	14.6878	23.6714
566	11:47:00	6.4196	17.8757	24.2953
567	11:47:00	5.97574	15.4486	21.4243
568	11:48:00	5.53261	14.5468	20.0794
569	11:48:00	8.73095	17.1189	25.8499
570	11:48:00	5.89431	14.8511	20.7454
571	11:49:00	7.034	17.1662	24.2002
572	11:49:00	5.01233	15.1162	20.1286
573	11:50:00	7.02399	17.2883	24.3123
574	11:51:00	6.7326	17.5809	24.3135
575	11:51:00	7.62471	14.6488	22.2735
576	11:52:00	7.15021	19.4919	26.6421
577	11:52:00	5.20142	14.1707	19.3721
578	11:52:00	5.46706	19.4649	24.932
579	11:53:00	6.50371	17.7276	24.2313
580	11:53:00	8.61779	19.091	27.7088
581	11:53:00	8.42979	15.7864	24.2162
582	11:54:00	7.05365	16.6245	23.6782
583	11:55:00	5.43751	16.4903	21.9278
584	11:56:00	8.21189	15.292	23.5039
585	11:56:00	6.03116	16.0697	22.1009
586	11:57:00	8.38658	18.0486	26.4352
587	11:57:00	5.16016	14.5949	19.7551
588	11:57:00	7.48201	16.2504	23.7324
589	11:58:00	8.10215	14.1707	22.2728
590	11:58:00	8.94433	18.439	27.3833
591	11:58:00	7.93307	18.4816	26.4147
592	11:58:00	7.55245	16.0078	23.5603
593	11:58:00	5.54445	14.8769	20.4214
594	12:00:00	7.19501	15.6925	22.8875
595	12:00:00	6.82977	18.6767	25.5064
596	12:00:00	5.76601	15.3319	21.098
597	12:00:00	6.63652	17.8459	24.4824
598	12:01:00	7.38423	19.9586	27.3428
599	12:01:00	7.87448	14.373	22.2475
600	12:01:00	5.77236	14.7238	20.4962
601	12:01:00	5.26759	18.3309	23.5985
602	12:01:00	7.32966	16.2052	23.5349
603	12:01:00	5.15406	15.4773	20.6314
604	12:02:00	8.68615	15.0309	23.7171
605	12:02:00	5.96255	15.093	21.0555
606	12:03:00	7.85018	19.2383	27.0884
607	12:03:00	7.03534	19.3058	26.3412
608	12:03:00	6.94171	16.1034	23.0451
609	12:04:00	8.81909	18.1832	27.0023
610	12:04:00	6.45085	15.1042	21.555
611	12:04:00	5.60512	16.1234	21.7285
612	12:04:00	8.46678	18.9304	27.3972
613	12:04:00	7.48506	16.2814	23.7664
614	12:05:00	7.89315	17.8197	25.7129
615	12:05:00	7.46529	14.709	22.1743
616	12:06:00	8.80261	15.6938	24.4964
617	12:06:00	7.29987	16.285	23.5849
618	12:07:00	6.2703	17.3595	23.6298
619	12:07:00	6.00125	16.1351	22.1363
620	12:07:00	6.79363	15.1796	21.9732
621	12:08:00	8.72448	18.8283	27.5528
622	12:08:00	7.21747	17.8486	25.0661
623	12:08:00	5.25501	16.9499	22.2049
624	12:08:00	5.47279	15.98	21.4528
625	12:09:00	7.18525	18.4232	25.6085
626	12:10:00	8.87902	19.8852	28.7642
627	12:10:00	7.52242	17.9504	25.4729
628	12:11:00	5.76724	16.9259	22.6932
629	12:11:00	6.45769	17.9107	24.3684
630	12:11:00	6.25797	19.9425	26.2005
631	12:12:00	6.80291	17.7311	24.534
632	12:12:00	6.64885	19.1903	25.8391
633	12:12:00	8.71398	19.9053	28.6193
634	12:12:00	5.57521	18.7807	24.3559
635	12:12:00	8.22617	15.1986	23.4248
636	12:13:00	7.35578	19.4924	26.8482
637	12:13:00	6.35868	14.926	21.2847
638	12:13:00	5.25892	15.8073	21.0662
639	12:14:00	7.57967	18.2392	25.8189
640	12:14:00	5.30873	14.85	20.1587
641	12:14:00	6.77996	18.8962	25.6762
642	12:14:00	6.19352	17.3253	23.5188
643	12:15:00	7.06305	16.7238	23.7868
644	12:15:00	5.34803	18.3082	23.6563
645	12:15:00	7.13874	17.7034	24.8422
646	12:16:00	7.85153	17.6049	25.4564
647	12:16:00	5.39442	19.0436	24.438
648	12:17:00	5.91543	16.0878	22.0033
649	12:17:00	6.32243	15.5041	21.8265
650	12:17:00	8.93176	16.7179	25.6497
651	12:17:00	6.39238	14.3574	20.7498
652	12:17:00	5.80679	15.589	21.3958
653	12:17:00	7.18757	14.4636	21.6512
654	12:17:00	5.13221	16.0701	21.2023
655	12:18:00	8.16062	19.7446	27.9052
656	12:18:00	5.11988	18.6884	23.8083
657	12:19:00	8.21665	14.616	22.8326
658	12:19:00	6.67962	19.571	26.2506
659	12:19:00	8.9978	14.4431	23.4409
660	12:19:00	8.02206	15.7656	23.7876
661	12:20:00	5.71377	17.5318	23.2456
662	12:22:00	8.24143	17.3777	25.6191
663	12:22:00	8.16086	16.3717	24.5325
664	12:23:00	8.96423	14.8983	23.8626
665	12:24:00	5.66457	14.4841	20.1487
666	12:24:00	5.84695	16.1512	21.9981
667	12:24:00	5.60256	19.1092	24.7117
668	12:26:00	5.96377	15.6639	21.6277
669	12:27:00	6.38517	14.7962	21.1813
670	12:28:00	5.44057	14.7601	20.2007
671	12:30:00	6.81329	14.5327	21.346
672	12:32:00	6.58452	19.9811	26.5657
673	12:34:00	7.08527	17.0614	24.1467
674	12:35:00	5.69204	19.3734	25.0654
675	12:37:00	8.88623	17.292	26.1782
676	12:38:00	6.23527	19.4355	25.6707
677	12:38:00	7.47005	14.9209	22.3909
678	12:38:00	7.69124	14.8744	22.5656
679	12:39:00	5.93704	16.3118	22.2488
680	12:40:00	8.41478	15.5204	23.9351
681	12:40:00	5.506	18.0878	23.5938
682	12:40:00	6.14896	16.5408	22.6898
683	12:40:00	5.99857	15.5099	21.5085
684	12:40:00	6.52641	18.2357	24.7621
685	12:41:00	6.47697	18.3055	24.7825
686	12:41:00	6.73247	16.9193	23.6518
687	12:41:00	5.51747	16.9173	22.4348
688	12:43:00	8.88891	19.4763	28.3652
689	12:43:00	6.45244	18.9261	25.3785
690	12:44:00	8.15659	17.8395	25.9961
691	12:44:00	5.57704	18.387	23.964
692	12:44:00	6.56645	18.6547	25.2211
693	12:45:00	7.29633	15.7972	23.0936
694	12:45:00	5.65944	16.502	22.1615
695	12:45:00	7.97238	17.0814	25.0538
696	12:45:00	5.6448	18.9889	24.6337
697	12:47:00	6.33915	18.1473	24.4864
698	12:47:00	6.48576	15.5779	22.0636
699	12:48:00	7.26106	18.9251	26.1862
700	12:48:00	7.57747	17.8968	25.4743
701	12:48:00	5.83999	15.1507	20.9907
702	12:49:00	6.0015	16.2567	22.2582
703	12:50:00	8.91699	15.2074	24.1244
704	12:50:00	7.227	17.9336	25.1606
705	12:50:00	5.36097	18.8678	24.2288
706	12:51:00	7.06854	16.1816	23.2501
707	12:51:00	5.70827	16.5286	22.2369
708	12:52:00	8.22715	15.7095	23.9367
709	12:53:00	6.1829	17.2402	23.423
710	12:55:00	7.30012	19.2101	26.5102
711	12:56:00	6.42985	15.2691	21.699
712	12:56:00	5.28968	19.2256	24.5153
713	12:56:00	6.88287	15.8344	22.7173
714	12:57:00	8.82568	18.9337	27.7594
715	12:57:00	5.10987	14.7775	19.8874
716	12:58:00	5.08216	15.0642	20.1464
717	12:58:00	7.20295	14.0187	21.2216
718	12:58:00	7.18696	16.8997	24.0867
719	13:00:00	8.81921	14.4583	23.2775
720	13:00:00	7.30049	19.8746	27.1751
721	13:00:00	7.33088	16.2603	23.5912
722	13:01:00	5.99429	19.4677	25.462
723	13:02:00	8.20664	16.951	25.1577
724	13:02:00	5.56154	17.5853	23.1469
725	13:03:00	7.72188	14.2313	21.9532
726	13:05:00	5.96243	14.2408	20.2032
727	13:05:00	8.88708	18.5846	27.4716
728	13:06:00	5.74258	18.7891	24.5317
729	13:06:00	8.58263	16.4114	24.994
730	13:08:00	6.95721	14.0097	20.9669
731	13:08:00	7.80404	19.3	27.104
732	13:09:00	5.38905	19.7295	25.1186
733	13:10:00	6.14591	18.8739	25.0198
734	13:10:00	7.6733	19.1438	26.8171
735	13:10:00	8.69616	19.222	27.9181
736	13:11:00	7.81906	19.3322	27.1512
737	13:11:00	8.85815	17.9418	26.8
738	13:12:00	5.56996	16.3707	21.9407
739	13:14:00	8.7882	14.0718	22.86
740	13:15:00	6.54704	15.7163	22.2633
741	13:15:00	6.60649	18.4049	25.0114
742	13:15:00	5.69094	14.8804	20.5713
743	13:15:00	6.83502	16.6084	23.4434
744	13:15:00	5.65456	14.6246	20.2792
745	13:16:00	8.11032	17.9799	26.0902
746	13:16:00	8.98975	15.6885	24.6782
747	13:16:00	8.64147	14.2827	22.9242
748	13:16:00	7.72921	19.2075	26.9367
749	13:17:00	7.60079	17.7069	25.3077
750	13:17:00	8.78991	17.2022	25.9922
751	13:17:00	8.18369	16.2951	24.4788
752	13:17:00	7.00006	15.6011	22.6012
753	13:17:00	7.91562	14.9646	22.8802
754	13:17:00	6.00247	18.9198	24.9223
755	13:17:00	8.45787	16.2422	24.7001
756	13:18:00	7.29365	19.7365	27.0302
757	13:18:00	5.13196	16.7968	21.9288
758	13:18:00	7.72555	18.207	25.9325
759	13:18:00	8.1793	17.5428	25.7221
760	13:19:00	6.43437	19.8141	26.2485
761	13:19:00	5.86453	18.2315	24.096
762	13:19:00	7.85226	16.0827	23.935
763	13:19:00	6.45903	19.8255	26.2845
764	13:20:00	6.71624	17.888	24.6042
765	13:20:00	6.35075	19.287	25.6377
766	13:20:00	6.31205	14.9562	21.2683
767	13:21:00	7.58162	17.4718	25.0534
768	13:21:00	5.06861	16.9884	22.057
769	13:22:00	8.45262	19.3472	27.7998
770	13:23:00	5.5685	18.2491	23.8176
771	13:24:00	6.00955	16.4973	22.5068
772	13:24:00	6.54387	19.2286	25.7724
773	13:26:00	5.69497	14.596	20.291
774	13:26:00	5.00122	14.8421	19.8433
775	13:26:00	5.73916	18.9603	24.6995
776	13:28:00	6.74871	19.3265	26.0752
777	13:29:00	6.47038	15.1974	21.6677
778	13:29:00	7.79464	18.2857	26.0804
779	13:29:00	6.13297	17.0858	23.2188
780	13:30:00	6.8471	16.9849	23.832
781	13:30:00	7.53096	17.9102	25.4411
782	13:30:00	8.96008	17.7053	26.6653
783	13:32:00	8.35411	18.2919	26.646
784	13:33:00	6.75811	14.5622	21.3203
785	13:33:00	8.89502	16.8217	25.7168
786	13:33:00	7.11567	18.348	25.4636
787	13:33:00	6.52678	17.3053	23.8321
788	13:34:00	8.17368	17.4747	25.6484
789	13:34:00	7.29353	17.8935	25.187
790	13:34:00	8.64892	16.7007	25.3496
791	13:34:00	5.74831	14.5548	20.3031
792	13:35:00	5.02185	15.7667	20.7885
793	13:36:00	7.27973	19.9995	27.2792
794	13:38:00	6.88678	16.1208	23.0076
795	13:38:00	7.07855	15.0302	22.1087
796	13:38:00	5.00122	18.2861	23.2873
797	13:39:00	7.12751	18.1497	25.2772
798	13:40:00	8.89953	17.9164	26.8159
799	13:40:00	5.62905	16.791	22.42
800	13:40:00	7.80917	15.9023	23.7115
801	13:41:00	6.64531	15.5856	22.2309
802	13:41:00	8.56127	15.8117	24.373
803	13:41:00	5.88137	19.3183	25.1997
804	13:41:00	7.69124	17.2066	24.8979
805	13:41:00	6.02738	16.4324	22.4598
806	13:42:00	6.49382	18.7396	25.2335
807	13:42:00	8.35447	18.8922	27.2467
808	13:42:00	5.93619	15.1272	21.0634
809	13:43:00	6.87054	15.598	22.4686
810	13:44:00	7.51888	15.8925	23.4113
811	13:44:00	7.74984	15.1838	22.9337
812	13:45:00	8.94104	15.9038	24.8448
813	13:45:00	8.47862	17.6066	26.0852
814	13:45:00	8.24143	16.9746	25.2161
815	13:45:00	8.69884	14.2509	22.9497
816	13:47:00	5.47023	18.8508	24.321
817	13:48:00	6.58257	17.0514	23.6339
818	13:48:00	5.39332	15.5911	20.9844
819	13:48:00	7.23493	16.1219	23.3568
820	13:48:00	6.73785	18.3546	25.0924
821	13:50:00	7.59786	14.3585	21.9564
822	13:50:00	5.55763	14.7096	20.2672
823	13:51:00	8.11899	14.1578	22.2768
824	13:51:00	6.93182	18.5371	25.4689
825	13:51:00	5.54775	17.5447	23.0924
826	13:52:00	6.90143	16.1351	23.0365
827	13:52:00	6.14017	18.3806	24.5207
828	13:53:00	7.81149	18.0246	25.8361
829	13:53:00	6.77386	19.6587	26.4325
830	13:54:00	5.54201	16.9334	22.4754
831	13:54:00	5.51918	15.9501	21.4693
832	13:54:00	8.99817	15.2607	24.2589
833	13:55:00	5.56227	16.5961	22.1584
834	13:55:00	5.17017	16.7423	21.9124
835	13:55:00	5.53737	18.9854	24.5228
836	13:55:00	7.5876	15.7985	23.3861
837	13:56:00	7.80782	18.9702	26.778
838	13:56:00	6.55644	18.9041	25.4605
839	13:56:00	6.51762	16.9096	23.4273
840	13:57:00	8.70653	14.0114	22.7179
841	13:57:00	5.84268	14.7299	20.5726
842	13:57:00	7.56551	17.3638	24.9293
843	13:58:00	8.28196	19.5124	27.7943
844	13:58:00	6.64055	14.6592	21.2998
845	13:58:00	5.55434	16.2116	21.766
846	13:58:00	6.3029	18.2639	24.5668
847	13:59:00	7.21076	19.9125	27.1232
848	14:00:00	6.15702	18.7477	24.9047
849	14:00:00	8.91675	16.3116	25.2283
850	14:00:00	6.02017	16.1765	22.1966
851	14:00:00	8.02841	15.6116	23.64
852	14:00:00	7.6473	15.1175	22.7648
853	14:01:00	5.06165	17.4674	22.529
854	14:01:00	6.40214	15.9091	22.3113
855	14:01:00	8.44029	18.8259	27.2662
856	14:01:00	5.71596	16.2026	21.9186
857	14:01:00	5.01343	18.1346	23.1481
858	14:01:00	7.86227	19.8242	27.6865
859	14:02:00	8.74657	14.2802	23.0267
860	14:02:00	8.83935	17.3923	26.2317
861	14:02:00	5.21265	18.4483	23.661
862	14:04:00	5.47108	17.6051	23.0762
863	14:04:00	8.55773	17.658	26.2157
864	14:04:00	5.71889	14.4382	20.1571
865	14:04:00	6.95453	19.755	26.7095
866	14:05:00	7.1424	18.411	25.5534
867	14:05:00	6.73638	18.8869	25.6232
868	14:05:00	5.95657	18.3399	24.2965
869	14:05:00	8.86547	19.703	28.5685
870	14:05:00	8.70177	18.3546	27.0563
871	14:05:00	6.6906	17.4557	24.1463
872	14:05:00	8.67382	16.1497	24.8235
873	14:06:00	7.54439	19.579	27.1234
874	14:06:00	8.46312	15.2422	23.7053
875	14:06:00	7.14435	17.9438	25.0882
876	14:07:00	6.70086	15.1333	21.8341
877	14:07:00	7.49336	15.5786	23.072
878	14:07:00	5.93851	17.5141	23.4526
879	14:07:00	8.50829	18.9532	27.4614
880	14:08:00	7.96384	16.721	24.6849
881	14:08:00	7.46101	14.6977	22.1587
882	14:08:00	7.30586	15.318	22.6239
883	14:08:00	6.9787	19.6314	26.6101
884	14:08:00	5.68813	15.6929	21.381
885	14:08:00	8.32664	16.932	25.2586
886	14:09:00	6.25748	16.6621	22.9196
887	14:09:00	6.48674	16.9701	23.4568
888	14:09:00	7.05109	15.0285	22.0796
889	14:10:00	5.6465	16.4735	22.12
890	14:10:00	6.8598	14.5744	21.4342
891	14:11:00	8.62511	18.0707	26.6959
892	14:11:00	7.90207	19.8654	27.7675
893	14:11:00	7.99203	17.5903	25.5823
894	14:11:00	5.04297	18.2158	23.2587
895	14:14:00	6.67498	16.5603	23.2352
896	14:14:00	7.17939	18.9967	26.1761
897	14:15:00	8.1981	15.8762	24.0743
898	14:16:00	7.34993	19.8762	27.2261
899	14:17:00	7.86203	17.3484	25.2104
900	14:19:00	8.64708	19.3534	28.0005
901	14:19:00	8.65429	18.5618	27.2161
902	14:19:00	7.56722	18.7977	26.3649
903	14:19:00	5.96048	16.9106	22.871
904	14:19:00	7.57723	15.9016	23.4788
905	14:20:00	7.75777	18.5686	26.3264
906	14:20:00	7.86471	15.7579	23.6226
907	14:20:00	8.37718	17.2879	25.6651
908	14:20:00	6.00174	16.396	22.3977
909	14:20:00	8.65612	19.998	28.6541
910	14:21:00	5.06726	15.3532	20.4205
911	14:21:00	7.83444	16.988	24.8224
912	14:21:00	6.16105	15.4268	21.5878
913	14:21:00	5.40394	17.7421	23.146
914	14:21:00	8.68468	15.9181	24.6028
915	14:22:00	6.78191	14.9752	21.7572
916	14:22:00	5.77151	19.1974	24.9689
917	14:22:00	7.65914	16.9023	24.5614
918	14:23:00	7.32392	18.0189	25.3428
919	14:24:00	8.65795	18.94	27.5979
920	14:24:00	8.73901	15.4676	24.2066
921	14:25:00	7.04181	18.7039	25.7458
922	14:26:00	6.11014	19.4598	25.57
923	14:26:00	8.12827	16.0307	24.159
924	14:27:00	6.9422	14.1069	21.0491
925	14:27:00	6.28446	16.5938	22.8782
926	14:28:00	7.73946	15.7375	23.477
927	14:28:00	6.42705	17.2409	23.6679
928	14:28:00	6.71245	16.6857	23.3981
929	14:28:00	6.29374	19.2115	25.5053
930	14:29:00	7.79	15.8831	23.6731
931	14:29:00	7.92318	19.633	27.5562
932	14:29:00	7.63253	16.5496	24.1822
933	14:29:00	8.2534	17.9156	26.169
934	14:29:00	8.91589	14.6273	23.5432
935	14:29:00	8.03903	15.592	23.631
936	14:30:00	7.28108	19.813	27.0941
937	14:30:00	5.8898	17.5593	23.4491
938	14:30:00	8.54894	14.828	23.377
939	14:30:00	8.64525	19.2928	27.9381
940	14:31:00	7.54805	14.7044	22.2525
941	14:31:00	5.02771	18.1975	23.2252
942	14:31:00	8.73302	17.0977	25.8307
943	14:31:00	7.05744	17.5694	24.6268
944	14:31:00	8.14463	17.7084	25.853
945	14:32:00	5.55885	18.4152	23.974
946	14:32:00	6.71624	16.5658	23.282
947	14:32:00	6.75945	19.376	26.1354
948	14:32:00	6.93365	15.9349	22.8686
949	14:32:00	6.95087	17.966	24.9169
950	14:32:00	6.92657	19.7171	26.6437
951	14:33:00	7.97812	15.0219	23.0001
952	14:33:00	8.70629	18.1601	26.8664
953	14:34:00	8.41905	18.4049	26.824
954	14:34:00	8.9541	19.2412	28.1953
955	14:35:00	6.23368	19.3767	25.6104
956	14:36:00	6.02701	15.9686	21.9956
957	14:36:00	8.88806	17.4059	26.2939
958	14:36:00	8.16672	17.8303	25.997
959	14:36:00	8.99438	16.2204	25.2148
960	14:37:00	5.77627	19.4422	25.2185
961	14:37:00	5.86758	19.4494	25.317
962	14:37:00	7.58443	14.8654	22.4498
963	14:37:00	6.55364	19.9418	26.4954
964	14:38:00	5.01147	16.8267	21.8382
965	14:40:00	6.36699	16.5703	22.9373
966	14:41:00	5.63515	16.9254	22.5605
967	14:41:00	7.26313	17.7558	25.0189
968	14:41:00	5.77468	16.6181	22.3928
969	14:41:00	8.97314	15.85	24.8231
970	14:41:00	6.41887	16.0578	22.4767
971	14:42:00	5.23865	14.6431	19.8817
972	14:42:00	8.46971	15.5037	23.9734
973	14:42:00	6.21879	19.343	25.5618
974	14:42:00	5.1045	14.7504	19.8549
975	14:42:00	6.67046	16.1869	22.8574
976	14:43:00	5.43458	14.596	20.0306
977	14:43:00	6.36442	15.1247	21.4891
978	14:43:00	7.08539	17.5377	24.6231
979	14:43:00	6.8576	15.5021	22.3597
980	14:44:00	6.33561	17.3976	23.7332
981	14:45:00	7.71859	17.1477	24.8663
982	14:46:00	5.51576	14.182	19.6978
983	14:46:00	8.09665	17.4405	25.5371
984	14:47:00	5.00476	17.9332	22.938
985	14:47:00	8.62267	14.5938	23.2165
986	14:48:00	7.85714	18.3674	26.2245
987	14:49:00	6.54411	16.262	22.8061
988	14:49:00	7.34907	14.4885	21.8376
989	14:50:00	6.2255	18.4104	24.6359
990	14:50:00	8.05625	18.8411	26.8973
991	14:50:00	6.18253	19.9579	26.1404
992	14:50:00	5.95389	15.3907	21.3446
993	14:51:00	7.17072	17.7166	24.8873
994	14:51:00	6.98053	14.9434	21.9239
995	14:51:00	8.0123	19.4124	27.4247
996	14:52:00	5.00781	18.2698	23.2776
997	14:52:00	7.32417	15.7696	23.0938
998	14:52:00	5.73794	17.4606	23.1986
999	14:53:00	8.59484	19.5944	28.1892
1000	14:53:00	5.17237	19.2383	24.4106
1001	14:54:00	7.66463	18.176	25.8407
1002	14:56:00	6.50298	18.7396	25.2426
1003	14:56:00	8.07273	18.9616	27.0343
1004	14:56:00	8.02145	15.4259	23.4473
1005	14:58:00	7.46467	17.0373	24.5019
1006	14:58:00	5.47609	17.0028	22.4789
1007	14:58:00	5.79153	18.268	24.0595
1008	14:59:00	5.67666	15.3083	20.985
1009	14:59:00	5.88406	17.7157	23.5997

## Sheet: Sheet3
Number	Arrival time	X1	X2	X3
1	08:00:00	12.0411	18.8717	30.9128
2	08:00:00	12.1347	16.1956	28.3303			X1	X2	X3
3	08:00:00	10.0641	17.6828	27.7469		MEAN	12	19	31
4	08:00:00	13.8772	18.8384	32.7156
5	08:00:00	10.9369	19.5403	30.4772
6	08:01:00	12.3535	16.8665	29.2199
7	08:01:00	10.0399	17.7771	27.817
8	08:01:00	13.9985	17.8234	31.822
9	08:01:00	12.5904	20.0123	32.6027
10	08:02:00	10.8488	19.4784	30.3272
11	08:02:00	11.6644	20.9319	32.5963
12	08:02:00	11.3648	20.1652	31.53
13	08:03:00	13.0621	17.2358	30.2979
14	08:03:00	13.854	16.0575	29.9115
15	08:03:00	10.9894	21.4576	32.447
16	08:04:00	11.5636	20.764	32.3276
17	08:04:00	12.3574	18.0168	30.3742
18	08:04:00	13.051	20.6649	33.7159
19	08:05:00	11.8771	20.7325	32.6096
20	08:05:00	12.285	19.8003	32.0853
21	08:06:00	11.5799	17.8683	29.4482
22	08:06:00	12.6065	19.6011	32.2076
23	08:06:00	13.3918	18.3385	31.7303
24	08:07:00	11.6419	20.0777	31.7196
25	08:07:00	12.4703	18.7291	31.1994
26	08:07:00	13.0592	20.9977	34.0568
27	08:08:00	10.6389	17.0368	27.6757
28	08:10:00	12.1558	18.8479	31.0038
29	08:10:00	13.951	21.2425	35.1935
30	08:10:00	12.1826	18.7324	30.9149
31	08:10:00	12.674	20.7697	33.4437
32	08:10:00	13.5301	20.5518	34.0819
33	08:11:00	10.3043	20.2797	30.584
34	08:11:00	12.9516	18.6082	31.5599
35	08:12:00	11.1057	19.8788	30.9846
36	08:12:00	13.3381	21.9171	35.2552
37	08:13:00	13.6092	17.3986	31.0078
38	08:13:00	10.7337	19.7283	30.462
39	08:13:00	11.0214	20.725	31.7464
40	08:13:00	12.7503	19.849	32.5993
41	08:14:00	13.0592	18.9217	31.9809
42	08:14:00	13.8326	21.0105	34.8431
43	08:14:00	13.8558	17.8976	31.7534
44	08:14:00	10.4252	17.5508	27.976
45	08:14:00	13.7895	21.3245	35.114
46	08:14:00	13.508	17.7745	31.2826
47	08:14:00	11.8311	20.2022	32.0333
48	08:14:00	13.6902	19.3128	33.003
49	08:15:00	11.837	18.6174	30.4544
50	08:15:00	13.5976	16.3415	29.9391
51	08:15:00	11.5926	16.6114	28.204
52	08:15:00	10.1343	19.4064	29.5407
53	08:15:00	11.8565	21.4153	33.2718
54	08:16:00	11.865	19.5828	31.4478
55	08:16:00	10.6641	17.3702	28.0343
56	08:16:00	12.7436	17.5217	30.2653
57	08:16:00	12.2215	20.3736	32.5951
58	08:16:00	11.1995	17.3545	28.554
59	08:17:00	12.3486	20.4401	32.7887
60	08:17:00	13.6966	18.1849	31.8815
61	08:18:00	12.132	21.686	33.818
62	08:18:00	12.7922	18.7582	31.5504
63	08:18:00	10.6996	20.4688	31.1684
64	08:18:00	11.9518	16.594	28.5459
65	08:19:00	13.3552	21.3272	34.6825
66	08:19:00	13.4139	16.161	29.5749
67	08:20:00	11.1878	18.479	29.6667
68	08:20:00	13.748	18.3105	32.0585
69	08:20:00	11.2237	21.7303	32.9539
70	08:20:00	10.9196	19.9166	30.8361
71	08:20:00	10.6875	17.455	28.1425
72	08:21:00	11.1435	17.2424	28.3859
73	08:23:00	11.5176	17.5824	29.1001
74	08:23:00	12.1044	17.7225	29.827
75	08:23:00	10.4091	16.0227	26.4318
76	08:23:00	13.7201	21.3606	35.0807
77	08:24:00	11.8531	18.4334	30.2864
78	08:25:00	11.0362	21.5514	32.5875
79	08:26:00	13.4015	21.4042	34.8056
80	08:27:00	10.5753	20.5791	31.1544
81	08:27:00	12.2042	16.7958	29
82	08:28:00	11.9893	20.0934	32.0828
83	08:29:00	12.2495	21.8385	34.088
84	08:30:00	13.7301	16.2452	29.9753
85	08:32:00	13.1833	17.4323	30.6156
86	08:33:00	13.1054	17.6502	30.7556
87	08:33:00	10.5923	17.6557	28.248
88	08:33:00	12.0731	18.6694	30.7425
89	08:33:00	10.7031	18.5119	29.2151
90	08:34:00	12.906	19.4126	32.3186
91	08:35:00	12.0869	21.1888	33.2757
92	08:36:00	10.9721	18.1371	29.1092
93	08:36:00	13.6478	18.3261	31.9739
94	08:37:00	11.7804	18.0642	29.8447
95	08:38:00	12.441	16.7138	29.1548
96	08:39:00	10.6719	21.8381	32.51
97	08:40:00	13.1749	16.2499	29.4248
98	08:40:00	10.577	21.6462	32.2233
99	08:40:00	12.1434	18.6059	30.7492
100	08:42:00	10.6077	18.1512	28.7589
101	08:42:00	10.2777	21.638	31.9157
102	08:42:00	10.4198	21.6222	32.0421
103	08:43:00	13.5119	20.8947	34.4067
104	08:44:00	12.7572	20.7224	33.4796
105	08:45:00	10.2288	21.3397	31.5685
106	08:45:00	11.8765	19.0788	30.9554
107	08:45:00	11.6888	18.4141	30.1029
108	08:45:00	11.1562	17.7736	28.9298
109	08:45:00	10.5311	21.5254	32.0565
110	08:46:00	13.6039	20.0006	33.6045
111	08:46:00	11.2056	18.7251	29.9307
112	08:46:00	12.7048	21.0782	33.783
113	08:47:00	11.003	18.5064	29.5094
114	08:49:00	12.5943	21.5571	34.1514
115	08:50:00	13.7433	21.0052	34.7484
116	08:50:00	12.3854	16.0427	28.4281
117	08:52:00	12.6201	20.241	32.8611
118	08:52:00	10.1491	20.3386	30.4877
119	08:53:00	12.7125	19.0909	31.8034
120	08:53:00	12.022	19.333	31.355
121	08:53:00	13.7408	21.2086	34.9494
122	08:54:00	13.7029	16.4801	30.183
123	08:55:00	12.2802	16.859	29.1392
124	08:56:00	13.7023	21.478	35.1802
125	08:56:00	10.339	16.3444	26.6834
126	08:57:00	10.6248	20.6069	31.2317
127	08:58:00	10.4653	17.1355	27.6008
128	08:58:00	12.9884	20.8927	33.8811
129	08:58:00	12.87	16.7215	29.5914
130	08:59:00	12.1221	19.5439	31.6661
131	08:59:00	11.9304	20.3194	32.2498
132	09:00:00	11.0434	16.7588	27.8022
133	09:00:00	10.3933	20.6626	31.0559
134	09:00:00	11.3683	21.7239	33.0922
135	09:01:00	10.093	17.9086	28.0016
136	09:02:00	10.7954	17.1944	27.9899
137	09:02:00	10.5802	16.976	27.5562
138	09:02:00	13.9856	18.2312	32.2168
139	09:02:00	12.184	17.1164	29.3005
140	09:03:00	12.2663	20.1568	32.4231
141	09:04:00	10.2271	22	32.2271
142	09:05:00	13.0008	16.4226	29.4234
143	09:05:00	10.8733	21.7643	32.6377
144	09:06:00	12.1888	17.5123	29.7011
145	09:06:00	12.9022	17.1415	30.0437
146	09:07:00	10.4057	18.0556	28.4613
147	09:07:00	12.0943	17.6401	29.7344
148	09:08:00	11.039	21.7127	32.7517
149	09:08:00	12.3513	16.6008	28.9521
150	09:08:00	13.4422	20.8698	34.3121
151	09:08:00	10.6857	19.5091	30.1948
152	09:08:00	12.607	21.512	34.119
153	09:09:00	10.2842	17.9646	28.2488
154	09:09:00	11.7396	17.5524	29.292
155	09:10:00	11.4806	17.9637	29.4443
156	09:10:00	11.2314	16.167	27.3984
157	09:11:00	11.1717	17.3596	28.5313
158	09:11:00	11.428	17.0304	28.4584
159	09:11:00	11.4651	21.3014	32.7666
160	09:12:00	11.8237	16.5543	28.3779
161	09:12:00	10.6718	21.8528	32.5246
162	09:13:00	12.3544	20.0215	32.3759
163	09:14:00	12.6319	18.6174	31.2493
164	09:14:00	13.8059	18.641	32.4469
165	09:14:00	12.3176	18.7818	31.0994
166	09:15:00	12.524	21.787	34.311
167	09:16:00	13.1549	17.299	30.4539
168	09:17:00	12.0875	17.7518	29.8393
169	09:18:00	13.0848	20.7116	33.7964
170	09:18:00	13.8936	16.0192	29.9128
171	09:18:00	10.5089	17.1113	27.6202
172	09:20:00	10.2072	21.0643	31.2715
173	09:20:00	12.4692	19.6946	32.1638
174	09:21:00	13.6421	18.8054	32.4475
175	09:24:00	12.1595	20.0583	32.2178
176	09:24:00	10.7625	18.7723	29.5348
177	09:25:00	13.6959	17.5308	31.2267
178	09:25:00	11.0415	20.601	31.6426
179	09:25:00	11.4482	16.2097	27.6578
180	09:25:00	10.2542	21.3558	31.61
181	09:26:00	11.6865	19.7085	31.395
182	09:28:00	10.056	17.1534	27.2094
183	09:28:00	12.2982	20.6816	32.9798
184	09:29:00	11.4695	21.3932	32.8627
185	09:29:00	12.409	21.7193	34.1283
186	09:29:00	11.7905	21.313	33.1034
187	09:30:00	12.3649	17.9536	30.3186
188	09:30:00	12.5297	17.3532	29.8829
189	09:31:00	10.2365	19.4278	29.6643
190	09:31:00	12.9174	20.6664	33.5838
191	09:32:00	12.2578	20.7169	32.9747
192	09:34:00	13.7262	17.8068	31.5329
193	09:35:00	11.9369	18.1917	30.1286
194	09:35:00	12.2048	16.934	29.1388
195	09:35:00	12.456	21.4347	33.8907
196	09:36:00	13.2711	19.4925	32.7636
197	09:36:00	13.9224	18.4116	32.3339
198	09:36:00	13.2704	16.0652	29.3356
199	09:37:00	13.5459	19.8058	33.3517
200	09:37:00	13.0874	21.6755	34.7629
201	09:37:00	13.3799	18.2043	31.5842
202	09:38:00	13.6874	20.9696	34.657
203	09:38:00	13.4029	18.3184	31.7213
204	09:39:00	13.7615	16.2377	29.9991
205	09:39:00	11.9107	16.8844	28.7951
206	09:40:00	12.5677	21.8244	34.3921
207	09:40:00	12.9441	19.081	32.0251
208	09:40:00	11.7867	21.9354	33.722
209	09:41:00	12.3029	17.941	30.2439
210	09:41:00	10.7453	17.8915	28.6368
211	09:41:00	12.0756	16.1177	28.1934
212	09:42:00	10.2196	18.2609	28.4805
213	09:42:00	11.0601	21.1985	32.2586
214	09:42:00	11.6871	17.7868	29.4739
215	09:42:00	11.461	16.3166	27.7776
216	09:42:00	11.8764	21.3512	33.2276
217	09:42:00	11.3151	20.849	32.1641
218	09:43:00	13.2552	16.1317	29.3869
219	09:44:00	13.7349	17.217	30.9518
220	09:48:00	10.1915	19.3714	29.563
221	09:49:00	10.7493	17.0425	27.7917
222	09:49:00	10.4456	19.5337	29.9792
223	09:49:00	11.7855	16.8249	28.6104
224	09:50:00	10.8682	21.8216	32.6898
225	09:50:00	13.1468	21.7244	34.8712
226	09:50:00	11.2288	17.8242	29.0529
227	09:50:00	13.7356	19.6439	33.3795
228	09:51:00	11.4401	18.1953	29.6354
229	09:51:00	10.2048	18.4044	28.6093
230	09:52:00	13.6162	21.4999	35.1161
231	09:53:00	12.2396	18.1058	30.3453
232	09:53:00	11.874	16.4334	28.3074
233	09:54:00	10.2282	18.5495	28.7776
234	09:54:00	10.0789	19.2967	29.3756
235	09:54:00	11.7302	21.5946	33.3247
236	09:55:00	11.336	16.6063	27.9423
237	09:55:00	12.33	18.2817	30.6118
238	09:55:00	11.4428	18.8417	30.2845
239	09:56:00	13.2319	16.2445	29.4764
240	09:56:00	12.2463	18.2664	30.5126
241	09:57:00	10.7672	16.0769	26.8441
242	09:57:00	12.3848	18.3136	30.6984
243	09:57:00	10.3717	17.7057	28.0774
244	09:58:00	10.7487	18.9041	29.6528
245	09:58:00	12.032	21.1423	33.1744
246	09:58:00	10.6564	18.0543	28.7107
247	10:00:00	12.2104	16.0604	28.2708
248	10:02:00	10.719	17.9479	28.667
249	10:03:00	13.3279	21.1676	34.4954
250	10:03:00	10.1578	16.0674	26.2252
251	10:04:00	10.5167	17.0794	27.5962
252	10:04:00	12.437	19.7446	32.1816
253	10:05:00	13.051	19.1349	32.1859
254	10:06:00	11.9902	18.3389	30.3291
255	10:06:00	11.1158	21.0061	32.1218
256	10:08:00	13.0481	19.9574	33.0055
257	10:09:00	13.908	17.8741	31.7821
258	10:09:00	11.6071	19.9217	31.5288
259	10:09:00	10.9285	17.0551	27.9836
260	10:09:00	13.9388	16.8196	30.7584
261	10:10:00	13.2873	20.0513	33.3387
262	10:10:00	10.1954	17.7187	27.9141
263	10:11:00	12.3348	20.8142	33.149
264	10:12:00	12.1518	19.6816	31.8334
265	10:12:00	13.5177	18.2794	31.7971
266	10:13:00	10.4052	16.9024	27.3075
267	10:13:00	12.4801	16.7339	29.214
268	10:14:00	10.9632	18.2869	29.25
269	10:14:00	10.6305	19.0365	29.667
270	10:14:00	12.5575	19.9081	32.4656
271	10:14:00	11.1527	18.8975	30.0503
272	10:14:00	10.7519	17.2184	27.9703
273	10:16:00	10.2577	21.0808	31.3385
274	10:16:00	13.4535	19.9409	33.3944
275	10:16:00	10.8574	16.2521	27.1096
276	10:16:00	11.2799	20.9489	32.2289
277	10:17:00	13.2867	16.0491	29.3358
278	10:17:00	11.9103	17.9285	29.8389
279	10:18:00	12.7074	21.4964	34.2038
280	10:18:00	10.5141	19.933	30.4471
281	10:18:00	11.8972	21.9266	33.8237
282	10:19:00	11.1481	18.8653	30.0134
283	10:20:00	13.7631	19.8041	33.5672
284	10:20:00	11.1104	19.1834	30.2938
285	10:21:00	10.6072	19.0737	29.6809
286	10:22:00	10.1534	20.4761	30.6296
287	10:22:00	13.4411	18.5778	32.019
288	10:23:00	11.6883	21.7609	33.4491
289	10:24:00	12.9515	21.5019	34.4534
290	10:24:00	10.1455	16.1439	26.2894
291	10:24:00	10.6181	18.416	29.034
292	10:24:00	10.0183	20.6228	30.6411
293	10:25:00	12.4166	21.0802	33.4968
294	10:25:00	12.2669	19.0382	31.3051
295	10:25:00	11.0551	16.4829	27.5379
296	10:26:00	11.2495	19.263	30.5126
297	10:26:00	12.2609	19.3647	31.6256
298	10:26:00	12.628	21.376	34.004
299	10:27:00	10.7666	18.4691	29.2357
300	10:27:00	12.3004	20.5835	32.8838
301	10:27:00	12.8404	16.7357	29.5762
302	10:28:00	10.8264	21.7616	32.588
303	10:28:00	10.9617	20.3269	31.2886
304	10:28:00	11.5387	16.4316	27.9703
305	10:29:00	11.0685	17.5319	28.6004
306	10:29:00	10.0692	16.5345	26.6037
307	10:29:00	10.178	19.9737	30.1517
308	10:29:00	10.8767	19.2464	30.1231
309	10:29:00	10.6336	16.8659	27.4995
310	10:30:00	13.0202	16.0688	29.0891
311	10:30:00	13.238	20.1456	33.3836
312	10:30:00	11.4031	18.2437	29.6468
313	10:30:00	11.5986	21.8151	33.4136
314	10:31:00	11.5003	17.9587	29.459
315	10:32:00	10.6499	16.5916	27.2416
316	10:33:00	13.6818	21.5858	35.2676
317	10:33:00	10.009	18.6648	28.6738
318	10:34:00	10.1633	16.0267	26.1901
319	10:34:00	12.0787	16.7956	28.8743
320	10:36:00	11.8368	18.9657	30.8025
321	10:36:00	12.1341	16.9057	29.0398
322	10:37:00	10.2745	19.0962	29.3708
323	10:38:00	11.5123	17.4112	28.9235
324	10:38:00	12.5545	20.0491	32.6037
325	10:38:00	13.9648	21.6563	35.6211
326	10:40:00	13.7143	20.4613	34.1757
327	10:40:00	11.7491	21.6021	33.3512
328	10:40:00	12.1216	21.2088	33.3304
329	10:41:00	10.5955	17.2127	27.8082
330	10:41:00	13.3343	17.9943	31.3286
331	10:42:00	13.8295	18.4689	32.2983
332	10:43:00	10.6295	19.9878	30.6173
333	10:44:00	10.1129	17.4048	27.5177
334	10:46:00	13.7903	19.827	33.6173
335	10:46:00	11.0385	17.7564	28.7949
336	10:48:00	12.4674	19.7335	32.2008
337	10:48:00	12.6185	19.4476	32.0661
338	10:49:00	12.9756	21.5435	34.5191
339	10:50:00	13.104	20.0237	33.1277
340	10:50:00	12.2276	17.835	30.0626
341	10:50:00	13.0075	18.9772	31.9847
342	10:50:00	12.1823	21.8229	34.0052
343	10:51:00	12.2137	21.4664	33.6801
344	10:51:00	11.1529	16.004	27.1569
345	10:51:00	12.1321	18.9591	31.0912
346	10:52:00	13.1137	20.4683	33.582
347	10:52:00	12.4796	17.5806	30.0602
348	10:52:00	11.2456	16.0368	27.2824
349	10:53:00	10.9721	16.1523	27.1244
350	10:53:00	13.8722	17.7601	31.6323
351	10:54:00	10.4708	20.8526	31.3235
352	10:54:00	12.1667	21.4933	33.66
353	10:55:00	12.4373	17.8216	30.2589
354	10:56:00	10.0499	19.0708	29.1207
355	10:56:00	12.4439	20.6638	33.1078
356	10:56:00	10.0483	20.7316	30.7799
357	10:56:00	13.4292	18.3828	31.812
358	10:57:00	13.0465	21.6794	34.7259
359	10:57:00	11.8903	20.5987	32.489
360	10:57:00	11.347	19.7369	31.0839
361	10:57:00	11.7844	18.6692	30.4536
362	10:58:00	11.736	17.7218	29.4578
363	10:58:00	13.0324	21.3406	34.3731
364	10:59:00	12.8582	16.1789	29.0371
365	11:00:00	10.7267	17.5059	28.2326
366	11:02:00	13.6135	20.2172	33.8307
367	11:03:00	11.8881	18.3482	30.2363
368	11:03:00	13.0229	19.1391	32.162
369	11:04:00	13.4515	16.2822	29.7337
370	11:04:00	11.5402	20.1037	31.6439
371	11:04:00	12.5308	20.4937	33.0246
372	11:05:00	13.646	17.941	31.587
373	11:05:00	10.4677	20.2044	30.6721
374	11:06:00	12.218	19.2246	31.4425
375	11:06:00	10.1702	20.8548	31.025
376	11:07:00	13.1549	16.5263	29.6811
377	11:09:00	12.3231	16.9232	29.2463
378	11:09:00	12.513	17.2018	29.7148
379	11:10:00	10.6784	21.8462	32.5246
380	11:10:00	10.5219	18.8098	29.3317
381	11:11:00	10.3373	18.2171	28.5544
382	11:11:00	11.7574	19.1325	30.8899
383	11:12:00	10.1853	21.879	32.0643
384	11:12:00	12.9756	21.4525	34.4281
385	11:13:00	13.9674	19.4231	33.3905
386	11:14:00	10.1523	20.0477	30.2
387	11:14:00	12.3712	17.7337	30.1049
388	11:14:00	10.6259	19.4895	30.1154
389	11:14:00	11.4314	16.3005	27.7319
390	11:14:00	13.3972	21.0703	34.4675
391	11:15:00	11.0775	19.8373	30.9148
392	11:15:00	11.1297	21.2533	32.3829
393	11:15:00	10.2149	18.0164	28.2313
394	11:15:00	13.6702	21.2104	34.8806
395	11:15:00	11.865	20.6285	32.4935
396	11:16:00	13.5183	18.0239	31.5422
397	11:16:00	12.0848	21.9392	34.024
398	11:16:00	11.0863	21.7328	32.8192
399	11:17:00	12.1404	21.2011	33.3415
400	11:17:00	10.3157	18.8512	29.1669
401	11:18:00	11.2365	20.9281	32.1646
402	11:19:00	13.7568	17.039	30.7958
403	11:19:00	13.4792	20.4126	33.8918
404	11:20:00	13.0704	17.9778	31.0482
405	11:21:00	10.1989	20.807	31.0059
406	11:21:00	12.5734	20.9966	33.57
407	11:22:00	13.7692	17.6443	31.4135
408	11:22:00	10.4257	17.31	27.7356
409	11:23:00	10.1215	18.7086	28.83
410	11:23:00	12.8474	18.6551	31.5025
411	11:24:00	12.7983	17.4017	30.2
412	11:24:00	13.8552	19.3654	33.2206
413	11:24:00	10.0703	21.978	32.0483
414	11:25:00	10.9217	18.288	29.2096
415	11:25:00	10.9141	20.9425	31.8566
416	11:26:00	12.1862	17.1397	29.3259
417	11:26:00	11.9559	16.3206	28.2765
418	11:27:00	13.8876	21.6944	35.582
419	11:28:00	10.3768	17.1183	27.4951
420	11:29:00	10.038	16.3305	26.3685
421	11:30:00	13.719	16.887	30.606
422	11:31:00	10.5252	21.7006	32.2258
423	11:31:00	11.0345	17.6203	28.6548
424	11:32:00	11.299	20.3511	31.6501
425	11:32:00	11.4001	20.9748	32.3748
426	11:32:00	11.5984	18.7992	30.3977
427	11:33:00	13.9416	16.8145	30.7561
428	11:33:00	10.7671	19.5769	30.344
429	11:34:00	12.7157	20.0416	32.7573
430	11:35:00	11.624	21.8614	33.4853
431	11:36:00	12.5502	17.3517	29.902
432	11:38:00	11.0812	17.2596	28.3408
433	11:40:00	10.7675	21.7147	32.4822
434	11:40:00	10.243	18.8607	29.1038
435	11:41:00	13.0945	19.7466	32.8411
436	11:42:00	12.0643	19.5467	31.611
437	11:42:00	12.5107	17.4816	29.9922
438	11:42:00	13.32	20.5483	33.8683
439	11:42:00	11.7962	21.1062	32.9024
440	11:43:00	13.607	16.0421	29.6492
441	11:43:00	10.6027	20.7543	31.357
442	11:44:00	11.8913	19.0113	30.9026
443	11:45:00	10.5161	17.1981	27.7142
444	11:45:00	11.2152	16.3508	27.5661
445	11:45:00	13.2623	20.9909	34.2532
446	11:45:00	11.0926	18.0582	29.1507
447	11:45:00	10.4749	17.0485	27.5234
448	11:46:00	13.3468	19.0391	32.3859
449	11:46:00	12.7592	20.5631	33.3224
450	11:47:00	11.1858	19.3658	30.5516
451	11:47:00	13.6693	16.2525	29.9218
452	11:47:00	11.6608	20.4494	32.1102
453	11:47:00	11.1637	18.0582	29.2219
454	11:48:00	12.8143	19.3233	32.1376
455	11:48:00	11.6095	16.1877	27.7972
456	11:48:00	13.3088	17.811	31.1198
457	11:49:00	11.9774	20.7017	32.6791
458	11:49:00	12.6079	20.5153	33.1232
459	11:50:00	11.0011	17.318	28.3192
460	11:51:00	10.3871	18.0792	28.4663
461	11:51:00	12.2724	21.5884	33.8608
462	11:52:00	13.2663	16.7779	30.0442
463	11:52:00	11.9974	19.7743	31.7717
464	11:52:00	11.6799	18.9426	30.6225
465	11:53:00	11.9636	18.409	30.3726
466	11:53:00	10.2424	21.7676	32.0101
467	11:53:00	12.6472	19.3996	32.0468
468	11:54:00	11.8161	21.436	33.2521
469	11:55:00	10.8377	21.3626	32.2003
470	11:56:00	11.1538	21.9773	33.1311
471	11:56:00	11.1626	20.4485	31.6111
472	11:57:00	10.9652	16.5971	27.5624
473	11:57:00	13.967	18.9366	32.9036
474	11:57:00	10.0442	20.1409	30.1851
475	11:58:00	11.6336	17.1232	28.7568
476	11:58:00	12.1968	17.6024	29.7992
477	11:58:00	12.1286	17.2494	29.378
478	11:58:00	12.6226	19.9623	32.585
479	11:58:00	12.8098	19.1404	31.9501
480	12:00:00	13.6299	19.8217	33.4516
481	12:00:00	13.8588	19.6357	33.4944
482	12:00:00	10.6033	16.1046	26.7078
483	12:00:00	13.5813	19.5095	33.0908
484	12:01:00	10.4951	20.2284	30.7235
485	12:01:00	11.7627	20.1669	31.9296
486	12:01:00	13.2734	20.3795	33.6529
487	12:01:00	10.7765	21.7167	32.4932
488	12:01:00	12.2385	20.6016	32.8401
489	12:01:00	11.7096	21.7929	33.5025
490	12:02:00	10.4104	20.0729	30.4834
491	12:02:00	10.9081	18.4962	29.4043
492	12:03:00	13.7853	19.9605	33.7458
493	12:03:00	11.5336	20.7918	32.3254
494	12:03:00	10.6782	19.3458	30.024
495	12:04:00	11.4869	21.3802	32.867
496	12:04:00	10.0968	16.6647	26.7615
497	12:04:00	13.8684	16.2157	30.0841
498	12:04:00	13.623	17.6458	31.2688
499	12:04:00	13.5328	21.2128	34.7456
500	12:05:00	13.1395	19.6221	32.7616
501	12:05:00	11.7393	16.0214	27.7607
502	12:06:00	11.3964	16.0676	27.464
503	12:06:00	12.9048	20.8175	33.7222
504	12:07:00	12.3922	17.037	29.4291
505	12:07:00	11.5392	20.5697	32.109
506	12:07:00	10.3306	19.602	29.9326
507	12:08:00	12.0773	20.003	32.0803
508	12:08:00	10.0195	16.1425	26.162
509	12:08:00	12.0104	21.1852	33.1956
510	12:08:00	12.4892	18.2065	30.6957
511	12:09:00	11.9864	16.0978	28.0842
512	12:10:00	11.8333	18.3466	30.1799
513	12:10:00	11.861	18.4621	30.3231
514	12:11:00	11.3204	16.6405	27.9609
515	12:11:00	13.5708	20.1987	33.7695
516	12:11:00	13.1671	19.2372	32.4043
517	12:12:00	12.6381	20.0037	32.6419
518	12:12:00	13.5361	17.9974	31.5335
519	12:12:00	12.634	20.3218	32.9558
520	12:12:00	12.7918	17.8784	30.6702
521	12:12:00	13.4846	16.2805	29.7651
522	12:13:00	13.343	18.8739	32.2169
523	12:13:00	13.6517	17.6432	31.295
524	12:13:00	13.9939	16.837	30.8309
525	12:14:00	12.4025	20.3018	32.7044
526	12:14:00	11.1501	17.115	28.265
527	12:14:00	10.1486	19.0188	29.1673
528	12:14:00	13.9427	21.3791	35.3218
529	12:14:00	10.6509	19.7772	30.4281
530	12:15:00	10.878	18.069	28.9469
531	12:15:00	13.272	21.9652	35.2372
532	12:15:00	12.4727	19.2682	31.7409
533	12:16:00	10.9003	17.468	28.3683
534	12:16:00	11.994	16.2919	28.2858
535	12:17:00	12.1835	19.2965	31.4801
536	12:17:00	13.4044	21.6116	35.016
537	12:17:00	13.7699	20.4047	34.1746
538	12:17:00	10.3997	16.6402	27.0398
539	12:17:00	11.8992	17.6004	29.4996
540	12:17:00	13.5284	20.1817	33.7101
541	12:17:00	11.3735	21.6664	33.0398
542	12:18:00	12.295	17.6852	29.9802
543	12:18:00	12.197	18.7392	30.9361
544	12:19:00	12.3801	19.66	32.0401
545	12:19:00	10.4975	21.4034	31.9009
546	12:19:00	11.1427	21.3913	32.5341
547	12:19:00	13.2208	18.5679	31.7888
548	12:20:00	13.9276	18.2334	32.161
549	12:22:00	12.037	16.7965	28.8336
550	12:22:00	11.8611	21.9932	33.8544
551	12:23:00	11.4056	20.0552	31.4607
552	12:24:00	13.2982	16.9846	30.2828
553	12:24:00	11.3147	19.6355	30.9502
554	12:24:00	12.3674	20.0078	32.3751
555	12:26:00	11.3461	18.9913	30.3374
556	12:27:00	11.6701	21.5135	33.1836
557	12:28:00	13.9075	19.2057	33.1132
558	12:30:00	10.5967	20.3234	30.9201
559	12:32:00	13.2374	19.4765	32.714
560	12:34:00	12.4525	20.2253	32.6778
561	12:35:00	11.6054	21.1727	32.7781
562	12:37:00	11.1254	18.2984	29.4238
563	12:38:00	13.51	19.3727	32.8827
564	12:38:00	13.8794	16.7255	30.6049
565	12:38:00	13.1301	20.1487	33.2788
566	12:39:00	11.5177	16.8099	28.3276
567	12:40:00	10.285	16.9068	27.1918
568	12:40:00	11.1433	16.7572	27.9005
569	12:40:00	10.234	18.6311	28.8651
570	12:40:00	10.5261	18.1887	28.7149
571	12:40:00	11.276	20.6164	31.8925
572	12:41:00	11.1928	17.1179	28.3107
573	12:41:00	13.8086	21.9993	35.8079
574	12:41:00	10.2675	21.9797	32.2471
575	12:43:00	11.7588	17.8196	29.5784
576	12:43:00	13.3181	16.9959	30.314
577	12:44:00	12.6246	20.2573	32.8819
578	12:44:00	10.5011	20.4619	30.963
579	12:44:00	12.2396	21.8024	34.042
580	12:45:00	10.6525	21.1617	31.8142
581	12:45:00	13.3315	18.2111	31.5426
582	12:45:00	11.1326	16.87	28.0026
583	12:45:00	11.4399	20.907	32.3469
584	12:47:00	13.7115	19.4511	33.1626
585	12:47:00	10.3379	16.7649	27.1028
586	12:48:00	13.0705	16.251	29.3216
587	12:48:00	12.2307	21.7098	33.9404
588	12:48:00	11.0963	19.981	31.0774
589	12:49:00	12.2015	19.0285	31.23
590	12:50:00	13.5583	19.8962	33.4546
591	12:50:00	12.1331	21.478	33.6111
592	12:50:00	12.4868	18.5311	31.0179
593	12:51:00	13.1505	17.9192	31.0697
594	12:51:00	10.1085	21.2831	31.3916
595	12:52:00	12.0175	18.0895	30.107
596	12:53:00	13.0479	17.5328	30.5808
597	12:55:00	12.3634	20.9478	33.3112
598	12:56:00	13.164	16.4686	29.6326
599	12:56:00	10.6206	18.6068	29.2274
600	12:56:00	12.3758	19.0992	31.475
601	12:57:00	13.6319	20.875	34.5069
602	12:57:00	13.6092	20.8684	34.4776
603	12:58:00	10.5094	16.6889	27.1983
604	12:58:00	11.1076	21.5369	32.6445
605	12:58:00	12.0314	21.9277	33.9591
606	13:00:00	13.2594	21.3591	34.6185
607	13:00:00	11.1147	20.0321	31.1468
608	13:00:00	10.32	21.7761	32.096
609	13:01:00	12.2237	18.2601	30.4838
610	13:02:00	12.4511	17.6445	30.0956
611	13:02:00	10.4597	20.0244	30.4841
612	13:03:00	12.843	17.1543	29.9973
613	13:05:00	13.0184	16.3501	29.3685
614	13:05:00	10.8592	21.8191	32.6782
615	13:06:00	11.2106	20.8041	32.0147
616	13:06:00	11.611	20.9962	32.6072
617	13:08:00	10.8168	16.0141	26.8309
618	13:08:00	11.6645	20.0687	31.7332
619	13:09:00	12.6696	19.9054	32.575
620	13:10:00	12.1798	19.4192	31.599
621	13:10:00	12.5633	17.7326	30.2959
622	13:10:00	13.1998	17.4464	30.6462
623	13:11:00	12.3408	21.6841	34.0249
624	13:11:00	10.5309	21.8123	32.3432
625	13:12:00	10.8301	18.9717	29.8018
626	13:14:00	10.1956	19.6589	29.8545
627	13:15:00	10.6901	17.7066	28.3967
628	13:15:00	13.2918	18.416	31.7078
629	13:15:00	11.6596	19.1872	30.8468
630	13:15:00	12.7542	18.8025	31.5567
631	13:15:00	10.7262	21.2923	32.0185
632	13:16:00	13.4934	21.449	34.9424
633	13:16:00	11.7888	20.2004	31.9891
634	13:16:00	13.1733	16.9866	30.1599
635	13:16:00	10.0261	18.3936	28.4198
636	13:17:00	12.9925	21.2112	34.2037
637	13:17:00	11.883	17.6324	29.5154
638	13:17:00	12.7479	16.7799	29.5278
639	13:17:00	12.8315	18.0067	30.8382
640	13:17:00	12.6839	21.6087	34.2926
641	13:17:00	10.4013	18.0853	28.4865
642	13:17:00	10.6735	18.4193	29.0927
643	13:18:00	11.8398	16.2941	28.1339
644	13:18:00	13.625	16.5314	30.1564
645	13:18:00	12.7201	17.7546	30.4746
646	13:18:00	11.1745	18.7185	29.8929
647	13:19:00	11.3164	21.6114	32.9279
648	13:19:00	10.2007	17.5255	27.7262
649	13:19:00	12.1391	19.166	31.3051
650	13:19:00	10.986	21.612	32.598
651	13:20:00	13.1522	20.6226	33.7748
652	13:20:00	10.4524	18.1946	28.647
653	13:20:00	13.3961	21.718	35.1141
654	13:21:00	11.3111	19.274	30.5851
655	13:21:00	13.49	20.6944	34.1844
656	13:22:00	12.6952	17.7707	30.4658
657	13:23:00	11.3135	20.7221	32.0356
658	13:24:00	12.3797	19.7496	32.1293
659	13:24:00	11.5481	18.7533	30.3014
660	13:26:00	13.5495	19.2887	32.8382
661	13:26:00	11.2033	16.6259	27.8292
662	13:26:00	10.7344	20.0341	30.7685
663	13:28:00	10.2631	19.797	30.0601
664	13:29:00	12.5125	16.8061	29.3186
665	13:29:00	11.6546	21.1088	32.7634
666	13:29:00	13.3678	18.5396	31.9073
667	13:30:00	10.3782	21.2439	31.6221
668	13:30:00	12.1923	19.1014	31.2937
669	13:30:00	12.3291	19.7325	32.0616
670	13:32:00	12.8359	19.8862	32.7221
671	13:33:00	13.6019	20.3117	33.9136
672	13:33:00	11.3324	16.2904	27.6229
673	13:33:00	11.3888	21.8433	33.2321
674	13:33:00	13.4739	17.9538	31.4277
675	13:34:00	12.4622	20.6091	33.0713
676	13:34:00	13.7494	20.8001	34.5495
677	13:34:00	11.1834	19.4022	30.5856
678	13:34:00	12.8375	18.1343	30.9718
679	13:35:00	10.4808	17.1311	27.6119
680	13:36:00	10.3097	17.1324	27.4421
681	13:38:00	12.8175	21.4408	34.2582
682	13:38:00	12.4973	18.7205	31.2177
683	13:38:00	10.2926	19.8435	30.1361
684	13:39:00	13.0717	17.8615	30.9333
685	13:40:00	10.228	21.822	32.0501
686	13:40:00	10.3075	18.3669	28.6744
687	13:40:00	13.3359	17.0452	30.3811
688	13:41:00	10.7149	18.2968	29.0116
689	13:41:00	12.3945	18.9997	31.3942
690	13:41:00	12.279	17.5665	29.8455
691	13:41:00	12.7371	16.6953	29.4324
692	13:41:00	12.3846	17.2519	29.6365
693	13:42:00	12.3043	17.4612	29.7655
694	13:42:00	12.1761	21.0729	33.249
695	13:42:00	11.0172	18.8917	29.9089
696	13:43:00	13.0749	16.3578	29.4327
697	13:44:00	11.3048	21.5391	32.844
698	13:44:00	12.9673	21.2104	34.1777
699	13:45:00	12.242	21.6905	33.9326
700	13:45:00	11.6767	21.3554	33.0321
701	13:45:00	13.4604	17.284	30.7444
702	13:45:00	10.2506	17.0095	27.2601
703	13:47:00	12.2432	21.4523	33.6955
704	13:48:00	10.8135	17.8053	28.6188
705	13:48:00	10.5427	19.0825	29.6252
706	13:48:00	11.7828	19.103	30.8858
707	13:48:00	12.5355	19.9045	32.44
708	13:50:00	13.5922	16.655	30.2471
709	13:50:00	12.2806	20.7085	32.9891
710	13:51:00	13.2319	17.3202	30.5521
711	13:51:00	13.5527	17.1029	30.6556
712	13:51:00	10.3921	16.0976	26.4897
713	13:52:00	10.4895	17.4958	27.9854
714	13:52:00	12.2849	16.9209	29.2057
715	13:53:00	12.8304	20.4875	33.3179
716	13:53:00	10.8198	17.1617	27.9815
717	13:54:00	11.7128	17.3191	29.032
718	13:54:00	13.229	18.4004	31.6294
719	13:54:00	11.7582	19.2112	30.9695
720	13:55:00	13.9507	17.4682	31.4189
721	13:55:00	10.9917	21.0722	32.0639
722	13:55:00	12.1365	16.8084	28.945
723	13:55:00	12.5277	19.9369	32.4646
724	13:56:00	11.9854	18.5943	30.5797
725	13:56:00	13.397	16.3269	29.7238
726	13:56:00	10.7754	21.516	32.2915
727	13:57:00	12.9	21.2851	34.1851
728	13:57:00	12.4472	19.4787	31.926
729	13:57:00	11.9396	18.8679	30.8075
730	13:58:00	13.371	16.3692	29.7401
731	13:58:00	12.4196	17.121	29.5406
732	13:58:00	10.0404	19.3088	29.3492
733	13:58:00	12.4929	19.7803	32.2732
734	13:59:00	10.3449	17.169	27.5138
735	14:00:00	13.698	19.8713	33.5693
736	14:00:00	13.3	20.3247	33.6247
737	14:00:00	10.3445	16.7888	27.1333
738	14:00:00	11.156	20.4091	31.5652
739	14:00:00	12.3923	20.0526	32.4449
740	14:01:00	13.1544	17.9787	31.1331
741	14:01:00	13.0086	17.5266	30.5352
742	14:01:00	10.3665	18.2167	28.5832
743	14:01:00	11.5053	17.2041	28.7094
744	14:01:00	10.5271	16.8896	27.4167
745	14:01:00	13.9182	19.4267	33.345
746	14:02:00	13.0608	17.4279	30.4887
747	14:02:00	13.6295	20.4115	34.041
748	14:02:00	10.104	18.0241	28.1281
749	14:04:00	11.6283	21.9225	33.5509
750	14:04:00	11.7404	21.7376	33.478
751	14:04:00	10.762	21.6036	32.3656
752	14:04:00	13.3874	21.5501	34.9375
753	14:05:00	11.1496	21.6437	32.7932
754	14:05:00	12.8208	16.8615	29.6823
755	14:05:00	13.3153	19.8191	33.1344
756	14:05:00	10.1654	20.7918	30.9572
757	14:05:00	10.0408	16.295	26.3358
758	14:05:00	12.8538	19.6479	32.5018
759	14:05:00	13.9474	21.6232	35.5705
760	14:06:00	13.521	19.7305	33.2515
761	14:06:00	13.884	21.9092	35.7932
762	14:06:00	10.6033	21.0747	31.678
763	14:07:00	11.8376	17.8619	29.6995
764	14:07:00	13.5033	19.4844	32.9877
765	14:07:00	11.7673	21.1531	32.9204
766	14:07:00	11.0961	16.071	27.1671
767	14:08:00	13.0332	17.9492	30.9824
768	14:08:00	10.5897	18.2072	28.797
769	14:08:00	12.4007	21.386	33.7867
770	14:08:00	11.7742	16.1024	27.8766
771	14:08:00	12.4907	21.8638	34.3544
772	14:08:00	12.0618	17.841	29.9028
773	14:09:00	11.4895	20.1471	31.6366
774	14:09:00	10.875	21.4527	32.3277
775	14:09:00	13.4376	17.0498	30.4874
776	14:10:00	12.4188	16.1635	28.5823
777	14:10:00	10.991	20.7662	31.7572
778	14:11:00	12.1621	17.143	29.305
779	14:11:00	13.6793	18.4097	32.0891
780	14:11:00	12.9566	19.5657	32.5224
781	14:11:00	12.8781	21.7817	34.6599
782	14:14:00	10.132	17.4281	27.56
783	14:14:00	10.4769	16.5713	27.0482
784	14:15:00	13.6359	18.9951	32.631
785	14:16:00	12.0368	20.8563	32.8931
786	14:17:00	13.8246	18.7994	32.624
787	14:19:00	13.6205	20.621	34.2415
788	14:19:00	12.3632	18.5081	30.8713
789	14:19:00	10.9206	16.8747	27.7953
790	14:19:00	13.3574	18.4412	31.7986
791	14:19:00	10.3203	18.489	28.8094
792	14:20:00	12.8127	16.8628	29.6755
793	14:20:00	12.5883	20.9142	33.5025
794	14:20:00	11.3139	18.0721	29.386
795	14:20:00	11.5477	17.1759	28.7236
796	14:20:00	11.9097	19.5928	31.5025
797	14:21:00	10.7494	17.7703	28.5197
798	14:21:00	11.1068	20.1099	31.2168
799	14:21:00	11.4416	16.0038	27.4454
800	14:21:00	12.1057	17.9996	30.1052
801	14:21:00	13.4425	20.7343	34.1768
802	14:22:00	12.4432	20.1004	32.5436
803	14:22:00	13.4139	21.0852	34.4991
804	14:22:00	13.5659	18.4991	32.065
805	14:23:00	10.9705	17.2977	28.2682
806	14:24:00	10.0165	20.3434	30.3599
807	14:24:00	10.5729	20.1918	30.7647
808	14:25:00	11.396	16.7634	28.1594
809	14:26:00	12.7207	20.4842	33.2049
810	14:26:00	13.5505	20.656	34.2065
811	14:27:00	10.0939	20.2147	30.3085
812	14:27:00	13.0345	18.0904	31.1249
813	14:28:00	11.4904	17.4837	28.9742
814	14:28:00	13.3187	17.2104	30.5291
815	14:28:00	13.1582	18.4015	31.5597
816	14:28:00	12.9311	16.4431	29.3742
817	14:29:00	11.9473	18.2896	30.2369
818	14:29:00	13.2661	19.3835	32.6496
819	14:29:00	12.0884	21.5587	33.6471
820	14:29:00	11.6423	21.5944	33.2367
821	14:29:00	13.8458	20.0131	33.8589
822	14:29:00	11.8575	19.5555	31.4129
823	14:30:00	12.3052	20.4044	32.7096
824	14:30:00	12.4642	16.8126	29.2768
825	14:30:00	10.6277	17.5718	28.1995
826	14:30:00	12.7771	21.7945	34.5716
827	14:31:00	12.7268	21.2639	33.9907
828	14:31:00	10.7296	20.532	31.2616
829	14:31:00	10.0303	20.4388	30.4691
830	14:31:00	13.6046	16.3668	29.9714
831	14:31:00	12.2404	18.2905	30.531
832	14:32:00	12.8955	20.4355	33.331
833	14:32:00	13.3264	20.1323	33.4587
834	14:32:00	10.5933	18.0078	28.6011
835	14:32:00	11.8696	20.4024	32.2719
836	14:32:00	12.5421	19.398	31.9401
837	14:32:00	11.8235	18.1444	29.968
838	14:33:00	11.6745	18.8928	30.5673
839	14:33:00	12.2602	16.1196	28.3798
840	14:34:00	12.4133	21.7197	34.1329
841	14:34:00	13.2449	16.9884	30.2333
842	14:35:00	11.8132	16.2432	28.0563
843	14:36:00	12.1129	20.4952	32.6081
844	14:36:00	11.6202	19.0902	30.7103
845	14:36:00	12.6187	18.0541	30.6729
846	14:36:00	10.8406	19.5093	30.3499
847	14:37:00	11.1852	21.3181	32.5033
848	14:37:00	11.1337	20.7223	31.856
849	14:37:00	12.3001	18.9611	31.2612
850	14:37:00	11.8887	17.0624	28.9511
851	14:38:00	11.4902	16.7857	28.2759
852	14:40:00	12.691	19.0889	31.7799
853	14:41:00	13.751	18.0939	31.8448
854	14:41:00	12.5505	17.3378	29.8883
855	14:41:00	12.3133	21.8271	34.1404
856	14:41:00	12.2418	19.7047	31.9465
857	14:41:00	13.7025	19.0091	32.7116
858	14:42:00	10.8921	18.3627	29.2548
859	14:42:00	12.6766	19.2638	31.9404
860	14:42:00	11.0579	20.3872	31.4451
861	14:42:00	11.3255	18.4017	29.7272
862	14:42:00	10.4418	20.6111	31.0529
863	14:43:00	12.8722	21.0022	33.8744
864	14:43:00	13.6322	20.4364	34.0686
865	14:43:00	11.034	18.3156	29.3496
866	14:43:00	10.2804	21.1174	31.3978
867	14:44:00	12.691	17.4374	30.1284
868	14:45:00	11.4916	17.1699	28.6615
869	14:46:00	11.5457	16.2899	27.8356
870	14:46:00	12.3579	19.7915	32.1494
871	14:47:00	13.9729	16.2611	30.234
872	14:47:00	10.0493	16.2503	26.2996
873	14:48:00	13.8264	20.1244	33.9508
874	14:49:00	12.1618	17.8694	30.0312
875	14:49:00	13.1002	20.8585	33.9587
876	14:50:00	13.621	19.244	32.865
877	14:50:00	10.541	16.9551	27.4961
878	14:50:00	12.8628	21.438	34.3008
879	14:50:00	11.0633	17.4825	28.5457
880	14:51:00	13.729	20.8473	34.5763
881	14:51:00	13.6391	21.3251	34.9642
882	14:51:00	13.0606	17.9727	31.0333
883	14:52:00	10.7208	19.3941	30.115
884	14:52:00	11.8229	21.2181	33.041
885	14:52:00	10.6956	17.9391	28.6347
886	14:53:00	12.2576	16.8227	29.0804
887	14:53:00	12.8803	21.1535	34.0338
888	14:58:00	13.5375	19.8506	33.3881
889	14:58:00	10.6376	19.7897	30.4273
890	14:59:00	12.1835	19.5848	31.7683
891	14:59:00	12.8238	19.2515	32.0753

## Sheet: Sheet4
Number	Arrival time	X1	X2	X3
1	08:00:00	8.07013	24.8159	32.886			X1	X2	X3
2	08:00:00	8.64272	27.4073	36.05		MEAN	11	26	37
3	08:00:00	11.7532	26.6952	38.4484
4	08:00:00	13.7742	27.517	41.2912
5	08:00:00	13.1432	26.3797	39.5229
6	08:01:00	9.27317	24.657	33.9301
7	08:01:00	9.5753	27.6827	37.258
8	08:01:00	11.3824	26.6701	38.0525
9	08:01:00	10.45	27.6007	38.0507
10	08:02:00	12.8916	27.8702	40.7618
11	08:02:00	12.3027	24.6608	36.9636
12	08:02:00	9.85437	24.1435	33.9979
13	08:03:00	8.86465	27.172	36.0367
14	08:03:00	12.7768	25.5368	38.3136
15	08:03:00	13.395	23.4528	36.8478
16	08:04:00	9.92376	25.5912	35.515
17	08:04:00	11.849	25.7593	37.6083
18	08:04:00	8.55519	25.7756	34.3308
19	08:05:00	10.9406	26.3531	37.2937
20	08:05:00	11.4216	25.1765	36.5981
21	08:06:00	10.62	28.7354	39.3554
22	08:06:00	9.44475	27.883	37.3278
23	08:06:00	13.6757	28.2339	41.9096
24	08:07:00	13.9707	27.0004	40.9711
25	08:07:00	9.8161	24.6432	34.4593
26	08:07:00	12.0103	24.6883	36.6986
27	08:08:00	9.46654	28.2267	37.6933
28	08:10:00	10.2863	25.8075	36.0938
29	08:10:00	9.34458	25.8303	35.1749
30	08:10:00	13.3688	28.4069	41.7757
31	08:10:00	13.4466	24.9157	38.3623
32	08:10:00	10.5203	25.1567	35.677
33	08:11:00	13.1015	26.6858	39.7873
34	08:11:00	9.78057	25.6747	35.4553
35	08:12:00	9.9895	25.9803	35.9698
36	08:12:00	13.0844	24.2439	37.3283
37	08:13:00	12.2491	25.9214	38.1704
38	08:13:00	11.5652	28.4574	40.0226
39	08:13:00	13.714	28.2234	41.9374
40	08:13:00	8.39149	27.5653	35.9568
41	08:14:00	13.7414	28.3331	42.0746
42	08:14:00	12.2789	24.514	36.7929
43	08:14:00	9.69964	28.9255	38.6251
44	08:14:00	8.95529	26.6067	35.562
45	08:14:00	13.7804	28.4809	42.2613
46	08:14:00	9.09171	24.1089	33.2006
47	08:14:00	10.1082	24.4587	34.5668
48	08:14:00	12.2786	25.75	38.0285
49	08:15:00	10.8957	23.7229	34.6186
50	08:15:00	12.3004	24.6584	36.9588
51	08:15:00	11.3923	27.1024	38.4947
52	08:15:00	9.97412	25.5793	35.5534
53	08:15:00	12.3322	23.0447	35.3769
54	08:16:00	8.91574	23.9956	32.9113
55	08:16:00	11.283	25.9926	37.2756
56	08:16:00	9.55553	23.7782	33.3338
57	08:16:00	8.43287	27.1158	35.5487
58	08:16:00	10.2633	23.9456	34.2088
59	08:17:00	13.7416	25.1481	38.8897
60	08:17:00	8.32905	24.8055	33.1345
61	08:18:00	12.7067	24.0172	36.7239
62	08:18:00	10.5302	28.8978	39.4281
63	08:18:00	13.0639	24.5072	37.5711
64	08:18:00	11.8327	28.5331	40.3658
65	08:18:00	10.2658	24.073	34.3388
66	08:19:00	10.2021	23.058	33.2601
67	08:19:00	11.324	28.9134	40.2374
68	08:20:00	12.2526	25.0386	37.2911
69	08:20:00	8.32374	28.2249	36.5486
70	08:20:00	9.32151	27.0779	36.3994
71	08:20:00	12.3463	28.9883	41.3346
72	08:20:00	13.2593	25.737	38.9963
73	08:20:00	13.438	25.3872	38.8253
74	08:21:00	10.5095	25.7349	36.2445
75	08:23:00	10.3912	26.829	37.2203
76	08:23:00	10.6996	26.0393	36.7389
77	08:23:00	9.18473	27.2213	36.406
78	08:23:00	8.6863	23.3666	32.0529
79	08:24:00	12.7442	26.4668	39.2111
80	08:25:00	9.57933	25.7262	35.3055
81	08:26:00	10.9594	25.7622	36.7217
82	08:27:00	13.4287	24.7324	38.1611
83	08:27:00	12.3939	26.0246	38.4186
84	08:28:00	10.7793	26.2242	37.0035
85	08:29:00	13.5807	26.3423	39.923
86	08:30:00	8.89962	23.9991	32.8987
87	08:32:00	9.9884	27.5124	37.5008
88	08:33:00	11.9363	28.9725	40.9089
89	08:33:00	10.3931	23.2419	33.635
90	08:33:00	11.2945	27.5351	38.8296
91	08:33:00	13.2555	23.1948	36.4503
92	08:34:00	9.93274	26.0645	35.9973
93	08:35:00	13.5543	28.5107	42.065
94	08:36:00	8.7308	25.1997	33.9305
95	08:36:00	11.0755	28.4739	39.5495
96	08:37:00	13.4269	25.3581	38.785
97	08:38:00	8.18989	27.3912	35.5811
98	08:39:00	9.52788	25.817	35.3449
99	08:40:00	12.3948	24.2164	36.6113
100	08:40:00	10.864	23.2344	34.0984
101	08:40:00	10.1113	24.7897	34.901
102	08:40:00	13.8112	23.5193	37.3305
103	08:42:00	9.16532	28.4728	37.6381
104	08:42:00	10.4068	27.1989	37.6057
105	08:42:00	9.77544	26.224	35.9995
106	08:43:00	8.37556	28.6521	37.0276
107	08:44:00	13.5001	28.5159	42.016
108	08:44:00	13.2192	23.509	36.7283
109	08:45:00	8.1811	27.6898	35.8709
110	08:45:00	9.75164	23.9205	33.6721
111	08:45:00	10.2303	23.1447	33.375
112	08:45:00	12.5448	28.0171	40.5619
113	08:45:00	11.3852	25.8845	37.2697
114	08:46:00	9.4041	27.4752	36.8793
115	08:46:00	11.0526	26.1861	37.2388
116	08:46:00	12.0158	25.4136	37.4294
117	08:46:00	9.32737	27.2214	36.5488
118	08:47:00	8.00916	27.6137	35.6228
119	08:49:00	9.45354	23.1324	32.5859
120	08:50:00	11.6278	25.0648	36.6926
121	08:50:00	9.6513	25.0761	34.7274
122	08:52:00	10.7406	24.7938	35.5344
123	08:52:00	10.5994	25.8547	36.4541
124	08:53:00	8.82308	26.6216	35.4447
125	08:53:00	8.20911	25.7003	33.9095
126	08:53:00	8.50502	23.6425	32.1476
127	08:54:00	13.3774	25.3268	38.7042
128	08:54:00	11.1149	27.5985	38.7134
129	08:55:00	8.93789	26.2412	35.1791
130	08:56:00	9.06626	24.6478	33.7141
131	08:56:00	10.7774	23.2994	34.0768
132	08:57:00	11.6921	28.1026	39.7946
133	08:58:00	10.7924	25.3032	36.0956
134	08:58:00	10.9908	26.2213	37.212
135	08:58:00	11.8014	26.8602	38.6615
136	08:59:00	8.44295	26.9015	35.3445
137	08:59:00	8.4272	23.4907	31.9179
138	09:00:00	8.35743	26.8212	35.1786
139	09:00:00	13.0865	24.8172	37.9037
140	09:00:00	11.8338	24.0214	35.8552
141	09:01:00	8.30964	28.3705	36.6801
142	09:02:00	9.16568	25.8192	34.9849
143	09:02:00	13.4314	27.8475	41.2789
144	09:02:00	8.08039	24.0575	32.1379
145	09:02:00	10.9558	27.2846	38.2404
146	09:02:00	11.3789	24.8025	36.1815
147	09:03:00	11.4126	23.34	34.7527
148	09:04:00	9.05033	25.3872	34.4375
149	09:04:00	8.9725	26.4626	35.4351
150	09:05:00	9.54491	27.9969	37.5418
151	09:05:00	13.2776	28.8799	42.1575
152	09:06:00	11.3328	25.4746	36.8074
153	09:06:00	11.5996	23.8597	35.4593
154	09:07:00	11.9252	25.4967	37.4219
155	09:07:00	9.30247	23.3025	32.605
156	09:08:00	13.9141	27.4503	41.3645
157	09:08:00	13.4311	26.1645	39.5956
158	09:08:00	9.07541	23.9932	33.0686
159	09:08:00	11.8032	23.2648	35.068
160	09:08:00	12.8966	24.1576	37.0542
161	09:09:00	8.01099	25.4118	33.4227
162	09:09:00	11.8126	24.685	36.4975
163	09:10:00	10.9853	24.2596	35.2449
164	09:10:00	8.69692	28.8511	37.5481
165	09:11:00	11.986	27.6395	39.6254
166	09:11:00	9.50426	25.0598	34.5641
167	09:11:00	13.8224	26.021	39.8433
168	09:12:00	10.1642	26.7329	36.8971
169	09:12:00	8.50429	25.0236	33.5278
170	09:13:00	8.62239	28.2361	36.8585
171	09:14:00	10.1477	23.2525	33.4002
172	09:14:00	11.0512	24.5195	35.5706
173	09:14:00	9.54894	27.9343	37.4832
174	09:14:00	8.49458	28.5481	37.0427
175	09:15:00	13.1496	25.6176	38.7672
176	09:16:00	13.2796	24.2206	37.5003
177	09:17:00	13.8912	24.3448	38.236
178	09:18:00	8.19245	23.0674	31.2598
179	09:18:00	12.456	23.9275	36.3835
180	09:18:00	12.4375	26.3224	38.7599
181	09:20:00	12.3535	25.0344	37.3878
182	09:20:00	9.49419	23.7442	33.2383
183	09:20:00	10.997	26.4687	37.4657
184	09:21:00	13.9414	26.5589	40.5004
185	09:24:00	9.06735	26.0222	35.0896
186	09:24:00	13.8592	23.8564	37.7156
187	09:25:00	13.8308	28.4018	42.2326
188	09:25:00	13.3066	27.4624	40.769
189	09:25:00	12.4165	28.668	41.0845
190	09:25:00	8.35139	25.4563	33.8076
191	09:26:00	8.1236	26.1744	34.298
192	09:26:00	8.9584	28.8771	37.8355
193	09:28:00	12.3483	26.8792	39.2275
194	09:28:00	10.4498	27.5003	37.9502
195	09:29:00	12.469	23.8813	36.3503
196	09:29:00	11.0266	24.6262	35.6529
197	09:29:00	11.7481	23.8604	35.6085
198	09:30:00	10.6831	27.3493	38.0324
199	09:30:00	12.7338	23.5133	36.247
200	09:30:00	12.5547	23.5188	36.0735
201	09:31:00	8.55464	23.8449	32.3995
202	09:31:00	9.02542	25.3279	34.3533
203	09:32:00	12.619	24.028	36.647
204	09:32:00	12.5657	25.8833	38.449
205	09:34:00	8.31385	25.2404	33.5542
206	09:35:00	13.9919	25.0307	39.0226
207	09:35:00	10.1245	27.1848	37.3093
208	09:35:00	9.42296	27.8162	37.2391
209	09:36:00	11.8494	26.6349	38.4843
210	09:36:00	8.37135	25.0605	33.4319
211	09:36:00	8.10199	27.0768	35.1788
212	09:37:00	11.9188	26.3337	38.2525
213	09:37:00	9.74505	24.0924	33.8375
214	09:37:00	8.53249	24.8882	33.4207
215	09:38:00	8.0857	23.3009	31.3865
216	09:38:00	10.5311	25.6123	36.1434
217	09:39:00	12.3222	23.18	35.5022
218	09:39:00	11.2416	28.5228	39.7644
219	09:40:00	11.5881	28.7023	40.2903
220	09:40:00	10.2889	23.5072	33.7961
221	09:40:00	8.79928	26.1634	34.9627
222	09:40:00	8.9302	26.6739	35.6041
223	09:41:00	8.04743	27.6289	35.6763
224	09:41:00	13.6755	26.5357	40.2112
225	09:41:00	10.3262	23.8064	34.1327
226	09:42:00	11.3491	25.103	36.4521
227	09:42:00	9.61669	23.6369	33.2535
228	09:42:00	13.0167	24.5116	37.5283
229	09:42:00	10.5723	24.2162	34.7886
230	09:42:00	8.54659	27.8405	36.3871
231	09:42:00	9.97797	24.5828	34.5608
232	09:43:00	12.7852	27.0226	39.8078
233	09:44:00	12.5648	28.1654	40.7302
234	09:44:00	11.1089	24.9653	36.0742
235	09:48:00	11.3727	26.038	37.4107
236	09:49:00	9.25999	26.9308	36.1908
237	09:49:00	9.45793	25.335	34.793
238	09:49:00	12.5985	25.6282	38.2267
239	09:50:00	9.03366	26.9667	36.0004
240	09:50:00	13.9791	23.0916	37.0707
241	09:50:00	13.9257	28.9125	42.8381
242	09:50:00	10.1303	24.0097	34.14
243	09:51:00	11.2079	24.6037	35.8116
244	09:51:00	12.4232	27.4734	39.8966
245	09:52:00	11.8598	24.98	36.8398
246	09:53:00	12.0229	28.8995	40.9224
247	09:53:00	13.9561	28.466	42.4221
248	09:54:00	10.3674	26.8666	37.234
249	09:54:00	13.0681	28.1377	41.2059
250	09:54:00	12.4588	26.5829	39.0417
251	09:54:00	8.91574	28.4419	37.3576
252	09:55:00	11.3374	28.3714	39.7088
253	09:55:00	8.65188	23.7909	32.4427
254	09:55:00	12.0966	25.7256	37.8222
255	09:56:00	9.22044	28.8896	38.11
256	09:56:00	11.6093	26.8495	38.4588
257	09:57:00	13.7588	24.5451	38.3039
258	09:57:00	10.5681	23.9399	34.508
259	09:57:00	9.7542	23.6861	33.4403
260	09:58:00	12.1899	23.5281	35.718
261	09:58:00	11.3899	27.1433	38.5332
262	09:58:00	13.8013	26.7232	40.5245
263	10:00:00	10.936	24.1626	35.0986
264	10:02:00	8.21516	23.9447	32.1598
265	10:03:00	11.9572	25.3828	37.34
266	10:03:00	12.103	24.4545	36.5574
267	10:04:00	10.2191	26.8636	37.0828
268	10:04:00	9.20359	24.4175	33.6211
269	10:05:00	8.27137	27.4523	35.7237
270	10:06:00	13.9425	28.1385	42.081
271	10:06:00	12.4917	27.0685	39.5603
272	10:08:00	8.60317	23.2322	31.8354
273	10:09:00	10.6522	23.1218	33.7739
274	10:09:00	13.3708	27.5805	40.9514
275	10:09:00	11.5679	25.0118	36.5798
276	10:09:00	10.0677	23.7313	33.799
277	10:10:00	13.8475	23.2276	37.0751
278	10:10:00	12.0153	26.6851	38.7004
279	10:10:00	11.9563	28.7407	40.697
280	10:11:00	10.9027	23.4911	34.3938
281	10:12:00	8.44734	26.8865	35.3339
282	10:12:00	9.58409	25.5619	35.146
283	10:13:00	13.0929	24.5458	37.6387
284	10:13:00	8.11554	28.779	36.8945
285	10:14:00	8.48323	26.8781	35.3613
286	10:14:00	11.8223	26.1285	37.9507
287	10:14:00	13.2265	26.9054	40.1319
288	10:14:00	11.5095	28.4726	39.9821
289	10:14:00	9.89721	28.6338	38.531
290	10:16:00	11.8525	26.8953	38.7478
291	10:16:00	9.14444	28.8762	38.0207
292	10:16:00	9.25669	26.6344	35.8911
293	10:16:00	13.5695	25.2664	38.8359
294	10:17:00	11.8409	23.6231	35.4641
295	10:17:00	12.9255	24.8734	37.7989
296	10:18:00	8.39076	25.9236	34.3143
297	10:18:00	9.59325	24.0829	33.6762
298	10:18:00	10.925	23.5391	34.4641
299	10:19:00	13.9059	28.7744	42.6803
300	10:20:00	11.6543	25.0362	36.6905
301	10:20:00	8.48231	25.0135	33.4958
302	10:21:00	8.34004	23.7974	32.1375
303	10:22:00	9.05069	25.2825	34.3332
304	10:22:00	11.1389	24.3605	35.4994
305	10:23:00	9.99976	28.3959	38.3957
306	10:24:00	13.6825	27.8759	41.5584
307	10:24:00	11.9138	23.492	35.4058
308	10:24:00	10.1563	25.0347	35.191
309	10:24:00	13.2956	26.554	39.8496
310	10:24:00	11.2477	26.5906	37.8383
311	10:25:00	13.3736	24.5894	37.963
312	10:25:00	9.77709	27.5932	37.3703
313	10:25:00	13.0398	26.606	39.6458
314	10:26:00	8.37904	23.4223	31.8013
315	10:26:00	8.33528	24.6273	32.9626
316	10:26:00	13.4748	27.3914	40.8662
317	10:27:00	13.2405	28.9405	42.1809
318	10:27:00	12.7677	24.8372	37.6048
319	10:27:00	13.5862	26.3125	39.8986
320	10:28:00	10.3134	24.9959	35.3093
321	10:28:00	9.43083	26.7981	36.2289
322	10:28:00	8.6354	27.291	35.9264
323	10:29:00	10.9886	24.7412	35.7298
324	10:29:00	8.11499	24.726	32.841
325	10:29:00	12.9173	23.3974	36.3146
326	10:29:00	10.7472	23.6048	34.352
327	10:29:00	11.2015	25.023	36.2245
328	10:30:00	11.0459	27.5346	38.5804
329	10:30:00	13.7713	24.0384	37.8097
330	10:30:00	8.18	24.4003	32.5802
331	10:30:00	10.1175	26.7265	36.844
332	10:31:00	13.0566	27.4172	40.4738
333	10:32:00	10.2565	23.6273	33.8838
334	10:33:00	8.79452	27.2789	36.0735
335	10:33:00	9.20066	27.0885	36.2892
336	10:34:00	9.61687	23.5365	33.1534
337	10:34:00	13.376	25.0541	38.4301
338	10:36:00	8.34187	25.4365	33.7783
339	10:36:00	9.91516	25.9228	35.838
340	10:36:00	9.18088	27.2484	36.4292
341	10:37:00	10.2288	24.8646	35.0934
342	10:38:00	11.1451	24.3986	35.5437
343	10:38:00	9.43175	24.1639	33.5956
344	10:38:00	10.8183	28.2167	39.0349
345	10:38:00	10.8622	25.6626	36.5248
346	10:40:00	10.2924	26.5639	36.8563
347	10:40:00	9.79705	28.9863	38.7833
348	10:40:00	13.4532	24.8079	38.2611
349	10:41:00	12.3073	23.6801	35.9874
350	10:41:00	12.2793	24.2437	36.523
351	10:42:00	13.7583	27.4344	41.1927
352	10:43:00	11.1453	28.9489	40.0942
353	10:44:00	10.4857	24.952	35.4377
354	10:46:00	8.03754	26.886	34.9235
355	10:46:00	13.4243	25.504	38.9283
356	10:48:00	9.85052	24.637	34.4875
357	10:48:00	13.6768	26.5359	40.2127
358	10:49:00	11.2892	25.1695	36.4587
359	10:50:00	10.9572	24.6072	35.5644
360	10:50:00	8.10181	24.2909	32.3927
361	10:50:00	8.22687	28.2101	36.4369
362	10:50:00	12.1606	25.6566	37.8172
363	10:50:00	11.4771	26.3639	37.841
364	10:51:00	13.0427	28.1284	41.1711
365	10:51:00	10.1966	23.0905	33.2871
366	10:51:00	8.99704	28.6931	37.6901
367	10:52:00	9.36857	27.6543	37.0229
368	10:52:00	10.2556	24.7577	35.0132
369	10:52:00	9.62584	26.604	36.2298
370	10:53:00	8.31367	23.2402	31.5539
371	10:53:00	10.179	24.8699	35.049
372	10:54:00	12.8206	24.1743	36.9949
373	10:54:00	13.1099	26.2528	39.3627
374	10:55:00	11.8208	27.3297	39.1505
375	10:56:00	13.2926	25.3037	38.5964
376	10:56:00	12.0414	27.3438	39.3852
377	10:56:00	9.3693	25.6108	34.9801
378	10:56:00	12.4602	25.8241	38.2843
379	10:57:00	9.56944	24.6103	34.1797
380	10:57:00	9.27702	25.565	34.842
381	10:57:00	9.50572	28.9875	38.4933
382	10:57:00	12.3921	26.1777	38.5698
383	10:58:00	9.1384	26.2826	35.421
384	10:58:00	11.3171	23.7971	35.1141
385	10:58:00	10.6264	26.1966	36.8229
386	10:59:00	12.8671	23.8775	36.7446
387	11:00:00	9.52733	26.0741	35.6014
388	11:00:00	12.7362	25.138	37.8742
389	11:02:00	10.5293	27.8689	38.3982
390	11:03:00	12.9235	26.2561	39.1796
391	11:03:00	9.32298	25.3092	34.6322
392	11:04:00	9.66778	24.6438	34.3116
393	11:04:00	12.1337	24.7452	36.879
394	11:04:00	8.84652	28.3644	37.2109
395	11:05:00	13.5448	26.0186	39.5634
396	11:05:00	8.43251	27.6752	36.1077
397	11:06:00	13.3434	23.3865	36.7299
398	11:06:00	13.326	23.5885	36.9145
399	11:07:00	9.91955	23.8346	33.7542
400	11:08:00	13.4606	26.9594	40.42
401	11:09:00	11.0323	25.7403	36.7726
402	11:09:00	8.24958	26.7029	34.9525
403	11:10:00	12.2498	23.5871	35.8369
404	11:10:00	11.942	25.5524	37.4944
405	11:11:00	8.83847	26.9993	35.8378
406	11:11:00	12.0746	24.041	36.1156
407	11:12:00	12.0554	27.5355	39.5908
408	11:12:00	11.649	27.894	39.543
409	11:12:00	9.45335	25.1922	34.6456
410	11:13:00	13.7063	26.4776	40.1839
411	11:14:00	12.6814	27.1751	39.8565
412	11:14:00	11.3599	26.1372	37.4971
413	11:14:00	11.0951	26.9402	38.0353
414	11:14:00	13.8282	25.9063	39.7346
415	11:14:00	11.0605	26.5558	37.6164
416	11:14:00	8.32832	23.9449	32.2732
417	11:15:00	12.8537	24.8201	37.6738
418	11:15:00	9.61925	24.8994	34.5187
419	11:15:00	11.3112	26.0484	37.3596
420	11:15:00	12.2321	28.9377	41.1698
421	11:15:00	12.5935	26.771	39.3645
422	11:16:00	13.7942	24.2411	38.0353
423	11:16:00	13.3668	24.4993	37.8661
424	11:16:00	8.03974	25.9807	34.0204
425	11:17:00	8.10218	28.98	37.0822
426	11:17:00	9.90564	24.0168	33.9225
427	11:18:00	12.8175	28.7094	41.5269
428	11:18:00	11.2337	24.5004	35.7342
429	11:19:00	9.17447	24.6872	33.8617
430	11:19:00	12.8468	24.9512	37.798
431	11:20:00	9.15543	26.172	35.3275
432	11:21:00	13.8251	24.0137	37.8388
433	11:21:00	11.3154	24.3451	35.6605
434	11:22:00	10.489	25.6773	36.1663
435	11:22:00	10.6093	24.0148	34.6241
436	11:23:00	12.5996	27.0599	39.6595
437	11:23:00	10.7522	23.5724	34.3246
438	11:24:00	9.39457	26.6282	36.0227
439	11:24:00	8.75625	26.0737	34.83
440	11:24:00	8.03131	27.7243	35.7556
441	11:24:00	11.4436	26.3359	37.7795
442	11:25:00	8.54164	24.2371	32.7787
443	11:25:00	13.0991	27.0435	40.1426
444	11:26:00	9.30284	26.9358	36.2386
445	11:26:00	13.7724	23.8031	37.5755
446	11:26:00	9.99719	24.134	34.1312
447	11:27:00	10.7952	27.6402	38.4354
448	11:28:00	11.8664	26.7335	38.5998
449	11:29:00	13.607	24.2988	37.9059
450	11:30:00	10.4775	27.0239	37.5014
451	11:31:00	13.7262	23.7116	37.4378
452	11:31:00	12.9865	24.6819	37.6684
453	11:32:00	13.4254	28.8041	42.2295
454	11:32:00	10.7324	27.9387	38.6711
455	11:32:00	10.0937	27.2361	37.3298
456	11:33:00	13.7019	26.6278	40.3297
457	11:33:00	8.18091	23.4367	31.6176
458	11:34:00	10.6925	24.5458	35.2383
459	11:34:00	12.7309	24.1426	36.8735
460	11:35:00	12.6408	26.9847	39.6254
461	11:36:00	13.6061	27.3511	40.9572
462	11:36:00	9.31327	27.2046	36.5179
463	11:38:00	9.3162	28.8967	38.2129
464	11:40:00	12.1299	28.7312	40.8611
465	11:40:00	9.6328	27.4888	37.1216
466	11:41:00	13.0588	24.4539	37.5127
467	11:42:00	12.677	26.782	39.459
468	11:42:00	12.0347	28.3119	40.3465
469	11:42:00	10.6256	24.6277	35.2533
470	11:42:00	11.9561	28.6239	40.58
471	11:42:00	10.3698	23.82	34.1898
472	11:43:00	11.766	25.6287	37.3948
473	11:43:00	9.10746	28.1588	37.2662
474	11:44:00	11.1656	23.2525	34.4181
475	11:44:00	11.7263	25.2653	36.9916
476	11:45:00	13.8947	26.3099	40.2046
477	11:45:00	10.6714	26.0296	36.701
478	11:45:00	10.9966	27.003	37.9996
479	11:45:00	9.55132	24.6092	34.1605
480	11:45:00	13.8054	24.4415	38.2468
481	11:46:00	8.76247	25.2964	34.0589
482	11:46:00	11.3123	23.7597	35.072
483	11:47:00	12.6609	28.0363	40.6972
484	11:47:00	10.8347	28.9542	39.789
485	11:47:00	9.01846	27.7177	36.7361
486	11:47:00	11.2575	27.5999	38.8575
487	11:48:00	8.44661	28.2648	36.7114
488	11:48:00	13.3256	25.8481	39.1737
489	11:48:00	11.856	23.8264	35.6823
490	11:49:00	8.24958	26.3194	34.569
491	11:49:00	11.6573	24.7126	36.3699
492	11:50:00	13.0361	23.4455	36.4816
493	11:51:00	8.99081	25.9246	34.9155
494	11:51:00	9.16642	24.2091	33.3755
495	11:52:00	10.5791	27.9259	38.505
496	11:52:00	9.3433	24.8588	34.2021
497	11:52:00	10.58	25.4281	36.0081
498	11:52:00	9.67309	23.7608	33.4339
499	11:53:00	8.8099	25.2039	34.0138
500	11:53:00	10.6765	26.86	37.5365
501	11:53:00	8.67147	27.0089	35.6803
502	11:54:00	8.62166	28.9982	37.6198
503	11:55:00	9.80749	25.3641	35.1716
504	11:56:00	9.61815	27.3399	36.9581
505	11:56:00	13.6493	26.9647	40.6141
506	11:57:00	13.4639	24.1109	37.5748
507	11:57:00	10.4042	27.5789	37.9831
508	11:57:00	9.11093	26.5463	35.6572
509	11:58:00	9.36418	28.2589	37.6231
510	11:58:00	13.6107	28.0927	41.7034
511	11:58:00	12.4747	26.2246	38.6993
512	11:58:00	12.2072	28.2855	40.4927
513	11:58:00	11.6346	25.6639	37.2985
514	12:00:00	9.68169	23.0542	32.7359
515	12:00:00	10.9406	28.6818	39.6223
516	12:00:00	10.7996	26.2757	37.0753
517	12:00:00	9.80438	23.4486	33.253
518	12:01:00	9.57622	24.9139	34.4901
519	12:01:00	9.30613	24.0183	33.3244
520	12:01:00	11.7695	23.8421	35.6117
521	12:01:00	12.0502	25.0468	37.097
522	12:01:00	13.3073	28.1441	41.4514
523	12:01:00	8.90658	23.5008	32.4074
524	12:02:00	9.98932	24.1384	34.1277
525	12:02:00	10.1191	27.1418	37.2609
526	12:03:00	11.5346	27.2634	38.798
527	12:03:00	11.0589	26.8646	37.9234
528	12:03:00	12.6214	27.0823	39.7036
529	12:04:00	12.1896	23.6081	35.7977
530	12:04:00	13.7341	26.7638	40.498
531	12:04:00	8.30232	23.2846	31.5869
532	12:04:00	12.1423	24.1941	36.3364
533	12:04:00	13.5395	27.7462	41.2857
534	12:05:00	10.9419	26.1587	37.1005
535	12:05:00	9.91827	24.9827	34.901
536	12:06:00	12.5406	27.5267	40.0673
537	12:06:00	11.7113	28.2458	39.9571
538	12:07:00	9.01004	23.8375	32.8476
539	12:07:00	11.9122	26.409	38.3211
540	12:07:00	12.1156	27.8691	39.9847
541	12:08:00	13.8603	25.3191	39.1794
542	12:08:00	13.3119	26.4203	39.7322
543	12:08:00	10.6487	24.9348	35.5835
544	12:08:00	11.3218	26.4189	37.7407
545	12:09:00	10.9741	26.4397	37.4138
546	12:10:00	10.8314	23.2913	34.1228
547	12:10:00	12.3287	25.9953	38.3241
548	12:10:00	9.09189	23.1046	32.1964
549	12:11:00	10.6514	28.122	38.7734
550	12:11:00	10.5822	27.0074	37.5896
551	12:11:00	11.4901	24.6178	36.1079
552	12:12:00	8.08002	27.7484	35.8285
553	12:12:00	13.1247	25.1832	38.308
554	12:12:00	8.28272	25.2633	33.546
555	12:12:00	10.7267	24.2763	35.003
556	12:12:00	10.2581	25.2563	35.5144
557	12:13:00	10.2193	25.9239	36.1432
558	12:13:00	8.23347	23.1029	31.3364
559	12:13:00	12.8076	25.0052	37.8128
560	12:14:00	11.3068	27.0237	38.3305
561	12:14:00	11.9318	24.6614	36.5931
562	12:14:00	10.3308	27.0656	37.3964
563	12:14:00	9.38633	23.7145	33.1008
564	12:14:00	11.2356	25.7419	36.9775
565	12:15:00	12.3172	24.0582	36.3754
566	12:15:00	11.1543	23.9507	35.105
567	12:15:00	11.4892	24.6401	36.1293
568	12:16:00	13.6731	27.7962	41.4694
569	12:16:00	13.373	28.6808	42.0539
570	12:17:00	11.066	27.8949	38.9609
571	12:17:00	13.9659	24.8688	38.8348
572	12:17:00	13.2599	28.4399	41.6997
573	12:17:00	12.606	24.2254	36.8314
574	12:17:00	10.2594	26.4405	36.6999
575	12:17:00	11.0946	26.8763	37.9709
576	12:17:00	9.58574	25.9334	35.5192
577	12:18:00	12.9707	25.8501	38.8209
578	12:18:00	9.69451	25.2929	34.9874
579	12:19:00	9.52586	25.0115	34.5373
580	12:19:00	11.1094	23.8372	34.9466
581	12:19:00	8.86575	24.049	32.9148
582	12:19:00	11.8574	28.4443	40.3017
583	12:20:00	11.7538	23.8711	35.6248
584	12:22:00	13.4915	27.6424	41.1339
585	12:22:00	12.8779	25.5088	38.3867
586	12:22:00	13.2811	27.3584	40.6395
587	12:23:00	12.3026	23.4955	35.7981
588	12:24:00	11.7873	26.9296	38.7168
589	12:24:00	10.9567	23.38	34.3366
590	12:24:00	13.7669	27.9017	41.6686
591	12:26:00	9.815	23.328	33.1429
592	12:27:00	12.9306	23.2432	36.1738
593	12:28:00	12.7142	28.4075	41.1216
594	12:30:00	10.2404	26.7067	36.9471
595	12:30:00	11.2312	27.8726	39.1038
596	12:32:00	11.9486	28.8678	40.8164
597	12:32:00	12.5293	25.3506	37.8798
598	12:34:00	12.1843	25.6573	37.8416
599	12:35:00	13.2439	27.9881	41.2321
600	12:37:00	12.3436	24.6929	37.0364
601	12:38:00	10.1514	28.1368	38.2882
602	12:38:00	10.5799	26.1823	36.7621
603	12:38:00	9.21934	24.7586	33.9779
604	12:39:00	12.0817	24.3574	36.4391
605	12:40:00	8.48561	26.1805	34.6661
606	12:40:00	9.301	26.0453	35.3463
607	12:40:00	12.7708	27.8724	40.6432
608	12:40:00	11.6241	28.8577	40.4819
609	12:40:00	11.2502	25.3085	36.5587
610	12:41:00	8.89157	26.3182	35.2097
611	12:41:00	8.17011	23.4525	31.6226
612	12:41:00	13.4377	24.8069	38.2446
613	12:43:00	10.1913	23.7299	33.9212
614	12:43:00	9.67034	23.2254	32.8957
615	12:44:00	10.7901	23.2738	34.0638
616	12:44:00	9.4246	26.5373	35.9619
617	12:44:00	8.5453	24.4837	33.0291
618	12:44:00	8.09467	28.5477	36.6424
619	12:45:00	9.75658	28.3027	38.0593
620	12:45:00	9.70879	27.226	36.9348
621	12:45:00	10.4343	26.8063	37.2406
622	12:45:00	11.3253	27.27	38.5953
623	12:47:00	12.0089	24.5004	36.5093
624	12:47:00	13.2112	27.2387	40.4498
625	12:48:00	10.882	25.8534	36.7354
626	12:48:00	13.9273	24.1653	38.0926
627	12:48:00	13.9442	23.8242	37.7683
628	12:49:00	9.46013	28.8742	38.3343
629	12:50:00	12.1383	23.2166	35.3549
630	12:50:00	9.64452	27.9984	37.6429
631	12:50:00	11.8442	28.3663	40.2105
632	12:51:00	8.06684	27.6988	35.7656
633	12:51:00	11.0014	23.6678	34.6692
634	12:52:00	12.1883	23.0375	35.2258
635	12:53:00	9.26383	26.5659	35.8297
636	12:55:00	11.3079	27.6589	38.9668
637	12:56:00	12.8215	26.5741	39.3956
638	12:56:00	13.9711	28.5644	42.5354
639	12:56:00	12.573	25.4345	38.0075
640	12:57:00	10.2484	26.1578	36.4062
641	12:57:00	10.877	23.416	34.2931
642	12:58:00	12.731	26.064	38.795
643	12:58:00	8.83755	23.728	32.5656
644	12:58:00	9.84924	26.2846	36.1339
645	12:58:00	10.8089	27.8515	38.6605
646	13:00:00	10.9781	28.7907	39.7688
647	13:00:00	13.2293	26.0091	39.2383
648	13:00:00	13.4889	28.3838	41.8728
649	13:00:00	8.80056	23.7562	32.5568
650	13:01:00	10.2037	25.3876	35.5913
651	13:02:00	12.1491	26.5293	38.6784
652	13:02:00	8.3426	28.1511	36.4937
653	13:03:00	9.19279	25.6868	34.8796
654	13:05:00	12.7874	24.2563	37.0438
655	13:05:00	9.25303	26.8772	36.1302
656	13:06:00	8.05402	27.4448	35.4989
657	13:06:00	8.2179	23.1946	31.4125
658	13:08:00	11.5428	26.357	37.8998
659	13:08:00	12.5692	28.3232	40.8924
660	13:09:00	8.13697	25.0005	33.1375
661	13:10:00	11.5441	27.4371	38.9813
662	13:10:00	9.83551	27.1317	36.9672
663	13:10:00	13.8894	26.8012	40.6906
664	13:11:00	12.5461	23.2329	35.779
665	13:11:00	12.3148	27.5157	39.8305
666	13:12:00	10.2147	25.2356	35.4503
667	13:14:00	8.62844	23.4662	32.0946
668	13:14:00	10.8514	24.318	35.1694
669	13:15:00	9.37223	26.9841	36.3564
670	13:15:00	8.49165	24.7645	33.2561
671	13:15:00	11.335	24.7613	36.0963
672	13:15:00	10.4583	27.738	38.1963
673	13:15:00	10.3524	27.9616	38.314
674	13:16:00	9.2078	26.6646	35.8724
675	13:16:00	13.041	26.9356	39.9767
676	13:16:00	9.30503	26.4791	35.7841
677	13:16:00	9.33726	25.288	34.6252
678	13:17:00	9.42442	26.0158	35.4403
679	13:17:00	9.63939	24.9474	34.5868
680	13:17:00	13.4805	26.0702	39.5507
681	13:17:00	9.75457	28.1617	37.9163
682	13:17:00	8.77529	28.872	37.6473
683	13:17:00	11.4773	28.6942	40.1715
684	13:17:00	9.19626	23.6473	32.8436
685	13:18:00	10.2102	27.6928	37.9029
686	13:18:00	10.7192	27.3465	38.0657
687	13:18:00	13.3507	24.5008	37.8515
688	13:18:00	11.5527	25.2343	36.787
689	13:19:00	11.9426	23.813	35.7556
690	13:19:00	12.9268	24.6344	37.5612
691	13:19:00	9.08841	26.81	35.8984
692	13:19:00	9.53356	26.4244	35.9579
693	13:20:00	13.5842	23.9802	37.5643
694	13:20:00	11.7452	24.6524	36.3976
695	13:20:00	11.9158	26.0074	37.9232
696	13:21:00	13.6709	28.6528	42.3238
697	13:21:00	9.9212	25.1094	35.0306
698	13:22:00	12.6704	23.9888	36.6592
699	13:23:00	8.77914	25.3224	34.1015
700	13:24:00	13.814	28.2469	42.0608
701	13:24:00	8.33491	23.1756	31.5105
702	13:26:00	11.7728	28.8506	40.6234
703	13:26:00	13.8281	26.7395	40.5676
704	13:26:00	11.4408	26.4394	37.8802
705	13:28:00	13.6155	25.9206	39.5361
706	13:29:00	12.0057	26.6917	38.6974
707	13:29:00	11.2312	26.8592	38.0904
708	13:29:00	11.9528	27.536	39.4888
709	13:30:00	12.8327	23.1016	35.9343
710	13:30:00	9.34092	25.2153	34.5562
711	13:30:00	12.5258	26.647	39.1728
712	13:32:00	9.38304	25.422	34.805
713	13:33:00	12.9555	27.723	40.6785
714	13:33:00	12.6649	28.4314	41.0964
715	13:33:00	12.6767	26.0039	38.6806
716	13:33:00	10.9646	23.5955	34.56
717	13:34:00	12.9021	28.6832	41.5853
718	13:34:00	8.37373	26.4639	34.8376
719	13:34:00	10.041	25.1014	35.1423
720	13:34:00	13.9879	28.9172	42.9051
721	13:35:00	10.7132	28.2789	38.9921
722	13:36:00	11.606	24.7886	36.3946
723	13:38:00	12.4216	27.4135	39.8351
724	13:38:00	12.3916	28.2602	40.6518
725	13:38:00	11.5333	23.0016	34.535
726	13:39:00	13.0484	27.5933	40.6417
727	13:40:00	8.39753	24.3869	32.7844
728	13:40:00	11.5192	26.2524	37.7716
729	13:40:00	11.0878	23.0657	34.1535
730	13:41:00	11.2542	24.947	36.2013
731	13:41:00	12.12	28.6847	40.8047
732	13:41:00	8.48341	27.2941	35.7776
733	13:41:00	10.344	23.1014	33.4454
734	13:41:00	11.4114	24.4645	35.8759
735	13:42:00	10.76	27.9422	38.7022
736	13:42:00	12.5706	28.0407	40.6113
737	13:42:00	12.0425	25.457	37.4995
738	13:43:00	12.4948	27.1548	39.6496
739	13:44:00	12.7964	27.9715	40.7679
740	13:44:00	9.12796	23.5389	32.6669
741	13:45:00	12.7887	28.542	41.3308
742	13:45:00	13.7468	24.14	37.8868
743	13:45:00	8.33106	27.3535	35.6845
744	13:45:00	13.3684	27.2026	40.571
745	13:47:00	13.3891	27.6507	41.0398
746	13:48:00	8.41456	27.935	36.3496
747	13:48:00	9.61925	26.3529	35.9722
748	13:48:00	9.52953	23.8134	33.3429
749	13:48:00	13.1211	24.7042	37.8253
750	13:50:00	13.6924	28.9696	42.662
751	13:50:00	13.0013	26.0966	39.0979
752	13:50:00	11.8278	23.7409	35.5686
753	13:51:00	10.6251	28.349	38.9741
754	13:51:00	8.79452	23.0471	31.8416
755	13:51:00	8.42518	24.9494	33.3746
756	13:52:00	12.6399	23.5605	36.2004
757	13:52:00	13.104	28.8451	41.9491
758	13:53:00	10.108	24.4244	34.5324
759	13:53:00	9.74651	28.0288	37.7753
760	13:54:00	12.3562	23.2639	35.6201
761	13:54:00	10.5192	25.1891	35.7083
762	13:54:00	11.3524	24.1975	35.5499
763	13:55:00	9.99207	28.7907	38.7828
764	13:55:00	10.3363	25.2464	35.5827
765	13:55:00	12.4708	28.9017	41.3725
766	13:55:00	11.6921	24.6861	36.3782
767	13:56:00	8.77712	26.6307	35.4078
768	13:56:00	13.4095	27.2582	40.6677
769	13:56:00	8.44752	25.9221	34.3696
770	13:57:00	9.73351	25.5004	35.2339
771	13:57:00	10.062	27.432	37.494
772	13:57:00	13.3536	24.509	37.8626
773	13:58:00	9.13639	25.0459	34.1823
774	13:58:00	12.348	25.9796	38.3276
775	13:58:00	11.4359	24.9998	36.4357
776	13:58:00	13.7951	27.1125	40.9076
777	13:59:00	11.4787	24.3424	35.8211
778	14:00:00	8.25452	27.6889	35.9434
779	14:00:00	9.11551	24.3224	33.4379
780	14:00:00	9.9613	24.0564	34.0177
781	14:00:00	9.15799	23.9901	33.1481
782	14:00:00	9.3032	23.6614	32.9646
783	14:00:00	9.84631	26.591	36.4373
784	14:01:00	13.7279	25.8908	39.6187
785	14:01:00	11.2112	24.9683	36.1795
786	14:01:00	13.3948	24.076	37.4708
787	14:01:00	13.8942	24.9212	38.8154
788	14:01:00	9.39531	27.315	36.7103
789	14:01:00	10.446	28.0409	38.4869
790	14:02:00	9.97467	27.0539	37.0286
791	14:02:00	8.31166	26.7098	35.0215
792	14:02:00	10.6342	27.8568	38.4911
793	14:04:00	8.35743	26.4709	34.8283
794	14:04:00	8.03845	26.2654	34.3039
795	14:04:00	12.6745	25.5658	38.2402
796	14:04:00	8.03607	23.828	31.8641
797	14:04:00	8.22504	24.9036	33.1287
798	14:05:00	9.58702	24.0322	33.6192
799	14:05:00	12.4633	28.7543	41.2176
800	14:05:00	13.707	25.7459	39.453
801	14:05:00	11.0821	23.8538	34.936
802	14:05:00	10.4672	27.6129	38.0802
803	14:05:00	8.2917	27.088	35.3797
804	14:05:00	10.34	26.4048	36.7447
805	14:06:00	10.2448	26.238	36.4827
806	14:06:00	11.5392	27.3602	38.8994
807	14:06:00	10.1581	25.2069	35.365
808	14:06:00	11.2096	27.7898	38.9994
809	14:07:00	13.0855	23.3838	36.4693
810	14:07:00	8.10218	24.4363	32.5385
811	14:07:00	12.9129	25.1814	38.0943
812	14:07:00	8.51692	28.0174	36.5343
813	14:08:00	13.7413	28.9621	42.7034
814	14:08:00	12.5223	28.7755	41.2978
815	14:08:00	10.1285	27.3775	37.5059
816	14:08:00	10.5319	28.4893	39.0212
817	14:08:00	11.4416	28.2694	39.711
818	14:08:00	11.9957	28.9778	40.9735
819	14:09:00	10.5597	25.52	36.0797
820	14:09:00	10.9622	28.4508	39.413
821	14:09:00	10.147	25.3072	35.4542
822	14:10:00	12.3859	28.8266	41.2125
823	14:10:00	12.3798	23.8945	36.2743
824	14:10:00	12.9938	25.1378	38.1316
825	14:11:00	10.1823	25.0904	35.2727
826	14:11:00	10.0739	26.1131	36.187
827	14:11:00	13.3833	23.6228	37.006
828	14:11:00	11.4341	28.7008	40.1349
829	14:12:00	11.5533	25.6227	37.176
830	14:14:00	12.7561	28.4578	41.2139
831	14:14:00	12.339	23.9485	36.2875
832	14:15:00	13.4001	26.0951	39.4953
833	14:16:00	9.63518	24.9791	34.6142
834	14:17:00	11.1294	23.8141	34.9435
835	14:19:00	13.686	27.4738	41.1597
836	14:19:00	12.9854	23.1218	36.1072
837	14:19:00	8.91958	27.9303	36.8498
838	14:19:00	10.4017	24.3457	34.7474
839	14:19:00	8.75295	23.2824	32.0353
840	14:20:00	12.346	26.8105	39.1565
841	14:20:00	11.5075	27.5483	39.0558
842	14:20:00	11.5626	23.3589	34.9215
843	14:20:00	11.6965	26.8867	38.5832
844	14:20:00	10.6416	25.3264	35.968
845	14:20:00	12.0356	24.229	36.2646
846	14:21:00	9.35301	25.9853	35.3383
847	14:21:00	9.33744	24.9357	34.2731
848	14:21:00	11.2704	25.5963	36.8667
849	14:21:00	9.72381	27.5719	37.2957
850	14:21:00	10.8741	23.2932	34.1673
851	14:22:00	11.0918	23.6237	34.7155
852	14:22:00	10.8322	25.8327	36.6649
853	14:22:00	9.2316	25.5502	34.7818
854	14:22:00	9.76702	28.5252	38.2922
855	14:23:00	10.1748	24.735	34.9098
856	14:24:00	8.26203	25.1514	33.4134
857	14:24:00	9.01059	28.4144	37.425
858	14:25:00	9.90728	27.1403	37.0476
859	14:26:00	12.2722	26.2623	38.5345
860	14:26:00	9.56835	25.4634	35.0317
861	14:27:00	8.83975	27.7616	36.6014
862	14:27:00	9.54619	25.3544	34.9006
863	14:28:00	8.863	27.5375	36.4005
864	14:28:00	12.6135	25.8344	38.4479
865	14:28:00	11.233	26.2107	37.4437
866	14:28:00	9.84027	24.8633	34.7036
867	14:28:00	9.38267	27.812	37.1946
868	14:29:00	13.3749	24.4942	37.869
869	14:29:00	12.4047	26.1222	38.527
870	14:29:00	12.7049	24.4376	37.1425
871	14:29:00	9.41343	28.2223	37.6358
872	14:29:00	12.1253	28.6876	40.8129
873	14:29:00	11.4808	24.7954	36.2762
874	14:30:00	11.9281	26.0754	38.0034
875	14:30:00	9.0886	26.0821	35.1707
876	14:30:00	12.9674	27.552	40.5194
877	14:30:00	9.64452	24.5872	34.2317
878	14:30:00	8.48616	26.4013	34.8874
879	14:31:00	12.9006	23.4331	36.3337
880	14:31:00	13.1617	24.2094	37.3712
881	14:31:00	9.90326	27.3831	37.2864
882	14:31:00	11.9944	25.0003	36.9947
883	14:31:00	11.0973	26.7986	37.896
884	14:32:00	11.6844	28.2632	39.9475
885	14:32:00	13.1625	27.8629	41.0253
886	14:32:00	11.231	24.37	35.601
887	14:32:00	11.8585	24.0701	35.9286
888	14:32:00	9.45463	26.8796	36.3342
889	14:32:00	9.29698	28.9971	38.294
890	14:33:00	13.675	23.1846	36.8596
891	14:33:00	10.4326	23.4715	33.9041
892	14:34:00	12.6655	27.6529	40.3183
893	14:34:00	12.9065	28.2102	41.1167
894	14:34:00	10.9922	25.552	36.5442
895	14:35:00	12.4313	26.5324	38.9637
896	14:36:00	11.6589	23.4303	35.0892
897	14:36:00	10.44	27.6503	38.0902
898	14:36:00	12.4082	25.9572	38.3655
899	14:36:00	9.45793	26.012	35.4699
900	14:37:00	12.7816	26.2925	39.0741
901	14:37:00	12.3811	23.0007	35.3818
902	14:37:00	8.90457	28.575	37.4796
903	14:37:00	12.27	26.7096	38.9796
904	14:38:00	11.6565	26.8717	38.5282
905	14:38:00	11.1784	24.2739	35.4523
906	14:40:00	10.1787	24.6412	34.8199
907	14:40:00	9.64965	24.099	33.7487
908	14:41:00	9.314	26.1988	35.5128
909	14:41:00	8.60866	27.0208	35.6294
910	14:41:00	11.3006	28.5723	39.8728
911	14:41:00	12.1823	28.7252	40.9074
912	14:41:00	13.6114	26.264	39.8754
913	14:42:00	9.26273	23.3979	32.6606
914	14:42:00	13.0086	24.5145	37.5231
915	14:42:00	13.1207	23.2979	36.4186
916	14:42:00	13.3857	24.4814	37.867
917	14:42:00	11.8393	25.526	37.3653
918	14:42:00	12.5778	26.019	38.5967
919	14:43:00	13.5298	24.4272	37.9569
920	14:43:00	11.7739	24.2417	36.0156
921	14:43:00	8.9335	28.5801	37.5136
922	14:43:00	11.2004	28.5208	39.7212
923	14:44:00	9.89373	27.9262	37.82
924	14:45:00	10.1387	28.7429	38.8816
925	14:46:00	9.01224	24.0463	33.0585
926	14:46:00	8.81613	27.3178	36.1339
927	14:47:00	13.3771	27.632	41.009
928	14:47:00	11.0362	24.2865	35.3227
929	14:48:00	13.2571	26.586	39.8432
930	14:48:00	8.3285	24.7302	33.0587
931	14:49:00	10.9248	24.6711	35.5959
932	14:49:00	9.66576	28.2254	37.8912
933	14:50:00	8.96756	26.9405	35.9081
934	14:50:00	12.1455	25.1342	37.2796
935	14:50:00	9.39018	25.1147	34.5049
936	14:50:00	12.2363	27.7512	39.9875
937	14:51:00	8.21131	26.3189	34.5302
938	14:51:00	8.98184	25.5507	34.5326
939	14:51:00	12.8772	26.957	39.8342
940	14:52:00	8.68905	28.7101	37.3992
941	14:52:00	13.4058	28.701	42.1068
942	14:52:00	11.8618	24.4837	36.3456
943	14:53:00	8.48488	24.3537	32.8386
944	14:53:00	10.2129	28.6325	38.8454
945	14:58:00	10.5224	26.4987	37.0211
946	14:58:00	13.256	26.6891	39.9452
947	14:59:00	8.64364	24.063	32.7066
948	14:59:00	12.9901	25.1653	38.1554

## Sheet: Sheet5
Number	Arrival time	X1	X2	X3
1	08:00:00	12.2385	16.5043	28.7429
2	08:00:00	15.1593	11.5508	26.7101			X1	X2	X3
3	08:00:00	13.0611	14.3447	27.4058		MEAN	13	14	27
4	08:00:00	12.5086	14.2096	26.7182
5	08:00:00	10.2705	16.7334	27.0038
6	08:01:00	14.9806	15.2377	30.2184
7	08:01:00	14.935	15.2053	30.1404
8	08:01:00	11.6046	14.7371	26.3417
9	08:01:00	14.6393	15.2094	29.8487
10	08:01:00	15.4794	15.4732	30.9526
11	08:02:00	12.9008	15.9885	28.8893
12	08:02:00	12.4885	12.4773	24.9658
13	08:02:00	12.1393	14.0433	26.1826
14	08:02:00	15.037	11.8339	26.8709
15	08:03:00	12.5205	15.237	27.7575
16	08:03:00	11.3569	16.9846	28.3415
17	08:03:00	14.5349	14.0254	28.5603
18	08:03:00	10.2965	12.592	22.8884
19	08:04:00	15.0559	13.2047	28.2605
20	08:04:00	15.8535	15.2892	31.1427
21	08:04:00	15.6094	15.6875	31.2969
22	08:04:00	14.7664	14.2808	29.0472
23	08:05:00	10.4054	16.9077	27.3131
24	08:05:00	10.0068	11.4946	21.5014
25	08:06:00	13.1003	12.2653	25.3656
26	08:06:00	14.7651	11.5541	26.3192
27	08:06:00	14.0237	14.2965	28.3202
28	08:07:00	15.2278	15.0089	30.2367
29	08:07:00	12.4581	16.7533	29.2114
30	08:07:00	15.8923	12.7764	28.6687
31	08:08:00	12.2548	15.239	27.4939
32	08:10:00	12.0514	14.3506	26.402
33	08:10:00	10.3684	12.2342	22.6026
34	08:10:00	12.2149	15.7797	27.9947
35	08:10:00	13.5256	13.995	27.5206
36	08:10:00	12.3149	12.4676	24.7825
37	08:11:00	12.9726	11.6759	24.6485
38	08:11:00	13.3568	15.2271	28.5839
39	08:12:00	15.8284	12.8795	28.7079
40	08:12:00	10.4536	16.5052	26.9588
41	08:13:00	14.7237	14.3778	29.1016
42	08:13:00	15.6753	14.0184	29.6937
43	08:13:00	15.9359	15.7935	31.7294
44	08:13:00	13.6091	15.9575	29.5667
45	08:14:00	10.8185	15.2608	26.0793
46	08:14:00	10.7189	14.1768	24.8957
47	08:14:00	14.7847	11.3151	26.0998
48	08:14:00	11.2294	16.1487	27.3781
49	08:14:00	11.1413	16.1806	27.3219
50	08:14:00	13.1471	13.6531	26.8002
51	08:14:00	12.4616	16.0359	28.4975
52	08:14:00	11.8567	16.9713	28.828
53	08:15:00	14.6558	15.4584	30.1142
54	08:15:00	15.3033	14.4861	29.7893
55	08:15:00	13.2365	11.8308	25.0673
56	08:15:00	13.7831	15.8255	29.6086
57	08:15:00	14.183	14.8137	28.9966
58	08:16:00	12.6276	14.7549	27.3825
59	08:16:00	10.0721	15.7508	25.823
60	08:16:00	13.2665	14.6961	27.9626
61	08:16:00	14.5064	13.886	28.3924
62	08:16:00	13.0979	13.7626	26.8605
63	08:17:00	11.0551	14.2209	25.276
64	08:17:00	12.9928	14.3015	27.2943
65	08:18:00	13.7358	13.5346	27.2705
66	08:18:00	12.8833	14.8878	27.7711
67	08:18:00	11.1794	12.2378	23.4172
68	08:18:00	14.4707	11.2558	25.7265
69	08:19:00	14.8719	16.1029	30.9748
70	08:19:00	13.4033	13.5407	26.944
71	08:20:00	13.9252	13.2495	27.1747
72	08:20:00	11.0476	11.1809	22.2285
73	08:20:00	11.5068	13.8347	25.3416
74	08:20:00	13.9733	14.6635	28.6368
75	08:20:00	12.0664	12.4046	24.4711
76	08:21:00	13.2361	13.7027	26.9388
77	08:23:00	14.6001	13.6322	28.2323
78	08:23:00	13.2308	13.2105	26.4413
79	08:23:00	14.1486	16.8634	31.012
80	08:23:00	15.033	12.2741	27.3071
81	08:24:00	10.2642	11.3382	21.6024
82	08:25:00	13.5231	12.0461	25.5692
83	08:26:00	14.0685	13.8514	27.9199
84	08:27:00	10.9251	12.759	23.684
85	08:27:00	11.5024	11.7359	23.2383
86	08:28:00	13.4505	16.6988	30.1493
87	08:29:00	14.2006	14.1502	28.3508
88	08:30:00	14.2658	11.7143	25.9801
89	08:32:00	15.8297	13.4498	29.2795
90	08:33:00	12.7474	15.4068	28.1541
91	08:33:00	11.5013	13.7069	25.2083
92	08:33:00	12.7067	16.3106	29.0173
93	08:33:00	13.7212	12.9368	26.6579
94	08:34:00	14.6908	15.8968	30.5875
95	08:35:00	15.0334	13.0523	28.0857
96	08:36:00	15.3813	16.8249	32.2062
97	08:36:00	15.8204	12.7542	28.5746
98	08:37:00	14.2244	15.3276	29.552
99	08:38:00	10.3424	15.2161	25.5585
100	08:39:00	13.5166	11.6477	25.1643
101	08:40:00	15.8467	16.293	32.1397
102	08:40:00	10.985	16.8418	27.8267
103	08:40:00	11.1311	15.8253	26.9564
104	08:42:00	15.1694	13.7368	28.9062
105	08:42:00	13.1409	12.1635	25.3044
106	08:42:00	11.4182	11.1578	22.576
107	08:43:00	11.6594	14.0737	25.7331
108	08:44:00	11.7692	12.4585	24.2277
109	08:45:00	11.7841	14.4207	26.2047
110	08:45:00	11.1717	12.6458	23.8175
111	08:45:00	10.315	16.25	26.5649
112	08:45:00	13.1592	11.755	24.9142
113	08:45:00	12.2272	11.8163	24.0435
114	08:46:00	11.9534	14.3178	26.2712
115	08:46:00	13.7898	12.5119	26.3018
116	08:46:00	14.8182	16.5702	31.3884
117	08:47:00	14.3716	12.2677	26.6393
118	08:49:00	10.0421	11.1758	21.2179
119	08:50:00	12.2971	12.5938	24.8909
120	08:50:00	15.9564	16.477	32.4335
121	08:52:00	12.036	11.7262	23.7622
122	08:52:00	10.6376	16.3529	26.9905
123	08:53:00	15.2716	13.1356	28.4072
124	08:53:00	12.1671	12.4413	24.6084
125	08:53:00	15.7466	13.6379	29.3845
126	08:54:00	11.2387	15.4827	26.7215
127	08:55:00	11.9857	12.3208	24.3064
128	08:56:00	15.3278	15.6587	30.9865
129	08:56:00	11.7892	12.1798	23.969
130	08:57:00	14.2355	11.7394	25.9749
131	08:58:00	12.5222	16.5087	29.0309
132	08:58:00	12.4308	16.4045	28.8353
133	08:58:00	14.4628	11.4627	25.9255
134	08:59:00	11.904	16.9815	28.8855
135	08:59:00	15.54	16.553	32.0931
136	09:00:00	12.0388	13.8322	25.8709
137	09:00:00	11.4653	11.885	23.3502
138	09:00:00	15.9918	15.4388	31.4306
139	09:01:00	10.2686	16.4891	26.7577
140	09:02:00	12.0459	14.6584	26.7043
141	09:02:00	13.3584	11.8266	25.185
142	09:02:00	15.0784	13.3806	28.459
143	09:02:00	15.1742	14.2814	29.4555
144	09:03:00	13.4379	13.6729	27.1108
145	09:04:00	13.0411	15.8706	28.9117
146	09:05:00	15.9044	15.2018	31.1063
147	09:05:00	14.7266	11.3159	26.0425
148	09:06:00	15.7327	14.0096	29.7423
149	09:06:00	12.173	13.739	25.912
150	09:07:00	15.8489	15.3626	31.2116
151	09:07:00	12.7132	16.3269	29.04
152	09:08:00	10.7938	16.117	26.9108
153	09:08:00	10.4849	11.1326	21.6175
154	09:08:00	14.7492	14.6243	29.3735
155	09:08:00	15.5307	12.4446	27.9752
156	09:08:00	12.7038	15.3652	28.069
157	09:09:00	12.9137	16.6585	29.5722
158	09:09:00	15.2476	12.0124	27.26
159	09:10:00	13.8961	15.0511	28.9472
160	09:10:00	14.3806	15.2279	29.6084
161	09:11:00	10.4979	12.0355	22.5334
162	09:11:00	11.8522	16.9509	28.8031
163	09:11:00	10.4133	15.133	25.5463
164	09:12:00	10.6286	11.9747	22.6033
165	09:12:00	13.9737	13.7659	27.7396
166	09:13:00	13.9004	14.9982	28.8987
167	09:14:00	11.4319	13.8172	25.2491
168	09:14:00	14.3137	11.8143	26.128
169	09:14:00	12.0065	13.4579	25.4644
170	09:14:00	12.6132	15.6301	28.2433
171	09:15:00	12.6361	14.7776	27.4136
172	09:16:00	13.3412	12.4226	25.7638
173	09:17:00	10.9985	12.9884	23.9869
174	09:18:00	15.425	13.5002	28.9252
175	09:18:00	10.8035	12.201	23.0045
176	09:18:00	11.1362	15.7968	26.933
177	09:20:00	10.405	13.6932	24.0982
178	09:20:00	15.7797	15.6195	31.3992
179	09:21:00	11.1675	14.9991	26.1667
180	09:24:00	14.3024	16.3699	30.6723
181	09:24:00	10.5037	13.7719	24.2757
182	09:25:00	15.5792	13.8911	29.4704
183	09:25:00	14.8231	12.9525	27.7757
184	09:25:00	14.155	13.325	27.4799
185	09:25:00	14.5474	11.0961	25.6435
186	09:26:00	10.4699	13.4389	23.9087
187	09:28:00	15.6138	15.4787	31.0925
188	09:28:00	11.8106	15.0468	26.8574
189	09:29:00	14.2421	11.6054	25.8475
190	09:29:00	13.1598	14.1651	27.3248
191	09:29:00	14.9359	14.7056	29.6416
192	09:30:00	13.5254	12.6454	26.1709
193	09:30:00	10.4887	16.4829	26.9716
194	09:31:00	12.9466	13.977	26.9236
195	09:31:00	11.8981	15.5435	27.4417
196	09:32:00	15.9636	16.495	32.4585
197	09:34:00	10.3203	12.2939	22.6141
198	09:35:00	12.6511	15.1184	27.7694
199	09:35:00	13.2755	14.4396	27.715
200	09:35:00	10.0892	12.7179	22.8071
201	09:36:00	15.9795	15.2782	31.2577
202	09:36:00	11.1397	12.0445	23.1841
203	09:36:00	14.6911	15.5031	30.1942
204	09:37:00	11.3673	11.5594	22.9267
205	09:37:00	13.0669	13.9818	27.0487
206	09:37:00	12.6229	14.2777	26.9006
207	09:38:00	15.4686	13.6905	29.1591
208	09:38:00	12.9587	14.5831	27.5418
209	09:39:00	15.7054	11.4149	27.1203
210	09:39:00	14.9207	16.6797	31.6005
211	09:40:00	12.5888	15.7351	28.3239
212	09:40:00	13.5996	12.6308	26.2304
213	09:40:00	13.6487	16.9269	30.5756
214	09:41:00	15.8791	12.5812	28.4603
215	09:41:00	12.1891	16.5116	28.7007
216	09:41:00	10.8533	15.4798	26.3331
217	09:42:00	11.2809	14.9816	26.2624
218	09:42:00	14.1259	16.2027	30.3286
219	09:42:00	10.0443	13.5209	23.5652
220	09:42:00	15.4188	15.1378	30.5566
221	09:42:00	15.4382	13.0234	28.4616
222	09:42:00	13.3559	15.8074	29.1633
223	09:43:00	15.464	13.1841	28.6482
224	09:44:00	13.1859	15.7118	28.8978
225	09:48:00	11.9917	15.621	27.6127
226	09:49:00	12.329	16.0205	28.3495
227	09:49:00	10.0465	15.6325	25.679
228	09:49:00	14.7255	13.7886	28.5141
229	09:50:00	10.1313	15.0753	25.2066
230	09:50:00	13.7712	12.7551	26.5263
231	09:50:00	11.7264	15.6794	27.4058
232	09:50:00	10.8982	14.2652	25.1634
233	09:51:00	14.2855	13.6793	27.9648
234	09:51:00	10.3655	11.1811	21.5466
235	09:52:00	15.5499	12.667	28.217
236	09:53:00	10.2743	13.5645	23.8388
237	09:53:00	14.6142	11.8198	26.434
238	09:54:00	11.0214	14.1733	25.1947
239	09:54:00	11.6214	12.8679	24.4894
240	09:54:00	13.0473	11.1762	24.2235
241	09:55:00	12.0153	13.1036	25.1189
242	09:55:00	11.6063	13.6789	25.2852
243	09:55:00	13.6538	11.1342	24.788
244	09:56:00	13.1334	11.46	24.5934
245	09:56:00	12.5797	16.7013	29.281
246	09:57:00	15.332	14.4401	29.7721
247	09:57:00	10.5607	13.4815	24.0422
248	09:57:00	15.1407	16.6471	31.7878
249	09:58:00	13.4317	12.091	25.5227
250	09:58:00	12.9798	14.509	27.4887
251	09:58:00	14.5327	15.2914	29.8241
252	10:00:00	13.8964	14.9775	28.874
253	10:02:00	10.8958	12.3942	23.29
254	10:03:00	10.1536	13.9935	24.1471
255	10:03:00	10.0267	14.8245	24.8512
256	10:04:00	13.2228	12.9144	26.1372
257	10:04:00	10.9242	15.4868	26.4109
258	10:05:00	11.7467	12.4715	24.2182
259	10:06:00	13.116	12.7291	25.8451
260	10:06:00	13.6428	13.3673	27.0101
261	10:08:00	12.7223	13.0763	25.7986
262	10:09:00	14.8125	12.5099	27.3225
263	10:09:00	15.6279	11.2335	26.8614
264	10:09:00	15.7111	12.8657	28.5768
265	10:09:00	11.514	14.9323	26.4463
266	10:10:00	10.0229	13.7271	23.75
267	10:10:00	11.5171	11.7085	23.2255
268	10:11:00	10.6493	15.6208	26.2701
269	10:12:00	15.3778	16.4532	31.831
270	10:12:00	12.9073	14.8353	27.7425
271	10:13:00	11.9027	12.2897	24.1924
272	10:13:00	10.9817	11.4072	22.3889
273	10:14:00	14.0966	14.7648	28.8613
274	10:14:00	11.0527	14.1012	25.1539
275	10:14:00	12.2134	16.2454	28.4588
276	10:14:00	14.8508	11.2124	26.0632
277	10:14:00	14.9566	13.5302	28.4869
278	10:14:00	10.4591	13.663	24.122
279	10:16:00	15.8749	16.7784	32.6534
280	10:16:00	10.7055	15.5803	26.2859
281	10:16:00	11.4325	13.6644	25.0969
282	10:16:00	13.2328	12.1382	25.371
283	10:17:00	11.9765	16.948	28.9245
284	10:17:00	12.0501	15.593	27.6431
285	10:18:00	11.6967	14.1372	25.8339
286	10:18:00	13.8085	14.9651	28.7736
287	10:18:00	11.3583	14.4013	25.7596
288	10:19:00	12.9342	15.4287	28.3629
289	10:20:00	10.8912	14.0539	24.9451
290	10:20:00	13.8853	16.9077	30.793
291	10:21:00	14.551	15.601	30.1521
292	10:22:00	15.8812	14.4293	30.3105
293	10:22:00	10.0969	16.2013	26.2981
294	10:23:00	11.2647	16.1714	27.4362
295	10:24:00	10.0106	15.2363	25.2469
296	10:24:00	10.9351	15.617	26.5521
297	10:24:00	13.9422	11.2454	25.1876
298	10:24:00	10.781	14.5569	25.3379
299	10:25:00	14.0841	11.5037	25.5878
300	10:25:00	15.5177	16.599	32.1167
301	10:25:00	13.7833	14.7703	28.5535
302	10:26:00	12.5044	15.0988	27.6032
303	10:26:00	11.1397	16.9495	28.0891
304	10:26:00	11.7791	13.7956	25.5747
305	10:27:00	14.3976	16.3412	30.7388
306	10:27:00	13.4137	13.6176	27.0313
307	10:27:00	15.3069	15.5542	30.8611
308	10:28:00	11.1355	11.9308	23.0662
309	10:28:00	15.1266	14.7864	29.9129
310	10:28:00	13.7188	13.6317	27.3505
311	10:29:00	10.256	11.7548	22.0108
312	10:29:00	10.6749	15.7204	26.3954
313	10:29:00	15.404	16.8791	32.2831
314	10:29:00	10.0227	13.0591	23.0818
315	10:29:00	12.4617	14.0854	26.5472
316	10:30:00	11.1234	13.6983	24.8217
317	10:30:00	15.61	11.6094	27.2194
318	10:30:00	14.5133	16.1515	30.6648
319	10:30:00	14.3798	15.1268	29.5066
320	10:31:00	11.056	15.1176	26.1736
321	10:32:00	11.1853	13.2343	24.4196
322	10:33:00	10.3666	13.0941	23.4606
323	10:33:00	10.9839	14.4526	25.4364
324	10:34:00	15.0432	11.861	26.9042
325	10:34:00	10.946	11.291	22.2369
326	10:36:00	14.5558	16.7153	31.2711
327	10:36:00	10.0932	14.2594	24.3526
328	10:37:00	12.4158	16.3031	28.7189
329	10:38:00	11.5341	16.7653	28.2994
330	10:38:00	14.2469	14.7327	28.9796
331	10:38:00	13.9305	16.367	30.2975
332	10:40:00	12.3413	11.0569	23.3982
333	10:40:00	12.9431	12.5964	25.5395
334	10:40:00	13.9744	16.987	30.9614
335	10:41:00	10.3477	16.2784	26.6261
336	10:41:00	13.894	15.5477	29.4418
337	10:42:00	13.0547	15.7129	28.7676
338	10:43:00	13.7807	14.0873	27.8679
339	10:44:00	15.1595	16.9839	32.1434
340	10:46:00	14.8101	15.3447	30.1548
341	10:46:00	12.1241	16.7795	28.9036
342	10:48:00	11.507	14.9166	26.4236
343	10:48:00	12.0164	16.2018	28.2182
344	10:49:00	15.6127	13.1955	28.8082
345	10:50:00	13.1543	16.8497	30.0039
346	10:50:00	11.4255	15.4273	26.8528
347	10:50:00	11.2607	13.7371	24.9979
348	10:50:00	14.7975	13.6956	28.4931
349	10:51:00	13.092	11.1053	24.1973
350	10:51:00	12.3984	12.169	24.5674
351	10:51:00	14.2	16.6512	30.8512
352	10:52:00	11.7619	14.5313	26.2932
353	10:52:00	12.7864	12.8769	25.6633
354	10:52:00	11.7513	14.9836	26.7349
355	10:53:00	14.2348	16.9258	31.1606
356	10:53:00	13.1697	14.2365	27.4061
357	10:54:00	10.6477	16.1245	26.7722
358	10:54:00	10.0496	16.3051	26.3547
359	10:55:00	13.2812	15.3119	28.5931
360	10:56:00	11.4358	13.3966	24.8323
361	10:56:00	13.9418	13.5745	27.5164
362	10:56:00	10.9648	15.5038	26.4686
363	10:56:00	10.9225	12.0494	22.9719
364	10:57:00	15.0205	13.2407	28.2613
365	10:57:00	14.6582	16.6951	31.3533
366	10:57:00	13.4167	13.7102	27.1269
367	10:57:00	10.7293	14.1449	24.8743
368	10:58:00	15.2187	12.5574	27.776
369	10:58:00	11.8915	14.6981	26.5896
370	10:59:00	14.1824	11.5563	25.7387
371	11:00:00	13.1854	15.8955	29.0809
372	11:02:00	11.1331	12.8718	24.0049
373	11:03:00	15.6717	16.7574	32.4291
374	11:03:00	12.1574	15.2745	27.432
375	11:04:00	15.6554	14.3469	30.0023
376	11:04:00	13.5201	14.8221	28.3422
377	11:04:00	12.179	12.628	24.8071
378	11:05:00	14.4544	11.5856	26.0399
379	11:05:00	12.8344	16.3728	29.2072
380	11:06:00	11.191	15.6741	26.865
381	11:06:00	11.2867	13.8569	25.1436
382	11:07:00	11.5317	12.8223	24.354
383	11:09:00	12.1155	15.0616	27.1771
384	11:09:00	12.6624	14.9076	27.57
385	11:10:00	12.3619	16.7687	29.1307
386	11:10:00	11.5367	12.7159	24.2526
387	11:11:00	15.311	12.1001	27.4111
388	11:11:00	14.7387	13.8164	28.5552
389	11:12:00	15.2685	13.418	28.6865
390	11:12:00	11.0492	14.2922	25.3414
391	11:13:00	11.1677	15.8409	27.0086
392	11:14:00	10.7152	16.057	26.7722
393	11:14:00	14.5045	11.6947	26.1993
394	11:14:00	10.4168	12.3072	22.724
395	11:14:00	14.1147	13.7403	27.8549
396	11:14:00	15.8925	15.0832	30.9757
397	11:15:00	13.4158	16.7669	30.1827
398	11:15:00	10.8674	13.6665	24.5339
399	11:15:00	13.6749	16.8555	30.5304
400	11:15:00	13.0821	11.4065	24.4886
401	11:15:00	14.4196	13.0521	27.4717
402	11:16:00	11.5852	14.259	25.8442
403	11:16:00	13.9854	13.0869	27.0723
404	11:16:00	11.8018	15.617	27.4188
405	11:17:00	10.1787	12.9049	23.0836
406	11:17:00	15.9409	15.6505	31.5913
407	11:18:00	15.8597	16.8559	32.7156
408	11:19:00	15.8363	14.1034	29.9397
409	11:19:00	15.6614	13.2047	28.8661
410	11:20:00	11.0595	12.0652	23.1246
411	11:21:00	12.8305	15.9004	28.7309
412	11:21:00	14.8601	15.4108	30.2709
413	11:22:00	10.0258	16.0335	26.0594
414	11:22:00	13.9186	13.1028	27.0214
415	11:23:00	15.6103	14.8832	30.4936
416	11:23:00	10.8061	16.1718	26.9778
417	11:24:00	14.267	14.6333	28.9003
418	11:24:00	10.1578	14.6192	24.777
419	11:24:00	14.4069	12.4929	26.8998
420	11:25:00	14.6657	16.5501	31.2158
421	11:25:00	11.5612	16.8255	28.3867
422	11:26:00	10.7938	13.2151	24.0089
423	11:26:00	13.5337	15.7307	29.2644
424	11:27:00	12.4121	14.1316	26.5437
425	11:28:00	14.2491	13.0842	27.3333
426	11:29:00	11.0225	12.7678	23.7902
427	11:30:00	11.7485	12.0659	23.8144
428	11:31:00	15.7321	16.2049	31.937
429	11:31:00	14.3914	15.4498	29.8412
430	11:32:00	10.301	16.4411	26.7422
431	11:32:00	14.7616	15.1537	29.9153
432	11:32:00	10.2521	11.3638	21.616
433	11:33:00	13.8375	14.4678	28.3052
434	11:33:00	15.8931	12.6165	28.5096
435	11:34:00	13.348	14.7946	28.1426
436	11:35:00	12.9503	12.3728	25.3231
437	11:36:00	14.7426	16.345	31.0876
438	11:38:00	15.066	14.1768	29.2427
439	11:40:00	13.5042	12.8315	26.3357
440	11:40:00	15.4375	15.23	30.6675
441	11:41:00	10.4717	13.5062	23.9779
442	11:42:00	12.1298	15.5846	27.7143
443	11:42:00	10.0846	11.6649	21.7495
444	11:42:00	12.7985	16.3697	29.1682
445	11:42:00	13.8285	14.7421	28.5705
446	11:43:00	13.502	11.1899	24.6919
447	11:43:00	14.3555	11.078	25.4335
448	11:44:00	14.6785	16.9366	31.6151
449	11:45:00	12.544	12.1325	24.6765
450	11:45:00	14.9876	11.208	26.1956
451	11:45:00	14.9054	12.0587	26.9641
452	11:45:00	10.3034	12.073	22.3764
453	11:45:00	14.9673	16.9381	31.9054
454	11:46:00	12.4608	12.7998	25.2606
455	11:46:00	12.3473	11.3025	23.6498
456	11:47:00	12.1213	14.1548	26.2762
457	11:47:00	15.89	11.6391	27.529
458	11:47:00	12.1386	12.6969	24.8354
459	11:47:00	13.2535	15.0902	28.3437
460	11:48:00	11.7518	11.9141	23.6659
461	11:48:00	15.4477	16.3199	31.7677
462	11:48:00	13.6293	12.8073	26.4366
463	11:49:00	15.755	14.2206	29.9756
464	11:49:00	14.933	16.3864	31.3194
465	11:50:00	11.0311	14.5756	25.6067
466	11:51:00	13.9468	15.2377	29.1845
467	11:51:00	10.2494	14.6917	24.9411
468	11:52:00	13.1502	11.6191	24.7693
469	11:52:00	11.1476	15.1374	26.285
470	11:52:00	11.6784	12.1734	23.8518
471	11:53:00	15.651	11.8147	27.4657
472	11:53:00	10.6376	15.0806	25.7182
473	11:53:00	15.1685	12.3977	27.5662
474	11:54:00	11.4903	15.0488	26.5391
475	11:55:00	12.6196	14.4493	27.0688
476	11:56:00	12.437	11.7028	24.1398
477	11:56:00	13.9012	14.0268	27.928
478	11:57:00	14.1621	14.4502	28.6123
479	11:57:00	10.21	13.0464	23.2565
480	11:57:00	14.2031	14.5025	28.7057
481	11:58:00	14.9231	12.8657	27.7888
482	11:58:00	10.3353	11.1855	21.5208
483	11:58:00	11.3757	16.1896	27.5653
484	11:58:00	13.4429	15.7098	29.1527
485	11:58:00	15.6147	11.2844	26.8991
486	12:00:00	11.1648	15.9601	27.1249
487	12:00:00	11.7645	13.3164	25.0808
488	12:00:00	10.8756	15.3493	26.2249
489	12:00:00	11.8287	11.1926	23.0214
490	12:01:00	14.0596	14.0948	28.1543
491	12:01:00	13.246	12.3146	25.5606
492	12:01:00	15.6017	11.2062	26.8079
493	12:01:00	13.1349	11.8899	25.0248
494	12:01:00	14.701	14.7252	29.4262
495	12:01:00	12.6075	15.6748	28.2823
496	12:02:00	10.7667	11.1176	21.8842
497	12:02:00	14.5747	12.9432	27.5178
498	12:03:00	11.5257	12.919	24.4447
499	12:03:00	12.8534	11.8886	24.7421
500	12:03:00	13.4112	11.5237	24.9349
501	12:04:00	15.8665	16.2796	32.1462
502	12:04:00	11.8621	14.1475	26.0096
503	12:04:00	11.5491	13.7833	25.3324
504	12:04:00	11.1886	15.2211	26.4096
505	12:04:00	13.9971	12.6811	26.6783
506	12:05:00	15.9048	15.5518	31.4566
507	12:05:00	13.6457	16.4737	30.1195
508	12:06:00	11.6447	14.2499	25.8946
509	12:06:00	12.1376	12.8699	25.0076
510	12:07:00	11.7168	15.4379	27.1547
511	12:07:00	11.2204	14.6258	25.8462
512	12:07:00	10.7409	16.8572	27.598
513	12:08:00	12.8214	12.3693	25.1907
514	12:08:00	11.4491	11.4415	22.8906
515	12:08:00	13.5758	11.715	25.2908
516	12:08:00	14.3119	14.4711	28.783
517	12:09:00	14.3196	16.3315	30.6511
518	12:10:00	11.9584	16.7969	28.7553
519	12:10:00	10.1282	16.9687	27.0969
520	12:11:00	15.1454	15.6243	30.7697
521	12:11:00	14.1552	13.5161	27.6713
522	12:11:00	12.0173	13.1479	25.1652
523	12:12:00	15.5305	16.6785	32.209
524	12:12:00	11.3688	12.7646	24.1334
525	12:12:00	14.6911	13.611	28.3021
526	12:12:00	11.3027	13.3431	24.6457
527	12:12:00	13.4593	11.5724	25.0317
528	12:13:00	10.833	14.8895	25.7224
529	12:13:00	10.7291	13.0761	23.8053
530	12:13:00	15.3459	14.6443	29.9902
531	12:14:00	14.5108	16.9344	31.4452
532	12:14:00	11.1796	11.9414	23.121
533	12:14:00	14.0583	15.7069	29.7652
534	12:14:00	13.6379	15.7938	29.4317
535	12:14:00	14.6362	15.153	29.7891
536	12:15:00	14.2791	15.9048	30.1839
537	12:15:00	10.8905	15.0967	25.9872
538	12:15:00	15.0735	16.3738	31.4472
539	12:16:00	15.5613	15.3958	30.957
540	12:16:00	10.7277	14.5372	25.2648
541	12:17:00	15.12	11.1908	26.3108
542	12:17:00	11.9218	15.8947	27.8165
543	12:17:00	13.6207	12.0906	25.7113
544	12:17:00	11.0899	12.6756	23.7655
545	12:17:00	11.3442	16.1174	27.4616
546	12:17:00	10.514	15.0539	25.5679
547	12:17:00	10.4499	14.9023	25.3522
548	12:18:00	11.5759	15.0555	26.6314
549	12:18:00	10.5852	13.4823	24.0675
550	12:19:00	11.8309	12.5986	24.4295
551	12:19:00	11.9694	13.8937	25.8631
552	12:19:00	12.8382	11.577	24.4152
553	12:19:00	12.6458	12.3179	24.9636
554	12:20:00	14.1815	12.2311	26.4126
555	12:22:00	15.0984	16.5576	31.656
556	12:22:00	15.5783	16.9597	32.538
557	12:23:00	14.0416	15.8711	29.9127
558	12:24:00	11.1587	14.996	26.1548
559	12:24:00	14.6382	14.4075	29.0457
560	12:24:00	15.649	15.7206	31.3696
561	12:26:00	11.4433	16.4173	27.8606
562	12:27:00	15.0612	11.5849	26.646
563	12:28:00	11.7601	15.8144	27.5744
564	12:30:00	12.34	14.4145	26.7544
565	12:32:00	13.5707	16.2919	29.8626
566	12:34:00	12.9642	15.9951	28.9593
567	12:35:00	14.5364	14.7763	29.3127
568	12:37:00	10.5356	16.0729	26.6085
569	12:38:00	11.4695	12.3211	23.7906
570	12:38:00	11.6344	16.9835	28.618
571	12:38:00	11.9514	14.3106	26.2621
572	12:39:00	12.4293	16.7795	29.2089
573	12:40:00	10.1166	15.8466	25.9632
574	12:40:00	12.4696	14.7497	27.2194
575	12:40:00	13.832	16.1537	29.9856
576	12:40:00	15.4864	13.3213	28.8077
577	12:40:00	11.2838	15.5216	26.8054
578	12:41:00	12.6525	13.2876	25.9402
579	12:41:00	12.1309	11.4558	23.5866
580	12:41:00	12.3381	13.8498	26.1879
581	12:43:00	14.6029	15.0786	29.6815
582	12:43:00	11.7099	15.8415	27.5513
583	12:44:00	10.0064	16.1634	26.1698
584	12:44:00	15.2994	16.4924	31.7918
585	12:44:00	10.7652	11.2439	22.0091
586	12:45:00	11.6586	13.9062	25.5648
587	12:45:00	10.1289	11.7663	21.8952
588	12:45:00	11.1924	13.8496	25.042
589	12:45:00	15.7989	13.9959	29.7948
590	12:47:00	13.9308	11.2073	25.1381
591	12:47:00	12.659	15.111	27.77
592	12:48:00	13.1691	12.3179	25.487
593	12:48:00	12.3535	16.347	28.7006
594	12:48:00	13.2629	13.0997	26.3626
595	12:49:00	10.3274	11.952	22.2794
596	12:50:00	13.2141	16.1733	29.3874
597	12:50:00	14.9381	15.8442	30.7823
598	12:50:00	15.7371	16.8207	32.5578
599	12:51:00	13.0614	13.9442	27.0057
600	12:51:00	14.022	13.3533	27.3754
601	12:52:00	11.0421	12.9697	24.0118
602	12:53:00	15.1641	11.0363	26.2004
603	12:55:00	11.5892	15.7514	27.3406
604	12:56:00	15.9312	14.8785	30.8096
605	12:56:00	13.0845	16.6312	29.7157
606	12:56:00	14.9907	14.1198	29.1105
607	12:57:00	14.4631	15.9645	30.4277
608	12:57:00	11.6033	16.844	28.4473
609	12:58:00	15.1205	11.9309	27.0515
610	12:58:00	11.9247	15.5954	27.52
611	12:58:00	13.9384	16.5179	30.4562
612	13:00:00	14.139	14.9274	29.0664
613	13:00:00	11.2505	16.3992	27.6497
614	13:00:00	10.46	12.1889	22.6489
615	13:01:00	15.1449	14.2867	29.4315
616	13:02:00	15.3115	12.3422	27.6537
617	13:02:00	13.6652	11.8778	25.543
618	13:03:00	14.4937	14.9228	29.4165
619	13:05:00	13.9893	13.5564	27.5457
620	13:05:00	13.6113	13.1798	26.7911
621	13:06:00	11.2633	16.2485	27.5118
622	13:06:00	11.2179	14.6873	25.9052
623	13:08:00	10.2245	13.0512	23.2757
624	13:08:00	14.7856	14.0754	28.861
625	13:09:00	10.7833	16.183	26.9663
626	13:10:00	13.4797	16.7354	30.2151
627	13:10:00	13.1266	14.2083	27.3349
628	13:10:00	12.5612	16.135	28.6962
629	13:11:00	11.3825	13.1118	24.4943
630	13:11:00	13.79	11.5279	25.3179
631	13:12:00	12.2114	16.3849	28.5964
632	13:14:00	14.2399	16.0627	30.3026
633	13:15:00	12.6042	11.5942	24.1984
634	13:15:00	12.1748	16.3758	28.5506
635	13:15:00	14.4353	15.6878	30.1231
636	13:15:00	10.8513	16.4234	27.2747
637	13:15:00	14.6677	16.2771	30.9448
638	13:16:00	13.0528	13.309	26.3619
639	13:16:00	12.3107	15.1108	27.4215
640	13:16:00	10.5515	13.9816	24.5331
641	13:16:00	15.0215	16.6325	31.654
642	13:17:00	15.328	13.6172	28.9452
643	13:17:00	14.3795	14.6679	29.0474
644	13:17:00	10.9564	12.0494	23.0058
645	13:17:00	14.0944	13.6601	27.7544
646	13:17:00	10.8835	14.4925	25.376
647	13:17:00	14.4782	13.2105	27.6887
648	13:17:00	11.0948	15.7865	26.8813
649	13:18:00	10.1849	13.7404	23.9254
650	13:18:00	15.6682	12.2177	27.8859
651	13:18:00	13.233	14.6163	27.8493
652	13:18:00	10.672	14.3837	25.0557
653	13:19:00	14.4229	13.8296	28.2525
654	13:19:00	10.5567	11.3336	21.8903
655	13:19:00	10.2249	16.0348	26.2597
656	13:19:00	13.3279	11.0743	24.4022
657	13:20:00	11.7439	11.1807	22.9247
658	13:20:00	14.178	14.2253	28.4034
659	13:20:00	14.2584	12.8813	27.1397
660	13:21:00	11.5779	14.9047	26.4825
661	13:21:00	12.8141	13.7798	26.5939
662	13:22:00	14.894	14.5621	29.4561
663	13:23:00	14.1731	16.2633	30.4364
664	13:24:00	12.1283	13.2036	25.3319
665	13:24:00	14.8385	12.6844	27.523
666	13:26:00	14.1178	15.0325	29.1503
667	13:26:00	11.6372	15.5278	27.165
668	13:26:00	13.2466	12.6912	25.9378
669	13:28:00	10.1974	12.4532	22.6506
670	13:29:00	10.1617	14.8093	24.9709
671	13:29:00	10.3583	13.6174	23.9757
672	13:29:00	10.8797	12.1593	23.0389
673	13:30:00	10.8414	14.8499	25.6913
674	13:30:00	12.7974	11.1807	23.9781
675	13:30:00	15.1493	13.923	29.0723
676	13:32:00	11.206	12.6648	23.8708
677	13:33:00	11.3878	16.0156	27.4034
678	13:33:00	13.7201	14.7902	28.5103
679	13:33:00	13.2867	14.3194	27.6061
680	13:33:00	12.3072	12.1721	24.4793
681	13:34:00	14.8515	14.2903	29.1419
682	13:34:00	15.1017	14.9158	30.0175
683	13:34:00	15.6021	13.0726	28.6747
684	13:34:00	10.6499	12.5817	23.2316
685	13:35:00	13.9528	16.8779	30.8307
686	13:36:00	11.4211	14.2325	25.6536
687	13:38:00	15.738	16.3051	32.0431
688	13:38:00	13.0631	16.0843	29.1473
689	13:38:00	15.9344	12.5332	28.4676
690	13:39:00	14.762	15.4913	30.2533
691	13:40:00	11.0115	15.7071	26.7186
692	13:40:00	13.8986	14.7748	28.6735
693	13:40:00	15.8297	12.4704	28.3001
694	13:41:00	12.7575	13.5549	26.3124
695	13:41:00	15.321	16.183	31.504
696	13:41:00	14.0634	16.4677	30.5311
697	13:41:00	12.1158	12.668	24.7838
698	13:41:00	15.3811	13.2248	28.6059
699	13:42:00	15.5309	16.1167	31.6475
700	13:42:00	11.6101	14.6465	26.2566
701	13:42:00	11.693	15.7669	27.46
702	13:43:00	13.7598	12.2994	26.0592
703	13:44:00	11.7778	13.9466	25.7244
704	13:44:00	10.5733	11.4902	22.0635
705	13:45:00	10.1234	13.745	23.8684
706	13:45:00	13.2057	12.3014	25.5071
707	13:45:00	15.1299	15.7378	30.8677
708	13:45:00	13.741	13.9098	27.6508
709	13:47:00	14.0717	15.5565	29.6282
710	13:48:00	11.6471	14.3085	25.9555
711	13:48:00	11.0392	15.4349	26.4741
712	13:48:00	10.0436	15.534	25.5776
713	13:48:00	13.8792	14.9235	28.8027
714	13:50:00	13.6511	14.3288	27.9798
715	13:50:00	14.0259	12.4894	26.5153
716	13:51:00	12.257	16.5821	28.8392
717	13:51:00	15.2157	12.468	27.6837
718	13:51:00	11.2232	15.656	26.8791
719	13:52:00	12.0285	14.5432	26.5717
720	13:52:00	11.696	16.5614	28.2574
721	13:53:00	13.7406	11.3706	25.1112
722	13:53:00	15.5724	12.6421	28.2146
723	13:54:00	15.8623	11.8588	27.7211
724	13:54:00	13.5952	13.7254	27.3206
725	13:54:00	15.714	16.744	32.458
726	13:55:00	11.0263	11.3267	22.353
727	13:55:00	12.2169	15.1841	27.401
728	13:55:00	13.8594	12.2329	26.0923
729	13:55:00	12.4942	11.9091	24.4033
730	13:56:00	11.29	11.3583	22.6484
731	13:56:00	11.6387	11.7367	23.3753
732	13:56:00	14.8733	16.9409	31.8142
733	13:57:00	11.861	13.7624	25.6234
734	13:57:00	11.2278	14.6465	25.8742
735	13:57:00	13.9277	14.9986	28.9263
736	13:58:00	13.0561	16.7746	29.8307
737	13:58:00	10.0972	12.4167	22.514
738	13:58:00	14.363	15.1815	29.5445
739	13:58:00	10.3911	15.0043	25.3954
740	13:59:00	13.8516	14.608	28.4596
741	14:00:00	13.7743	11.3118	25.0861
742	14:00:00	13.2792	11.4605	24.7397
743	14:00:00	13.3912	16.8165	30.2077
744	14:00:00	12.8371	14.5941	27.4312
745	14:00:00	13.1697	14.9735	28.1432
746	14:01:00	13.1107	13.9563	27.067
747	14:01:00	10.6206	15.8684	26.4889
748	14:01:00	10.6435	12.8802	23.5236
749	14:01:00	10.2618	12.6141	22.876
750	14:01:00	11.3116	11.0648	22.3764
751	14:01:00	14.5494	13.8681	28.4175
752	14:02:00	12.3685	16.6497	29.0183
753	14:02:00	15.2364	14.7611	29.9975
754	14:02:00	11.8881	15.9742	27.8623
755	14:04:00	14.4738	13.9475	28.4213
756	14:04:00	13.1768	11.4241	24.6009
757	14:04:00	12.439	11.0978	23.5368
758	14:04:00	11.2845	13.8847	25.1693
759	14:05:00	13.6108	14.745	28.3558
760	14:05:00	10.7678	15.5653	26.3331
761	14:05:00	13.7194	14.7107	28.4301
762	14:05:00	10.1084	16.0268	26.1352
763	14:05:00	12.6716	14.1089	26.7804
764	14:05:00	10.4047	15.9136	26.3183
765	14:05:00	14.0951	12.9218	27.0168
766	14:06:00	11.8835	15.9046	27.7881
767	14:06:00	14.3546	12.1102	26.4648
768	14:06:00	15.1886	13.4996	28.6883
769	14:07:00	15.6805	13.9019	29.5824
770	14:07:00	15.0167	12.2113	27.228
771	14:07:00	12.1906	12.0522	24.2427
772	14:07:00	15.2659	15.2707	30.5366
773	14:08:00	12.8119	15.2482	28.06
774	14:08:00	13.1686	13.8479	27.0165
775	14:08:00	14.1859	15.1605	29.3464
776	14:08:00	10.6576	14.7622	25.4198
777	14:08:00	14.3126	11.7112	26.0238
778	14:08:00	10.2128	11.4854	21.6982
779	14:09:00	10.6911	13.648	24.339
780	14:09:00	15.3965	13.6593	29.0558
781	14:09:00	13.8296	12.2666	26.0962
782	14:10:00	10.9732	11.1073	22.0805
783	14:10:00	14.9407	13.8357	28.7764
784	14:11:00	11.6605	13.1807	24.8411
785	14:11:00	14.183	15.7096	29.8926
786	14:11:00	11.9258	11.9712	23.897
787	14:11:00	13.6974	16.0216	29.719
788	14:14:00	11.5903	15.2257	26.816
789	14:14:00	10.6647	16.9674	27.6321
790	14:15:00	13.0526	12.4235	25.4761
791	14:16:00	10.4391	12.7809	23.22
792	14:17:00	15.4774	16.2185	31.6959
793	14:19:00	15.2243	11.3118	26.5362
794	14:19:00	15.0367	16.0103	31.0469
795	14:19:00	10.5274	16.3902	26.9176
796	14:19:00	12.0104	15.5917	27.6021
797	14:19:00	14.4774	14.6642	29.1417
798	14:20:00	10.982	13.3153	24.2973
799	14:20:00	10.792	15.0572	25.8491
800	14:20:00	13.2691	15.8415	29.1105
801	14:20:00	15.4778	13.1746	28.6524
802	14:20:00	14.8519	13.9686	28.8205
803	14:21:00	10.9729	12.6485	23.6214
804	14:21:00	12.1495	12.0967	24.2462
805	14:21:00	12.1876	16.2688	28.4565
806	14:21:00	15.8052	14.259	30.0642
807	14:21:00	13.4542	15.6016	29.0558
808	14:22:00	10.9128	14.1356	25.0484
809	14:22:00	14.5847	12.3451	26.9299
810	14:22:00	14.6267	16.7907	31.4174
811	14:23:00	10.7284	13.7049	24.4333
812	14:24:00	14.541	14.79	29.331
813	14:24:00	15.3435	13.3134	28.657
814	14:25:00	13.4322	11.6187	25.051
815	14:26:00	11.0298	16.4399	27.4697
816	14:26:00	11.5887	13.6738	25.2625
817	14:27:00	12.0291	11.1593	23.1884
818	14:27:00	12.839	11.3047	24.1437
819	14:28:00	11.5715	11.5664	23.1378
820	14:28:00	10.2199	16.1725	26.3924
821	14:28:00	13.7382	14.7247	28.4629
822	14:28:00	13.7895	13.3257	27.1152
823	14:29:00	11.8269	15.6452	27.4721
824	14:29:00	14.1147	14.6331	28.7478
825	14:29:00	12.1296	13.8902	26.0198
826	14:29:00	12.2127	12.2774	24.4901
827	14:29:00	12.2915	11.1762	23.4676
828	14:29:00	11.9344	15.6895	27.6239
829	14:30:00	13.7765	15.3469	29.1234
830	14:30:00	13.7166	13.3079	27.0245
831	14:30:00	13.1618	12.0511	25.2128
832	14:30:00	15.0335	12.6623	27.6958
833	14:31:00	11.7817	15.1465	26.9282
834	14:31:00	14.491	13.2182	27.7092
835	14:31:00	12.3706	15.9982	28.3688
836	14:31:00	13.1056	14.972	28.0776
837	14:31:00	11.5923	16.2156	27.8079
838	14:32:00	11.6158	14.6697	26.2855
839	14:32:00	11.4143	13.7115	25.1259
840	14:32:00	14.4483	15.4987	29.947
841	14:32:00	12.9503	16.0216	28.9719
842	14:32:00	12.9591	15.9337	28.8928
843	14:32:00	10.4124	11.353	21.7654
844	14:33:00	10.5394	13.8303	24.3698
845	14:33:00	14.9169	12.5804	27.4973
846	14:34:00	13.8499	11.6218	25.4718
847	14:34:00	12.8324	14.1112	26.9436
848	14:35:00	13.6078	12.3351	25.9429
849	14:36:00	11.9109	13.9906	25.9015
850	14:36:00	12.7192	12.8337	25.5529
851	14:36:00	15.3225	11.5058	26.8282
852	14:36:00	12.8875	12.9948	25.8823
853	14:37:00	11.694	15.6803	27.3743
854	14:37:00	14.8907	14.1609	29.0516
855	14:37:00	15.0859	14.1281	29.214
856	14:37:00	10.2435	15.9378	26.1813
857	14:38:00	13.2434	14.5602	27.8037
858	14:40:00	12.7126	11.984	24.6966
859	14:41:00	10.2368	14.4996	24.7364
860	14:41:00	10.8573	11.6087	22.466
861	14:41:00	11.449	12.264	23.713
862	14:41:00	11.2173	13.4991	24.7164
863	14:41:00	13.5727	11.7423	25.315
864	14:42:00	15.6554	15.5128	31.1682
865	14:42:00	14.5725	16.6667	31.2392
866	14:42:00	15.4942	14.9129	30.4071
867	14:42:00	13.2032	14.7426	27.9458
868	14:42:00	11.1743	11.4706	22.6449
869	14:43:00	15.4049	11.8667	27.2716
870	14:43:00	12.9658	14.2436	27.2095
871	14:43:00	14.4721	13.4995	27.9716
872	14:43:00	15.5464	14.3238	29.8703
873	14:44:00	10.061	13.8236	23.8845
874	14:45:00	10.7546	13.1646	23.9192
875	14:46:00	12.6093	13.3442	25.9535
876	14:46:00	14.2918	16.026	30.3178
877	14:47:00	11.3497	13.8309	25.1806
878	14:47:00	11.3255	13.3272	24.6527
879	14:48:00	12.5506	13.719	26.2696
880	14:49:00	12.6099	14.0589	26.6688
881	14:49:00	12.6524	11.0211	23.6734
882	14:50:00	10.5949	15.6043	26.1993
883	14:50:00	11.3634	14.2006	25.564
884	14:50:00	13.8521	12.1098	25.9619
885	14:50:00	11.2543	14.0814	25.3357
886	14:51:00	15.69	15.6865	31.3765
887	14:51:00	11.7156	13.4575	25.1731
888	14:51:00	12.8659	11.9481	24.814
889	14:52:00	11.0611	15.3745	26.4357
890	14:52:00	10.5493	16.4734	27.0227
891	14:52:00	11.8238	11.8304	23.6542
892	14:53:00	11.8983	12.4389	24.3372
893	14:53:00	11.639	15.6479	27.2869
894	14:55:00	10.5523	14.6932	25.2454
895	14:57:00	10.3208	13.2182	23.539
896	14:58:00	15.7453	16.6305	32.3758
897	14:58:00	11.5173	12.5215	24.0387
898	14:58:00	14.3591	12.1928	26.5519
899	14:59:00	13.4782	12.9619	26.44
900	14:59:00	13.8342	14.8536	28.6877
901	14:59:00	14.6908	12.939	27.6297
