# Supplementary material for: Survey dataset on analysis of queues in some selected banks in Ogun State, Nigeria
Source: Data Brief. 2018 May 24;19:835–41. doi: 10.1016/j.dib.2018.05.101 (PMC5997939; doi:10.1016/j.dib.2018.05.101)
Supplement: Supplementary file 2 — Supplementary material [file mmc2.zip › Supplementary DATA on Queues/THIRD BANK (WEEK 1).xlsx]

## Sheet: Sheet1
Number	Arrival time	X1	X2	X3
1	08:00:00	9.292	13.6479	22.9399			X1	X2	X3
2	08:00:00	7.60408	10.6078	18.2119		MEAN	10	12	22
3	08:00:00	10.5789	15.7545	26.3334
4	08:00:00	12.3946	15.9096	28.3043
5	08:00:00	12.3077	10.1359	22.4435
6	08:00:00	12.7508	13.4503	26.2011
7	08:01:00	7.08698	12.8197	19.9067
8	08:01:00	9.44453	11.3927	20.8372
9	08:01:00	12.1795	11.2717	23.4512
10	08:01:00	7.83151	15.4176	23.2492
11	08:01:00	8.4702	9.40162	17.8718
12	08:01:00	7.27284	14.3753	21.6482
13	08:02:00	7.19428	9.60564	16.7999
14	08:02:00	7.98477	14.1707	22.1555
15	08:03:00	8.31767	13.079	21.3967
16	08:03:00	7.10254	10.9293	18.0318
17	08:03:00	8.71026	9.99701	18.7073
18	08:04:00	9.05853	11.4038	20.4623
19	08:04:00	10.3218	15.4514	25.7732
20	08:04:00	9.14423	11.7114	20.8556
21	08:04:00	9.23103	13.6069	22.8379
22	08:05:00	9.13361	12.7443	21.8779
23	08:05:00	12.4618	10.8101	23.2719
24	08:05:00	9.79611	10.8285	20.6246
25	08:05:00	9.55696	12.674	22.231
26	08:05:00	8.82342	9.29374	18.1172
27	08:06:00	12.8542	13.891	26.7453
28	08:06:00	11.84	10.451	22.291
29	08:07:00	12.9474	12.0513	24.9987
30	08:07:00	8.53758	11.9004	20.438
31	08:07:00	12.7101	10.4313	23.1415
32	08:07:00	7.32063	9.01944	16.3401
33	08:08:00	11.2302	12.9626	24.1928
34	08:08:00	11.8991	9.75903	21.6582
35	08:09:00	12.835	15.7479	28.5829
36	08:09:00	9.79794	15.3845	25.1825
37	08:09:00	8.80126	9.95578	18.757
38	08:10:00	11.5012	15.429	26.9302
39	08:10:00	9.10889	14.0545	23.1634
40	08:11:00	11.654	14.7266	26.3805
41	08:11:00	7.44606	13.5166	20.9626
42	08:11:00	8.19059	11.8663	20.0569
43	08:11:00	7.38435	9.74023	17.1246
44	08:12:00	9.15009	11.6009	20.751
45	08:12:00	9.92227	9.31318	19.2355
46	08:12:00	10.0673	12.5659	22.6332
47	08:13:00	9.24073	12.3243	21.565
48	08:13:00	12.9154	12.947	25.8624
49	08:13:00	7.24427	13.5416	20.7858
50	08:14:00	8.38432	15.4006	23.7849
51	08:14:00	7.02985	11.3066	18.3364
52	08:14:00	12.5569	13.4082	25.9651
53	08:14:00	7.60189	9.33796	16.9398
54	08:14:00	8.54015	12.2574	20.7976
55	08:15:00	11.6541	14.6351	26.2893
56	08:15:00	11.0779	13.8084	24.8863
57	08:15:00	11.8546	14.7293	26.584
58	08:16:00	11.346	10.0641	21.41
59	08:16:00	7.51033	11.006	18.5163
60	08:16:00	7.7936	9.12391	16.9175
61	08:17:00	11.5369	11.0882	22.6252
62	08:17:00	10.7591	15.2946	26.0537
63	08:17:00	8.0419	13.7182	21.7601
64	08:17:00	9.42879	11.7988	21.2275
65	08:17:00	10.3139	10.5653	20.8792
66	08:17:00	11.2691	14.5527	25.8217
67	08:18:00	10.331	11.2969	21.6279
68	08:18:00	8.08695	11.7447	19.8317
69	08:19:00	12.8216	12.4612	25.2829
70	08:19:00	11.1216	15.326	26.4476
71	08:19:00	10.1728	10.6091	20.7818
72	08:20:00	11.7801	15.8716	27.6517
73	08:20:00	11.8339	15.0137	26.8476
74	08:20:00	8.57329	11.502	20.0753
75	08:21:00	8.06772	11.6883	19.756
76	08:21:00	12.2005	12.4888	24.6893
77	08:21:00	7.68905	14.564	22.253
78	08:21:00	7.35707	14.7436	22.1007
79	08:22:00	11.5694	15.9857	27.555
80	08:22:00	11.4304	10.4262	21.8566
81	08:22:00	12.9178	11.574	24.4918
82	08:22:00	12.5536	9.31382	21.8674
83	08:22:00	12.4232	12.2683	24.6915
84	08:23:00	10.2698	12.2136	22.4834
85	08:23:00	10.0047	11.4606	21.4653
86	08:23:00	11.0499	13.4465	24.4964
87	08:24:00	9.93893	13.8836	23.8225
88	08:24:00	7.87472	15.1645	23.0392
89	08:24:00	7.22779	11.7172	18.9449
90	08:25:00	11.7776	13.8549	25.6325
91	08:25:00	11.0294	14.6054	25.6348
92	08:25:00	11.3901	11.7093	23.0993
93	08:25:00	10.5071	12.2925	22.7996
94	08:26:00	7.91336	12.4745	20.3878
95	08:26:00	12.3531	13.7862	26.1392
96	08:26:00	9.26691	12.8193	22.0862
97	08:27:00	8.20286	12.6919	20.8948
98	08:27:00	8.23472	15.0303	23.2651
99	08:27:00	9.00378	13.0265	22.0303
100	08:28:00	8.95087	9.86627	18.8171
101	08:28:00	8.80126	11.7744	20.5757
102	08:28:00	11.8131	11.5232	23.3363
103	08:29:00	11.1766	9.08908	20.2657
104	08:29:00	8.62896	10.7618	19.3908
105	08:29:00	12.4243	15.7097	28.134
106	08:29:00	7.23475	9.23328	16.468
107	08:29:00	11.2542	11.269	22.5232
108	08:30:00	9.72231	9.71886	19.4412
109	08:30:00	10.0999	14.0667	24.1665
110	08:30:00	8.53923	14.3279	22.8672
111	08:30:00	8.7478	9.94125	18.689
112	08:31:00	11.8129	12.4813	24.2942
113	08:31:00	11.7342	13.5025	25.2366
114	08:32:00	11.0557	15.6706	26.7263
115	08:32:00	11.532	15.508	27.04
116	08:33:00	12.6911	11.3625	24.0536
117	08:33:00	10.7164	12.019	22.7354
118	08:33:00	11.3324	13.9272	25.2596
119	08:33:00	12.8083	10.4574	23.2657
120	08:33:00	9.21162	10.94	20.1516
121	08:34:00	12.1026	10.2566	22.3591
122	08:34:00	10.3423	9.55885	19.9012
123	08:34:00	12.2384	10.759	22.9975
124	08:35:00	9.64632	12.7466	22.393
125	08:35:00	8.3065	12.7941	21.1006
126	08:35:00	12.1542	13.7988	25.953
127	08:35:00	8.68206	9.31019	17.9922
128	08:36:00	11.2198	10.8045	22.0243
129	08:36:00	11.2443	10.9222	22.1666
130	08:37:00	9.25501	10.2021	19.4571
131	08:37:00	8.97815	11.655	20.6331
132	08:38:00	7.51582	11.3437	18.8596
133	08:39:00	12.8612	11.8624	24.7236
134	08:40:00	8.71319	14.8712	23.5844
135	08:40:00	10.2059	13.6937	23.8996
136	08:40:00	9.44435	9.55074	18.9951
137	08:41:00	12.9863	14.8957	27.882
138	08:41:00	12.3683	15.9385	28.3067
139	08:41:00	11.8649	12.599	24.4639
140	08:41:00	12.4516	13.6909	26.1425
141	08:41:00	10.4471	13.3734	23.8205
142	08:42:00	11.2365	10.411	21.6475
143	08:42:00	9.40864	12.6637	22.0724
144	08:43:00	7.66616	14.445	22.1111
145	08:43:00	12.3842	14.0784	26.4626
146	08:44:00	9.318	9.96518	19.2832
147	08:44:00	7.57479	12.2912	19.866
148	08:44:00	11.6659	10.809	22.4749
149	08:45:00	11.7014	12.9017	24.6031
150	08:45:00	10.9944	9.78445	20.7788
151	08:45:00	10.9411	10.8528	21.7939
152	08:45:00	8.55077	11.3978	19.9485
153	08:46:00	11.5911	9.3104	20.9015
154	08:46:00	11.2018	9.03867	20.2405
155	08:47:00	12.1529	14.6308	26.7838
156	08:47:00	7.01685	10.495	17.5118
157	08:47:00	11.0717	12.568	23.6397
158	08:48:00	12.573	14.0938	26.6668
159	08:48:00	7.25489	10.5599	17.8148
160	08:49:00	10.1089	11.6966	21.8055
161	08:49:00	12.4728	10.1801	22.6529
162	08:49:00	12.7259	15.0479	27.7737
163	08:49:00	10.5659	12.9951	23.561
164	08:50:00	10.346	14.4901	24.8361
165	08:50:00	12.809	12.5356	25.3446
166	08:51:00	9.8981	13.6887	23.5868
167	08:51:00	8.53374	12.2151	20.7489
168	08:51:00	11.9074	15.6103	27.5177
169	08:52:00	9.97629	11.2062	21.1824
170	08:52:00	12.1039	9.46315	21.567
171	08:53:00	11.0087	13.8896	24.8982
172	08:53:00	12.5616	10.5223	23.084
173	08:53:00	9.71059	13.8812	23.5918
174	08:54:00	8.00858	14.5546	22.5632
175	08:54:00	7.37172	12.2192	19.5909
176	08:55:00	7.03095	11.8684	18.8993
177	08:55:00	10.2466	14.3974	24.6439
178	08:55:00	10.7056	11.6614	22.367
179	08:56:00	9.95743	15.9769	25.9344
180	08:56:00	10.4767	14.2256	24.7023
181	08:57:00	10.6113	11.8408	22.4522
182	08:57:00	12.5803	9.57189	22.1522
183	08:57:00	10.2039	12.1594	22.3633
184	08:57:00	7.79232	13.0188	20.8111
185	08:58:00	7.49367	14.185	21.6787
186	08:58:00	10.4555	12.125	22.5805
187	08:58:00	11.9753	14.4785	26.4538
188	08:58:00	7.39405	13.9312	21.3253
189	08:59:00	8.62566	14.432	23.0576
190	08:59:00	11.1982	13.6554	24.8536
191	09:00:00	9.48518	11.3986	20.8838
192	09:00:00	9.19349	14.6567	23.8502
193	09:00:00	9.61043	14.7327	24.3432
194	09:00:00	8.98053	11.5153	20.4958
195	09:00:00	8.26658	9.95215	18.2187
196	09:01:00	11.4428	14.3371	25.7799
197	09:01:00	10.1407	9.44755	19.5883
198	09:01:00	12.3807	15.7642	28.1449
199	09:01:00	10.6205	11.0399	21.6604
200	09:01:00	10.1367	11.5304	21.6671
201	09:01:00	10.5386	9.61953	20.1581
202	09:01:00	10.5095	11.6229	22.1325
203	09:01:00	9.98215	14.4446	24.4267
204	09:02:00	7.66305	11.05	18.713
205	09:02:00	10.5582	12.8293	23.3875
206	09:02:00	10.3535	15.7881	26.1416
207	09:02:00	11.6446	15.2677	26.9123
208	09:03:00	8.38487	14.5221	22.907
209	09:03:00	11.3872	14.8987	26.2859
210	09:03:00	10.5203	14.1918	24.7121
211	09:03:00	10.2731	13.0177	23.2908
212	09:04:00	11.844	15.0036	26.8477
213	09:04:00	12.7858	9.41252	22.1983
214	09:04:00	7.57222	13.3117	20.8839
215	09:04:00	7.65133	9.06024	16.7116
216	09:04:00	11.2736	12.5031	23.7767
217	09:04:00	12.2987	15.5302	27.8289
218	09:05:00	8.1395	13.617	21.7565
219	09:05:00	7.09577	13.6531	20.7488
220	09:05:00	8.10727	14.7518	22.859
221	09:05:00	10.4802	10.0479	20.5281
222	09:06:00	10.9964	11.2482	22.2446
223	09:07:00	7.97397	10.2826	18.2566
224	09:07:00	8.17063	12.0639	20.2345
225	09:07:00	11.0671	14.191	25.2581
226	09:08:00	10.2903	11.521	21.8114
227	09:08:00	8.76739	10.5262	19.2936
228	09:09:00	10.2449	9.63576	19.8807
229	09:09:00	8.03934	15.0966	23.1359
230	09:09:00	8.11185	13.3533	21.4652
231	09:10:00	12.1141	14.1489	26.263
232	09:10:00	12.6885	15.1209	27.8094
233	09:10:00	8.50462	14.4578	22.9624
234	09:11:00	9.59047	11.2019	20.7924
235	09:11:00	10.2693	14.6625	24.9317
236	09:11:00	12.8048	15.8293	28.6341
237	09:11:00	11.3445	10.3019	21.6464
238	09:12:00	12.7061	15.6108	28.3169
239	09:13:00	10.4216	12.0626	22.4842
240	09:14:00	12.6438	11.395	24.0389
241	09:15:00	8.55919	15.3653	23.9245
242	09:15:00	8.00198	12.9571	20.959
243	09:15:00	12.3025	11.9609	24.2634
244	09:15:00	11.9253	10.2529	22.1783
245	09:16:00	7.25123	9.03632	16.2875
246	09:16:00	12.3899	12.4946	24.8844
247	09:16:00	9.52492	14.8329	24.3579
248	09:17:00	7.76925	13.7693	21.5385
249	09:17:00	7.18073	10.3401	17.5208
250	09:17:00	8.22831	10.2833	18.5116
251	09:17:00	11.0922	9.59944	20.6916
252	09:17:00	11.9237	15.3709	27.2945
253	09:18:00	9.83383	14.9216	24.7554
254	09:18:00	9.87118	11.1051	20.9763
255	09:18:00	10.5099	10.2628	20.7726
256	09:19:00	9.17444	10.517	19.6914
257	09:19:00	11.94	11.5099	23.4499
258	09:19:00	8.86334	14.9511	23.8144
259	09:19:00	12.9427	9.81094	22.7536
260	09:20:00	11.6294	9.8558	21.4852
261	09:20:00	11.3756	9.82354	21.1992
262	09:21:00	7.97964	11.182	19.1617
263	09:21:00	11.8499	9.11515	20.965
264	09:21:00	12.5565	9.40953	21.966
265	09:21:00	8.39366	15.3865	23.7801
266	09:22:00	9.28999	12.9526	22.2426
267	09:22:00	7.54109	9.03504	16.5761
268	09:22:00	12.4719	15.1344	27.6063
269	09:22:00	12.1121	9.22623	21.3383
270	09:22:00	10.4388	13.99	24.4288
271	09:23:00	7.08533	11.4514	18.5367
272	09:23:00	11.1605	12.6952	23.8556
273	09:23:00	11.2039	14.9237	26.1276
274	09:24:00	12.3282	12.3275	24.6557
275	09:24:00	8.01389	15.4467	23.4606
276	09:24:00	12.3161	14.803	27.1191
277	09:24:00	8.72253	9.97586	18.6984
278	09:25:00	8.38945	11.0803	19.4698
279	09:25:00	7.25379	12.3478	19.6016
280	09:25:00	12.4922	13.9549	26.4472
281	09:26:00	8.00308	15.9524	23.9554
282	09:26:00	12.6336	14.8611	27.4947
283	09:26:00	7.72933	14.8573	22.5866
284	09:26:00	9.04755	14.9227	23.9702
285	09:27:00	7.57277	12.4021	19.9748
286	09:27:00	12.6644	15.9282	28.5926
287	09:27:00	10.0689	11.9833	22.0523
288	09:27:00	10.7768	9.83316	20.61
289	09:28:00	12.0134	15.9883	28.0016
290	09:28:00	12.8462	9.65905	22.5052
291	09:29:00	9.85434	10.9934	20.8477
292	09:29:00	7.90951	14.1852	22.0947
293	09:29:00	8.70733	11.8146	20.5219
294	09:29:00	11.81	12.4446	24.2545
295	09:29:00	11.851	9.10703	20.958
296	09:30:00	11.1715	12.6437	23.8151
297	09:31:00	7.41182	15.4153	22.8271
298	09:32:00	7.48799	9.59624	17.0842
299	09:33:00	9.65694	14.1483	23.8052
300	09:33:00	8.58812	9.95813	18.5463
301	09:33:00	8.59087	15.3741	23.9649
302	09:34:00	11.8618	9.36189	21.2237
303	09:35:00	8.2056	12.8757	21.0813
304	09:36:00	9.72561	14.8488	24.5744
305	09:37:00	9.44929	12.0444	21.4937
306	09:37:00	12.6133	11.6415	24.2548
307	09:38:00	7.56307	13.2087	20.7718
308	09:39:00	8.04868	12.201	20.2497
309	09:41:00	9.60128	14.3382	23.9395
310	09:45:00	7.86593	11.4975	19.3635
311	09:47:00	7.45466	10.0694	17.5241
312	09:47:00	7.09156	10.4159	17.5075
313	09:48:00	11.3159	14.0485	25.3644
314	09:49:00	9.20411	14.056	23.2601
315	09:49:00	10.9603	15.0585	26.0189
316	09:49:00	7.1214	9.25892	16.3803
317	09:50:00	12.2712	9.68276	21.954
318	09:50:00	7.154	12.8881	20.0421
319	09:51:00	8.81481	13.6823	22.4971
320	09:51:00	7.9866	10.0481	18.0347
321	09:51:00	9.75985	15.2679	25.0277
322	09:52:00	10.3216	13.4685	23.7901
323	09:52:00	12.7521	11.3548	24.1069
324	09:53:00	8.83734	11.5309	20.3682
325	09:53:00	8.2805	14.0983	22.3788
326	09:53:00	8.36564	11.8032	20.1689
327	09:53:00	11.3278	10.8857	22.2135
328	09:54:00	12.4025	15.2884	27.6909
329	09:55:00	7.45357	9.89703	17.3506
330	09:56:00	12.0028	9.82333	21.8261
331	09:57:00	12.6629	12.6815	25.3444
332	09:57:00	8.51451	12.0124	20.5269
333	09:57:00	10.1988	9.35954	19.5583
334	09:58:00	8.22245	12.6319	20.8544
335	09:58:00	11.5399	13.3698	24.9097
336	09:58:00	10.5672	14.5012	25.0684
337	09:59:00	10.1116	11.542	21.6536
338	10:00:00	7.90933	12.2064	20.1157
339	10:00:00	9.29347	10.0752	19.3687
340	10:00:00	11.5939	10.7133	22.3072
341	10:01:00	9.97684	13.0739	23.0508
342	10:01:00	12.0513	14.6435	26.6948
343	10:01:00	7.93185	14.0566	21.9885
344	10:01:00	11.6558	14.7278	26.3836
345	10:02:00	12.3569	13.6533	26.0102
346	10:02:00	7.72658	10.5424	18.269
347	10:03:00	10.9248	10.9293	21.8541
348	10:03:00	7.22468	11.9511	19.1758
349	10:04:00	10.1896	9.80047	19.9901
350	10:04:00	12.0572	15.6242	27.6814
351	10:04:00	12.0985	11.1914	23.29
352	10:04:00	10.2511	11.4166	21.6677
353	10:05:00	8.33872	10.3352	18.6739
354	10:05:00	11.3112	11.1705	22.4816
355	10:05:00	11.0728	9.2696	20.3424
356	10:06:00	11.6016	15.5189	27.1205
357	10:07:00	8.0278	12.5473	20.5751
358	10:07:00	11.3478	9.39009	20.7379
359	10:07:00	12.6783	15.8069	28.4852
360	10:08:00	10.5557	15.0282	25.5838
361	10:08:00	9.1001	14.5298	23.6299
362	10:09:00	10.5893	10.2927	20.882
363	10:09:00	12.7929	9.40761	22.2005
364	10:10:00	7.04907	15.7276	22.7767
365	10:10:00	10.0402	9.64196	19.6821
366	10:10:00	9.7062	12.1737	21.8799
367	10:11:00	12.0328	14.5627	26.5955
368	10:11:00	12.3507	15.5166	27.8672
369	10:12:00	12.6942	10.5742	23.2684
370	10:12:00	7.20673	10.2984	17.5052
371	10:12:00	11.7358	11.968	23.7038
372	10:13:00	10.8589	15.3254	26.1842
373	10:14:00	11.6261	13.978	25.6041
374	10:14:00	11.1147	12.8838	23.9985
375	10:20:00	9.6769	13.9611	23.638
376	10:21:00	12.7089	10.6838	23.3927
377	10:21:00	11.0513	9.13587	20.1872
378	10:22:00	9.92538	15.9641	25.8895
379	10:22:00	9.95065	11.2901	21.2408
380	10:23:00	9.87448	12.2888	22.1633
381	10:23:00	7.27723	11.6358	18.913
382	10:24:00	11.0272	15.2444	26.2716
383	10:24:00	10.4586	11.9361	22.3947
384	10:25:00	11.4544	14.4119	25.8662
385	10:25:00	9.59761	15.5202	25.1178
386	10:26:00	11.773	10.5262	22.2991
387	10:27:00	12.441	11.2064	23.6473
388	10:27:00	12.8286	15.4933	28.3219
389	10:28:00	7.57002	12.8784	20.4485
390	10:28:00	11.3943	10.8054	22.1997
391	10:29:00	9.48756	15.8188	25.3064
392	10:29:00	8.37425	9.76586	18.1401
393	10:33:00	11.6208	9.35313	20.9739
394	10:36:00	12.9409	9.63192	22.5728
395	10:40:00	12.4684	10.194	22.6624
396	10:41:00	10.4278	12.2525	22.6803
397	10:41:00	8.90802	9.52361	18.4316
398	10:51:00	9.43538	15.8295	25.2649
399	10:51:00	7.81649	15.6768	23.4933
400	10:52:00	10.179	14.9774	25.1563
401	10:56:00	9.38777	12.6426	22.0304
402	10:57:00	11.4324	11.1626	22.595
403	10:57:00	7.60793	11.9022	19.5101
404	10:57:00	11.189	13.7404	24.9295
405	10:58:00	12.0136	13.689	25.7025
406	10:58:00	8.16294	11.0534	19.2163
407	11:00:00	10.8691	11.0288	21.898
408	11:00:00	11.2136	10.2965	21.5101
409	11:00:00	12.0121	15.2091	27.2213
410	11:00:00	9.46193	15.9329	25.3948
411	11:01:00	10.5529	12.0547	22.6076
412	11:01:00	9.02539	10.2807	19.3061
413	11:01:00	11.1702	9.91284	21.083
414	11:01:00	12.6556	15.326	27.9816
415	11:02:00	9.62105	13.9359	23.557
416	11:03:00	7.91812	12.7261	20.6442
417	11:04:00	8.07065	9.49583	17.5665
418	11:04:00	11.6034	14.2647	25.8681
419	11:07:00	12.6688	10.7276	23.3964
420	11:07:00	8.58245	11.5172	20.0996
421	11:11:00	8.21549	9.652	17.8675
422	11:11:00	12.0808	13.1181	25.1989
423	11:12:00	10.5293	14.4649	24.9941
424	11:13:00	11.04	11.6238	22.6638
425	11:14:00	12.972	15.7526	28.7246
426	11:14:00	8.68719	15.4377	24.1249
427	11:14:00	8.29807	15.0013	23.2994
428	11:15:00	12.324	10.4555	22.7794
429	11:15:00	9.28211	12.151	21.4331
430	11:16:00	7.47005	15.9107	23.3807
431	11:17:00	12.2112	13.5281	25.7392
432	11:17:00	7.59291	10.185	17.7779
433	11:17:00	9.07099	13.5928	22.6638
434	11:18:00	7.45082	15.0124	22.4632
435	11:19:00	7.81613	10.9868	18.8029
436	11:19:00	11.367	11.3815	22.7486
437	11:20:00	10.2907	11.6887	21.9794
438	11:21:00	7.24079	12.4559	19.6967
439	11:22:00	12.8751	11.0996	23.9747
440	11:23:00	10.5698	11.7973	22.367
441	11:23:00	12.5395	10.9289	23.4683
442	11:24:00	9.93545	12.0293	21.9647
443	11:25:00	9.43428	10.2305	19.6648
444	11:26:00	10.0695	9.65392	19.7234
445	11:27:00	7.19208	9.20017	16.3923
446	11:41:00	8.47075	10.9143	19.3851
447	11:41:00	12.4997	12.8037	25.3034
448	11:41:00	10.4018	14.2702	24.6721
449	11:41:00	8.98053	12.2801	21.2606
450	11:42:00	8.63555	13.0837	21.7193
451	11:42:00	7.75533	9.48921	17.2445
452	11:42:00	12.3648	14.3732	26.738
453	11:43:00	12.9595	14.2724	27.2319
454	11:45:00	11.9207	11.8658	23.7866
455	11:45:00	9.76315	12.881	22.6442
456	11:45:00	8.171	11.9423	20.1133
457	11:45:00	9.79739	12.4557	22.2531
458	11:47:00	9.39674	9.27494	18.6717
459	11:47:00	9.07868	10.8834	19.962
460	11:47:00	11.8482	15.9233	27.7715
461	11:47:00	9.32972	9.51378	18.8435
462	11:48:00	10.8078	10.1972	21.005
463	11:48:00	11.7239	9.52638	21.2503
464	11:49:00	10.5705	12.6603	23.2308
465	11:51:00	7.30964	15.614	22.9236
466	11:52:00	10.0645	10.0299	20.0945
467	11:55:00	11.4534	11.4251	22.8786
468	11:56:00	9.61318	10.3899	20.0031
469	11:57:00	7.29719	10.3036	17.6008
470	11:57:00	7.33033	11.8635	19.1938
471	11:58:00	8.24918	10.6063	18.8555
472	11:58:00	10.6148	13.6358	24.2506
473	11:58:00	8.62127	9.69579	18.3171
474	12:00:00	12.8826	14.8032	27.6859
475	12:00:00	9.48482	10.9188	20.4036
476	12:00:00	11.8363	10.8547	22.6911
477	12:00:00	12.3545	9.90963	22.2642
478	12:01:00	8.9397	9.52403	18.4637
479	12:01:00	7.1952	15.7464	22.9416
480	12:01:00	8.10196	13.1739	21.2759
481	12:01:00	10.2367	15.2339	25.4706
482	12:02:00	10.6408	13.6503	24.2911
483	12:02:00	11.8883	10.2408	22.1291
484	12:03:00	7.11408	10.5616	17.6757
485	12:03:00	8.48503	12.9865	21.4716
486	12:04:00	10.3645	15.0558	25.4202
487	12:04:00	10.3377	9.79748	20.1352
488	12:04:00	9.82394	9.2805	19.1044
489	12:05:00	9.42915	12.5347	21.9639
490	12:06:00	12.575	9.67763	22.2526
491	12:06:00	11.7938	13.9893	25.7832
492	12:07:00	7.54915	9.96069	17.5098
493	12:07:00	8.90619	10.4458	19.352
494	12:07:00	9.38374	15.9385	25.3222
495	12:08:00	8.04959	9.67571	17.7253
496	12:09:00	9.52712	13.1421	22.6692
497	12:10:00	10.3573	13.2388	23.5962
498	12:11:00	8.01334	14.3668	22.3801
499	12:11:00	11.8006	9.51335	21.314
500	12:12:00	9.58516	9.62572	19.2109
501	12:12:00	11.5598	14.7028	26.2627
502	12:13:00	8.35063	9.51677	17.8674
503	12:13:00	10.7329	10.5764	21.3093
504	12:14:00	7.62368	14.4809	22.1046
505	12:14:00	12.9328	10.2536	23.1864
506	12:14:00	11.7772	15.7731	27.5503
507	12:14:00	7.78225	13.3151	21.0974
508	12:15:00	12.5931	11.0476	23.6408
509	12:15:00	9.35572	15.2965	24.6522
510	12:16:00	7.46565	10.1382	17.6039
511	12:16:00	8.99664	13.5644	22.5611
512	12:17:00	10.6532	10.7853	21.4386
513	12:17:00	8.43614	9.06174	17.4979
514	12:17:00	11.3275	10.5997	21.9271
515	12:17:00	9.44179	9.82589	19.2677
516	12:18:00	11.2075	11.3021	22.5096
517	12:19:00	7.16315	15.8868	23.0499
518	12:19:00	7.80038	15.1628	22.9632
519	12:19:00	12.5882	15.539	28.1272
520	12:40:00	10.4921	9.41658	19.9087
521	12:41:00	11.8861	14.4057	26.2918
522	12:41:00	7.66396	9.14847	16.8124
523	12:43:00	7.6147	13.5604	21.1751
524	12:44:00	9.41285	12.5924	22.0052
525	12:45:00	9.55385	12.6249	22.1787
526	12:45:00	12.0703	13.8511	25.9214
527	12:48:00	12.0707	10.5734	22.6441
528	12:50:00	9.31562	9.58769	18.9033
529	12:50:00	11.155	14.3446	25.4996
530	12:57:00	11.9744	13.1425	25.1169
531	12:58:00	8.32572	9.64217	17.9679
532	12:58:00	8.37809	11.6678	20.0459
533	13:00:00	9.29292	11.9	21.1929
534	13:00:00	11.1586	11.126	22.2847
535	13:01:00	7.25544	9.63063	16.8861
536	13:01:00	12.3089	13.2198	25.5288
537	13:03:00	12.8367	10.6898	23.5265
538	13:04:00	10.0312	15.4256	25.4568
539	13:07:00	7.59181	10.7075	18.2994
540	13:14:00	10.044	11.1164	21.1605
541	13:15:00	12.5821	10.4602	23.0423
542	13:15:00	10.3903	10.2087	20.599
543	13:15:00	12.38	15.6522	28.0322
544	13:16:00	12.1271	15.6721	27.7992
545	13:16:00	10.8638	11.8129	22.6767
546	13:16:00	8.34147	14.5366	22.8781
547	13:17:00	8.97778	13.182	22.1598
548	13:17:00	12.4585	10.5328	22.9913
549	13:17:00	11.0519	14.9079	25.9598
550	13:17:00	11.5542	10.131	21.6851
551	13:18:00	8.03714	10.0224	18.0596
552	13:18:00	7.10657	11.3476	18.4541
553	13:19:00	9.87466	15.8278	25.7025
554	13:19:00	12.0451	9.15915	21.2042
555	13:19:00	11.901	13.9325	25.8335
556	13:20:00	8.86206	12.5614	21.4235
557	13:28:00	8.50261	9.57167	18.0743
558	13:29:00	10.6776	11.122	21.7996
559	13:29:00	7.85678	13.4106	21.2674
560	13:30:00	11.2269	14.1743	25.4013
561	13:32:00	7.33052	12.1512	19.4818
562	13:33:00	12.5624	14.4461	27.0084
563	13:33:00	12.685	10.2957	22.9807
564	13:33:00	8.52495	15.8141	24.3391
565	13:34:00	12.3983	12.7526	25.1509
566	13:38:00	11.549	13.8693	25.4183
567	13:39:00	11.9339	10.9838	22.9177
568	13:41:00	7.81997	15.9592	23.7792
569	13:41:00	12.3835	15.4362	27.8197
570	13:41:00	8.99353	9.21641	18.2099
571	13:43:00	12.3661	11.4792	23.8452
572	13:44:00	7.3318	15.6635	22.9953
573	13:45:00	8.10746	11.3439	19.4514
574	13:45:00	12.9923	12.6563	25.6486
575	13:45:00	9.00836	14.9974	24.0058
576	13:47:00	9.03272	15.6197	24.6525
577	13:51:00	11.4917	12.8789	24.3706
578	13:51:00	9.26655	10.0333	19.2999
579	13:53:00	7.24592	12.3399	19.5858
580	13:55:00	10.1186	12.9107	23.0293
581	13:55:00	11.8964	11.8293	23.7257
582	13:56:00	11.8891	10.3734	22.2625
583	13:57:00	9.39564	12.7597	22.1553
584	13:58:00	11.0365	14.289	25.3255
585	13:58:00	12.7891	13.9043	26.6934
586	13:58:00	11.0356	13.1495	24.1851
587	14:00:00	10.1982	13.5351	23.7334
588	14:00:00	8.75805	9.32878	18.0868
589	14:00:00	10.6701	11.6516	22.3217
590	14:00:00	9.95303	13.4059	23.3589
591	14:01:00	12.6656	9.97201	22.6377
592	14:01:00	12.989	11.2967	24.2857
593	14:01:00	7.20051	13.2235	20.424
594	14:01:00	10.3295	14.3343	24.6638
595	14:01:00	12.7215	11.0515	23.773
596	14:02:00	11.9956	11.0801	23.0757
597	14:03:00	10.4654	9.96091	20.4263
598	14:03:00	12.2535	13.3939	25.6474
599	14:03:00	12.072	15.4441	27.5161
600	14:03:00	9.74483	15.0237	24.7685
601	14:04:00	8.31053	14.2675	22.578
602	14:04:00	7.9509	15.571	23.5219
603	14:04:00	7.7449	11.1062	18.8511
604	14:04:00	7.03552	12.0094	19.0449
605	14:04:00	7.69308	15.7349	23.428
606	14:05:00	11.4877	11.8701	23.3578
607	14:05:00	11.7334	9.18201	20.9154
608	14:05:00	12.3172	12.6328	24.9499
609	14:05:00	8.97943	14.9964	23.9758
610	14:06:00	7.62331	11.6321	19.2554
611	14:06:00	7.18311	14.4243	21.6074
612	14:07:00	8.87689	12.8116	21.6885
613	14:07:00	9.13013	11.2734	20.4036
614	14:07:00	12.0055	10.7718	22.7774
615	14:07:00	8.56139	12.8558	21.4172
616	14:07:00	12.0874	10.6749	22.7622
617	14:08:00	10.7106	12.0825	22.793
618	14:08:00	11.8909	12.5287	24.4196
619	14:09:00	12.2406	11.8915	24.1321
620	14:09:00	11.3991	13.0758	24.4749
621	14:09:00	10.6611	11.0733	21.7344
622	14:10:00	9.58205	10.8267	20.4088
623	14:10:00	10.9415	10.6366	21.5781
624	14:10:00	8.76684	13.5689	22.3357
625	14:11:00	11.768	9.46849	21.2365
626	14:11:00	9.76571	10.8336	20.5993
627	14:11:00	8.46562	12.5817	21.0473
628	14:11:00	8.1981	11.2017	19.3998
629	14:11:00	12.7711	13.0703	25.8414
630	14:12:00	10.9416	10.8156	21.7573
631	14:12:00	10.1616	14.4134	24.575
632	14:12:00	12.1081	9.95685	22.0649
633	14:12:00	8.04373	10.3025	18.3462
634	14:13:00	10.1275	12.8819	23.0094
635	14:14:00	9.55623	13.1587	22.715
636	14:14:00	11.1727	12.1942	23.3669
637	14:15:00	12.7878	10.2628	23.0505
638	14:15:00	9.0307	14.7086	23.7393
639	14:15:00	12.5933	14.382	26.9753
640	14:15:00	11.3646	15.9351	27.2997
641	14:15:00	12.6744	13.245	25.9195
642	14:16:00	12.8707	14.8436	27.7143
643	14:16:00	11.9142	13.6537	25.5679
644	14:16:00	12.8599	15.3301	28.19
645	14:17:00	9.87374	13.7073	23.5811
646	14:19:00	10.0418	11.6761	21.718
647	14:19:00	12.6199	11.0098	23.6297
648	14:19:00	8.50316	14.1587	22.6619
649	14:19:00	10.4084	13.153	23.5614
650	14:19:00	7.80386	14.6744	22.4783
651	14:20:00	9.94955	9.61846	19.568
652	14:20:00	12.521	9.7007	22.2217
653	14:20:00	10.7682	9.88913	20.6574
654	14:20:00	10.1869	12.9771	23.164
655	14:21:00	8.31675	9.37642	17.6932
656	14:21:00	7.16407	12.824	19.988
657	14:21:00	8.72399	13.1391	21.8631
658	14:21:00	7.2981	10.9391	18.2372
659	14:21:00	12.1361	9.65114	21.7872
660	14:22:00	9.97739	12.6326	22.6099
661	14:22:00	12.2796	13.4687	25.7483
662	14:22:00	12.2203	12.7197	24.94
663	14:22:00	11.8819	10.8876	22.7696
664	14:23:00	11.372	14.5215	25.8934
665	14:23:00	11.6955	13.0045	24.7
666	14:23:00	10.6847	9.511	20.1957
667	14:23:00	9.81515	15.3004	25.1155
668	14:23:00	9.19752	10.9765	20.174
669	14:24:00	8.52733	12.4029	20.9302
670	14:24:00	9.71242	12.4984	22.2108
671	14:24:00	12.8143	9.36595	22.1803
672	14:24:00	9.9968	13.9682	23.965
673	14:25:00	12.6111	9.04828	21.6594
674	14:25:00	8.40428	10.1463	18.5506
675	14:25:00	12.7508	12.3407	25.0915
676	14:25:00	7.63118	15.279	22.9102
677	14:26:00	10.9352	15.4411	26.3764
678	14:26:00	11.0739	11.9056	22.9794
679	14:26:00	7.84359	12.5144	20.358
680	14:26:00	12.9654	10.612	23.5774
681	14:26:00	11.3392	12.2502	23.5893
682	14:27:00	7.90512	14.9327	22.8378
683	14:27:00	7.43397	15.4268	22.8608
684	14:27:00	7.29664	9.82226	17.1189
685	14:27:00	8.97137	12.9955	21.9669
686	14:27:00	7.32759	13.9182	21.2458
687	14:28:00	7.61159	11.758	19.3695
688	14:28:00	7.22102	15.1132	22.3342
689	14:28:00	8.44694	14.8297	23.2767
690	14:29:00	9.29145	9.61397	18.9054
691	14:29:00	12.1386	12.1194	24.2581
692	14:29:00	11.6164	15.5452	27.1616
693	14:29:00	9.64284	12.3886	22.0314
694	14:30:00	9.63369	10.1592	19.7928
695	14:30:00	8.09958	12.457	20.5565
696	14:30:00	12.4368	14.6986	27.1353
697	14:30:00	12.0663	10.1792	22.2456
698	14:31:00	8.72179	15.79	24.5118
699	14:31:00	12.7242	9.28861	22.0128
700	14:31:00	8.00235	13.8338	21.8361
701	14:31:00	11.7362	14.4732	26.2094
702	14:32:00	12.5618	9.03546	21.5973
703	14:32:00	10.8098	12.4973	23.3071
704	14:32:00	8.47313	9.39329	17.8664
705	14:33:00	9.51155	10.1737	19.6852
706	14:33:00	11.558	10.9891	22.5471
707	14:33:00	7.19227	13.891	21.0833
708	14:33:00	8.19279	11.1903	19.3831
709	14:33:00	10.8102	15.6287	26.4389
710	14:33:00	9.11457	15.7481	24.8627
711	14:34:00	7.69381	13.2564	20.9502
712	14:34:00	10.5921	14.1256	24.7177
713	14:34:00	11.6468	10.8526	22.4994
714	14:35:00	7.2624	10.6191	17.8815
715	14:35:00	8.99023	11.1207	20.1109
716	14:35:00	8.33781	13.7768	22.1146
717	14:36:00	10.9382	14.1325	25.0706
718	14:36:00	9.50203	13.1799	22.6819
719	14:37:00	8.83331	13.941	22.7743
720	14:37:00	10.4159	12.7069	23.1228
721	14:37:00	8.00253	11.48	19.4826
722	14:37:00	8.04794	10.7911	18.839
723	14:38:00	9.06604	9.93912	19.0052
724	14:38:00	12.8352	9.83081	22.666
725	14:39:00	7.19996	13.9058	21.1057
726	14:39:00	9.66427	13.6565	23.3207
727	14:40:00	10.8691	10.304	21.1731
728	14:40:00	10.6395	10.6881	21.3276
729	14:40:00	12.6438	9.97714	22.621
730	14:41:00	7.27558	9.01752	16.2931
731	14:41:00	10.6736	15.9754	26.649
732	14:41:00	7.91647	15.9618	23.8782
733	14:41:00	10.9248	11.6349	22.5597
734	14:42:00	11.545	13.5841	25.1291
735	14:42:00	8.18107	11.733	19.914
736	14:42:00	9.49013	12.0902	21.5803
737	14:43:00	8.7857	9.73211	18.5178
738	14:43:00	7.60244	11.7881	19.3905
739	14:44:00	10.9261	15.8043	26.7304
740	14:44:00	10.9832	12.3153	23.2985
741	14:45:00	9.68148	9.26768	18.9492
742	14:46:00	11.1147	11.9603	23.075
743	14:47:00	10.8179	13.7154	24.5333
744	14:48:00	12.9398	11.0083	23.9481
745	14:49:00	8.16294	9.7821	17.945
746	14:50:00	10.8812	15.0177	25.899
747	14:51:00	7.10218	14.5988	21.701
748	14:52:00	9.6921	11.6193	21.3114
749	14:53:00	12.0235	9.88314	21.9066
750	14:54:00	8.14499	15.7609	23.9059
751	14:54:00	9.17646	9.67913	18.8556
752	14:54:00	8.66393	12.094	20.7579
753	14:55:00	9.1446	13.3728	22.5174
754	14:55:00	11.8078	13.3711	25.1788
755	14:56:00	9.69979	15.1572	24.857
756	14:56:00	12.7916	10.1	22.8916
757	14:57:00	8.97833	10.9398	19.9181
758	14:57:00	7.73116	11.2023	18.9335
759	14:57:00	11.4318	14.2062	25.638
760	14:57:00	9.75527	9.90899	19.6643
761	14:58:00	9.60329	12.8923	22.4956
762	14:58:00	7.3199	10.4625	17.7824
763	14:58:00	8.24076	15.3053	23.546
764	14:58:00	8.70733	9.27515	17.9825
765	14:59:00	8.29221	15.8945	24.1867
766	14:59:00	7.56581	12.8774	20.4432
767	14:59:00	9.71682	13.6232	23.34

## Sheet: Sheet2
Number	Arrival time	X1	X2	X3
1	08:00:00	13.3168	10.7507	24.0675			X1	X2	X3
2	08:00:00	14.9515	10.2603	25.2118		MEAN	12	11	23
3	08:00:00	12.639	13.7385	26.3775
4	08:00:00	12.808	8.85842	21.6664
5	08:00:00	14.5911	11.11	25.7011
6	08:00:00	11.4152	13.6964	25.1116
7	08:00:00	14.2908	10.3847	24.6755
8	08:01:00	11.0153	8.56838	19.5837
9	08:01:00	9.60097	11.4972	21.0982
10	08:01:00	12.1261	12.5882	24.7143
11	08:01:00	11.0259	11.7314	22.7574
12	08:01:00	11.9362	9.9104	21.8466
13	08:01:00	10.2669	10.9783	21.2452
14	08:01:00	9.41548	10.6672	20.0827
15	08:02:00	10.572	12.7993	23.3713
16	08:02:00	11.2233	12.1797	23.403
17	08:03:00	12.1266	13.5924	25.719
18	08:03:00	12.1861	11.0413	23.2274
19	08:03:00	14.677	9.58684	24.2638
20	08:03:00	11.2644	8.41053	19.6749
21	08:04:00	12.1208	10.1444	22.2652
22	08:04:00	14.3014	8.56783	22.8693
23	08:04:00	12.6908	10.7049	23.3957
24	08:04:00	14.187	8.22413	22.4111
25	08:04:00	12.3304	12.4161	24.7465
26	08:05:00	11.1268	10.9717	22.0985
27	08:05:00	10.6914	10.7719	21.4633
28	08:05:00	10.2344	13.3882	23.6226
29	08:05:00	13.5988	13.2317	26.8305
30	08:05:00	10.4125	12.3954	22.8079
31	08:06:00	11.5883	10.5103	22.0985
32	08:06:00	11.2001	9.28104	20.4811
33	08:06:00	11.9794	12.8177	24.7971
34	08:07:00	10.7009	8.07306	18.774
35	08:07:00	14.647	9.47844	24.1254
36	08:07:00	13.6071	8.44606	22.0531
37	08:07:00	13.9436	8.89157	22.8352
38	08:08:00	13.452	9.81152	23.2635
39	08:08:00	9.86648	8.37684	18.2433
40	08:09:00	13.3236	11.4212	24.7449
41	08:09:00	11.2891	12.9207	24.2098
42	08:09:00	12.0677	12.9671	25.0347
43	08:09:00	11.6525	12.8664	24.5189
44	08:10:00	10.2966	11.0351	21.3317
45	08:10:00	9.68484	13.9839	23.6687
46	08:11:00	12.0092	12.606	24.6152
47	08:11:00	11.218	9.83569	21.0537
48	08:11:00	11.0968	13.3556	24.4524
49	08:11:00	9.78957	12.6781	22.4677
50	08:12:00	13.1901	13.5378	26.728
51	08:12:00	12.1545	10.0551	22.2095
52	08:12:00	9.95749	9.47642	19.4339
53	08:12:00	10.8829	10.505	21.3879
54	08:13:00	14.8337	11.905	26.7388
55	08:13:00	10.6059	8.15491	18.7608
56	08:13:00	9.99832	9.33396	19.3323
57	08:14:00	13.9442	11.1755	25.1197
58	08:14:00	9.98441	13.0198	23.0042
59	08:14:00	12.4895	13.866	26.3555
60	08:14:00	11.32	11.7358	23.0558
61	08:14:00	10.1201	9.26914	19.3892
62	08:15:00	11.858	9.13419	20.9922
63	08:15:00	9.19282	11.4573	20.6501
64	08:15:00	9.657	9.79394	19.4509
65	08:15:00	9.51491	10.6875	20.2024
66	08:16:00	13.2185	11.832	25.0505
67	08:16:00	10.1915	13.3142	23.5058
68	08:16:00	10.2767	13.9467	24.2234
69	08:17:00	12.2431	12.3372	24.5802
70	08:17:00	10.9716	8.72823	19.6998
71	08:17:00	12.0213	10.5864	22.6078
72	08:17:00	10.8124	11.7582	22.5706
73	08:17:00	12.6811	9.48119	22.1623
74	08:17:00	9.15912	11.1653	20.3244
75	08:18:00	14.0442	10.8516	24.8957
76	08:18:00	11.7172	8.68319	20.4004
77	08:18:00	10.8553	12.1962	23.0515
78	08:19:00	12.5441	8.59236	21.1365
79	08:19:00	14.4433	13.7253	28.1687
80	08:19:00	14.0264	8.98367	23.0101
81	08:19:00	13.9057	13.3714	27.2771
82	08:20:00	13.9724	8.31697	22.2893
83	08:20:00	12.8871	12.3586	25.2457
84	08:20:00	9.11554	8.98514	18.1007
85	08:21:00	13.5589	9.68957	23.2485
86	08:21:00	11.6992	12.3135	24.0128
87	08:21:00	13.2993	9.76171	23.061
88	08:21:00	10.1435	11.8605	22.0041
89	08:21:00	12.5527	12.0251	24.5779
90	08:22:00	11.8697	13.7786	25.6483
91	08:22:00	11.1697	11.886	23.0557
92	08:22:00	9.8652	10.1292	19.9944
93	08:22:00	13.9466	8.69692	22.6435
94	08:22:00	10.3371	9.12064	19.4577
95	08:23:00	12.8488	10.4074	23.2562
96	08:23:00	10.5028	11.0587	21.5615
97	08:23:00	10.255	10.0164	20.2715
98	08:24:00	11.0089	12.0696	23.0786
99	08:24:00	11.2567	13.1471	24.4037
100	08:24:00	10.3651	9.15415	19.5192
101	08:24:00	12.3449	11.5633	23.9082
102	08:25:00	14.909	11.5959	26.5049
103	08:25:00	13.4501	9.06388	22.514
104	08:25:00	14.8976	10.9285	25.8261
105	08:25:00	11.0303	10.6313	21.6616
106	08:26:00	13.1403	10.325	23.4653
107	08:26:00	14.4816	9.7608	24.2424
108	08:26:00	10.8558	10.1338	20.9896
109	08:27:00	13.3055	9.27866	22.5842
110	08:27:00	13.9396	13.1359	27.0755
111	08:27:00	12.9889	12.4401	25.429
112	08:27:00	13.287	12.6481	25.9351
113	08:28:00	10.1496	12.4218	22.5713
114	08:28:00	11.0067	12.6307	23.6374
115	08:28:00	10.9525	8.24317	19.1957
116	08:29:00	10.0058	9.19974	19.2056
117	08:29:00	11.847	8.40834	20.2553
118	08:29:00	13.3016	9.16221	22.4639
119	08:29:00	9.05896	12.9193	21.9782
120	08:29:00	9.2569	13.1214	22.3783
121	08:30:00	13.7532	12.5109	26.2641
122	08:30:00	13.4912	10.1091	23.6002
123	08:30:00	12.1065	9.74944	21.8559
124	08:30:00	9.2461	13.3161	22.5622
125	08:30:00	10.4488	10.7721	21.2209
126	08:31:00	9.23804	10.0827	19.3207
127	08:31:00	13.8916	9.67675	23.5684
128	08:32:00	11.2312	13.6277	24.8589
129	08:32:00	11.2186	10.6476	21.8662
130	08:33:00	14.5155	10.7562	25.2717
131	08:33:00	12.0138	10.5667	22.5805
132	08:33:00	14.8583	8.80111	23.6594
133	08:33:00	12.7913	11.8743	24.6656
134	08:33:00	13.1367	10.0021	23.1388
135	08:33:00	10.0349	12.5468	22.5818
136	08:34:00	9.43196	8.21882	17.6508
137	08:34:00	14.2782	8.01117	22.2893
138	08:34:00	13.6886	13.0258	26.7144
139	08:34:00	9.43306	9.3552	18.7883
140	08:35:00	13.8079	11.6031	25.411
141	08:35:00	12.2493	12.0828	24.3321
142	08:35:00	14.0526	13.1831	27.2357
143	08:35:00	14.7845	10.6397	25.4242
144	08:36:00	10.5909	11.8691	22.46
145	08:36:00	12.8845	12.7662	25.6507
146	08:36:00	10.7051	13.1672	23.8723
147	08:37:00	12.6161	9.14206	21.7581
148	08:37:00	13.3328	13.3212	26.654
149	08:38:00	11.134	10.5593	21.6933
150	08:39:00	10.9822	10.2572	21.2394
151	08:39:00	13.3615	13.709	27.0706
152	08:40:00	10.4101	8.37208	18.7822
153	08:40:00	9.83004	10.3667	20.1968
154	08:40:00	9.49458	10.3096	19.8042
155	08:41:00	14.8618	8.06171	22.9235
156	08:41:00	12.2771	8.98093	21.2581
157	08:41:00	10.6848	11.9396	22.6244
158	08:41:00	12.8865	12.1861	25.0726
159	08:41:00	12.8442	10.2686	23.1128
160	08:42:00	11.7732	9.9906	21.7638
161	08:42:00	14.1125	12.6117	26.7241
162	08:42:00	14.1181	9.29936	23.4175
163	08:43:00	12.8217	8.84982	21.6715
164	08:43:00	12.1794	10.5566	22.736
165	08:44:00	13.8123	9.76171	23.5741
166	08:44:00	12.4648	9.97156	22.4364
167	08:44:00	12.8461	10.4606	23.3067
168	08:45:00	10.7062	12.8535	23.5598
169	08:45:00	11.0523	11.4485	22.5008
170	08:45:00	10.4182	9.28489	19.7031
171	08:45:00	13.5545	11.0836	24.6381
172	08:45:00	14.1057	10.2446	24.3503
173	08:46:00	10.589	12.6468	23.2358
174	08:46:00	11.6774	10.1182	21.7957
175	08:47:00	12.9466	11.6716	24.6182
176	08:47:00	10.088	10.1058	20.1938
177	08:47:00	11.1607	11.5293	22.69
178	08:48:00	11.4169	8.05329	19.4702
179	08:48:00	12.3301	10.1757	22.5058
180	08:48:00	13.2383	13.4877	26.7259
181	08:49:00	12.4934	11.2282	23.7216
182	08:49:00	9.01978	13.8422	22.8619
183	08:49:00	14.8704	12.9001	27.7704
184	08:49:00	13.1125	8.80587	21.9184
185	08:49:00	9.7557	9.51415	19.2698
186	08:50:00	10.4638	10.116	20.5798
187	08:50:00	13.185	9.11533	22.3003
188	08:51:00	9.20948	9.74688	18.9564
189	08:51:00	9.40046	11.8318	21.2322
190	08:51:00	14.5459	12.0336	26.5795
191	08:51:00	13.417	11.8741	25.2911
192	08:52:00	14.4977	8.5746	23.0723
193	08:52:00	13.3304	10.1267	23.457
194	08:53:00	10.1351	8.54457	18.6797
195	08:53:00	14.2269	12.961	27.1879
196	08:53:00	14.1894	13.0277	27.217
197	08:54:00	11.3253	10.9049	22.2302
198	08:54:00	14.6411	13.9672	28.6083
199	08:54:00	12.1404	8.91794	21.0583
200	08:55:00	13.4483	13.9938	27.4421
201	08:55:00	12.6694	12.9585	25.6278
202	08:55:00	12.882	12.5569	25.4389
203	08:56:00	11.6888	12.0821	23.7709
204	08:56:00	10.7196	10.1499	20.8695
205	08:57:00	12.914	12.1969	25.1109
206	08:57:00	12.5461	13.7632	26.3094
207	08:57:00	9.77932	11.5701	21.3494
208	08:57:00	12.3661	8.75369	21.1198
209	08:57:00	10.7158	12.0229	22.7387
210	08:58:00	9.42811	12.8532	22.2813
211	08:58:00	10.7346	8.15198	18.8866
212	08:58:00	9.30195	8.77419	18.0761
213	08:58:00	12.6864	8.6874	21.3738
214	08:59:00	12.6307	8.59786	21.2286
215	08:59:00	11.4365	9.94885	21.3853
216	09:00:00	13.3108	11.5527	24.8635
217	09:00:00	9.1897	8.06207	17.2518
218	09:00:00	12.9195	10.7016	23.6211
219	09:00:00	13.0132	10.8899	23.9031
220	09:00:00	13.7321	11.174	24.9062
221	09:00:00	9.02875	13.2683	22.297
222	09:01:00	14.4164	8.66561	23.082
223	09:01:00	10.5077	12.8715	23.3792
224	09:01:00	12.2105	9.74487	21.9554
225	09:01:00	13.9541	9.59893	23.553
226	09:01:00	12.8217	8.77438	21.5961
227	09:01:00	10.963	11.5516	22.5146
228	09:01:00	14.1864	9.7586	23.945
229	09:01:00	14.9355	12.1705	27.1061
230	09:02:00	10.3501	8.88809	19.2382
231	09:02:00	13.363	12.7195	26.0825
232	09:02:00	14.8238	10.739	25.5628
233	09:02:00	11.1321	10.7434	21.8755
234	09:03:00	10.5693	11.7338	22.3031
235	09:03:00	12.8671	11.1744	24.0415
236	09:03:00	14.0577	10.3478	24.4056
237	09:03:00	13.5007	9.14646	22.6471
238	09:03:00	11.3281	12.3771	23.7052
239	09:04:00	10.7747	11.0576	21.8323
240	09:04:00	14.4498	13.1465	27.5963
241	09:04:00	9.97525	11.7468	21.7221
242	09:04:00	10.9631	12.5681	23.5312
243	09:04:00	14.6579	13.5671	28.2251
244	09:04:00	12.5414	11.1949	23.7363
245	09:04:00	10.1617	10.398	20.5597
246	09:05:00	9.96884	9.6436	19.6124
247	09:05:00	10.0985	8.9996	19.0981
248	09:05:00	9.38893	11.6803	21.0693
249	09:05:00	14.4794	10.3068	24.7862
250	09:06:00	11.3202	12.6772	23.9974
251	09:06:00	14.4712	13.0529	27.5241
252	09:07:00	14.9716	9.75951	24.7311
253	09:07:00	13.6904	10.2565	23.9469
254	09:07:00	13.6366	9.56047	23.197
255	09:08:00	14.2024	10.3264	24.5288
256	09:08:00	12.1554	11.8032	23.9586
257	09:09:00	13.7526	11.6212	25.3739
258	09:09:00	12.3709	9.70898	22.0799
259	09:09:00	9.95163	12.9616	22.9132
260	09:09:00	10.9064	13.2317	24.138
261	09:10:00	11.9351	13.6129	25.548
262	09:10:00	9.21497	8.07233	17.2873
263	09:10:00	13.1462	13.3527	26.4989
264	09:11:00	14.4357	12.1257	26.5613
265	09:11:00	9.13202	9.1937	18.3257
266	09:11:00	14.9075	13.1452	28.0528
267	09:11:00	14.3077	8.87197	23.1796
268	09:12:00	9.96445	10.8047	20.7692
269	09:12:00	14.3139	11.097	25.4108
270	09:13:00	9.63027	8.65682	18.2871
271	09:14:00	12.6119	9.54363	22.1555
272	09:15:00	9.80111	8.55519	18.3563
273	09:15:00	12.0519	8.38783	20.4397
274	09:15:00	14.1839	9.63683	23.8207
275	09:15:00	13.1143	8.60353	21.7179
276	09:15:00	9.41053	9.7	19.1105
277	09:16:00	11.0556	9.00729	20.0629
278	09:16:00	14.1255	10.5352	24.6606
279	09:16:00	9.08258	12.8841	21.9667
280	09:17:00	14.1694	8.19446	22.3639
281	09:17:00	12.6591	8.73208	21.3912
282	09:17:00	10.062	10.0909	20.153
283	09:17:00	11.8704	10.9594	22.8299
284	09:17:00	13.4917	8.93844	22.4302
285	09:18:00	11.1931	11.9913	23.1844
286	09:18:00	14.282	12.6338	26.9158
287	09:18:00	13.7735	11.9929	25.7664
288	09:18:00	12.0135	10.9895	23.0029
289	09:19:00	9.1822	10.9746	20.1568
290	09:19:00	14.9127	10.5061	25.4187
291	09:19:00	12.3019	9.21732	21.5192
292	09:19:00	14.523	12.8658	27.3888
293	09:19:00	9.30415	12.4734	21.7776
294	09:20:00	9.79543	9.29478	19.0902
295	09:20:00	11.3096	12.9929	24.3025
296	09:21:00	14.3243	13.128	27.4523
297	09:21:00	14.0473	12.8871	26.9343
298	09:21:00	11.2614	10.5581	21.8195
299	09:21:00	13.4159	13.3734	26.7893
300	09:21:00	13.7233	12.4243	26.1477
301	09:22:00	13.0052	10.8366	23.8418
302	09:22:00	9.99722	13.7369	23.7341
303	09:22:00	9.15693	11.1257	20.2826
304	09:22:00	12.3207	8.18842	20.5091
305	09:22:00	12.7457	11.8206	24.5663
306	09:23:00	9.18879	11.9362	21.1249
307	09:23:00	13.3071	13.1324	26.4396
308	09:23:00	9.80203	12.1777	21.9797
309	09:24:00	11.1918	12.3515	23.5433
310	09:24:00	9.12909	13.2663	22.3954
311	09:24:00	9.80221	11.1208	20.923
312	09:24:00	12.9111	10.0378	22.9489
313	09:24:00	13.4512	8.0097	21.461
314	09:25:00	11.4786	8.42903	19.9076
315	09:25:00	11.711	13.6521	25.363
316	09:25:00	9.29408	13.0839	22.378
317	09:26:00	9.03259	12.855	21.8876
318	09:26:00	13.3659	12.2383	25.6042
319	09:26:00	13.6816	12.3115	25.9931
320	09:26:00	11.9036	13.4811	25.3847
321	09:27:00	13.3873	8.62716	22.0145
322	09:27:00	12.5152	9.76098	22.2762
323	09:27:00	13.3097	12.0336	25.3433
324	09:27:00	10.6465	11.0182	21.6648
325	09:27:00	9.71029	9.18143	18.8917
326	09:28:00	11.5892	12.7675	24.3567
327	09:28:00	10.8608	12.5029	23.3637
328	09:29:00	12.968	12.6576	25.6256
329	09:29:00	13.9438	8.58834	22.5322
330	09:29:00	12.9332	9.17704	22.1103
331	09:29:00	13.7854	10.5647	24.3501
332	09:29:00	10.054	11.0477	21.1017
333	09:30:00	14.9141	10.3416	25.2557
334	09:30:00	9.91079	11.1885	21.0993
335	09:31:00	9.46492	12.588	22.0529
336	09:32:00	14.3456	11.192	25.5376
337	09:33:00	12.5448	8.10694	20.6518
338	09:33:00	14.0152	8.77969	22.7949
339	09:33:00	10.626	12.7116	23.3377
340	09:33:00	11.045	9.45354	20.4985
341	09:34:00	14.0817	13.4529	27.5346
342	09:34:00	9.9465	10.268	20.2145
343	09:35:00	10.8586	9.91644	20.775
344	09:36:00	11.3107	12.0911	23.4017
345	09:36:00	13.2656	12.9982	26.2638
346	09:37:00	9.84066	12.6148	22.4554
347	09:37:00	14.6797	13.8608	28.5406
348	09:38:00	13.8178	9.50517	23.323
349	09:39:00	10.3924	10.4172	20.8096
350	09:39:00	14.839	11.1647	26.0038
351	09:41:00	9.5746	10.4107	19.9853
352	09:42:00	14.3818	11.3923	25.7741
353	09:45:00	14.1993	11.7347	25.934
354	09:45:00	13.1839	11.5064	24.6903
355	09:47:00	14.4593	10.812	25.2713
356	09:47:00	14.326	10.9834	25.3094
357	09:48:00	11.5084	13.3538	24.8622
358	09:48:00	9.03095	9.14042	18.1714
359	09:49:00	11.9944	11.4328	23.4272
360	09:49:00	11.2821	13.5636	24.8458
361	09:49:00	13.575	13.2507	26.8257
362	09:49:00	13.1627	13.6446	26.8072
363	09:50:00	13.1967	12.02	25.2167
364	09:50:00	13.1147	9.45408	22.5688
365	09:51:00	9.0672	8.77566	17.8429
366	09:51:00	13.7904	11.0215	24.8119
367	09:51:00	13.7772	9.403	23.1802
368	09:51:00	10.6504	8.64931	19.2997
369	09:52:00	10.6244	13.4966	24.121
370	09:52:00	14.6369	12.9195	27.5564
371	09:53:00	12.6489	12.5866	25.2354
372	09:53:00	9.90677	11.2911	21.1978
373	09:53:00	12.9239	8.52187	21.4458
374	09:53:00	14.4812	8.40907	22.8903
375	09:54:00	14.0403	8.16535	22.2057
376	09:54:00	11.5026	13.1716	24.6742
377	09:55:00	13.1989	10.7441	23.943
378	09:56:00	9.3567	9.00858	18.3653
379	09:57:00	9.65078	12.0028	21.6536
380	09:57:00	13.9391	10.4506	24.3896
381	09:57:00	14.1429	11.4357	25.5786
382	09:57:00	11.5892	8.64089	20.2301
383	09:58:00	12.2881	10.1063	22.3945
384	09:58:00	12.4418	12.7761	25.2178
385	09:58:00	10.1371	9.64049	19.7776
386	09:59:00	10.8613	13.2126	24.0739
387	10:00:00	11.4216	8.6418	20.0634
388	10:00:00	10.0463	10.9933	21.0396
389	10:00:00	14.7413	13.7945	28.5358
390	10:00:00	9.49385	9.50114	18.995
391	10:01:00	12.0927	8.02069	20.1134
392	10:01:00	12.6197	10.6324	23.2521
393	10:01:00	10.3818	8.01355	18.3953
394	10:01:00	9.1269	10.0397	19.1666
395	10:02:00	9.61818	13.0002	22.6184
396	10:02:00	12.5002	11.3595	23.8597
397	10:03:00	10.1792	8.48964	18.6689
398	10:03:00	14.993	13.6825	28.6755
399	10:03:00	13.5228	13.7303	27.2531
400	10:04:00	10.448	13.5818	24.0298
401	10:04:00	10.8472	8.42628	19.2735
402	10:04:00	12.9655	12.5439	25.5094
403	10:04:00	9.14063	13.6905	22.8312
404	10:04:00	14.5922	10.3907	24.9829
405	10:05:00	14.6045	8.95694	23.5614
406	10:05:00	9.5746	10.9957	20.5703
407	10:05:00	12.3231	9.44877	21.7719
408	10:06:00	12.0585	10.0347	22.0932
409	10:06:00	13.0363	12.4813	25.5176
410	10:07:00	12.1729	13.4095	25.5824
411	10:07:00	9.68667	10.1834	19.8701
412	10:07:00	13.9718	11.1046	25.0765
413	10:08:00	14.8422	13.855	28.6971
414	10:08:00	9.4424	12.3326	21.775
415	10:09:00	11.845	13.902	25.747
416	10:09:00	13.5144	11.6216	25.136
417	10:09:00	10.4074	9.87542	20.2828
418	10:10:00	9.4283	11.7869	21.2152
419	10:10:00	12.0561	10.3001	22.3562
420	10:10:00	11.7317	10.2173	21.9489
421	10:11:00	9.13807	8.49513	17.6332
422	10:11:00	9.28748	9.37461	18.6621
423	10:12:00	11.726	11.1922	22.9181
424	10:12:00	10.7712	8.58834	19.3596
425	10:12:00	12.4927	10.2052	22.6979
426	10:12:00	13.9411	13.8799	27.8209
427	10:13:00	13.2057	10.4542	23.6599
428	10:14:00	9.24317	9.41783	18.661
429	10:14:00	10.6518	9.02231	19.6742
430	10:15:00	13.8129	10.0554	23.8683
431	10:18:00	9.31843	12.417	21.7354
432	10:19:00	13.3881	12.9473	26.3354
433	10:20:00	9.76357	9.52074	19.2843
434	10:21:00	14.8502	13.2798	28.13
435	10:21:00	14.0544	12.6441	26.6985
436	10:21:00	14.7429	12.3908	27.1337
437	10:22:00	9.69729	11.3434	21.0407
438	10:22:00	13.0056	11.7715	24.7771
439	10:23:00	13.8708	10.036	23.9068
440	10:23:00	13.9879	9.37388	23.3618
441	10:24:00	11.2495	11.6309	22.8804
442	10:24:00	12.3729	11.0526	23.4256
443	10:24:00	10.0366	12.1949	22.2315
444	10:25:00	11.6677	13.59	25.2578
445	10:25:00	14.7356	12.8074	27.543
446	10:26:00	9.16187	8.34242	17.5043
447	10:27:00	13.4558	10.9884	24.4442
448	10:27:00	9.46858	11.8563	21.3249
449	10:27:00	10.9044	8.15748	19.0618
450	10:28:00	10.7024	9.57494	20.2773
451	10:28:00	12.4088	10.251	22.6598
452	10:29:00	14.7427	8.76229	23.505
453	10:29:00	10.117	10.6353	20.7523
454	10:30:00	11.6599	12.723	24.3829
455	10:33:00	14.6512	10.5593	25.2105
456	10:33:00	13.9651	10.0931	24.0582
457	10:34:00	14.7235	13.3404	28.0639
458	10:36:00	14.6568	10.1195	24.7764
459	10:36:00	10.3025	9.0181	19.3206
460	10:39:00	9.81411	9.22025	19.0344
461	10:40:00	10.5744	13.0996	23.674
462	10:41:00	11.4821	11.4626	22.9447
463	10:41:00	10.9686	8.99759	19.9662
464	10:42:00	9.55812	9.64232	19.2004
465	10:45:00	14.6114	9.59197	24.2034
466	10:48:00	12.0774	8.19062	20.268
467	10:49:00	11.5297	13.7555	25.2852
468	10:51:00	11.4385	11.8668	23.3052
469	10:51:00	14.4637	9.4539	23.9176
470	10:51:00	13.4902	12.9176	26.4079
471	10:52:00	12.0345	10.8834	22.918
472	10:54:00	14.7374	9.81921	24.5566
473	10:56:00	10.9987	13.8022	24.8009
474	10:57:00	13.9771	10.6117	24.5889
475	10:57:00	12.1378	11.5174	23.6552
476	10:57:00	10.2157	8.96683	19.1825
477	10:57:00	11.7564	12.6129	24.3693
478	10:58:00	12.4483	9.21146	21.6598
479	10:58:00	13.5183	13.2441	26.7624
480	11:00:00	12.6108	9.34495	21.9557
481	11:00:00	12.2092	12.3927	24.6019
482	11:00:00	14.4389	8.35945	22.7984
483	11:00:00	14.7138	10.6467	25.3605
484	11:00:00	13.8773	13.6728	27.5501
485	11:01:00	10.783	12.5814	23.3644
486	11:01:00	14.7956	13.9463	28.742
487	11:01:00	9.81283	12.4229	22.2357
488	11:01:00	14.8663	9.74578	24.6121
489	11:02:00	10.5775	11.1219	21.6994
490	11:03:00	14.2643	13.1509	27.4152
491	11:03:00	11.439	9.0159	20.4549
492	11:04:00	14.1209	11.296	25.4169
493	11:04:00	11.724	8.63503	20.359
494	11:04:00	10.1699	13.6631	23.833
495	11:06:00	13.4648	11.6948	25.1596
496	11:07:00	9.48286	10.5002	19.9831
497	11:07:00	13.3157	13.6396	26.9554
498	11:09:00	12.3716	13.7786	26.1502
499	11:11:00	9.8945	11.0201	20.9145
500	11:11:00	11.1962	10.3319	21.5282
501	11:12:00	10.852	12.2493	23.1013
502	11:12:00	12.6825	13.0526	25.7351
503	11:13:00	9.35249	11.6349	20.9874
504	11:14:00	14.1912	13.9385	28.1297
505	11:14:00	14.1306	12.7915	26.9221
506	11:14:00	12.9446	8.19758	21.1422
507	11:15:00	11.6145	9.31822	20.9327
508	11:15:00	12.2423	13.2328	25.4751
509	11:15:00	11.5253	8.77859	20.3039
510	11:16:00	9.93973	11.9175	21.8572
511	11:17:00	11.6178	13.2351	24.8529
512	11:17:00	13.684	9.88989	23.5739
513	11:17:00	13.5913	12.6743	26.2656
514	11:18:00	12.331	9.36033	21.6913
515	11:18:00	9.39222	9.32609	18.7183
516	11:19:00	9.37172	8.93039	18.3021
517	11:19:00	11.9283	9.88769	21.816
518	11:19:00	11.8172	9.88202	21.6992
519	11:20:00	13.3439	9.77032	23.1143
520	11:21:00	14.5783	12.083	26.6613
521	11:21:00	10.2459	9.43962	19.6855
522	11:22:00	13.6908	12.8034	26.4941
523	11:23:00	9.33381	12.4588	21.7926
524	11:23:00	9.50813	11.1109	20.619
525	11:24:00	11.5645	10.73	22.2945
526	11:24:00	12.9838	8.8533	21.8371
527	11:25:00	14.9863	9.41783	24.4041
528	11:26:00	14.1251	8.29188	22.417
529	11:27:00	10.4894	8.85018	19.3396
530	11:27:00	9.39405	9.98218	19.3762
531	11:30:00	11.6639	12.1211	23.785
532	11:33:00	13.9709	10.2373	24.2082
533	11:34:00	12.4991	13.8771	26.3762
534	11:36:00	13.1738	13.2328	26.4066
535	11:39:00	11.5515	10.6223	22.1738
536	11:41:00	14.6713	10.2369	24.9082
537	11:41:00	9.18	8.58229	17.7623
538	11:41:00	9.17103	11.3586	20.5296
539	11:41:00	10.2788	8.45228	18.7311
540	11:42:00	13.8112	13.3229	27.1341
541	11:42:00	9.35047	11.9997	21.3502
542	11:42:00	11.2118	9.87597	21.0878
543	11:42:00	10.5277	8.21442	18.7421
544	11:43:00	11.8697	11.2308	23.1005
545	11:45:00	13.0068	11.2828	24.2897
546	11:45:00	12.0089	13.2357	25.2446
547	11:45:00	11.0532	11.8166	22.8698
548	11:45:00	12.8995	9.455	22.3545
549	11:45:00	10.0327	13.2961	23.3289
550	11:47:00	14.7852	11.805	26.5903
551	11:47:00	14.564	12.2775	26.8415
552	11:47:00	10.6412	13.5787	24.2199
553	11:47:00	10.607	8.37153	18.9785
554	11:48:00	11.8005	10.3442	22.1447
555	11:48:00	14.8929	11.045	25.9378
556	11:48:00	12.7591	11.0691	23.8282
557	11:49:00	9.24793	13.6726	22.9205
558	11:49:00	11.9675	9.66814	21.6356
559	11:51:00	10.8994	13.7642	24.6636
560	11:51:00	14.8843	11.7261	26.6104
561	11:52:00	9.43287	12.5987	22.0315
562	11:54:00	12.7443	12.1779	24.9221
563	11:55:00	13.5406	8.42921	21.9698
564	11:56:00	13.1541	8.97031	22.1244
565	11:57:00	10.7282	11.673	22.4012
566	11:57:00	12.4928	10.9516	23.4444
567	11:57:00	9.54421	10.8646	20.4088
568	11:58:00	14.9368	9.15763	24.0945
569	11:58:00	13.3694	13.3467	26.7161
570	11:58:00	12.4901	9.08036	21.5705
571	12:00:00	10.1305	13.4626	23.5931
572	12:00:00	10.4241	9.10929	19.5333
573	12:00:00	14.2275	12.1581	26.3855
574	12:00:00	14.7779	10.9398	25.7177
575	12:00:00	10.208	12.1235	22.3315
576	12:01:00	14.7867	9.04465	23.8313
577	12:01:00	13.1002	10.6866	23.7868
578	12:01:00	13.0403	8.08039	21.1207
579	12:01:00	10.4929	13.332	23.8249
580	12:02:00	11.5709	13.1035	24.6744
581	12:02:00	9.26423	12.7354	21.9997
582	12:03:00	12.6966	9.42753	22.1242
583	12:03:00	11.9801	10.3065	22.2866
584	12:03:00	9.03333	8.64455	17.6779
585	12:04:00	13.2269	8.18274	21.4097
586	12:04:00	11.3964	12.4778	23.8742
587	12:04:00	9.20875	10.1613	19.37
588	12:04:00	10.0937	8.51161	18.6053
589	12:05:00	11.6141	8.93918	20.5533
590	12:06:00	12.1034	13.1789	25.2823
591	12:06:00	11.7589	11.018	22.777
592	12:06:00	11.5978	9.44859	21.0464
593	12:07:00	12.1339	12.4469	24.5808
594	12:07:00	11.9583	11.1797	23.1381
595	12:07:00	12.4145	11.0027	23.4171
596	12:08:00	13.5759	10.8574	24.4334
597	12:09:00	10.5506	12.1599	22.7105
598	12:09:00	9.10566	12.1403	21.246
599	12:10:00	9.43251	8.06812	17.5006
600	12:11:00	10.1844	13.0811	23.2655
601	12:11:00	12.6078	9.44273	22.0506
602	12:12:00	12.6727	13.7867	26.4593
603	12:12:00	13.3564	12.5785	25.9349
604	12:12:00	9.01996	13.4027	22.4227
605	12:13:00	12.8393	8.32374	21.163
606	12:13:00	14.0885	13.3999	27.4884
607	12:14:00	13.8072	13.5906	27.3978
608	12:14:00	14.491	8.9465	23.4375
609	12:14:00	9.2027	13.5417	22.7444
610	12:14:00	12.9308	11.4273	24.3581
611	12:15:00	10.6954	10.7745	21.4699
612	12:15:00	9.9346	12.6699	22.6045
613	12:15:00	9.47755	13.3227	22.8002
614	12:16:00	13.4871	12.8997	26.3868
615	12:16:00	13.2875	10.908	24.1955
616	12:17:00	12.1702	13.6299	25.8001
617	12:17:00	12.3586	9.32572	21.6843
618	12:17:00	13.218	13.3467	26.5646
619	12:17:00	9.56288	10.8813	20.4441
620	12:18:00	11.1699	13.7175	24.8873
621	12:18:00	9.18915	9.19333	18.3825
622	12:19:00	13.3108	12.8953	26.2061
623	12:19:00	13.3064	10.1519	23.4583
624	12:19:00	12.541	12.0431	24.5841
625	12:19:00	13.268	8.14429	21.4122
626	12:21:00	12.511	9.2393	21.7503
627	12:24:00	11.3634	8.5865	19.9499
628	12:27:00	13.5031	9.16147	22.6645
629	12:30:00	12.6653	13.0484	25.7137
630	12:33:00	14.4166	13.1676	27.5842
631	12:34:00	14.5047	8.62716	23.1318
632	12:36:00	10.0485	10.3248	20.3733
633	12:39:00	9.49293	9.41746	18.9104
634	12:40:00	9.4272	13.3379	22.7651
635	12:41:00	10.3307	13.7178	24.0485
636	12:41:00	9.97507	9.94995	19.925
637	12:42:00	11.5564	8.75405	20.3105
638	12:43:00	9.53175	11.9841	21.5159
639	12:44:00	9.66012	11.9312	21.5913
640	12:45:00	11.476	8.48854	19.9646
641	12:45:00	13.3337	10.6908	24.0245
642	12:45:00	13.1233	10.2466	23.3699
643	12:48:00	14.8323	8.73336	23.5656
644	12:48:00	11.9765	13.8867	25.8631
645	12:49:00	12.2151	11.3617	23.5768
646	12:50:00	14.0288	10.8087	24.8375
647	12:50:00	11.3682	13.82	25.1882
648	12:51:00	12.9048	12.8211	25.726
649	12:54:00	12.9433	12.4408	25.3841
650	12:57:00	9.94211	12.5298	22.4719
651	12:57:00	9.42317	9.96606	19.3892
652	12:58:00	13.0826	13.903	26.9856
653	12:58:00	12.1881	12.2863	24.4744
654	13:00:00	10.4466	10.7635	21.2101
655	13:00:00	14.4708	12.8255	27.2963
656	13:00:00	10.4259	10.0302	20.456
657	13:01:00	12.1973	11.6283	23.8256
658	13:01:00	11.8133	8.04523	19.8585
659	13:03:00	13.6527	9.61449	23.2672
660	13:03:00	10.6403	10.0831	20.7234
661	13:04:00	13.4584	9.23618	22.6946
662	13:06:00	10.7665	12.8396	23.6061
663	13:07:00	13.2365	11.6232	24.8597
664	13:09:00	14.6012	11.1446	25.7458
665	13:12:00	11.3094	8.00458	19.314
666	13:14:00	12.4	13.0324	25.4324
667	13:15:00	9.6158	8.48524	18.101
668	13:15:00	13.1037	13.4369	26.5406
669	13:15:00	12.4374	12.894	25.3314
670	13:15:00	14.4338	9.85766	24.2915
671	13:16:00	13.2901	11.1493	24.4394
672	13:16:00	14.6733	9.16056	23.8339
673	13:16:00	12.1993	11.1654	23.3648
674	13:17:00	12.998	8.94613	21.9442
675	13:17:00	14.2621	13.4855	27.7475
676	13:17:00	9.11975	11.4227	20.5425
677	13:17:00	14.707	12.3447	27.0517
678	13:18:00	12.1317	12.1797	24.3114
679	13:18:00	14.2923	11.4672	25.7595
680	13:18:00	12.5276	12.4425	24.9701
681	13:19:00	12.6095	12.3553	24.9648
682	13:19:00	10.184	9.04465	19.2286
683	13:19:00	14.4457	11.8646	26.3103
684	13:20:00	12.3648	9.22153	21.5864
685	13:21:00	14.5124	13.2562	27.7686
686	13:24:00	11.3054	11.1684	22.4737
687	13:27:00	11.3689	13.3858	24.7548
688	13:28:00	12.4028	9.86865	22.2714
689	13:29:00	12.9728	11.0228	23.9956
690	13:29:00	11.2147	8.72439	19.9391
691	13:30:00	10.7344	12.207	22.9414
692	13:30:00	14.1299	8.76046	22.8903
693	13:32:00	11.0034	10.8089	21.8123
694	13:33:00	11.4345	12.4	23.8344
695	13:33:00	9.29188	8.8251	18.117
696	13:33:00	14.3512	11.7329	26.0841
697	13:33:00	12.0292	12.1255	24.1547
698	13:34:00	11.1741	11.6062	22.7803
699	13:36:00	13.9614	8.17359	22.135
700	13:38:00	11.6571	9.4854	21.1425
701	13:39:00	13.2273	11.3757	24.603
702	13:39:00	13.0572	12.6241	25.6813
703	13:41:00	13.4075	13.9355	27.343
704	13:41:00	11.4513	10.3898	21.8411
705	13:41:00	9.19373	12.1832	21.3769
706	13:42:00	9.87271	11.3709	21.2436
707	13:43:00	12.5309	8.99503	21.526
708	13:44:00	10.2254	12.8854	23.1108
709	13:45:00	9.87051	12.9504	22.8209
710	13:45:00	12.5436	10.4747	23.0183
711	13:45:00	9.3166	12.963	22.2796
712	13:45:00	14.7667	10.6553	25.422
713	13:47:00	13.6728	10.0845	23.7573
714	13:48:00	14.4959	13.3459	27.8418
715	13:51:00	12.4734	10.7128	23.1862
716	13:51:00	10.9866	12.7653	23.7519
717	13:51:00	11.7514	10.3294	22.0808
718	13:53:00	12.6188	8.9313	21.5501
719	13:54:00	9.30488	10.8675	20.1724
720	13:55:00	10.0584	9.95453	20.0129
721	13:55:00	12.3317	12.6404	24.9721
722	13:56:00	10.0018	11.8406	21.8424
723	13:57:00	12.2491	10.1719	22.421
724	13:57:00	14.5512	13.2696	27.8208
725	13:58:00	11.0618	13.0396	24.1014
726	13:58:00	12.6366	9.52989	22.1665
727	13:58:00	9.52168	8.6896	18.2113
728	14:00:00	14.2458	12.2203	26.4661
729	14:00:00	10.312	10.8888	21.2008
730	14:00:00	11.2709	13.2328	24.5037
731	14:00:00	14.3042	13.7629	28.067
732	14:00:00	10.3241	8.6559	18.98
733	14:01:00	13.3597	10.0188	23.3785
734	14:01:00	14.6032	10.3237	24.9269
735	14:01:00	13.9103	9.66832	23.5786
736	14:01:00	9.61599	9.5407	19.1567
737	14:01:00	12.3987	11.1501	23.5488
738	14:02:00	11.0031	8.80367	19.8067
739	14:03:00	13.3734	10.9142	24.2876
740	14:03:00	11.5916	8.81887	20.4104
741	14:03:00	10.3109	13.0458	23.3567
742	14:03:00	14.9496	13.594	28.5437
743	14:03:00	10.8866	8.1073	18.9939
744	14:04:00	13.7876	9.55901	23.3466
745	14:04:00	11.1369	12.8312	23.9681
746	14:04:00	9.36714	11.3255	20.6926
747	14:04:00	9.53706	8.33454	17.8716
748	14:04:00	10.3556	8.56215	18.9177
749	14:05:00	13.1823	10.9193	24.1016
750	14:05:00	12.0565	13.3119	25.3684
751	14:05:00	10.7707	8.99283	19.7635
752	14:05:00	9.41823	12.6214	22.0396
753	14:06:00	11.6998	10.9801	22.6799
754	14:06:00	11.3988	11.3952	22.794
755	14:06:00	10.0245	11.005	21.0295
756	14:07:00	13.9213	8.62313	22.5444
757	14:07:00	9.08222	8.3882	17.4704
758	14:07:00	11.5269	10.348	21.875
759	14:07:00	11.9648	12.361	24.3257
760	14:07:00	9.66872	10.6745	20.3432
761	14:08:00	9.50502	11.5912	21.0962
762	14:08:00	10.1487	9.52257	19.6712
763	14:09:00	13.7684	9.9201	23.6885
764	14:09:00	13.2315	10.446	23.6775
765	14:09:00	13.955	11.8309	25.7859
766	14:09:00	11.2094	13.4344	24.6438
767	14:10:00	9.88369	10.4138	20.2975
768	14:10:00	13.4117	13.916	27.3276
769	14:10:00	10.583	11.6595	22.2425
770	14:11:00	9.58193	9.96478	19.5467
771	14:11:00	14.7105	12.5822	27.2927
772	14:11:00	14.9542	8.70534	23.6596
773	14:11:00	12.3205	9.68499	22.0055
774	14:11:00	13.972	13.8749	27.8469
775	14:11:00	12.6344	9.38816	22.0226
776	14:12:00	12.1933	9.1904	21.3837
777	14:12:00	10.6925	9.98529	20.6778
778	14:12:00	9.22541	12.3128	21.5382
779	14:12:00	11.8553	8.24134	20.0966
780	14:12:00	11.3173	11.5789	22.8962
781	14:13:00	11.769	13.6274	25.3964
782	14:14:00	14.2254	12.0067	26.2321
783	14:14:00	9.44514	10.1715	19.6167
784	14:15:00	12.9446	12.14	25.0845
785	14:15:00	11.1895	12.7292	23.9187
786	14:15:00	10.5671	12.8274	23.3944
787	14:15:00	14.0755	11.8895	25.9649
788	14:15:00	13.6948	10.7721	24.4669
789	14:15:00	14.2011	10.5033	24.7044
790	14:16:00	12.1966	11.4104	23.607
791	14:16:00	11.847	13.6702	25.5172
792	14:16:00	10.4422	9.10123	19.5434
793	14:17:00	11.643	9.71648	21.3595
794	14:18:00	9.20344	9.52422	18.7277
795	14:19:00	9.66652	13.0008	22.6673
796	14:19:00	11.943	9.29057	21.2335
797	14:19:00	11.8212	11.0069	22.8281
798	14:19:00	13.9521	10.8717	24.8238
799	14:19:00	11.6009	8.92508	20.526
800	14:20:00	11.5187	10.7549	22.2736
801	14:20:00	9.20325	11.4919	20.6952
802	14:20:00	14.7396	11.012	25.7516
803	14:20:00	14.651	9.02561	23.6766
804	14:21:00	9.48653	10.964	20.4505
805	14:21:00	13.8794	9.10965	22.989
806	14:21:00	11.171	12.0923	23.2633
807	14:21:00	11.3795	9.98053	21.3601
808	14:21:00	9.02417	13.5234	22.5475
809	14:21:00	10.7183	9.12449	19.8428
810	14:22:00	14.4353	13.0753	27.5106
811	14:22:00	13.8334	9.63152	23.4649
812	14:22:00	14.154	13.7195	27.8735
813	14:22:00	14.1637	8.24171	22.4054
814	14:23:00	12.6699	13.15	25.8199
815	14:23:00	14.1954	9.50078	23.6962
816	14:23:00	13.5373	12.7188	26.2561
817	14:23:00	9.60134	12.7622	22.3635
818	14:23:00	12.6058	9.01315	21.619
819	14:24:00	10.6048	11.6957	22.3005
820	14:24:00	14.7638	12.6049	27.3687
821	14:24:00	13.2418	12.22	25.4617
822	14:24:00	13.6745	11.7107	25.3852
823	14:24:00	13.5822	11.1365	24.7187
824	14:25:00	10.8253	13.4433	24.2686
825	14:25:00	11.4482	12.9361	24.3843
826	14:25:00	13.7689	9.72362	23.4926
827	14:25:00	11.498	11.0472	22.5452
828	14:26:00	9.46016	12.5624	22.0226
829	14:26:00	11.4541	10.9287	22.3827
830	14:26:00	10.8439	11.9889	22.8328
831	14:26:00	14.5226	8.64327	23.1659
832	14:26:00	13.0563	9.23508	22.2914
833	14:27:00	12.4037	8.6158	21.0195
834	14:27:00	9.54347	13.5402	23.0837
835	14:27:00	11.4916	8.95914	20.4507
836	14:27:00	13.7997	8.95181	22.7515
837	14:27:00	14.655	8.74911	23.4041
838	14:27:00	9.04413	11.4584	20.5025
839	14:28:00	13.1295	13.7477	26.8772
840	14:28:00	11.7588	12.4694	24.2281
841	14:28:00	14.2802	12.0142	26.2944
842	14:29:00	11.2988	9.81738	21.1162
843	14:29:00	10.0648	13.3915	23.4563
844	14:29:00	12.5864	13.8249	26.4114
845	14:29:00	10.7055	11.7388	22.4443
846	14:30:00	13.872	9.31364	23.1857
847	14:30:00	13.0753	12.7651	25.8404
848	14:30:00	12.5337	10.504	23.0377
849	14:30:00	10.4231	12.1411	22.5642
850	14:30:00	14.5517	10.2669	24.8187
851	14:31:00	10.0025	10.982	20.9845
852	14:31:00	11.4579	13.9467	25.4046
853	14:31:00	12.7157	9.5612	22.2769
854	14:31:00	9.92673	12.6803	22.607
855	14:32:00	12.771	13.9669	26.7378
856	14:32:00	13.515	9.58061	23.0956
857	14:32:00	14.33	11.1089	25.4389
858	14:33:00	9.11573	12.044	21.1597
859	14:33:00	10.9496	11.7891	22.7387
860	14:33:00	14.2221	10.5711	24.7932
861	14:33:00	13.0367	12.1667	25.2034
862	14:33:00	14.8359	10.5764	25.4123
863	14:33:00	11.296	11.6966	22.9927
864	14:33:00	11.5802	10.4713	22.0515
865	14:34:00	11.0157	13.1872	24.2029
866	14:34:00	10.9998	12.5825	23.5823
867	14:34:00	9.71578	10.7846	20.5004
868	14:35:00	9.94174	8.96335	18.9051
869	14:35:00	10.002	9.21989	19.2219
870	14:35:00	11.0267	11.6234	22.6501
871	14:36:00	9.0791	11.2394	20.3185
872	14:36:00	12.3119	11.8776	24.1895
873	14:36:00	11.1312	8.60665	19.7379
874	14:37:00	14.0561	10.1812	24.2373
875	14:37:00	13.3304	10.095	23.4254
876	14:37:00	11.7718	11.6739	23.4457
877	14:37:00	11.4215	8.28162	19.7031
878	14:38:00	13.2509	13.5069	26.7578
879	14:38:00	9.32649	12.4368	21.7633
880	14:39:00	13.7087	11.5791	25.2878
881	14:39:00	9.83004	12.1152	21.9453
882	14:39:00	11.3788	8.34004	19.7188
883	14:40:00	10.8463	11.9938	22.8401
884	14:40:00	9.54421	9.56084	19.105
885	14:40:00	14.8218	13.7378	28.5596
886	14:41:00	13.8576	12.1876	26.0451
887	14:41:00	14.2022	12.0546	26.2568
888	14:41:00	11.6452	11.3315	22.9767
889	14:41:00	12.3855	12.2811	24.6667
890	14:42:00	14.4527	11.8462	26.2989
891	14:42:00	11.8961	12.6444	24.5405
892	14:42:00	10.1049	12.5646	22.6695
893	14:42:00	12.4396	12.4778	24.9174
894	14:43:00	9.81594	8.86209	18.678
895	14:43:00	9.75735	12.9013	22.6587
896	14:44:00	9.08423	13.5155	22.5997
897	14:44:00	12.5582	11.5487	24.1069
898	14:45:00	10.0507	8.60866	18.6594
899	14:45:00	13.9956	8.59108	22.5867
900	14:46:00	9.39845	12.2306	21.629
901	14:47:00	14.9634	8.3263	23.2897
902	14:48:00	9.49092	8.6744	18.1653
903	14:48:00	11.611	9.69378	21.3048
904	14:49:00	11.0373	9.53484	20.5721
905	14:50:00	13.7125	13.0423	26.7549
906	14:51:00	10.884	9.24625	20.1303
907	14:51:00	12.5983	10.0031	22.6014
908	14:52:00	10.3056	13.9832	24.2887
909	14:53:00	10.0258	9.2219	19.2477
910	14:54:00	13.1639	11.1764	24.3404
911	14:54:00	9.37849	11.6752	21.0537
912	14:54:00	11.2748	13.965	25.2398
913	14:54:00	14.6849	8.12177	22.8066
914	14:55:00	13.9989	12.4216	26.4205
915	14:55:00	11.9014	12.6644	24.5658
916	14:56:00	14.2276	13.1484	27.376
917	14:56:00	11.4458	9.14701	20.5928
918	14:57:00	9.30763	10.5387	19.8463
919	14:57:00	13.8519	11.9819	25.8338
920	14:57:00	12.788	12.4512	25.2393
921	14:57:00	14.3999	12.6869	27.0869
922	14:57:00	10.9254	9.92834	20.8538
923	14:58:00	12.3995	12.7177	25.1171
924	14:58:00	10.4228	10.7278	21.1506
925	14:58:00	13.2209	12.8068	26.0277
926	14:58:00	10.6103	11.5117	22.122
927	14:58:00	14.9293	11.7607	26.6901
928	14:59:00	9.99979	9.35759	19.3574
929	14:59:00	11.2378	8.23127	19.4691
930	14:59:00	13.5772	13.527	27.1043

## Sheet: Sheet3
Number	Arrival time	X1	X2	X3
1	08:00:00	7.06143	6.83709	13.8985			X1	X2	X3
2	08:00:00	7.37236	8.34043	15.7128		MEAN	7	7	14
3	08:00:00	5.89117	6.27726	12.1684
4	08:00:00	4.0672	8.91321	12.9804
5	08:00:00	7.08048	6.30436	13.3848
6	08:01:00	6.19898	8.31809	14.5171
7	08:01:00	9.022	7.4637	16.4857
8	08:01:00	7.05704	5.22279	12.2798
9	08:01:00	5.3195	8.08921	13.4087
10	08:01:00	6.78915	7.86129	14.6504
11	08:01:00	6.52858	7.02362	13.5522
12	08:01:00	7.10831	5.32545	12.4338
13	08:01:00	8.24543	7.37886	15.6243
14	08:01:00	4.39387	7.36335	11.7572
15	08:01:00	7.70342	7.91244	15.6159
16	08:02:00	6.20649	5.95108	12.1576
17	08:03:00	7.31449	7.19648	14.511
18	08:03:00	5.40519	8.11606	13.5213
19	08:03:00	6.08875	5.17029	11.259
20	08:03:00	6.5707	7.23054	13.8012
21	08:04:00	8.32893	5.39369	13.7226
22	08:04:00	6.03656	7.832	13.8686
23	08:04:00	5.18308	5.85708	11.0402
24	08:04:00	6.28669	5.3932	11.6799
25	08:05:00	6.28871	7.05756	13.3463
26	08:05:00	8.51698	7.92416	16.4411
27	08:05:00	9.6118	5.71194	15.3237
28	08:05:00	8.54445	7.28535	15.8298
29	08:05:00	9.42833	7.45601	16.8843
30	08:06:00	9.73247	5.16871	14.9012
31	08:06:00	8.94967	8.66662	17.6163
32	08:06:00	4.91849	8.33323	13.2517
33	08:07:00	9.1229	8.64794	17.7708
34	08:07:00	8.2555	6.37529	14.6308
35	08:07:00	8.38404	5.33302	13.7171
36	08:07:00	4.13129	5.57704	9.70833
37	08:07:00	5.35411	6.88202	12.2361
38	08:08:00	6.69851	6.69012	13.3886
39	08:08:00	7.40513	8.59496	16.0001
40	08:09:00	6.73092	7.39973	14.1306
41	08:09:00	8.42213	5.91006	14.3322
42	08:09:00	7.32878	6.15714	13.4859
43	08:09:00	4.71102	6.42351	11.1345
44	08:10:00	9.12638	7.57625	16.7026
45	08:10:00	6.59029	5.33839	11.9287
46	08:11:00	7.88214	5.16199	13.0441
47	08:11:00	8.5146	6.04678	14.5614
48	08:11:00	9.41588	5.26844	14.6843
49	08:11:00	6.35206	7.1446	13.4967
50	08:11:00	7.51427	5.38356	12.8978
51	08:12:00	4.44093	5.5945	10.0354
52	08:12:00	8.44539	6.59001	15.0354
53	08:12:00	9.00534	5.48219	14.4875
54	08:12:00	5.82598	8.87841	14.7044
55	08:13:00	4.20252	7.34407	11.5466
56	08:13:00	8.53383	5.36598	13.8998
57	08:13:00	6.22407	6.90057	13.1246
58	08:14:00	4.89999	5.923	10.823
59	08:14:00	7.23814	8.69433	15.9325
60	08:14:00	9.30619	6.71465	16.0208
61	08:14:00	8.31281	6.10233	14.4151
62	08:14:00	9.28715	8.23911	17.5263
63	08:15:00	4.5041	8.98999	13.4941
64	08:15:00	9.06742	7.07221	16.1396
65	08:15:00	7.83215	8.36644	16.1986
66	08:15:00	9.87841	6.22636	16.1048
67	08:15:00	6.60677	8.3231	14.9299
68	08:16:00	5.15799	6.28947	11.4475
69	08:16:00	6.28321	7.75912	14.0423
70	08:16:00	6.60274	6.82818	13.4309
71	08:17:00	9.46092	8.4359	17.8968
72	08:17:00	7.72686	5.4236	13.1505
73	08:17:00	6.53829	8.25987	14.7982
74	08:17:00	7.88635	6.65508	14.5414
75	08:17:00	5.66375	7.8497	13.5134
76	08:17:00	6.36048	5.84951	12.21
77	08:18:00	8.70449	8.92566	17.6301
78	08:18:00	7.80889	8.9917	16.8006
79	08:18:00	8.77096	5.34645	14.1174
80	08:19:00	6.00415	7.31709	13.3212
81	08:19:00	8.10865	8.21958	16.3282
82	08:19:00	4.89981	7.30964	12.2094
83	08:19:00	6.66243	7.92611	14.5885
84	08:19:00	5.61412	8.57872	14.1928
85	08:20:00	9.09195	8.62853	17.7205
86	08:21:00	9.50615	7.91598	17.4221
87	08:22:00	9.18662	5.36549	14.5521
88	08:23:00	5.97778	8.21189	14.1897
89	08:23:00	5.29862	8.69494	13.9936
90	08:23:00	7.67394	6.35698	14.0309
91	08:23:00	4.26643	7.5041	11.7705
92	08:24:00	4.13953	5.2627	9.40223
93	08:24:00	6.15082	7.58785	13.7387
94	08:24:00	8.47761	6.20609	14.6837
95	08:24:00	5.66301	6.38127	12.0443
96	08:25:00	6.86825	5.33375	12.202
97	08:25:00	6.19092	5.33705	11.528
98	08:25:00	4.73647	6.85943	11.5959
99	08:25:00	6.57271	7.35005	13.9228
100	08:26:00	8.60762	7.74313	16.3507
101	08:26:00	6.98654	7.85824	14.8448
102	08:26:00	4.05585	8.96374	13.0196
103	08:27:00	4.2569	7.29231	11.5492
104	08:27:00	8.34156	7.37776	15.7193
105	08:27:00	6.27882	7.88961	14.1684
106	08:27:00	8.12934	8.10239	16.2317
107	08:27:00	5.8844	8.06101	13.9454
108	08:28:00	4.81814	6.86895	11.6871
109	08:28:00	4.06537	6.96979	11.0352
110	08:28:00	7.24052	5.36476	12.6053
111	08:29:00	6.77486	7.27314	14.048
112	08:29:00	8.56441	8.71105	17.2755
113	08:29:00	6.30427	5.57863	11.8829
114	08:29:00	5.90124	5.42238	11.3236
115	08:29:00	7.23539	6.58025	13.8156
116	08:30:00	4.13129	6.95135	11.0826
117	08:30:00	9.92584	6.56767	16.4935
118	08:30:00	8.56496	6.73846	15.3034
119	08:30:00	5.17118	7.53963	12.7108
120	08:30:00	9.00919	8.07627	17.0855
121	08:31:00	9.84234	7.00409	16.8464
122	08:31:00	5.34971	6.53557	11.8853
123	08:31:00	6.66317	7.21284	13.876
124	08:32:00	6.64559	8.71569	15.3613
125	08:32:00	5.63903	7.55403	13.1931
126	08:33:00	6.71352	5.1449	11.8584
127	08:33:00	9.69713	7.61495	17.3121
128	08:33:00	8.0083	7.79489	15.8032
129	08:33:00	6.63808	6.53008	13.1682
130	08:33:00	5.01297	8.36534	13.3783
131	08:33:00	9.2324	7.1413	16.3737
132	08:34:00	7.12809	8.755	15.8831
133	08:34:00	7.02005	7.72762	14.7477
134	08:34:00	7.88928	8.45311	16.3424
135	08:34:00	8.79897	8.09494	16.8939
136	08:35:00	7.05887	5.46999	12.5289
137	08:35:00	7.69225	5.17518	12.8674
138	08:35:00	9.41295	6.37089	15.7838
139	08:35:00	8.80795	8.44127	17.2492
140	08:35:00	7.69463	7.48323	15.1779
141	08:36:00	8.58931	5.92471	14.514
142	08:36:00	7.9303	7.91928	15.8496
143	08:36:00	4.76614	7.91379	12.6799
144	08:37:00	5.87762	6.18949	12.0671
145	08:37:00	6.0968	6.00394	12.1007
146	08:38:00	8.54592	8.37535	16.9213
147	08:39:00	7.57909	8.59691	16.176
148	08:39:00	7.23887	5.58803	12.8269
149	08:39:00	9.28239	8.66027	17.9427
150	08:40:00	5.17759	6.26505	11.4426
151	08:40:00	5.13089	8.10971	13.2406
152	08:40:00	4.20527	7.22956	11.4348
153	08:41:00	7.62175	8.01657	15.6383
154	08:41:00	6.12647	8.89331	15.0198
155	08:41:00	9.33201	5.51674	14.8488
156	08:41:00	9.61272	8.98462	18.5973
157	08:41:00	5.91168	7.26765	13.1793
158	08:42:00	8.09235	6.25565	14.348
159	08:42:00	5.815	6.09049	11.9055
160	08:42:00	4.36164	7.25703	11.6187
161	08:43:00	5.04996	6.53972	11.5897
162	08:45:00	6.57894	7.95981	14.5387
163	08:45:00	4.47407	5.04944	9.52351
164	08:45:00	8.55489	6.26774	14.8226
165	08:45:00	8.37764	5.53969	13.9173
166	08:46:00	7.62194	7.77779	15.3997
167	08:46:00	8.02936	8.3994	16.4288
168	08:47:00	8.55013	8.03342	16.5835
169	08:47:00	4.26386	8.11789	12.3818
170	08:47:00	8.7792	6.45781	15.237
171	08:47:00	6.80709	6.99921	13.8063
172	08:48:00	9.37156	6.66582	16.0374
173	08:48:00	4.62862	5.86978	10.4984
174	08:48:00	4.31898	5.41762	9.73659
175	08:49:00	8.92221	5.98025	14.9025
176	08:49:00	4.91189	8.61705	13.5289
177	08:49:00	6.08161	7.90292	13.9845
178	08:49:00	6.54744	5.94656	12.494
179	08:49:00	4.05017	5.64101	9.69118
180	08:50:00	9.36589	6.4937	15.8596
181	08:50:00	7.37346	5.89151	13.265
182	08:51:00	6.20704	6.5396	12.7466
183	08:51:00	7.97736	7.94369	15.921
184	08:51:00	8.33149	8.06748	16.399
185	08:51:00	9.84198	5.54567	15.3876
186	08:51:00	7.89001	8.98987	16.8799
187	08:52:00	8.11396	8.7373	16.8513
188	08:52:00	9.01706	8.10569	17.1227
189	08:53:00	8.5406	5.62001	14.1606
190	08:53:00	9.3983	5.86367	15.262
191	08:53:00	5.16257	5.83218	10.9948
192	08:54:00	5.99078	8.64721	14.638
193	08:54:00	8.74075	7.58602	16.3268
194	08:54:00	6.99185	7.98373	14.9756
195	08:55:00	7.12351	7.05219	14.1757
196	08:55:00	5.91095	7.3487	13.2597
197	08:55:00	9.49004	5.09265	14.5827
198	08:55:00	9.46074	8.5443	18.005
199	08:56:00	8.82882	8.38633	17.2152
200	08:56:00	5.67418	7.52583	13.2
201	08:57:00	6.91787	8.34336	15.2612
202	08:57:00	4.95822	6.48515	11.4434
203	08:57:00	5.19169	6.36857	11.5603
204	08:57:00	7.41923	5.51552	12.9348
205	08:57:00	6.97446	8.50902	15.4835
206	08:58:00	7.53533	5.7477	13.283
207	08:58:00	5.3574	6.8095	12.1669
208	08:58:00	6.82302	8.98279	15.8058
209	08:58:00	4.29115	5.30763	9.59877
210	08:59:00	7.30808	5.03955	12.3476
211	08:59:00	5.94354	6.00284	11.9464
212	08:59:00	8.12879	5.798	13.9268
213	09:00:00	6.84939	6.87188	13.7213
214	09:00:00	5.20341	6.73101	11.9344
215	09:00:00	4.55922	6.53484	11.0941
216	09:00:00	8.3401	5.11023	13.4503
217	09:00:00	9.14451	5.03015	14.1747
218	09:00:00	4.21406	7.50972	11.7238
219	09:01:00	5.78826	7.8204	13.6087
220	09:01:00	4.02216	6.23991	10.2621
221	09:01:00	5.53502	7.12824	12.6633
222	09:01:00	6.10358	7.41914	13.5227
223	09:01:00	4.82345	5.48952	10.313
224	09:01:00	5.14481	5.01697	10.1618
225	09:01:00	6.46175	7.5135	13.9752
226	09:01:00	5.49748	7.90304	13.4005
227	09:02:00	8.94382	7.75192	16.6957
228	09:02:00	7.40678	5.19007	12.5969
229	09:02:00	5.22611	7.80929	13.0354
230	09:02:00	6.29914	7.48408	13.7832
231	09:03:00	4.01502	6.86126	10.8763
232	09:03:00	9.47758	8.5305	18.0081
233	09:03:00	8.01434	5.10254	13.1169
234	09:03:00	4.36787	5.69997	10.0678
235	09:03:00	4.20966	5.80837	10.018
236	09:03:00	8.59481	7.25593	15.8507
237	09:04:00	8.85446	5.17127	14.0257
238	09:04:00	9.395	7.92233	17.3173
239	09:04:00	8.12421	6.36357	14.4878
240	09:04:00	6.95431	8.40086	15.3552
241	09:04:00	4.19593	7.87545	12.0714
242	09:04:00	7.91711	5.68276	13.5999
243	09:04:00	5.49089	6.59722	12.0881
244	09:05:00	4.33198	5.756	10.088
245	09:05:00	6.79739	5.83657	12.634
246	09:05:00	6.40461	5.13318	11.5378
247	09:05:00	7.66387	6.00137	13.6652
248	09:06:00	9.37175	5.00366	14.3754
249	09:06:00	9.60942	7.53328	17.1427
250	09:07:00	8.36042	6.26249	14.6229
251	09:07:00	6.07099	6.33757	12.4086
252	09:07:00	8.97934	5.6736	14.6529
253	09:07:00	9.3419	5.93338	15.2753
254	09:08:00	4.36824	5.49709	9.86532
255	09:08:00	5.81866	6.33695	12.1556
256	09:09:00	6.26106	5.54323	11.8043
257	09:09:00	4.40193	7.79196	12.1939
258	09:09:00	9.02915	8.30833	17.3375
259	09:09:00	8.63564	6.37602	15.0117
260	09:10:00	6.44032	7.10956	13.5499
261	09:10:00	4.8923	8.7373	13.6296
262	09:10:00	7.71935	8.45347	16.1728
263	09:11:00	8.34376	5.25501	13.5988
264	09:11:00	7.19401	7.75533	14.9493
265	09:11:00	5.35191	5.27161	10.6235
266	09:11:00	9.11283	8.47447	17.5873
267	09:11:00	5.04575	5.20215	10.2479
268	09:12:00	4.84286	5.2356	10.0785
269	09:12:00	5.93402	8.81115	14.7452
270	09:13:00	6.40132	6.07877	12.4801
271	09:14:00	5.21238	7.22919	12.4416
272	09:15:00	6.83657	8.11069	14.9473
273	09:15:00	8.70339	8.88842	17.5918
274	09:15:00	7.15134	5.02918	12.1805
275	09:15:00	7.86181	8.96448	16.8263
276	09:15:00	7.96728	6.74749	14.7148
277	09:15:00	8.74258	6.64605	15.3886
278	09:16:00	6.73586	7.16523	13.9011
279	09:16:00	4.01465	7.08649	11.1011
280	09:16:00	4.75332	6.51823	11.2716
281	09:17:00	8.75375	5.74355	14.4973
282	09:17:00	5.27702	8.18296	13.46
283	09:17:00	7.61608	8.48521	16.1013
284	09:17:00	5.4268	6.8178	12.2446
285	09:17:00	4.84506	5.80239	10.6475
286	09:18:00	9.0394	5.79788	14.8373
287	09:18:00	7.10666	8.27378	15.3804
288	09:18:00	7.96381	7.52767	15.4915
289	09:18:00	8.18812	5.51613	13.7042
290	09:19:00	8.20716	6.91546	15.1226
291	09:19:00	5.83697	6.77728	12.6142
292	09:19:00	5.59709	6.54936	12.1465
293	09:19:00	8.23188	8.54967	16.7815
294	09:19:00	9.98993	6.434	16.4239
295	09:19:00	4.5074	7.62349	12.1309
296	09:20:00	4.245	6.03323	10.2782
297	09:20:00	8.16651	7.35163	15.5181
298	09:21:00	4.9855	8.30552	13.291
299	09:21:00	9.82257	5.05884	14.8814
300	09:21:00	9.2963	6.9284	16.2247
301	09:21:00	8.31648	6.00723	14.3237
302	09:21:00	5.74541	5.48012	11.2255
303	09:22:00	6.54909	6.61834	13.1674
304	09:22:00	8.18793	5.47645	13.6644
305	09:22:00	8.15882	5.25367	13.4125
306	09:22:00	5.47514	5.35731	10.8325
307	09:22:00	7.16288	7.26923	14.4321
308	09:23:00	8.21375	7.27741	15.4912
309	09:23:00	4.64693	6.7857	11.4326
310	09:23:00	7.80999	5.37086	13.1809
311	09:23:00	8.27381	5.15809	13.4319
312	09:24:00	6.00085	8.5493	14.5502
313	09:24:00	9.53179	7.9747	17.5065
314	09:24:00	5.60076	5.33021	10.931
315	09:24:00	4.01465	7.08441	11.0991
316	09:24:00	8.09088	8.20872	16.2996
317	09:25:00	9.36699	8.1268	17.4938
318	09:25:00	5.65111	5.14661	10.7977
319	09:25:00	5.58318	5.82449	11.4077
320	09:26:00	9.06522	8.39708	17.4623
321	09:26:00	4.88351	5.40577	10.2893
322	09:26:00	7.33995	6.56548	13.9054
323	09:26:00	7.12406	5.43324	12.5573
324	09:27:00	4.64986	7.07685	11.7267
325	09:27:00	5.42607	5.54408	10.9702
326	09:27:00	8.06763	7.53206	15.5997
327	09:27:00	9.13663	8.64684	17.7835
328	09:27:00	6.23945	8.32249	14.5619
329	09:27:00	7.1312	5.46828	12.5995
330	09:28:00	9.46605	7.81527	17.2813
331	09:30:00	9.60027	6.51225	16.1125
332	09:30:00	8.27454	5.93265	14.2072
333	09:31:00	4.54219	8.96399	13.5062
334	09:31:00	7.3057	6.51384	13.8195
335	09:32:00	7.99915	8.36802	16.3672
336	09:33:00	6.91403	5.98746	12.9015
337	09:33:00	4.34498	5.5038	9.84878
338	09:33:00	5.04062	6.07059	11.1112
339	09:33:00	4.43873	8.30186	12.7406
340	09:34:00	9.43822	7.97555	17.4138
341	09:34:00	6.91073	5.36573	12.2765
342	09:35:00	9.9273	7.41926	17.3466
343	09:35:00	9.04013	6.20963	15.2498
344	09:36:00	6.81625	6.11722	12.9335
345	09:36:00	8.33589	6.16483	14.5007
346	09:37:00	9.6552	6.88922	16.5444
347	09:37:00	7.79571	7.58162	15.3773
348	09:38:00	4.88498	6.50725	11.3922
349	09:39:00	6.6661	7.92318	14.5893
350	09:39:00	8.42634	7.49361	15.9199
351	09:39:00	8.08228	8.13852	16.2208
352	09:41:00	8.56478	5.70315	14.2679
353	09:42:00	4.99026	7.80563	12.7959
354	09:43:00	6.42274	7.22394	13.6467
355	09:45:00	8.00958	7.44624	15.4558
356	09:45:00	6.55934	6.38444	12.9438
357	09:47:00	7.09384	7.64364	14.7375
358	09:47:00	7.59648	8.97925	16.5757
359	09:47:00	6.79922	5.631	12.4302
360	09:48:00	6.97372	7.70577	14.6795
361	09:48:00	4.35688	5.37281	9.7297
362	09:49:00	5.72179	6.75091	12.4727
363	09:49:00	8.37635	7.32099	15.6973
364	09:49:00	9.28495	5.97208	15.257
365	09:49:00	9.58947	7.51033	17.0998
366	09:50:00	9.64806	8.69286	18.3409
367	09:50:00	9.3646	6.94	16.3046
368	09:51:00	5.10855	7.25788	12.3664
369	09:51:00	4.48195	5.7958	10.2777
370	09:51:00	9.68688	7.6971	17.384
371	09:51:00	7.67174	7.47725	15.149
372	09:51:00	7.19456	7.59688	14.7914
373	09:52:00	6.37111	7.12177	13.4929
374	09:52:00	6.07556	8.10422	14.1798
375	09:53:00	4.85018	6.85931	11.7095
376	09:53:00	7.09018	6.36784	13.458
377	09:53:00	6.99551	7.87765	14.8732
378	09:53:00	7.45109	7.16938	14.6205
379	09:54:00	8.42543	8.04807	16.4735
380	09:54:00	4.91025	8.49986	13.4101
381	09:55:00	6.94003	5.83303	12.7731
382	09:55:00	6.27424	7.91391	14.1881
383	09:56:00	7.37437	6.99017	14.3645
384	09:57:00	5.64928	5.12268	10.772
385	09:57:00	6.44728	8.68542	15.1327
386	09:57:00	7.13907	5.98184	13.1209
387	09:57:00	4.9443	6.54399	11.4883
388	09:58:00	5.47313	8.28953	13.7627
389	09:58:00	8.29084	8.3961	16.6869
390	09:58:00	6.90799	7.13166	14.0396
391	09:59:00	4.00037	6.50676	10.5071
392	09:59:00	6.43153	5.39125	11.8228
393	10:00:00	7.39232	8.44102	15.8333
394	10:00:00	8.60799	5.98428	14.5923
395	10:00:00	5.08567	5.86905	10.9547
396	10:00:00	5.02213	8.8955	13.9176
397	10:01:00	4.87326	5.10034	9.9736
398	10:01:00	4.02582	6.65459	10.6804
399	10:01:00	8.38551	7.42122	15.8067
400	10:01:00	5.05197	7.02704	12.079
401	10:02:00	9.22782	5.91189	15.1397
402	10:02:00	6.94076	7.89035	14.8311
403	10:03:00	7.78069	8.83544	16.6161
404	10:03:00	6.22462	7.0213	13.2459
405	10:03:00	8.30329	6.41386	14.7172
406	10:03:00	5.92999	5.34462	11.2746
407	10:04:00	4.17817	6.34989	10.5281
408	10:04:00	6.89993	8.57164	15.4716
409	10:04:00	6.77798	8.30149	15.0795
410	10:04:00	8.68783	5.60537	14.2932
411	10:04:00	8.30787	7.17988	15.4877
412	10:05:00	8.45546	7.09735	15.5528
413	10:05:00	4.82235	8.12314	12.9455
414	10:05:00	4.79214	8.60778	13.3999
415	10:06:00	6.16822	8.77905	14.9473
416	10:06:00	5.69341	8.45763	14.151
417	10:07:00	6.63057	7.63973	14.2703
418	10:07:00	6.8591	5.05493	11.914
419	10:07:00	7.31669	5.07898	12.3957
420	10:07:00	4.72695	6.73443	11.4614
421	10:08:00	6.511	6.97418	13.4852
422	10:11:00	9.02109	5.47108	14.4922
423	10:12:00	5.18326	5.82949	11.0128
424	10:12:00	4.78426	6.71209	11.4964
425	10:12:00	5.223	7.67391	12.8969
426	10:12:00	4.66671	7.51265	12.1794
427	10:13:00	5.60112	5.16504	10.7662
428	10:14:00	9.36918	6.67632	16.0455
429	10:14:00	4.2472	6.81329	11.0605
430	10:15:00	4.37996	6.16178	10.5417
431	10:15:00	6.73879	5.52358	12.2624
432	10:18:00	9.21262	7.15925	16.3719
433	10:19:00	6.67745	5.25941	11.9369
434	10:19:00	4.01648	5.42848	9.44496
435	10:20:00	8.62264	5.04151	13.6641
436	10:21:00	8.45784	5.25355	13.7114
437	10:21:00	8.41939	7.22748	15.6469
438	10:21:00	5.85345	8.18467	14.0381
439	10:22:00	7.43608	6.54997	13.9861
440	10:22:00	6.51064	8.12387	14.6345
441	10:23:00	8.38771	6.24992	14.6376
442	10:23:00	6.75124	6.75665	13.5079
443	10:23:00	4.7839	8.29856	13.0825
444	10:24:00	6.99643	5.33607	12.3325
445	10:24:00	9.38548	6.68487	16.0703
446	10:24:00	8.26466	6.90045	15.1651
447	10:25:00	5.10984	6.52934	11.6392
448	10:25:00	8.25935	5.63442	13.8938
449	10:26:00	8.35456	7.88839	16.243
450	10:27:00	4.64125	7.78402	12.4253
451	10:27:00	7.45219	6.02872	13.4809
452	10:27:00	4.84378	5.78652	10.6303
453	10:27:00	7.68548	8.17588	15.8614
454	10:28:00	9.64257	6.60393	16.2465
455	10:28:00	6.72817	8.78014	15.5083
456	10:29:00	8.39137	5.12598	13.5173
457	10:29:00	4.2721	7.69759	11.9697
458	10:30:00	6.1283	6.45805	12.5864
459	10:31:00	4.73263	8.84301	13.5756
460	10:33:00	9.39518	5.41334	14.8085
461	10:33:00	6.00159	7.35322	13.3548
462	10:34:00	5.33909	8.10239	13.4415
463	10:35:00	4.03937	7.58419	11.6236
464	10:36:00	8.24616	5.64357	13.8897
465	10:36:00	8.36354	6.87042	15.234
466	10:39:00	9.81652	8.21494	18.0315
467	10:39:00	8.99234	5.38551	14.3778
468	10:40:00	7.01071	7.42378	14.4345
469	10:41:00	4.86923	7.17292	12.0421
470	10:41:00	6.89645	8.79321	15.6897
471	10:42:00	6.97244	7.9526	14.925
472	10:43:00	6.37532	8.54527	14.9206
473	10:45:00	5.96661	8.16147	14.1281
474	10:47:00	8.71529	8.30796	17.0233
475	10:48:00	8.13263	7.35029	15.4829
476	10:49:00	7.19675	8.3773	15.5741
477	10:51:00	8.13813	7.0351	15.1732
478	10:51:00	7.66405	7.24201	14.9061
479	10:51:00	8.78268	7.89059	16.6733
480	10:51:00	7.09641	6.70501	13.8014
481	10:52:00	7.8706	8.27622	16.1468
482	10:54:00	7.23099	6.63494	13.8659
483	10:55:00	4.61379	8.99585	13.6096
484	10:56:00	9.53398	7.63839	17.1724
485	10:57:00	8.18299	6.42387	14.6069
486	10:57:00	9.1663	8.26157	17.4279
487	10:57:00	8.95279	7.16413	16.1169
488	10:57:00	5.79852	6.2161	12.0146
489	10:58:00	4.40083	8.76281	13.1636
490	10:58:00	8.91012	7.06745	15.9776
491	10:59:00	4.22761	5.16138	9.38899
492	11:00:00	7.35752	5.32997	12.6875
493	11:00:00	4.86428	7.04901	11.9133
494	11:00:00	6.21876	8.48888	14.7076
495	11:03:00	9.83978	6.56475	16.4045
496	11:04:00	4.99576	8.59459	13.5904
497	11:06:00	7.25645	5.40236	12.6588
498	11:07:00	4.92947	5.27796	10.2074
499	11:07:00	8.62136	7.78256	16.4039
500	11:07:00	4.18732	8.78661	12.9739
501	11:09:00	4.24061	5.48561	9.72622
502	11:11:00	8.79641	6.46391	15.2603
503	11:11:00	5.07413	5.67568	10.7498
504	11:11:00	7.13358	5.48109	12.6147
505	11:12:00	5.09464	8.09946	13.1941
506	11:12:00	5.34092	5.06848	10.4094
507	11:13:00	5.57036	8.90649	14.4769
508	11:14:00	6.90762	7.50679	14.4144
509	11:14:00	9.0275	8.31529	17.3428
510	11:14:00	4.65004	5.20765	9.85769
511	11:15:00	7.70782	7.13727	14.8451
512	11:15:00	8.14179	5.84597	13.9878
513	11:15:00	6.86734	7.27277	14.1401
514	11:15:00	5.06149	7.19855	12.26
515	11:16:00	5.00253	6.20768	11.2102
516	11:17:00	7.69518	8.60729	16.3025
517	11:17:00	6.80929	5.76626	12.5755
518	11:17:00	6.67379	7.30036	13.9742
519	11:18:00	4.11243	7.41231	11.5247
520	11:18:00	9.73998	7.69063	17.4306
521	11:19:00	4.90732	6.74566	11.653
522	11:19:00	4.61672	6.71306	11.3298
523	11:19:00	6.77157	7.00433	13.7759
524	11:19:00	8.70138	8.77526	17.4766
525	11:20:00	4.0011	7.85519	11.8563
526	11:21:00	5.02268	6.45891	11.4816
527	11:21:00	7.62926	6.05228	13.6815
528	11:22:00	8.49281	6.25114	14.7439
529	11:23:00	7.76403	7.13727	14.9013
530	11:23:00	7.63274	6.77105	14.4038
531	11:23:00	8.17951	6.77252	14.952
532	11:24:00	5.47972	6.72198	12.2017
533	11:24:00	9.55834	7.02594	16.5843
534	11:25:00	9.97894	7.61605	17.595
535	11:26:00	7.96527	5.46266	13.4279
536	11:27:00	9.61345	6.7022	16.3157
537	11:27:00	4.78848	7.75253	12.541
538	11:27:00	7.07718	8.97339	16.0506
539	11:30:00	9.25089	6.16312	15.414
540	11:31:00	7.16746	8.13596	15.3034
541	11:33:00	4.43745	7.29194	11.7294
542	11:34:00	5.56963	7.49788	13.0675
543	11:35:00	8.34358	5.16858	13.5122
544	11:36:00	5.51946	5.35926	10.8787
545	11:39:00	6.47163	6.97284	13.4445
546	11:39:00	8.25349	8.19065	16.4441
547	11:41:00	9.75683	6.51701	16.2738
548	11:41:00	9.41331	7.13544	16.5488
549	11:41:00	4.80862	7.87594	12.6846
550	11:41:00	5.93439	7.70186	13.6362
551	11:42:00	6.40059	6.58013	12.9807
552	11:42:00	9.137	7.38215	16.5192
553	11:42:00	4.52754	5.14722	9.67476
554	11:42:00	4.54146	7.89193	12.4334
555	11:43:00	9.98663	7.88034	17.867
556	11:43:00	4.0586	8.22239	12.281
557	11:45:00	9.01505	5.35035	14.3654
558	11:45:00	4.44148	8.27537	12.7168
559	11:45:00	8.83541	8.25877	17.0942
560	11:45:00	9.95477	8.9779	18.9327
561	11:45:00	7.73107	5.98245	13.7135
562	11:47:00	7.89019	7.97238	15.8626
563	11:47:00	9.27342	5.52052	14.7939
564	11:49:00	7.567	8.73486	16.3019
565	11:49:00	8.28443	6.27909	14.5635
566	11:51:00	7.55638	5.79348	13.3499
567	11:51:00	7.80761	7.68172	15.4893
568	11:51:00	8.82992	8.10398	16.9339
569	11:52:00	9.5034	8.43406	17.9375
570	11:54:00	8.06012	5.08167	13.1418
571	11:55:00	8.26557	8.94201	17.2076
572	11:55:00	6.20246	5.80068	12.0031
573	11:56:00	7.19016	6.35685	13.547
574	11:59:00	9.45763	7.93747	17.3951
575	12:03:00	9.08609	5.50917	14.5953
576	12:05:00	5.54216	7.67171	13.2139
577	12:06:00	7.24729	5.09607	12.3434
578	12:06:00	4.6147	5.45192	10.0666
579	12:06:00	8.95169	7.40132	16.353
580	12:07:00	9.96118	7.79049	17.7517
581	12:07:00	5.86169	8.05039	13.9121
582	12:07:00	9.40434	8.5725	17.9768
583	12:07:00	9.94708	8.34861	18.2957
584	12:08:00	5.09848	7.24909	12.3476
585	12:09:00	7.43461	7.09333	14.5279
586	12:09:00	9.66381	6.22587	15.8897
587	12:10:00	6.43281	5.92325	12.3561
588	12:11:00	5.24955	6.27006	11.5196
589	12:11:00	9.94635	8.73913	18.6855
590	12:11:00	5.854	7.32575	13.1798
591	12:12:00	4.82253	6.02078	10.8433
592	12:12:00	6.78768	7.26374	14.0514
593	12:12:00	4.44057	7.47017	11.9107
594	12:13:00	9.35417	5.28516	14.6393
595	12:13:00	8.4474	7.81661	16.264
596	12:14:00	4.3155	8.45506	12.7706
597	12:14:00	8.31922	7.35566	15.6749
598	12:14:00	9.32963	5.66506	14.9947
599	12:14:00	6.69997	7.32588	14.0258
600	12:15:00	5.98566	5.70669	11.6923
601	12:15:00	5.13053	7.08246	12.213
602	12:15:00	4.11335	7.5782	11.6915
603	12:15:00	4.6429	7.68892	12.3318
604	12:16:00	5.42607	6.16239	11.5885
605	12:16:00	8.54463	5.52651	14.0711
606	12:17:00	8.03595	7.47688	15.5128
607	12:17:00	6.26875	6.30827	12.577
608	12:17:00	8.70907	7.33479	16.0439
609	12:17:00	9.19596	6.98749	16.1834
610	12:18:00	7.64116	7.94845	15.5896
611	12:18:00	5.60039	6.96295	12.5633
612	12:19:00	7.79901	5.26453	13.0635
613	12:19:00	4.08734	7.21271	11.3001
614	12:19:00	6.22755	8.14365	14.3712
615	12:19:00	6.81954	7.02301	13.8426
616	12:19:00	4.92087	5.37403	10.2949
617	12:21:00	5.23966	7.33503	12.5747
618	12:23:00	4.65096	6.46232	11.1133
619	12:24:00	7.60802	7.89218	15.5002
620	12:27:00	9.28147	7.64229	16.9238
621	12:27:00	5.27317	8.85022	14.1234
622	12:30:00	9.32597	8.1229	17.4489
623	12:31:00	8.89364	6.80059	15.6942
624	12:33:00	8.5851	7.72323	16.3083
625	12:34:00	6.61281	8.75768	15.3705
626	12:35:00	5.36363	8.23801	13.6016
627	12:36:00	9.18387	6.07584	15.2597
628	12:39:00	4.77969	5.63747	10.4172
629	12:39:00	7.99988	7.99081	15.9907
630	12:40:00	9.78613	7.02496	16.8111
631	12:41:00	4.67934	6.01334	10.6927
632	12:41:00	8.47066	7.65621	16.1269
633	12:42:00	7.00027	8.26133	15.2616
634	12:43:00	4.74837	7.77255	12.5209
635	12:44:00	7.34965	5.47536	12.825
636	12:45:00	9.43968	5.00696	14.4466
637	12:45:00	8.19782	6.44255	14.6404
638	12:45:00	9.71453	6.19108	15.9056
639	12:48:00	6.16254	8.34056	14.5031
640	12:48:00	9.70702	7.02545	16.7325
641	12:49:00	5.75622	5.61647	11.3727
642	12:50:00	8.5157	5.77078	14.2865
643	12:50:00	9.65429	7.92965	17.5839
644	12:51:00	4.57497	8.37535	12.9503
645	12:54:00	8.04181	7.91073	15.9525
646	12:57:00	8.23591	7.77181	16.0077
647	12:57:00	5.02396	7.53426	12.5582
648	12:58:00	4.08808	7.96554	12.0536
649	12:58:00	6.99075	8.24827	15.239
650	13:00:00	5.85839	6.47319	12.3316
651	13:00:00	7.94714	5.17042	13.1176
652	13:00:00	4.34864	7.1872	11.5358
653	13:01:00	7.91125	6.13785	14.0491
654	13:01:00	7.61058	6.30436	13.9149
655	13:03:00	8.28773	8.68505	16.9728
656	13:03:00	7.12735	5.09546	12.2228
657	13:04:00	4.40541	6.627	11.0324
658	13:06:00	8.94583	7.48396	16.4298
659	13:07:00	9.90204	5.33815	15.2402
660	13:09:00	9.20145	6.16202	15.3635
661	13:12:00	8.10132	7.54488	15.6462
662	13:14:00	8.10114	8.79199	16.8931
663	13:15:00	5.7196	7.98727	13.7069
664	13:15:00	5.86279	6.22269	12.0855
665	13:15:00	5.87927	8.15915	14.0384
666	13:15:00	9.16391	6.09915	15.2631
667	13:16:00	8.28919	5.99771	14.2869
668	13:16:00	8.03137	8.24583	16.2772
669	13:16:00	8.28388	8.37168	16.6556
670	13:17:00	9.59056	7.28059	16.8712
671	13:17:00	6.97629	7.00507	13.9814
672	13:17:00	9.41075	5.5453	14.9561
673	13:17:00	7.80486	5.57802	13.3829
674	13:18:00	6.10889	6.13492	12.2438
675	13:18:00	8.00079	5.65383	13.6546
676	13:18:00	5.12449	8.06491	13.1894
677	13:19:00	4.71834	6.31718	11.0355
678	13:19:00	7.94842	7.93844	15.8869
679	13:19:00	4.50282	5.43788	9.9407
680	13:20:00	4.27137	5.35609	9.62746
681	13:21:00	9.17399	7.83407	17.0081
682	13:24:00	7.32841	5.2555	12.5839
683	13:27:00	8.82278	5.76699	14.5898
684	13:28:00	5.83404	5.87869	11.7127
685	13:29:00	9.21335	6.68108	15.8944
686	13:29:00	4.14869	8.63305	12.7817
687	13:30:00	6.18232	8.38597	14.5683
688	13:30:00	6.38301	6.24479	12.6278
689	13:32:00	5.41343	5.48549	10.8989
690	13:33:00	4.81466	6.80145	11.6161
691	13:33:00	9.95862	7.26875	17.2274
692	13:33:00	9.00974	6.0336	15.0433
693	13:33:00	5.83587	7.00336	12.8392
694	13:34:00	8.13758	5.00977	13.1473
695	13:36:00	5.73223	8.11582	13.848
696	13:38:00	5.92706	5.8019	11.729
697	13:39:00	9.97235	6.5894	16.5618
698	13:39:00	6.24604	8.11777	14.3638
699	13:41:00	6.30317	5.57717	11.8803
700	13:41:00	6.17756	7.91488	14.0924
701	13:41:00	7.37455	8.2053	15.5799
702	13:42:00	7.44835	5.07031	12.5187
703	13:43:00	4.85549	8.32664	13.1821
704	13:44:00	8.88229	5.82131	14.7036
705	13:45:00	7.65563	7.09162	14.7472
706	13:45:00	6.97903	5.3816	12.3606
707	13:45:00	6.46596	8.11325	14.5792
708	13:45:00	5.47056	5.40077	10.8713
709	13:47:00	7.54869	8.2302	15.7789
710	13:48:00	8.57137	8.24998	16.8213
711	13:51:00	9.137	6.91473	16.0517
712	13:51:00	7.32987	8.004	15.3339
713	13:51:00	7.71239	7.71834	15.4307
714	13:53:00	4.79104	6.93146	11.7225
715	13:54:00	6.54469	6.31584	12.8605
716	13:55:00	8.30714	6.81549	15.1226
717	13:55:00	8.97018	6.18412	15.1543
718	13:56:00	7.06931	8.99658	16.0659
719	13:57:00	9.69219	5.24012	14.9323
720	13:57:00	4.50777	6.16044	10.6682
721	13:58:00	4.67	5.36537	10.0354
722	13:58:00	9.37248	7.09394	16.4664
723	13:58:00	9.64824	6.15738	15.8056
724	14:00:00	4.82107	7.38203	12.2031
725	14:00:00	6.85379	8.97656	15.8303
726	14:00:00	6.44563	8.8479	15.2935
727	14:00:00	4.56673	7.89218	12.4589
728	14:00:00	4.61617	6.91424	11.5304
729	14:01:00	8.92148	6.99042	15.9119
730	14:01:00	4.56838	8.5128	13.0812
731	14:01:00	7.1702	5.15992	12.3301
732	14:01:00	6.04187	6.17521	12.2171
733	14:01:00	6.47932	8.46007	14.9394
734	14:02:00	7.76037	5.01062	12.771
735	14:03:00	5.88403	8.95434	14.8384
736	14:03:00	9.37101	6.90521	16.2762
737	14:03:00	9.06027	6.00223	15.0625
738	14:03:00	7.37162	8.97693	16.3486
739	14:03:00	5.81298	7.91025	13.7232
740	14:04:00	4.82363	7.5754	12.399
741	14:04:00	8.40107	5.07227	13.4733
742	14:04:00	5.99902	7.43794	13.437
743	14:04:00	8.74368	8.77026	17.5139
744	14:04:00	9.30967	6.49223	15.8019
745	14:05:00	9.96704	5.15198	15.119
746	14:05:00	7.66369	8.74804	16.4117
747	14:05:00	4.36073	8.07553	12.4363
748	14:05:00	9.52538	7.22114	16.7465
749	14:06:00	9.40947	5.9761	15.3856
750	14:06:00	5.18784	8.40745	13.5953
751	14:06:00	5.86956	5.20985	11.0794
752	14:07:00	5.84484	7.95663	13.8015
753	14:07:00	8.64498	5.92398	14.569
754	14:07:00	4.70827	6.38945	11.0977
755	14:07:00	4.2027	8.91955	13.1223
756	14:07:00	6.44014	6.46208	12.9022
757	14:08:00	7.24216	5.69961	12.9418
758	14:08:00	4.26313	8.59984	12.863
759	14:09:00	6.00946	7.43452	13.444
760	14:09:00	4.07013	6.20524	10.2754
761	14:09:00	9.80627	8.42589	18.2322
762	14:09:00	8.39265	7.09381	15.4865
763	14:10:00	5.60662	6.31742	11.924
764	14:10:00	6.97519	7.31318	14.2884
765	14:10:00	9.04489	5.27747	14.3224
766	14:11:00	7.68639	7.67672	15.3631
767	14:11:00	8.08283	8.16257	16.2454
768	14:11:00	6.31397	7.9736	14.2876
769	14:11:00	9.2075	5.77932	14.9868
770	14:11:00	5.2197	7.51119	12.7309
771	14:11:00	7.74261	6.27226	14.0149
772	14:12:00	5.58153	7.90609	13.4876
773	14:12:00	7.58165	5.89163	13.4733
774	14:12:00	6.81277	7.35859	14.1714
775	14:12:00	9.0784	6.4351	15.5135
776	14:12:00	6.44472	7.52864	13.9734
777	14:13:00	4.73611	5.01111	9.74722
778	14:14:00	9.05148	5.07715	14.1286
779	14:14:00	6.45607	8.92993	15.386
780	14:15:00	4.43342	6.44414	10.8776
781	14:15:00	9.19724	5.01086	14.2081
782	14:15:00	4.00787	7.0036	11.0115
783	14:15:00	9.70428	8.88183	18.5861
784	14:15:00	8.92495	6.87262	15.7976
785	14:15:00	5.24607	6.4434	11.6895
786	14:16:00	4.59896	7.84152	12.4405
787	14:16:00	7.79186	7.09479	14.8867
788	14:16:00	8.8583	5.65395	14.5123
789	14:17:00	5.52605	7.03314	12.5592
790	14:18:00	7.51555	7.68465	15.2002
791	14:19:00	5.78478	5.48598	11.2708
792	14:19:00	6.61666	8.44542	15.0621
793	14:19:00	7.14365	5.584	12.7277
794	14:19:00	5.66686	8.79553	14.4624
795	14:19:00	9.26646	7.24592	16.5124
796	14:20:00	5.51616	5.73965	11.2558
797	14:20:00	8.95535	8.42454	17.3799
798	14:20:00	9.07346	8.76867	17.8421
799	14:20:00	7.41026	7.85104	15.2613
800	14:21:00	7.33592	8.32823	15.6641
801	14:21:00	4.72384	5.51784	10.2417
802	14:21:00	6.14405	8.70055	14.8446
803	14:21:00	8.89291	5.05213	13.945
804	14:21:00	7.32987	5.83523	13.1651
805	14:21:00	7.83435	5.36073	13.1951
806	14:22:00	4.28181	8.99365	13.2755
807	14:22:00	7.83435	5.96512	13.7995
808	14:22:00	7.15647	5.94632	13.1028
809	14:22:00	4.25562	7.79684	12.0525
810	14:23:00	9.74657	7.41621	17.1628
811	14:23:00	5.95306	7.38777	13.3408
812	14:23:00	9.16391	5.95816	15.1221
813	14:23:00	9.43602	7.86789	17.3039
814	14:23:00	7.72063	8.04758	15.7682
815	14:24:00	4.12323	7.46785	11.5911
816	14:24:00	6.46651	6.27262	12.7391
817	14:24:00	5.81866	5.83084	11.6495
818	14:24:00	6.50899	7.72848	14.2375
819	14:24:00	5.52202	8.84863	14.3706
820	14:25:00	4.25471	5.46229	9.717
821	14:25:00	8.66787	8.46251	17.1304
822	14:25:00	8.81545	8.64635	17.4618
823	14:25:00	9.55412	7.41487	16.969
824	14:26:00	8.77114	6.5302	15.3013
825	14:26:00	6.88858	8.77856	15.6671
826	14:26:00	4.02783	7.67733	11.7052
827	14:26:00	8.74075	6.76666	15.5074
828	14:26:00	7.39085	5.991	13.3818
829	14:27:00	8.53273	5.29237	13.8251
830	14:27:00	6.45589	7.11164	13.5675
831	14:27:00	9.76232	8.54405	18.3064
832	14:27:00	8.24854	7.39607	15.6446
833	14:27:00	9.67333	7.93747	17.6108
834	14:27:00	5.4528	5.38575	10.8386
835	14:28:00	6.83932	6.72723	13.5665
836	14:28:00	6.84133	6.93023	13.7716
837	14:28:00	8.3401	7.77779	16.1179
838	14:29:00	8.36262	8.4492	16.8118
839	14:29:00	6.64174	8.04099	14.6827
840	14:29:00	8.0539	8.70348	16.7574
841	14:29:00	8.19892	5.63478	13.8337
842	14:30:00	6.22919	8.38719	14.6164
843	14:30:00	8.91195	6.58293	15.4949
844	14:30:00	7.03616	5.36195	12.3981
845	14:30:00	7.66662	8.75109	16.4177
846	14:30:00	7.20389	5.92715	13.131
847	14:31:00	5.9917	6.80499	12.7967
848	14:31:00	9.37504	5.64602	15.0211
849	14:31:00	9.14542	6.6187	15.7641
850	14:31:00	9.59038	7.45344	17.0438
851	14:32:00	7.43809	6.97064	14.4087
852	14:32:00	5.99646	8.51708	14.5135
853	14:32:00	8.06726	7.09784	15.1651
854	14:33:00	5.46306	5.15369	10.6167
855	14:33:00	8.91653	5.214	14.1305
856	14:33:00	7.23576	5.48024	12.716
857	14:33:00	8.43294	7.94784	16.3808
858	14:33:00	6.79904	6.92401	13.723
859	14:33:00	7.55821	8.32603	15.8842
860	14:33:00	9.51292	6.7282	16.2411
861	14:34:00	6.53609	8.89807	15.4342
862	14:34:00	5.05637	8.656	13.7124
863	14:34:00	6.97262	5.39076	12.3634
864	14:35:00	5.05124	8.72863	13.7799
865	14:35:00	7.5573	7.38276	14.9401
866	14:35:00	6.1413	7.53267	13.674
867	14:36:00	6.09552	6.40007	12.4956
868	14:36:00	4.07654	6.88348	10.96
869	14:36:00	4.71743	7.06537	11.7828
870	14:37:00	9.69933	8.95703	18.6564
871	14:37:00	5.06827	7.96823	13.0365
872	14:37:00	5.93329	6.88287	12.8162
873	14:37:00	9.67681	6.27616	15.953
874	14:38:00	8.66695	5.73684	14.4038
875	14:38:00	4.32978	6.27421	10.604
876	14:39:00	8.558	6.37919	14.9372
877	14:39:00	9.86706	7.48933	17.3564
878	14:39:00	4.0238	6.15494	10.1787
879	14:40:00	6.11164	7.35517	13.4668
880	14:40:00	4.74398	8.60717	13.3511
881	14:40:00	7.44652	6.96405	14.4106
882	14:41:00	8.68197	5.54494	14.2269
883	14:41:00	6.52199	6.87603	13.398
884	14:41:00	6.63735	7.57308	14.2104
885	14:41:00	9.56182	5.6747	15.2365
886	14:42:00	5.44639	6.00089	11.4473
887	14:42:00	5.40849	5.50185	10.9103
888	14:42:00	4.90072	6.44096	11.3417
889	14:42:00	4.6061	8.65538	13.2615
890	14:43:00	6.99185	6.8449	13.8368
891	14:43:00	4.18549	7.99521	12.1807
892	14:44:00	5.98328	8.73754	14.7208
893	14:44:00	4.16224	5.88272	10.045
894	14:45:00	8.78451	6.47673	15.2612
895	14:45:00	6.81204	8.16599	14.978
896	14:46:00	5.93146	8.0029	13.9344
897	14:47:00	5.31492	5.82363	11.1386
898	14:48:00	6.89297	6.23209	13.1251
899	14:48:00	6.11182	7.79818	13.91
900	14:49:00	8.18354	7.51228	15.6958
901	14:50:00	7.02298	6.77154	13.7945
902	14:51:00	9.62334	8.87341	18.4967
903	14:51:00	6.61959	7.67757	14.2972
904	14:52:00	9.77862	7.69259	17.4712
905	14:53:00	7.2374	5.09693	12.3343
906	14:54:00	4.91427	6.33757	11.2518
907	14:54:00	6.1424	6.84527	12.9877
908	14:54:00	9.42412	8.85839	18.2825
909	14:54:00	6.45259	5.537	11.9896
910	14:55:00	4.43397	5.36879	9.80276
911	14:55:00	5.22263	8.20518	13.4278
912	14:56:00	9.85406	6.89496	16.749
913	14:56:00	4.37959	8.64916	13.0287
914	14:57:00	6.31104	5.65615	11.9672
915	14:57:00	8.69295	6.60503	15.298
916	14:58:00	7.91913	5.51027	13.4294
917	14:58:00	9.4265	8.55345	17.9799
918	14:58:00	9.44096	7.10675	16.5477
919	14:59:00	4.50465	5.5215	10.0262
920	14:59:00	4.84396	6.68291	11.5269
921	14:59:00	5.67565	8.08969	13.7653

## Sheet: Sheet4
Number	Arrival time	X1	X2	X3
1	08:00:00	23.0786	9.86935	32.948			X1	X2	X3
2	08:00:00	23.2504	10.792	34.0424		MEAN	22	10	32
3	08:00:00	19.8852	12.2948	32.18
4	08:00:00	21.9563	9.2909	31.2472
5	08:00:00	20.5354	9.83786	30.3732
6	08:00:00	23.2623	12.4481	35.7104
7	08:01:00	20.1664	10.2947	30.4611
8	08:01:00	21.7668	7.43049	29.1973
9	08:01:00	20.3243	11.8717	32.1959
10	08:01:00	22.6827	8.37388	31.0566
11	08:01:00	24.1961	12.2745	36.4707
12	08:01:00	24.8477	8.69927	33.5469
13	08:01:00	19.4444	8.99866	28.4431
14	08:01:00	24.6222	12.5164	37.1386
15	08:01:00	19.3177	12.3031	31.6208
16	08:01:00	22.1433	10.1636	32.3069
17	08:02:00	21.1343	9.20264	30.337
18	08:02:00	22.1453	12.3771	34.5224
19	08:03:00	20.9963	10.5194	31.5157
20	08:03:00	22.2815	12.4756	34.7571
21	08:03:00	23.4439	10.3187	33.7626
22	08:03:00	24.3053	12.0735	36.3787
23	08:04:00	19.4662	10.699	30.1652
24	08:04:00	23.3784	12.9244	36.3027
25	08:04:00	20.5676	9.63002	30.1976
26	08:04:00	19.8919	7.30213	27.1941
27	08:05:00	23.2354	12.1132	35.3486
28	08:05:00	24.2763	9.60952	33.8859
29	08:05:00	23.8781	10.0993	33.9774
30	08:05:00	20.0835	12.3939	32.4774
31	08:05:00	21.8813	7.11829	28.9995
32	08:06:00	19.9059	12.4219	32.3278
33	08:06:00	22.5954	12.1749	34.7703
34	08:06:00	24.1877	10.6421	34.8298
35	08:07:00	23.5787	10.914	34.4927
36	08:07:00	24.4532	11.5199	35.9731
37	08:07:00	23.0312	7.10932	30.1405
38	08:07:00	19.6588	8.10013	27.759
39	08:07:00	19.7942	8.90509	28.6992
40	08:08:00	19.0251	12.9923	32.0174
41	08:08:00	20.344	8.72729	29.0713
42	08:09:00	22.5826	8.02945	30.612
43	08:09:00	20.5868	10.1087	30.6955
44	08:09:00	23.4979	8.38798	31.8859
45	08:09:00	23.745	7.57808	31.323
46	08:10:00	23.8105	8.18583	31.9963
47	08:10:00	24.9522	8.04007	32.9923
48	08:11:00	21.236	11.809	33.045
49	08:11:00	19.0875	10.4154	29.5029
50	08:11:00	20.9353	12.1364	33.0717
51	08:11:00	21.6452	7.51765	29.1629
52	08:12:00	20.3708	7.24482	27.6156
53	08:12:00	19.7857	12.9361	32.7218
54	08:12:00	19.2943	12.7885	32.0828
55	08:12:00	22.9237	8.82196	31.7457
56	08:13:00	22.3249	11.8446	34.1695
57	08:13:00	23.9892	8.72051	32.7097
58	08:13:00	20.1862	11.322	31.5082
59	08:14:00	22.6441	11.6497	34.2938
60	08:14:00	19.269	7.80642	27.0754
61	08:14:00	22.9616	8.30778	31.2694
62	08:14:00	23.4912	11.7129	35.2041
63	08:14:00	19.1529	8.29569	27.4486
64	08:15:00	19.2018	8.58025	27.782
65	08:15:00	22.5934	9.3462	31.9396
66	08:15:00	20.8806	12.031	32.9115
67	08:15:00	24.4078	10.5062	34.914
68	08:16:00	22.3365	12.0606	34.3971
69	08:16:00	24.9896	11.7548	36.7444
70	08:16:00	24.8044	10.7056	35.5101
71	08:17:00	19.7649	7.43306	27.1979
72	08:17:00	19.4847	10.4687	29.9534
73	08:17:00	22.0688	12.8347	34.9034
74	08:17:00	19.4426	12.9423	32.3849
75	08:17:00	19.8747	7.13623	27.011
76	08:17:00	20.1245	7.60152	27.726
77	08:18:00	20.1124	10.2665	30.3789
78	08:18:00	22.8096	7.47792	30.2875
79	08:18:00	19.1188	11.0621	30.181
80	08:19:00	24.837	9.14295	33.98
81	08:19:00	21.1997	7.93313	29.1328
82	08:19:00	20.1985	12.8672	33.0657
83	08:19:00	24.0273	7.94174	31.9691
84	08:20:00	21.8042	8.71722	30.5214
85	08:21:00	22.4668	10.5029	32.9698
86	08:22:00	24.1524	7.47884	31.6312
87	08:23:00	24.1147	10.5461	34.6608
88	08:23:00	24.0519	7.37941	31.4313
89	08:23:00	19.1289	7.71249	26.8414
90	08:24:00	21.1503	10.3985	31.5488
91	08:24:00	20.5707	11.731	32.3018
92	08:24:00	23.1257	11.2246	34.3502
93	08:24:00	24.1998	12.2873	36.4871
94	08:25:00	24.1965	7.41859	31.6151
95	08:25:00	19.2459	9.21473	28.4606
96	08:25:00	19.8894	8.80694	28.6963
97	08:25:00	24.8495	8.43394	33.2834
98	08:26:00	21.4986	7.30781	28.8064
99	08:26:00	23.3641	11.5239	34.888
100	08:26:00	20.1305	11.055	31.1855
101	08:27:00	20.3356	12.8477	33.1833
102	08:27:00	22.4229	12.5431	34.966
103	08:27:00	22.4062	12.5426	34.9488
104	08:27:00	23.6627	11.3692	35.032
105	08:28:00	19.4466	9.16547	28.6121
106	08:28:00	20.9163	9.69539	30.6117
107	08:28:00	24.5986	9.10706	33.7057
108	08:29:00	20.6117	8.59142	29.2032
109	08:29:00	22.394	11.8092	34.2032
110	08:29:00	23.5781	9.65584	33.234
111	08:29:00	21.4425	7.0791	28.5216
112	08:29:00	23.5726	10.5344	34.1071
113	08:30:00	21.0909	8.15012	29.2411
114	08:30:00	22.573	8.88714	31.4602
115	08:30:00	21.7278	12.3382	34.066
116	08:30:00	23.3249	10.7536	34.0785
117	08:30:00	24.7565	10.9369	35.6934
118	08:31:00	24.5721	9.89224	34.4643
119	08:31:00	19.4602	12.1286	31.5887
120	08:32:00	22.7946	12.2573	35.0519
121	08:32:00	24.7794	11.9224	36.7017
122	08:33:00	21.9067	8.08383	29.9905
123	08:33:00	21.1479	9.20026	30.3482
124	08:33:00	24.9493	12.8337	37.783
125	08:33:00	19.7833	8.62676	28.4101
126	08:33:00	23.127	11.2436	34.3706
127	08:33:00	20.8784	12.1795	33.0578
128	08:34:00	21.3142	7.68941	29.0036
129	08:34:00	20.828	9.17554	30.0035
130	08:34:00	23.1484	10.7596	33.908
131	08:34:00	24.627	8.60717	33.2342
132	08:35:00	24.7984	8.08274	32.8811
133	08:35:00	19.6825	7.14887	26.8313
134	08:35:00	24.1762	12.829	37.0052
135	08:35:00	24.2337	10.0843	34.318
136	08:36:00	19.5136	11.6406	31.1542
137	08:36:00	20.1144	11.3798	31.4942
138	08:36:00	23.5954	12.8105	36.4058
139	08:37:00	22.4841	9.95779	32.4418
140	08:37:00	21.2816	7.04669	28.3283
141	08:38:00	19.1243	8.63958	27.7639
142	08:39:00	20.0117	8.91992	28.9316
143	08:39:00	21.7351	8.98932	30.7244
144	08:40:00	19.507	8.789	28.296
145	08:40:00	20.0696	10.1479	30.2174
146	08:40:00	19.6343	10.4516	30.0859
147	08:41:00	23.5197	9.4405	32.9602
148	08:41:00	24.1145	12.6521	36.7666
149	08:41:00	24.6107	11.8429	36.4536
150	08:41:00	22.1836	10.7139	32.8974
151	08:41:00	23.5697	7.0141	30.5838
152	08:42:00	24.2267	11.6435	35.8702
153	08:42:00	19.4202	7.35286	26.7731
154	08:42:00	22.5154	11.8678	34.3832
155	08:45:00	19.6953	7.08844	26.7837
156	08:45:00	22.2801	11.0416	33.3217
157	08:45:00	24.5911	9.60311	34.1942
158	08:45:00	19.1472	11.8567	31.0039
159	08:46:00	22.9561	10.6816	33.6377
160	08:46:00	22.2588	8.25248	30.5113
161	08:47:00	21.6807	9.99661	31.6774
162	08:47:00	23.8746	10.6102	34.4848
163	08:47:00	23.5631	8.58409	32.1472
164	08:48:00	21.7393	8.16092	29.9003
165	08:48:00	20.3303	11.1077	31.438
166	08:48:00	21.6632	11.7168	33.3799
167	08:49:00	21.9494	7.09687	29.0462
168	08:49:00	24.4298	9.6672	34.097
169	08:49:00	21.3955	7.82455	29.22
170	08:49:00	19.0082	10.7454	29.7536
171	08:49:00	22.4451	9.81314	32.2582
172	08:50:00	20.893	10.0938	30.9868
173	08:50:00	21.5258	10.8783	32.4041
174	08:51:00	21.9444	12.4087	34.3532
175	08:51:00	21.9961	8.87817	30.8742
176	08:51:00	20.1417	11.1511	31.2928
177	08:51:00	21.1314	11.6953	32.8267
178	08:52:00	21.8959	7.7535	29.6494
179	08:52:00	23.3635	12.1705	35.534
180	08:53:00	19.7912	7.1485	26.9397
181	08:53:00	24.6741	12.5135	37.1875
182	08:53:00	22.5553	7.56581	30.1211
183	08:54:00	21.2393	9.83547	31.0747
184	08:54:00	21.459	11.1411	32.6001
185	08:54:00	19.2192	8.69561	27.9148
186	08:55:00	23.9742	9.17774	33.152
187	08:55:00	20.7201	8.61394	29.3341
188	08:55:00	21.0963	9.69375	30.79
189	08:56:00	22.1887	11.181	33.3697
190	08:56:00	21.0598	10.8649	31.9247
191	08:57:00	24.5723	7.40046	31.9727
192	08:57:00	20.9432	9.95853	30.9017
193	08:57:00	22.2471	8.00967	30.2568
194	08:57:00	22.6593	11.0213	33.6806
195	08:57:00	24.7266	12.4693	37.196
196	08:58:00	22.7911	9.7441	32.5352
197	08:58:00	24.267	12.8601	37.1271
198	08:58:00	22.4207	10.298	32.7187
199	08:58:00	24.4437	7.8066	32.2503
200	08:58:00	19.2402	12.2709	31.5111
201	08:59:00	22.3013	9.53462	31.8359
202	08:59:00	23.6215	7.89633	31.5179
203	08:59:00	24.5825	8.98511	33.5676
204	09:00:00	20.6429	12.2967	32.9395
205	09:00:00	21.5077	12.3333	33.841
206	09:00:00	19.1467	10.1977	29.3443
207	09:00:00	24.4128	8.01865	32.4314
208	09:00:00	20.4154	9.30116	29.7166
209	09:00:00	22.9592	9.24897	32.2082
210	09:00:00	22.8085	12.9235	35.732
211	09:01:00	24.4071	9.6368	34.0439
212	09:01:00	20.4118	10.4165	30.8283
213	09:01:00	20.2777	7.92837	28.2061
214	09:01:00	23.1921	11.0087	34.2008
215	09:01:00	21.4528	8.41197	29.8647
216	09:01:00	19.0397	12.7905	31.8303
217	09:01:00	24.0315	11.3287	35.3603
218	09:01:00	22.2178	9.37825	31.5961
219	09:02:00	19.9174	11.1823	31.0996
220	09:02:00	23.8134	12.0727	35.8862
221	09:02:00	24.8295	11.012	35.8415
222	09:02:00	23.6043	10.8129	34.4172
223	09:02:00	19.0075	8.20267	27.2102
224	09:03:00	21.0254	8.70751	29.7329
225	09:03:00	19.054	11.0151	30.0691
226	09:03:00	19.4215	8.09171	27.5132
227	09:03:00	23.859	9.46577	33.3248
228	09:03:00	24.2287	10.7243	34.953
229	09:04:00	20.1677	8.22959	28.3973
230	09:04:00	19.9227	10.6018	30.5245
231	09:04:00	22.7942	7.62679	30.421
232	09:04:00	20.2127	10.7107	30.9235
233	09:04:00	23.5305	8.23215	31.7627
234	09:04:00	24.8389	12.5972	37.436
235	09:04:00	20.1849	7.97305	28.158
236	09:05:00	24.1656	7.65664	31.8222
237	09:05:00	21.6676	8.50005	30.1676
238	09:05:00	23.3275	11.3002	34.6276
239	09:05:00	19.3589	10.8712	30.23
240	09:06:00	20.7049	9.35829	30.0632
241	09:06:00	19.9238	9.95303	29.8768
242	09:07:00	22.7598	12.029	34.7888
243	09:07:00	20.9858	9.13581	30.1216
244	09:07:00	20.4695	8.06644	28.5359
245	09:08:00	23.4412	12.7555	36.1967
246	09:08:00	19.5371	8.5396	28.0767
247	09:09:00	21.3817	11.7514	33.1331
248	09:09:00	20.9549	9.0697	30.0246
249	09:09:00	23.3992	9.31782	32.7171
250	09:09:00	20.119	7.77181	27.8908
251	09:10:00	22.1693	12.3868	34.556
252	09:10:00	23.2846	8.8985	32.1831
253	09:10:00	19.4543	8.43541	27.8897
254	09:11:00	19.4576	9.18232	28.6399
255	09:11:00	23.7305	10.1424	33.8729
256	09:11:00	19.6006	8.83679	28.4374
257	09:11:00	22.3158	7.50063	29.8164
258	09:12:00	21.0184	7.85842	28.8769
259	09:12:00	19.8899	12.9636	32.8535
260	09:13:00	24.7643	8.4312	33.1955
261	09:14:00	19.3952	12.7281	32.1232
262	09:15:00	23.5809	9.59377	33.1747
263	09:15:00	20.2662	11.1588	31.425
264	09:15:00	19.0515	10.6835	29.7349
265	09:15:00	21.4693	12.3267	33.796
266	09:15:00	23.0015	7.11811	30.1196
267	09:16:00	21.7287	7.464	29.1927
268	09:16:00	19.5327	7.61269	27.1454
269	09:16:00	23.2899	8.56194	31.8519
270	09:17:00	20.1324	7.66652	27.7989
271	09:17:00	21.3973	7.0835	28.4808
272	09:17:00	20.824	7.87838	28.7024
273	09:17:00	20.0831	7.63887	27.722
274	09:17:00	23.0761	7.07544	30.1515
275	09:18:00	22.6229	12.1516	34.7745
276	09:18:00	22.8955	9.14698	32.0425
277	09:18:00	20.8705	7.34938	28.2199
278	09:18:00	22.9706	12.594	35.5646
279	09:19:00	24.3849	8.04794	32.4329
280	09:19:00	24.6277	12.8947	37.5224
281	09:19:00	20.5524	7.41676	27.9692
282	09:19:00	21.4879	9.59798	31.0859
283	09:19:00	23.5457	10.008	33.5537
284	09:20:00	20.8002	8.32902	29.1292
285	09:20:00	21.6921	10.4784	32.1705
286	09:21:00	23.235	10.393	33.628
287	09:21:00	20.3966	7.46126	27.8578
288	09:21:00	19.2012	11.1213	30.3225
289	09:21:00	19.9342	8.64177	28.576
290	09:21:00	23.2447	8.29551	31.5402
291	09:22:00	20.9357	12.54	33.4757
292	09:22:00	19.5477	11.632	31.1797
293	09:22:00	20	7.55336	27.5533
294	09:22:00	22.7443	11.1784	33.9227
295	09:22:00	20.3122	8.19095	28.5031
296	09:23:00	24.8987	8.32353	33.2223
297	09:23:00	20.1913	10.9153	31.1066
298	09:23:00	19.3884	7.66854	27.0569
299	09:24:00	20.8771	8.33268	29.2098
300	09:24:00	21.2537	11.0418	32.2955
301	09:24:00	20.3468	11.3895	31.7363
302	09:24:00	23.1451	10.1856	33.3307
303	09:24:00	21.2772	7.49129	28.7685
304	09:25:00	20.024	9.85525	29.8792
305	09:25:00	21.1831	12.826	34.0091
306	09:25:00	20.0201	10.006	30.0261
307	09:26:00	24.0286	8.3552	32.3838
308	09:26:00	21.0585	10.144	31.2026
309	09:26:00	21.96	9.75307	31.7131
310	09:26:00	24.8107	12.5442	37.3549
311	09:27:00	22.0087	12.6847	34.6934
312	09:27:00	20.919	9.61794	30.5369
313	09:27:00	20.4087	9.06641	29.4751
314	09:27:00	19.072	12.0341	31.1061
315	09:27:00	23.3038	8.01444	31.3183
316	09:28:00	20.0882	11.9597	32.048
317	09:30:00	21.8582	7.85495	29.7131
318	09:30:00	23.4884	7.80148	31.2899
319	09:31:00	20.8494	9.58882	30.4382
320	09:32:00	21.7979	12.7733	34.5712
321	09:33:00	19.4988	12.3012	31.8
322	09:33:00	22.8318	11.3146	34.1464
323	09:33:00	20.3008	9.96054	30.2614
324	09:33:00	24.1668	10.5309	34.6978
325	09:34:00	24.7197	11.5924	36.3121
326	09:34:00	22.6996	8.19663	30.8962
327	09:35:00	20.5722	9.69942	30.2716
328	09:36:00	22.3337	8.20286	30.5366
329	09:36:00	19.458	9.78292	29.2409
330	09:37:00	22.216	10.394	32.6099
331	09:37:00	24.4814	11.6411	36.1226
332	09:38:00	22.2755	10.2572	32.5327
333	09:39:00	23.4981	11.5408	35.0389
334	09:39:00	19.8866	12.6825	32.5691
335	09:41:00	21.9355	8.11753	30.053
336	09:42:00	22.9942	10.7201	33.7143
337	09:45:00	22.6565	10.7203	33.3768
338	09:45:00	22.7928	12.7008	35.4936
339	09:47:00	23.101	11.606	34.7069
340	09:47:00	22.7646	12.9808	35.7454
341	09:48:00	22.7911	9.69594	32.4871
342	09:48:00	20.3122	10.7001	31.0123
343	09:49:00	23.9872	8.23069	32.2179
344	09:49:00	24.1273	11.0305	35.1578
345	09:49:00	23.573	10.3951	33.9681
346	09:49:00	24.5563	10.1946	34.7509
347	09:50:00	23.8887	10.5621	34.4508
348	09:50:00	21.3145	8.82287	30.1374
349	09:51:00	20.9564	10.9673	31.9236
350	09:51:00	24.7078	7.70241	32.4102
351	09:51:00	19.1194	11.1414	30.2608
352	09:51:00	22.7983	7.44276	30.241
353	09:52:00	24.2864	9.02905	33.3155
354	09:52:00	23.4496	10.7648	34.2144
355	09:53:00	20.4766	7.1778	27.6544
356	09:53:00	20.646	12.7706	33.4165
357	09:53:00	22.9796	9.41871	32.3983
358	09:53:00	20.6709	12.4274	33.0983
359	09:54:00	24.8742	11.8479	36.7221
360	09:54:00	19.3739	11.3304	30.7043
361	09:55:00	20.7179	7.40138	28.1193
362	09:56:00	22.6377	9.37788	32.0156
363	09:57:00	24.5799	12.6385	37.2185
364	09:57:00	23.9821	9.01074	32.9928
365	09:57:00	24.0909	11.2614	35.3522
366	09:57:00	19.8154	9.92044	29.7358
367	09:58:00	20.4967	8.17264	28.6694
368	09:58:00	21.8607	8.34129	30.202
369	09:58:00	19.6239	9.21619	28.8401
370	09:58:00	23.5322	10.9777	34.5099
371	09:59:00	20.9252	11.9499	32.8751
372	10:00:00	20.2574	7.01776	27.2752
373	10:00:00	24.133	10.5959	34.7289
374	10:00:00	20.6685	10.3095	30.9781
375	10:00:00	22.2414	10.444	32.6854
376	10:00:00	23.9883	7.35981	31.3481
377	10:01:00	20.3376	12.2187	32.5563
378	10:01:00	20.5632	9.13215	29.6954
379	10:01:00	24.9326	9.99368	34.9263
380	10:01:00	21.0818	11.3892	32.471
381	10:02:00	24.6774	7.90439	32.5817
382	10:02:00	23.32	11.3278	34.6478
383	10:02:00	21.4251	9.92337	31.3485
384	10:03:00	23.0471	9.21729	32.2644
385	10:03:00	21.2609	12.0634	33.3243
386	10:03:00	23.7047	10.4324	34.1371
387	10:04:00	21.1428	12.332	33.4748
388	10:04:00	23.448	7.42994	30.8779
389	10:04:00	20.8923	11.2934	32.1857
390	10:04:00	23.8198	12.5869	36.4068
391	10:04:00	19.2329	7.98697	27.2199
392	10:05:00	23.474	9.15302	32.627
393	10:05:00	21.1074	12.931	34.0384
394	10:05:00	24.7451	8.64141	33.3865
395	10:06:00	22.3989	12.7621	35.161
396	10:06:00	24.1952	10.4914	34.6866
397	10:07:00	24.1597	8.4843	32.644
398	10:07:00	24.3276	9.60036	33.928
399	10:07:00	20.2732	10.0545	30.3276
400	10:08:00	20.1877	9.02521	29.2129
401	10:12:00	20.8937	8.89502	29.7888
402	10:12:00	21.314	10.5923	31.9062
403	10:12:00	21.7747	11.621	33.3957
404	10:12:00	20.2184	11.0541	31.2725
405	10:13:00	19.4418	11.5576	30.9995
406	10:14:00	23.0099	9.55751	32.5675
407	10:14:00	20.8804	8.26878	29.1491
408	10:15:00	21.6753	9.27186	30.9471
409	10:18:00	20.6828	8.04044	28.7232
410	10:19:00	20.6533	11.8363	32.4896
411	10:20:00	23.2551	10.8402	34.0953
412	10:21:00	24.4307	7.56563	31.9963
413	10:21:00	19.3995	12.4437	31.8433
414	10:21:00	19.6901	8.84686	28.537
415	10:22:00	22.172	12.9264	35.0984
416	10:22:00	22.8276	10.6218	33.4493
417	10:23:00	23.0748	9.32917	32.4039
418	10:23:00	23.1414	12.042	35.1834
419	10:24:00	19.1655	9.75051	28.916
420	10:24:00	19.4724	7.02673	26.4992
421	10:24:00	23.2586	11.1654	34.424
422	10:25:00	19.2456	10.329	29.5745
423	10:25:00	19.8515	12.6558	32.5072
424	10:26:00	23.5258	7.55519	31.081
425	10:27:00	19.4501	10.218	29.6681
426	10:27:00	21.5669	10.1431	31.71
427	10:27:00	22.3518	7.63613	29.988
428	10:28:00	23.1742	11.3254	34.4996
429	10:28:00	24.427	8.83038	33.2574
430	10:29:00	20.7564	8.36015	29.1166
431	10:29:00	24.7642	7.34846	32.1126
432	10:30:00	20.9765	9.51558	30.4921
433	10:33:00	24.9615	9.02612	33.9877
434	10:33:00	22.1515	9.23725	31.3888
435	10:34:00	21.1094	7.04065	28.1501
436	10:36:00	19.766	7.32484	27.0908
437	10:36:00	24.8623	7.37373	32.236
438	10:39:00	22.4042	7.56655	29.9708
439	10:40:00	24.2007	11.838	36.0387
440	10:41:00	23.7992	11.8695	35.6686
441	10:41:00	24.276	8.05161	32.3276
442	10:42:00	21.3237	7.2342	28.5579
443	10:45:00	24.8639	11.82	36.684
444	10:48:00	20.8392	8.69836	29.5375
445	10:49:00	20.1891	10.0488	30.2379
446	10:51:00	24.1205	9.36653	33.487
447	10:51:00	21.9534	12.3296	34.283
448	10:51:00	21.8596	12.6184	34.478
449	10:52:00	20.067	11.4395	31.5065
450	10:54:00	22.2422	9.25483	31.497
451	10:56:00	20.5993	7.94852	28.5478
452	10:57:00	22.057	11.5152	33.5722
453	10:57:00	21.5659	10.6706	32.2366
454	10:57:00	21.9847	8.24497	30.2297
455	10:57:00	19.1196	7.5801	26.6997
456	10:58:00	19.8588	8.85839	28.7172
457	10:58:00	22.2574	11.7979	34.0552
458	10:58:00	19.0694	7.77859	26.848
459	11:00:00	20.0399	11.0731	31.113
460	11:00:00	23.616	7.57698	31.193
461	11:00:00	24.3022	7.60775	31.9099
462	11:00:00	24.373	9.77596	34.149
463	11:02:00	19.6563	8.82763	28.4839
464	11:04:00	20.6663	8.99335	29.6597
465	11:06:00	20.01	7.56563	27.5757
466	11:07:00	20.9952	8.54289	29.5381
467	11:07:00	23.5778	12.818	36.3958
468	11:09:00	24.4563	7.50374	31.9601
469	11:11:00	19.2254	12.5243	31.7497
470	11:11:00	23.8568	10.3969	34.2537
471	11:12:00	24.6861	10.4711	35.1572
472	11:12:00	24.4082	12.6933	37.1015
473	11:13:00	20.4718	9.1305	29.6023
474	11:14:00	20.0093	12.191	32.2003
475	11:14:00	20.9534	11.8389	32.7923
476	11:14:00	20.2226	7.56929	27.7919
477	11:15:00	22.7994	11.872	34.6714
478	11:15:00	20.8505	10.9316	31.7821
479	11:15:00	21.5504	9.49983	31.0502
480	11:16:00	19.3012	12.607	31.9083
481	11:17:00	22.2647	9.69448	31.9592
482	11:17:00	22.4262	11.6704	34.0966
483	11:17:00	22.6858	9.62893	32.3148
484	11:18:00	22.9764	8.28727	31.2637
485	11:18:00	23.9898	7.13312	31.1229
486	11:19:00	21.0113	9.86367	30.875
487	11:19:00	21.615	7.67367	29.2887
488	11:19:00	24.2405	11.8222	36.0627
489	11:20:00	19.7277	10.8924	30.6201
490	11:21:00	24.1568	11.382	35.5388
491	11:21:00	20.2516	7.07215	27.3237
492	11:22:00	24.6548	12.7477	37.4025
493	11:23:00	21.8824	7.81173	29.6941
494	11:23:00	24.386	12.3606	36.7466
495	11:24:00	20.8247	8.45244	29.2771
496	11:24:00	21.1334	9.07721	30.2106
497	11:25:00	19.9102	7.15802	27.0683
498	11:26:00	19.7335	8.07724	27.8108
499	11:27:00	19.0146	7.74874	26.7634
500	11:27:00	24.2829	10.7018	34.9847
501	11:30:00	22.0504	7.17652	29.227
502	11:33:00	24.3104	7.04559	31.356
503	11:34:00	21.0078	8.67528	29.6831
504	11:36:00	22.9883	11.7212	34.7095
505	11:39:00	24.3135	12.8433	37.1568
506	11:41:00	21.0833	11.5086	32.5918
507	11:41:00	23.9065	9.98984	33.8963
508	11:41:00	22.9347	8.39915	31.3338
509	11:41:00	21.671	12.7528	34.4238
510	11:42:00	22.0578	12.5235	34.5813
511	11:42:00	21.9309	8.99115	30.922
512	11:42:00	19.7473	10.4251	30.1724
513	11:42:00	23.382	12.0822	35.4643
514	11:43:00	20.0501	8.82507	28.8752
515	11:45:00	19.8542	11.6816	31.5358
516	11:45:00	22.4432	8.17283	30.616
517	11:45:00	19.3926	11.5642	30.9568
518	11:45:00	21.2371	7.65151	28.8886
519	11:45:00	20.1029	7.03735	27.1402
520	11:47:00	23.875	11.6431	35.5181
521	11:49:00	21.7478	11.4111	33.1589
522	11:49:00	20.6696	10.7237	31.3934
523	11:51:00	24.9632	9.82046	34.7837
524	11:51:00	21.8622	9.77596	31.6382
525	11:52:00	19.9525	8.12577	28.0783
526	11:54:00	19.941	9.56465	29.5057
527	11:55:00	20.3312	9.37074	29.702
528	11:56:00	23.692	7.82345	31.5155
529	11:58:00	22.2202	9.13471	31.3549
530	12:00:00	21.192	11.346	32.538
531	12:02:00	24.4437	12.8178	37.2615
532	12:05:00	23.6772	9.46687	33.1441
533	12:06:00	21.5438	9.1858	30.7296
534	12:06:00	24.6455	11.4483	36.0938
535	12:06:00	24.0251	8.14573	32.1708
536	12:07:00	24.4629	11.3688	35.8318
537	12:07:00	22.5302	7.44258	29.9728
538	12:07:00	23.8552	11.9266	35.7818
539	12:08:00	19.2922	11.554	30.8462
540	12:09:00	19.765	8.84539	28.6104
541	12:09:00	21.9327	9.21747	31.1502
542	12:10:00	19.8568	8.06186	27.9186
543	12:11:00	24.2507	12.5453	36.796
544	12:11:00	21.231	8.3477	29.5787
545	12:12:00	24.8209	7.27741	32.0983
546	12:12:00	24.4089	12.193	36.6019
547	12:12:00	21.7212	11.1843	32.9055
548	12:13:00	23.1072	9.43904	32.5462
549	12:13:00	19.325	12.6622	31.9872
550	12:14:00	19.5109	7.01209	26.523
551	12:14:00	19.536	8.96002	28.496
552	12:14:00	23.4047	11.9557	35.3605
553	12:14:00	21.8908	9.95157	31.8423
554	12:15:00	23.3875	11.5126	34.9001
555	12:15:00	21.338	9.69228	31.0302
556	12:15:00	19.2477	11.0389	30.2866
557	12:16:00	19.9846	8.9201	28.9047
558	12:16:00	20.1219	7.77657	27.8985
559	12:17:00	22.4253	11.9182	34.3435
560	12:17:00	23.0933	11.7255	34.8188
561	12:17:00	20.1853	7.51454	27.6998
562	12:17:00	23.1339	7.79104	30.925
563	12:18:00	24.0749	7.19538	31.2703
564	12:18:00	23.5076	7.785	31.2926
565	12:19:00	22.5998	8.09427	30.6941
566	12:19:00	23.68	8.47716	32.1571
567	12:19:00	20.7841	7.76449	28.5485
568	12:19:00	21.1926	10.489	31.6816
569	12:21:00	21.5398	9.87008	31.4098
570	12:24:00	22.5729	12.1227	34.6956
571	12:27:00	19.8687	9.99936	29.868
572	12:30:00	21.9424	12.0033	33.9457
573	12:33:00	21.4002	11.4811	32.8813
574	12:34:00	22.2998	10.4039	32.7037
575	12:36:00	23.8532	7.09137	30.9445
576	12:39:00	21.2221	11.0872	32.3093
577	12:40:00	23.6708	12.6435	36.3143
578	12:41:00	21.734	7.18586	28.9199
579	12:41:00	23.0911	11.4022	34.4932
580	12:42:00	24.0557	9.79025	33.8459
581	12:43:00	22.0248	12.8136	34.8384
582	12:44:00	22.6199	8.2869	30.9068
583	12:45:00	19.0542	7.91757	26.9718
584	12:45:00	20.9091	12.8315	33.7407
585	12:45:00	21.4182	7.79818	29.2163
586	12:48:00	24.0262	11.3945	35.4207
587	12:48:00	23.7272	9.25007	32.9773
588	12:49:00	23.2582	10.35	33.6083
589	12:50:00	22.1385	12.2533	34.3918
590	12:50:00	19.9496	8.32206	28.2717
591	12:51:00	19.5438	7.61727	27.1611
592	12:54:00	19.5261	11.7149	31.241
593	12:57:00	20.739	7.00421	27.7432
594	12:57:00	24.2599	8.79376	33.0536
595	12:58:00	23.3062	12.2416	35.5478
596	12:58:00	21.0803	9.07978	30.1601
597	12:58:00	22.7996	7.13184	29.9314
598	13:00:00	24.1692	7.94247	32.1117
599	13:00:00	22.5185	9.60164	32.1201
600	13:00:00	22.9761	10.3725	33.3486
601	13:00:00	23.4474	11.7541	35.2015
602	13:01:00	24.4212	8.71117	33.1324
603	13:01:00	23.5803	10.9817	34.5621
604	13:02:00	19.1318	8.40538	27.5372
605	13:03:00	22.5771	7.44496	30.022
606	13:03:00	23.3769	9.34346	32.7204
607	13:04:00	22.2691	12.7466	35.0157
608	13:06:00	22.6285	7.79324	30.4218
609	13:07:00	24.7083	8.23032	32.9386
610	13:09:00	23.1953	7.15271	30.348
611	13:12:00	21.9552	9.78768	31.7429
612	13:14:00	20.8135	12.3686	33.1822
613	13:15:00	24.4172	10.092	34.5092
614	13:15:00	23.2877	12.7546	36.0424
615	13:15:00	23.9856	7.5735	31.5591
616	13:15:00	19.9053	10.7798	30.6851
617	13:16:00	23.2789	10.9233	34.2023
618	13:16:00	21.2396	11.9528	33.1924
619	13:16:00	19.6693	11.2429	30.9121
620	13:17:00	24.7777	12.961	37.7387
621	13:17:00	19.2609	9.87027	29.1312
622	13:17:00	24.3827	7.464	31.8467
623	13:17:00	22.3116	9.17902	31.4906
624	13:18:00	24.6173	7.15967	31.777
625	13:18:00	20.5015	10.9979	31.4994
626	13:18:00	24.2079	11.6717	35.8796
627	13:19:00	24.7231	7.50172	32.2249
628	13:19:00	22.1393	10.2116	32.3508
629	13:19:00	24.4126	11.2165	35.6291
630	13:20:00	20.806	8.59178	29.3978
631	13:21:00	22.6501	12.9143	35.5644
632	13:24:00	21.0488	8.74743	29.7963
633	13:27:00	20.0452	9.41011	29.4553
634	13:28:00	19.5224	8.24461	27.767
635	13:29:00	19.5594	8.34422	27.9036
636	13:29:00	21.4368	12.0224	33.4592
637	13:30:00	20.654	10.6987	31.3527
638	13:30:00	21.0148	7.61306	28.6278
639	13:32:00	21.2166	10.8144	32.0309
640	13:33:00	21.7954	8.05362	29.849
641	13:33:00	22.3978	8.77581	31.1736
642	13:33:00	22.8992	11.3804	34.2795
643	13:33:00	19.4931	9.98123	29.4743
644	13:34:00	23.3436	7.75369	31.0973
645	13:36:00	22.1147	10.2588	32.3735
646	13:38:00	24.1762	10.6316	34.8078
647	13:39:00	21.8446	8.77892	30.6236
648	13:39:00	23.3482	10.7476	34.0957
649	13:41:00	20.1089	11.9865	32.0954
650	13:41:00	20.6191	12.7089	33.3279
651	13:41:00	23.8905	12.6081	36.4987
652	13:42:00	23.1281	11.5607	34.6888
653	13:43:00	20.8871	7.20472	28.0919
654	13:44:00	24.3168	8.40336	32.7202
655	13:45:00	23.5404	8.50114	32.0416
656	13:45:00	19.4305	11.8667	31.2972
657	13:45:00	23.7812	9.57674	33.358
658	13:45:00	23.554	11.68	35.2339
659	13:47:00	22.0986	8.71026	30.8089
660	13:48:00	22.8653	7.4792	30.3445
661	13:51:00	22.3951	8.9527	31.3478
662	13:51:00	24.2209	10.1101	34.331
663	13:51:00	20.7875	8.14719	28.9347
664	13:53:00	24.0844	11.779	35.8635
665	13:54:00	22.8133	9.84207	32.6554
666	13:55:00	22.9374	9.21271	32.1502
667	13:55:00	24.1262	8.11789	32.2441
668	13:56:00	23.3974	12.2617	35.6591
669	13:57:00	21.5097	12.5192	34.0289
670	13:57:00	23.0786	8.88183	31.9604
671	13:58:00	22.6016	9.78695	32.3886
672	13:58:00	20.5054	11.8931	32.3984
673	13:58:00	24.8916	9.70547	34.5971
674	13:58:00	21.8904	11.0927	32.9831
675	14:00:00	20.0716	9.81021	29.8818
676	14:00:00	20.0452	9.96255	30.0078
677	14:00:00	21.418	8.76263	30.1806
678	14:00:00	19.8842	11.0718	30.9561
679	14:00:00	24.3346	9.57271	33.9073
680	14:00:00	21.6293	8.11863	29.7479
681	14:01:00	24.232	8.3347	32.5667
682	14:01:00	22.6937	11.1207	33.8144
683	14:01:00	24.3044	10.47	34.7743
684	14:01:00	20.0685	10.2757	30.3441
685	14:01:00	23.239	11.3773	34.6163
686	14:02:00	20.5857	9.27827	29.864
687	14:02:00	22.2299	12.6691	34.899
688	14:03:00	20.4675	12.0791	32.5466
689	14:03:00	24.5737	9.51009	34.0838
690	14:03:00	23.8111	8.01151	31.8226
691	14:03:00	24.3934	7.78848	32.1818
692	14:03:00	21.877	8.61815	30.4952
693	14:04:00	22.391	8.63317	31.0242
694	14:04:00	24.9817	7.11975	32.1014
695	14:04:00	22.7274	12.9332	35.6606
696	14:04:00	22.1936	10.0704	32.264
697	14:04:00	20.9192	12.7405	33.6597
698	14:05:00	20.663	8.04245	28.7055
699	14:05:00	20.7873	10.521	31.3084
700	14:05:00	21.9919	9.96823	31.9601
701	14:05:00	23.71	11.8706	35.5806
702	14:06:00	23.3703	11.7569	35.1272
703	14:06:00	22.5172	9.34346	31.8607
704	14:06:00	19.9789	9.77377	29.7527
705	14:07:00	24.0284	11.1317	35.1601
706	14:07:00	22.1512	7.45119	29.6023
707	14:07:00	19.2445	7.28986	26.5343
708	14:07:00	19.7561	8.45006	28.2061
709	14:07:00	21.3147	8.73974	30.0544
710	14:07:00	20.9489	12.1663	33.1151
711	14:08:00	19.345	11.1804	30.5254
712	14:08:00	22.5785	12.7154	35.294
713	14:09:00	19.6594	8.0029	27.6623
714	14:09:00	22.9294	8.58464	31.514
715	14:09:00	24.0117	8.14042	32.1522
716	14:09:00	19.7958	12.6699	32.4657
717	14:10:00	21.2259	7.19556	28.4215
718	14:10:00	23.9605	9.16437	33.1249
719	14:10:00	23.567	7.95566	31.5226
720	14:11:00	19.6669	8.47826	28.1451
721	14:11:00	24.5618	10.2544	34.8162
722	14:11:00	21.4299	9.79702	31.2269
723	14:11:00	19.755	8.84539	28.6004
724	14:11:00	20.2309	8.802	29.0329
725	14:11:00	22.7324	8.23783	30.9702
726	14:12:00	23.5935	7.1811	30.7746
727	14:12:00	22.4533	12.0914	34.5447
728	14:12:00	22.9248	8.66228	31.5871
729	14:12:00	23.218	10.4841	33.702
730	14:12:00	23.6349	11.0991	34.734
731	14:13:00	20.2382	9.95907	30.1973
732	14:14:00	22.6359	11.4252	34.0611
733	14:14:00	24.5082	9.4048	33.913
734	14:15:00	19.6299	9.78237	29.4123
735	14:15:00	23.2443	12.3505	35.5948
736	14:15:00	20.8736	12.5961	33.4696
737	14:15:00	19.3355	11.8552	31.1906
738	14:15:00	20.6004	11.5556	32.156
739	14:15:00	21.7536	12.623	34.3766
740	14:16:00	21.7512	10.1079	31.8592
741	14:16:00	19.4803	9.01386	28.4942
742	14:16:00	23.8438	12.944	36.7878
743	14:17:00	24.9542	12.0161	36.9704
744	14:18:00	21.4628	12.7969	34.2598
745	14:19:00	22.09	11.7135	33.8035
746	14:19:00	23.7303	10.4342	34.1646
747	14:19:00	23.3015	9.11933	32.4208
748	14:19:00	22.9446	9.74465	32.6892
749	14:19:00	20.4455	11.1557	31.6012
750	14:20:00	19.1492	8.07486	27.2241
751	14:20:00	20.926	7.82144	28.7474
752	14:20:00	20.4056	10.1827	30.5882
753	14:20:00	21.1164	9.95376	31.0702
754	14:21:00	19.7987	12.1042	31.903
755	14:21:00	23.519	10.1772	33.6962
756	14:21:00	21.4202	8.64141	30.0616
757	14:21:00	20.4378	7.43434	27.8721
758	14:21:00	24.4996	12.7918	37.2914
759	14:21:00	20.1368	11.6294	31.7662
760	14:22:00	21.2636	9.03235	30.296
761	14:22:00	22.2517	12.1386	34.3903
762	14:22:00	19.7249	10.6844	30.4093
763	14:22:00	24.3609	7.02545	31.3864
764	14:23:00	21.1821	10.3526	31.5347
765	14:23:00	19.8452	7.46126	27.3065
766	14:23:00	19.5345	9.44032	28.9748
767	14:23:00	21.251	12.8621	34.1131
768	14:23:00	23.2846	9.69686	32.9815
769	14:24:00	24.0271	9.36341	33.3905
770	14:24:00	21.0952	8.44182	29.537
771	14:24:00	23.5285	12.1994	35.728
772	14:24:00	21.7428	9.266	31.0088
773	14:24:00	24.2774	10.0964	34.3739
774	14:25:00	22.9808	7.37098	30.3518
775	14:25:00	23.4269	7.68044	31.1073
776	14:25:00	24.9872	11.0598	36.0469
777	14:25:00	24.9099	12.8755	37.7854
778	14:26:00	22.4374	7.94009	30.3775
779	14:26:00	19.6495	11.0934	30.7429
780	14:26:00	20.5861	9.93893	30.525
781	14:26:00	19.1822	11.4404	30.6226
782	14:26:00	24.7984	12.9606	37.759
783	14:27:00	19.8694	10.9145	30.784
784	14:27:00	19.4971	10.7486	30.2458
785	14:27:00	19.2954	11.4399	30.7353
786	14:27:00	23.2434	7.93826	31.1817
787	14:27:00	24.2086	10.2676	34.4762
788	14:27:00	19.3765	8.18473	27.5612
789	14:28:00	23.2141	7.57735	30.7915
790	14:28:00	24.0799	9.38649	33.4664
791	14:28:00	22.1367	8.7423	30.879
792	14:29:00	23.6338	9.09644	32.7302
793	14:29:00	24.2509	7.45741	31.7083
794	14:29:00	21.7437	9.03821	30.7819
795	14:29:00	20.2252	8.50096	28.7262
796	14:30:00	21.9214	11.9083	33.8296
797	14:30:00	22.3497	10.0669	32.4166
798	14:30:00	22.699	12.1505	34.8496
799	14:30:00	19.1932	8.12009	27.3133
800	14:30:00	20.7447	10.8514	31.5961
801	14:31:00	23.0052	11.8319	34.8371
802	14:31:00	22.4302	11.0845	33.5147
803	14:31:00	23.6853	10.5969	34.2821
804	14:31:00	23.881	11.6913	35.5723
805	14:32:00	24.7563	8.18564	32.9419
806	14:32:00	22.7093	8.35136	31.0606
807	14:32:00	21.2156	8.96222	30.1779
808	14:33:00	21.2933	12.6384	33.9316
809	14:33:00	23.1925	9.58626	32.7788
810	14:33:00	23.3295	8.31126	31.6407
811	14:33:00	19.7194	11.9376	31.657
812	14:33:00	24.23	9.12958	33.3596
813	14:33:00	20.4083	9.92044	30.3287
814	14:33:00	21.4912	7.70919	29.2004
815	14:34:00	20.1463	7.06995	27.2162
816	14:34:00	19.1932	12.17	31.3631
817	14:34:00	19.8447	10.2314	30.0761
818	14:35:00	19.0266	12.2423	31.2688
819	14:35:00	19.5338	7.78848	27.3222
820	14:35:00	22.4681	12.9181	35.3863
821	14:36:00	19.455	11.7096	31.1646
822	14:36:00	22.6527	7.33784	29.9905
823	14:36:00	22.9995	9.81204	32.8115
824	14:37:00	23.8957	9.2074	33.1031
825	14:37:00	19.1326	8.88165	28.0142
826	14:37:00	19.4384	12.3381	31.7764
827	14:37:00	22.0885	9.35389	31.4424
828	14:38:00	19.5814	8.68719	28.2686
829	14:38:00	19.3373	10.936	30.2733
830	14:39:00	20.6755	8.26933	28.9448
831	14:39:00	19.9143	10.554	30.4683
832	14:39:00	24.2242	10.2718	34.496
833	14:40:00	20.8588	8.1232	28.982
834	14:40:00	24.3371	12.395	36.7321
835	14:40:00	24.5287	12.5807	37.1093
836	14:41:00	22.7527	10.5882	33.3409
837	14:41:00	20.6548	7.1681	27.8229
838	14:41:00	19.3153	11.7266	31.042
839	14:41:00	24.9608	11.8376	36.7984
840	14:42:00	21.9607	7.10419	29.0649
841	14:42:00	19.6995	10.6309	30.3304
842	14:42:00	19.6231	10.6934	30.3165
843	14:42:00	21.3625	9.71316	31.0757
844	14:43:00	23.8228	8.63005	32.4528
845	14:43:00	19.7833	10.1539	29.9373
846	14:44:00	23.7488	7.14686	30.8957
847	14:44:00	21.6941	7.31111	29.0052
848	14:45:00	21.1829	12.8773	34.0602
849	14:45:00	19.1972	12.5351	31.7323
850	14:46:00	19.3494	7.89633	27.2457
851	14:47:00	22.3929	7.59822	29.9911
852	14:48:00	23.5014	9.76443	33.2658
853	14:48:00	20.2424	12.5611	32.8035
854	14:49:00	24.4732	11.9565	36.4296
855	14:50:00	23.4589	12.4089	35.8679
856	14:51:00	21.348	12.156	33.5041
857	14:51:00	22.5022	9.53957	32.0417
858	14:52:00	21.4945	12.6984	34.1929
859	14:53:00	23.3958	10.7399	34.1356
860	14:54:00	23.3282	10.7223	34.0505
861	14:54:00	20.8115	11.4703	32.2818
862	14:54:00	20.9538	7.09156	28.0454
863	14:54:00	20.4447	11.7801	32.2249
864	14:54:00	20.1303	10.6084	30.7387
865	14:55:00	23.8653	9.78787	33.6531
866	14:55:00	21.4855	9.22224	30.7078
867	14:55:00	19.5497	11.1033	30.653
868	14:56:00	21.3832	10.5992	31.9824
869	14:56:00	22.3984	12.6178	35.0162
870	14:57:00	19.0233	8.275	27.2983
871	14:57:00	23.4901	9.46999	32.9601
872	14:58:00	20.0067	10.4672	30.474
873	14:58:00	24.8797	11.4811	36.3608
874	14:58:00	23.4721	12.17	35.6421
875	14:58:00	19.6169	8.67034	28.2872
876	14:59:00	23.749	9.19221	32.9412
877	14:59:00	23.6547	11.3864	35.0411
878	14:59:00	20.0296	9.03674	29.0664

## Sheet: Sheet5
Number	Arrival time	X1	X2	X3
1	08:00:00	11.8285	14.167	25.9955			X1	X2	X3
2	08:00:00	13.7938	9.43269	23.2265		MEAN	11	12	23
3	08:00:00	8.41383	11.9415	20.3553
4	08:00:00	10.2761	10.1384	20.4145
5	08:00:00	10.7093	11.4528	22.1621
6	08:01:00	8.785	13.5684	22.3534
7	08:01:00	9.12851	10.722	19.8505
8	08:01:00	13.2967	12.7294	26.0261
9	08:01:00	9.46379	11.3938	20.8576
10	08:01:00	9.14756	13.0695	22.217
11	08:02:00	11.9404	12.853	24.7934
12	08:02:00	11.8316	14.6188	26.4504
13	08:03:00	8.94339	10.3281	19.2715
14	08:03:00	13.4664	10.1113	23.5777
15	08:03:00	8.67421	11.2356	19.9098
16	08:04:00	10.6634	11.8164	22.4798
17	08:04:00	9.03055	9.0846	18.1151
18	08:04:00	12.4071	14.6323	27.0394
19	08:04:00	11.4	13.7816	25.1816
20	08:05:00	12.3868	14.4115	26.7983
21	08:05:00	8.52992	10.9271	19.457
22	08:05:00	10.7873	9.25031	20.0376
23	08:05:00	10.9633	14.4089	25.3722
24	08:06:00	13.5653	14.3309	27.8962
25	08:06:00	11.4489	14.0255	25.4744
26	08:07:00	12.4912	14.5992	27.0903
27	08:07:00	10.9968	10.7859	21.7827
28	08:07:00	8.44716	10.8622	19.3094
29	08:07:00	10.6	10.6421	21.2421
30	08:07:00	13.408	14.5193	27.9273
31	08:08:00	13.8509	10.5076	24.3585
32	08:08:00	10.9276	10.8727	21.8003
33	08:09:00	12.4663	14.221	26.6873
34	08:09:00	8.58815	13.5421	22.1302
35	08:09:00	11.8768	12.3925	24.2693
36	08:10:00	12.4425	13.6673	26.1098
37	08:10:00	8.2646	12.565	20.8296
38	08:11:00	10.8005	10.1047	20.9052
39	08:11:00	10.5061	12.5892	23.0952
40	08:11:00	12.486	11.4196	23.9057
41	08:11:00	9.14829	12.2927	21.441
42	08:12:00	8.67916	13.9323	22.6114
43	08:12:00	10.5577	10.1789	20.7366
44	08:12:00	9.43577	9.11518	18.551
45	08:13:00	8.48085	12.7591	21.2399
46	08:13:00	11.6485	11.0263	22.6748
47	08:13:00	12.2154	13.9618	26.1772
48	08:13:00	10.3728	10.9441	21.3168
49	08:14:00	13.1231	14.6276	27.7506
50	08:14:00	13.8116	10.6951	24.5066
51	08:14:00	10.1089	13.1125	23.2214
52	08:14:00	13.5869	13.0793	26.6662
53	08:14:00	12.6697	9.28401	21.9537
54	08:15:00	11.9937	12.0658	24.0595
55	08:15:00	11.9385	9.3968	21.3353
56	08:15:00	10.4519	9.78079	20.2326
57	08:16:00	10.5712	12.2762	22.8475
58	08:16:00	12.1218	12.5141	24.6359
59	08:16:00	8.08075	13.6338	21.7146
60	08:17:00	8.36073	10.7599	19.1206
61	08:17:00	10.0823	14.9691	25.0514
62	08:17:00	9.13565	9.44771	18.5834
63	08:17:00	8.61159	14.0896	22.7012
64	08:17:00	13.4056	10.7438	24.1494
65	08:17:00	12.9695	13.6018	26.5712
66	08:18:00	12.61	9.88607	22.4961
67	08:18:00	9.18491	11.4945	20.6794
68	08:19:00	10.491	11.1763	21.6673
69	08:19:00	13.9191	13.9356	27.8546
70	08:19:00	13.2809	11.2676	24.5486
71	08:19:00	8.20362	14.3688	22.5724
72	08:20:00	11.5703	10.9933	22.5636
73	08:20:00	12.5824	14.6779	27.2603
74	08:20:00	10.6624	9.92636	20.5888
75	08:21:00	8.72311	11.342	20.0651
76	08:21:00	11.6884	12.4092	24.0976
77	08:21:00	8.1941	11.8715	20.0656
78	08:21:00	8.93899	12.6734	21.6124
79	08:22:00	13.5201	12.1594	25.6795
80	08:22:00	13.5223	12.6532	26.1755
81	08:22:00	10.704	9.43727	20.1413
82	08:22:00	11.3251	11.9221	23.2472
83	08:22:00	12.768	12.0563	24.8243
84	08:23:00	8.10346	9.59255	17.696
85	08:23:00	9.35502	12.0545	21.4095
86	08:23:00	10.0735	13.7933	23.8668
87	08:24:00	8.75698	13.1929	21.9499
88	08:24:00	12.4137	10.1785	22.5922
89	08:24:00	10.6514	9.57039	20.2218
90	08:25:00	8.32777	13.638	21.9658
91	08:25:00	11.0915	11.8351	22.9266
92	08:25:00	9.53685	9.65609	19.1929
93	08:25:00	8.64858	13.1248	21.7733
94	08:25:00	10.9986	14.4168	25.4154
95	08:26:00	10.8076	12.9678	23.7755
96	08:26:00	12.0588	14.4717	26.5306
97	08:26:00	11.5058	14.174	25.6798
98	08:27:00	8.85678	12.3709	21.2277
99	08:27:00	10.8455	11.0303	21.8759
100	08:27:00	10.4	10.8176	21.2176
101	08:28:00	11.2381	10.6092	21.8473
102	08:28:00	13.0284	9.42427	22.4527
103	08:28:00	13.3152	10.4607	23.7758
104	08:29:00	8.76943	11.7509	20.5203
105	08:29:00	8.60463	13.1484	21.753
106	08:29:00	8.07874	12.7543	20.8331
107	08:29:00	10.9911	12.7342	23.7253
108	08:29:00	12.4269	12.8245	25.2514
109	08:30:00	10.0712	14.1949	24.266
110	08:30:00	12.8753	14.9663	27.8416
111	08:30:00	9.47826	13.5878	23.0661
112	08:30:00	12.9413	13.1663	26.1076
113	08:31:00	12.7847	12.3475	25.1321
114	08:31:00	9.4138	11.3127	20.7265
115	08:31:00	13.4789	9.11426	22.5931
116	08:32:00	9.13364	9.9465	19.0801
117	08:32:00	8.49623	14.7517	23.2479
118	08:33:00	12.7984	11.3925	24.191
119	08:33:00	9.60607	12.4154	22.0215
120	08:33:00	8.38948	9.16773	17.5572
121	08:33:00	10.3729	14.4765	24.8494
122	08:33:00	12.5596	11.7674	24.327
123	08:34:00	11.1772	13.5005	24.6777
124	08:34:00	10.0313	14.7184	24.7496
125	08:34:00	13.6305	9.10675	22.7372
126	08:35:00	10.5017	12.9338	23.4354
127	08:35:00	11.4225	10.1205	21.543
128	08:35:00	11.4355	14.6224	26.058
129	08:35:00	13.9304	9.73977	23.6702
130	08:36:00	11.2636	11.0893	22.3529
131	08:36:00	12.5536	12.2204	24.774
132	08:37:00	8.58486	10.4301	19.015
133	08:37:00	12.4758	10.5676	23.0434
134	08:37:00	10.7827	12.1286	22.9114
135	08:38:00	13.1207	9.70241	22.8231
136	08:39:00	13.7414	12.68	26.4214
137	08:40:00	11.7426	12.2409	23.9835
138	08:41:00	12.848	10.3059	23.154
139	08:42:00	13.1033	10.1849	23.2882
140	08:42:00	13.9258	12.3722	26.298
141	08:43:00	8.78719	9.19465	17.9818
142	08:43:00	10.9311	9.00568	19.9367
143	08:43:00	9.1677	10.4436	19.6113
144	08:44:00	12.8971	13.3928	26.29
145	08:46:00	8.06336	10.1289	18.1922
146	08:47:00	13.4818	14.0542	27.536
147	08:47:00	9.52953	14.2256	23.7551
148	08:47:00	8.31147	9.82437	18.1358
149	08:48:00	12.6904	13.8263	26.5166
150	08:48:00	13.8766	11.0122	24.8888
151	08:49:00	10.8602	14.1203	24.9805
152	08:49:00	10.7562	11.0805	21.8367
153	08:49:00	10.106	9.49898	19.6049
154	08:49:00	13.2055	12.886	26.0915
155	08:49:00	8.67293	14.1786	22.8515
156	08:50:00	10.338	10.8011	21.139
157	08:50:00	13.0465	13.8508	26.8973
158	08:51:00	9.08786	9.69308	18.7809
159	08:51:00	13.6279	10.9631	24.5911
160	08:51:00	9.52147	14.449	23.9705
161	08:52:00	9.78533	10.039	19.8243
162	08:52:00	10.7029	14.3225	25.0254
163	08:53:00	13.1912	9.72201	22.9132
164	08:53:00	9.89886	9.54109	19.44
165	08:53:00	10.5723	10.7304	21.3027
166	08:54:00	11.2211	12.1224	23.3435
167	08:54:00	13.0887	11.3691	24.4577
168	08:55:00	11.5811	11.4561	23.0372
169	08:55:00	8.21039	14.4294	22.6398
170	08:55:00	13.8268	14.6594	28.4862
171	08:55:00	13.9886	10.9617	24.9503
172	08:56:00	8.89779	14.751	23.6488
173	08:56:00	9.70531	11.2753	20.9807
174	08:57:00	12.5179	13.0808	25.5987
175	08:57:00	9.85345	9.36146	19.2149
176	08:57:00	11.0942	12.9299	24.0241
177	08:57:00	10.927	11.4903	22.4173
178	08:58:00	11.8701	13.521	25.3911
179	08:58:00	13.3965	12.7666	26.1631
180	08:58:00	11.7091	12.597	24.3061
181	08:58:00	11.2218	12.6664	23.8883
182	08:59:00	10.9539	9.98733	20.9413
183	08:59:00	9.08109	9.80148	18.8826
184	09:00:00	13.3274	12.9356	26.263
185	09:00:00	11.9091	11.0814	22.9905
186	09:00:00	11.5908	11.1653	22.7561
187	09:00:00	13.102	14.855	27.957
188	09:00:00	13.388	14.4476	27.8356
189	09:01:00	11.6038	9.22852	20.8323
190	09:01:00	12.1376	12.5778	24.7154
191	09:01:00	8.78225	11.3489	20.1312
192	09:01:00	9.7401	9.89248	19.6326
193	09:01:00	8.30067	10.7491	19.0497
194	09:01:00	10.9849	12.5383	23.5231
195	09:01:00	8.82821	9.63063	18.4588
196	09:01:00	9.63225	9.36457	18.9968
197	09:01:00	9.15653	14.9546	24.1111
198	09:02:00	10.9583	11.3347	22.293
199	09:02:00	12.875	11.1728	24.0478
200	09:02:00	10.8214	10.4416	21.263
201	09:02:00	9.91003	14.1258	24.0359
202	09:03:00	12.8098	14.0793	26.8891
203	09:03:00	9.76391	9.7687	19.5326
204	09:03:00	10.4931	13.3472	23.8403
205	09:03:00	10.8754	11.778	22.6534
206	09:04:00	12.985	12.6673	25.6524
207	09:04:00	8.98825	13.413	22.4012
208	09:04:00	10.6747	10.0622	20.7369
209	09:04:00	13.449	11.0776	24.5266
210	09:04:00	11.8576	9.27485	21.1325
211	09:04:00	10.7432	13.5512	24.2944
212	09:05:00	9.83551	11.3222	21.1577
213	09:05:00	10.0629	9.59786	19.6608
214	09:05:00	11.6141	14.8411	26.4551
215	09:05:00	13.0187	11.3901	24.4089
216	09:06:00	9.35447	10.4394	19.7939
217	09:07:00	13.5276	9.60372	23.1313
218	09:07:00	9.97925	12.9642	22.9434
219	09:07:00	13.1747	9.95309	23.1278
220	09:07:00	12.5501	13.8872	26.4374
221	09:08:00	12.6962	14.0506	26.7468
222	09:08:00	10.9688	14.657	25.6258
223	09:09:00	12.4326	9.56819	22.0008
224	09:09:00	8.95236	13.5818	22.5342
225	09:09:00	8.39424	11.4845	19.8787
226	09:10:00	10.8571	14.3928	25.2499
227	09:10:00	10.7221	11.4791	22.2013
228	09:10:00	11.5132	12.8029	24.316
229	09:11:00	10.5445	10.034	20.5785
230	09:11:00	10.5467	14.8823	25.429
231	09:11:00	12.3227	13.2636	25.5863
232	09:11:00	13.4327	10.6872	24.1199
233	09:12:00	12.4306	9.67879	22.1093
234	09:13:00	12.5287	9.01868	21.5474
235	09:13:00	11.7335	12.7483	24.4817
236	09:14:00	10.2984	9.23457	19.533
237	09:15:00	9.03549	14.9815	24.017
238	09:15:00	11.619	14.4289	26.0479
239	09:15:00	10.2123	10.1071	20.3194
240	09:15:00	8.21827	13.7622	21.9804
241	09:16:00	9.39036	13.4743	22.8647
242	09:16:00	9.66063	13.0658	22.7264
243	09:16:00	8.42042	12.8309	21.2513
244	09:17:00	13.6374	12.7455	26.383
245	09:17:00	13.8735	9.88369	23.7572
246	09:17:00	9.37809	11.2836	20.6617
247	09:17:00	13.6096	9.25489	22.8645
248	09:17:00	9.52678	9.98624	19.513
249	09:18:00	8.39424	11.3843	19.7785
250	09:18:00	11.5712	12.829	24.4003
251	09:18:00	12.7891	11.3339	24.123
252	09:19:00	9.63005	11.0377	20.6677
253	09:19:00	12.4053	12.0644	24.4696
254	09:19:00	12.8367	12.1885	25.0252
255	09:19:00	10.3121	12.3491	22.6612
256	09:19:00	9.45665	12.8321	22.2888
257	09:20:00	10.6709	9.79745	20.4683
258	09:20:00	10.0043	10.7291	20.7335
259	09:21:00	9.31767	14.2375	23.5552
260	09:21:00	9.70714	12.4449	22.152
261	09:21:00	9.73919	13.7016	23.4407
262	09:21:00	8.47591	13.0695	21.5454
263	09:22:00	11.4628	12.2288	23.6916
264	09:22:00	8.82253	11.9307	20.7532
265	09:22:00	13.0491	9.37538	22.4245
266	09:22:00	10.6533	12.1175	22.7707
267	09:22:00	10.3889	13.48	23.8689
268	09:23:00	8.33912	11.1744	19.5136
269	09:23:00	11.6108	14.102	25.7128
270	09:23:00	11.6441	10.2162	21.8603
271	09:24:00	11.3531	13.391	24.7441
272	09:24:00	11.7419	13.6891	25.431
273	09:24:00	12.2002	9.20106	21.4013
274	09:24:00	8.43287	12.8303	21.2632
275	09:25:00	10.4672	12.2947	22.762
276	09:25:00	12.4992	13.3004	25.7996
277	09:25:00	8.00018	13.725	21.7252
278	09:25:00	13.7045	12.2132	25.9177
279	09:26:00	13.9786	14.202	28.1806
280	09:26:00	11.9706	10.6575	22.6281
281	09:26:00	9.63042	14.6781	24.3085
282	09:26:00	8.50484	11.4936	19.9984
283	09:27:00	13.0304	12.2956	25.3261
284	09:27:00	8.87216	9.50392	18.3761
285	09:27:00	11.5002	11.955	23.4552
286	09:27:00	10.9342	10.6169	21.551
287	09:28:00	12.3428	10.8571	23.2
288	09:28:00	12.9885	11.6474	24.6359
289	09:29:00	11.4229	13.178	24.6009
290	09:29:00	9.04959	10.5781	19.6276
291	09:29:00	10.2471	10.3133	20.5604
292	09:29:00	12.8173	14.5675	27.3848
293	09:29:00	12.432	14.6259	27.0579
294	09:30:00	13.1734	11.3878	24.5612
295	09:31:00	10.5136	11.0933	21.6069
296	09:31:00	9.83605	12.5972	22.4333
297	09:32:00	10.7298	13.4395	24.1693
298	09:33:00	11.7902	12.2033	23.9936
299	09:33:00	11.4093	10.9805	22.3899
300	09:33:00	13.0779	11.6154	24.6932
301	09:34:00	12.7142	9.29316	22.0074
302	09:35:00	8.22156	13.0687	21.2903
303	09:36:00	10.4259	9.64876	20.0746
304	09:37:00	10.7002	10.1902	20.8904
305	09:37:00	13.0145	10.7168	23.7313
306	09:37:00	12.2659	14.6933	26.9592
307	09:38:00	12.1096	13.0689	25.1785
308	09:39:00	10.2426	11.1071	21.3496
309	09:41:00	12.4783	10.2593	22.7376
310	09:43:00	13.989	9.71505	23.7041
311	09:45:00	11.4374	9.47462	20.912
312	09:47:00	8.24958	10.2223	18.4718
313	09:47:00	8.04376	9.67806	17.7218
314	09:48:00	11.8561	9.87948	21.7356
315	09:49:00	12.1716	11.574	23.7456
316	09:49:00	10.9571	14.5787	25.5357
317	09:49:00	9.43706	11.3449	20.782
318	09:49:00	8.39167	12.5745	20.9662
319	09:50:00	10.6333	10.6952	21.3286
320	09:50:00	8.72127	12.7183	21.4395
321	09:51:00	8.63045	9.05292	17.6834
322	09:51:00	9.5526	11.158	20.7106
323	09:51:00	10.3306	9.5519	19.8825
324	09:52:00	13.8839	9.13514	23.019
325	09:52:00	11.001	14.4142	25.4152
326	09:53:00	13.0035	12.5165	25.52
327	09:53:00	9.88055	9.31953	19.2001
328	09:53:00	10.7562	9.79928	20.5555
329	09:53:00	12.1248	14.033	26.1578
330	09:54:00	9.48393	10.2915	19.7754
331	09:55:00	11.6617	9.70498	21.3666
332	09:55:00	11.4137	10.6936	22.1073
333	09:56:00	11.1458	13.6468	24.7927
334	09:57:00	12.4512	9.21149	21.6627
335	09:57:00	11.6331	11.7024	23.3355
336	09:57:00	11.9854	14.3005	26.2859
337	09:58:00	10.6569	10.4175	21.0744
338	09:58:00	8.18842	12.9664	21.1548
339	09:58:00	11.7609	9.7178	21.4787
340	09:59:00	13.1269	11.9739	25.1008
341	10:00:00	10.0296	13.5628	23.5924
342	10:00:00	9.56523	11.0622	20.6274
343	10:00:00	9.48576	10.7544	20.2402
344	10:01:00	13.3657	11.1371	24.5028
345	10:01:00	8.13001	14.5148	22.6448
346	10:01:00	9.63793	9.09558	18.7335
347	10:01:00	11.6736	13.3427	25.0162
348	10:01:00	13.0037	9.24134	22.245
349	10:02:00	10.3603	14.7944	25.1547
350	10:02:00	12.2773	11.8813	24.1585
351	10:03:00	9.4799	13.9041	23.384
352	10:03:00	9.26603	11.4233	20.6893
353	10:04:00	13.961	12.7877	26.7486
354	10:04:00	8.01099	9.87436	17.8853
355	10:04:00	9.57494	9.23621	18.8112
356	10:04:00	8.38508	11.8	20.185
357	10:05:00	8.51216	9.61086	18.123
358	10:05:00	12.2687	10.3222	22.5909
359	10:05:00	10.1572	14.8077	24.965
360	10:06:00	11.303	11.3378	22.6407
361	10:07:00	13.5732	13.2546	26.8278
362	10:07:00	10.2164	13.5847	23.8011
363	10:07:00	11.2	13.5455	24.7456
364	10:07:00	10.6848	10.2329	20.9177
365	10:08:00	10.3934	11.1913	21.5847
366	10:08:00	9.36894	12.0591	21.428
367	10:09:00	13.3652	10.811	24.1761
368	10:09:00	9.92688	11.7417	21.6686
369	10:10:00	11.6391	10.6365	22.2756
370	10:10:00	8.16645	14.1494	22.3159
371	10:10:00	11.0221	14.2427	25.2647
372	10:11:00	11.849	11.3964	23.2454
373	10:11:00	12.0641	14.6484	26.7126
374	10:12:00	9.70421	14.7154	24.4197
375	10:12:00	11.8109	12.1599	23.9709
376	10:12:00	11.7576	14.5463	26.3039
377	10:13:00	10.0723	9.25544	19.3277
378	10:13:00	8.80093	10.4382	19.2391
379	10:14:00	10.1836	9.21204	19.3956
380	10:14:00	8.56783	14.1601	22.7279
381	10:19:00	11.1014	9.80056	20.9019
382	10:20:00	9.596	11.5445	21.1405
383	10:21:00	13.3668	12.9616	26.3284
384	10:23:00	8.67092	13.8285	22.4994
385	10:24:00	10.7692	13.6838	24.453
386	10:24:00	13.8599	10.3208	24.1807
387	10:25:00	11.1753	12.0863	23.2617
388	10:25:00	12.2366	9.90091	22.1375
389	10:25:00	12.719	9.69784	22.4168
390	10:26:00	13.2088	13.8594	27.0682
391	10:27:00	12.1242	13.8947	26.019
392	10:27:00	10.6342	11.7002	22.3344
393	10:28:00	13.1018	11.1413	24.2431
394	10:28:00	9.40721	11.4727	20.8799
395	10:29:00	13.2661	13.8314	27.0975
396	10:29:00	8.66561	13.7448	22.4104
397	10:31:00	12.6327	10.8932	23.5259
398	10:33:00	11.9493	14.2119	26.1612
399	10:36:00	8.19941	12.6712	20.8706
400	10:37:00	10.2918	10.9238	21.2156
401	10:40:00	12.1594	11.6449	23.8042
402	10:41:00	13.1044	12.9294	26.0338
403	10:41:00	8.68209	14.0824	22.7645
404	10:43:00	11.543	12.5577	24.1007
405	10:49:00	10.6785	11.4667	22.1452
406	10:51:00	9.61467	10.3219	19.9366
407	10:51:00	10.2869	10.2472	20.534
408	10:52:00	11.3019	14.2807	25.5826
409	10:55:00	9.74102	13.9065	23.6475
410	10:56:00	11.2337	9.39113	20.6249
411	10:57:00	9.53777	14.2311	23.7689
412	10:57:00	11.6435	9.68941	21.333
413	10:57:00	13.1795	14.7991	27.9786
414	10:58:00	9.29075	11.7589	21.0497
415	10:58:00	8.96481	14.7832	23.748
416	11:00:00	12.4221	12.6869	25.1091
417	11:00:00	8.09778	10.9813	19.079
418	11:00:00	13.4719	10.2777	23.7497
419	11:00:00	9.51396	14.26	23.774
420	11:01:00	13.7913	10.4651	24.2563
421	11:01:00	12.0623	13.0949	25.1572
422	11:01:00	10.0009	11.3696	21.3705
423	11:01:00	10.7498	13.3557	24.1054
424	11:01:00	13.3452	10.0615	23.4067
425	11:02:00	10.4251	11.667	22.0921
426	11:03:00	9.41307	11.5333	20.9464
427	11:04:00	12.289	13.3297	25.6187
428	11:04:00	11.569	14.4274	25.9964
429	11:07:00	12.7261	10.6562	23.3823
430	11:07:00	13.1039	11.4584	24.5623
431	11:07:00	12.9013	13.4176	26.3189
432	11:11:00	12.2848	12.944	25.2288
433	11:11:00	10.1039	11.6509	21.7548
434	11:12:00	12.8431	10.1805	23.0236
435	11:13:00	12.7169	14.1136	26.8305
436	11:13:00	13.7808	14.3283	28.1092
437	11:14:00	8.65773	14.9062	23.564
438	11:14:00	8.44221	14.718	23.1602
439	11:14:00	8.97598	10.0099	18.9858
440	11:15:00	13.3126	14.8599	28.1725
441	11:15:00	10.6945	10.4098	21.1043
442	11:16:00	13.7616	13.6259	27.3875
443	11:17:00	8.75863	12.8851	21.6437
444	11:17:00	8.66176	13.872	22.5338
445	11:17:00	10.8007	13.1619	23.9626
446	11:18:00	12.2421	9.90695	22.1491
447	11:19:00	13.1335	10.7222	23.8557
448	11:19:00	13.4426	11.4398	24.8824
449	11:19:00	10.6771	13.8576	24.5347
450	11:20:00	12.1568	13.7138	25.8706
451	11:21:00	8.16059	11.3522	19.5128
452	11:22:00	9.83935	10.2067	20.0461
453	11:23:00	11.6706	13.1585	24.8291
454	11:23:00	12.76	12.2819	25.0419
455	11:24:00	13.1899	10.4028	23.5927
456	11:25:00	11.4683	10.2851	21.7534
457	11:25:00	12.9451	10.7432	23.6883
458	11:26:00	13.5287	9.53175	23.0604
459	11:30:00	11.8854	14.245	26.1305
460	11:31:00	10.0444	13.1672	23.2117
461	11:37:00	10.2239	9.32154	19.5454
462	11:38:00	9.68133	14.7753	24.4566
463	11:39:00	8.42299	11.6218	20.0448
464	11:40:00	8.54787	11.5866	20.1345
465	11:41:00	11.047	12.8008	23.8478
466	11:42:00	10.1613	12.9653	23.1265
467	11:42:00	10.29	12.6501	22.9401
468	11:42:00	10.5716	11.2664	21.838
469	11:43:00	13.4743	12.7926	26.2669
470	11:43:00	9.27061	11.9259	21.1965
471	11:45:00	12.1277	12.8794	25.0071
472	11:45:00	12.541	13.4904	26.0314
473	11:45:00	12.1782	14.6466	26.8248
474	11:45:00	8.14759	13.0013	21.1489
475	11:47:00	10.0567	13.0975	23.1542
476	11:47:00	12.4913	10.4376	22.929
477	11:47:00	8.85952	13.1997	22.0592
478	11:47:00	11.268	12.5584	23.8264
479	11:48:00	12.9187	12.5688	25.4876
480	11:48:00	10.0931	12.2154	22.3086
481	11:49:00	12.924	11.4271	24.3512
482	11:49:00	10.1625	12.7844	22.9469
483	11:51:00	13.8729	10.3959	24.2688
484	11:52:00	11.6095	13.5278	25.1373
485	11:55:00	9.35978	10.1831	19.5429
486	11:55:00	11.5379	11.2131	22.751
487	11:56:00	8.78738	10.6865	19.4738
488	11:57:00	8.47389	14.9211	23.395
489	11:57:00	11.7508	14.2196	25.9704
490	11:58:00	13.9857	13.4209	27.4066
491	11:58:00	12.8598	12.2196	25.0794
492	11:58:00	9.17942	12.5383	21.7177
493	12:00:00	9.36399	12.6684	22.0324
494	12:00:00	8.46895	14.3258	22.7947
495	12:00:00	11.9052	14.2932	26.1984
496	12:00:00	9.16074	11.3242	20.485
497	12:01:00	10.2492	9.17817	19.4273
498	12:01:00	8.77548	10.5326	19.3081
499	12:01:00	9.75237	13.4434	23.1957
500	12:01:00	8.36219	11.6176	19.9798
501	12:01:00	13.2871	11.8888	25.1759
502	12:02:00	13.1209	13.1564	26.2773
503	12:02:00	12.179	10.724	22.903
504	12:03:00	9.17594	12.066	21.242
505	12:03:00	9.12522	10.4339	19.5592
506	12:04:00	11.0929	9.56362	20.6565
507	12:04:00	12.8301	10.229	23.0591
508	12:04:00	8.438	14.8043	23.2423
509	12:05:00	10.9373	12.1594	23.0967
510	12:06:00	9.1232	11.4705	20.5937
511	12:06:00	13.5547	10.5513	24.106
512	12:07:00	12.1726	9.82968	22.0022
513	12:07:00	10.9439	14.7424	25.6862
514	12:07:00	8.67385	11.8329	20.5068
515	12:07:00	12.5954	11.8611	24.4565
516	12:08:00	8.76669	14.5177	23.2844
517	12:09:00	13.6334	11.401	25.0344
518	12:10:00	12.3249	11.9675	24.2924
519	12:11:00	11.0733	10.2937	21.367
520	12:11:00	13.2701	13.207	26.4771
521	12:12:00	11.6194	13.8821	25.5015
522	12:12:00	9.95361	13.3403	23.2939
523	12:13:00	13.2035	14.3331	27.5366
524	12:13:00	10.4989	10.8013	21.3002
525	12:13:00	13.0718	9.41255	22.4844
526	12:14:00	8.19044	9.46071	17.6511
527	12:14:00	10.6753	12.8783	23.5535
528	12:14:00	11.6404	9.31605	20.9565
529	12:14:00	10.6597	10.8036	21.4633
530	12:15:00	13.3397	10.32	23.6597
531	12:15:00	10.6428	13.6827	24.3255
532	12:16:00	10.0369	13.315	23.3519
533	12:16:00	12.944	13.8955	26.8395
534	12:17:00	12.9513	14.8076	27.7589
535	12:17:00	13.7543	9.85	23.6043
536	12:17:00	8.84414	11.1686	20.0127
537	12:17:00	10.1565	9.52754	19.684
538	12:18:00	10.2352	11.5471	21.7823
539	12:19:00	13.6642	11.0785	24.7427
540	12:19:00	8.24592	14.0762	22.3221
541	12:19:00	13.3033	14.2265	27.5298
542	12:19:00	12.5014	13.5884	26.0898
543	12:25:00	8.46254	9.33509	17.7976
544	12:31:00	10.9162	9.7861	20.7023
545	12:37:00	8.52882	14.7929	23.3217
546	12:40:00	9.81335	9.39021	19.2036
547	12:41:00	11.4602	9.65572	21.116
548	12:41:00	11.4145	14.9529	26.3674
549	12:43:00	13.6821	12.9814	26.6635
550	12:43:00	13.0478	9.53652	22.5843
551	12:44:00	9.76611	13.7497	23.5158
552	12:45:00	10.2015	11.0682	21.2698
553	12:45:00	13.0152	11.4553	24.4706
554	12:48:00	13.5395	11.6179	25.1574
555	12:49:00	8.09577	9.10218	17.1979
556	12:50:00	11.9655	13.9055	25.871
557	12:50:00	10.9598	13.2083	24.1681
558	12:55:00	11.5077	14.7193	26.227
559	12:57:00	10.2482	13.2615	23.5098
560	12:58:00	12.9416	13.4099	26.3515
561	12:58:00	10.9144	13.6362	24.5506
562	13:00:00	11.4449	13.9519	25.3967
563	13:00:00	9.68719	9.99393	19.6811
564	13:01:00	8.91757	9.97909	18.8967
565	13:01:00	9.97925	9.451	19.4302
566	13:01:00	11.6578	10.4645	22.1223
567	13:03:00	9.66558	13.0013	22.6669
568	13:04:00	10.6097	10.0668	20.6765
569	13:07:00	13.5798	9.62056	23.2003
570	13:07:00	12.1508	9.37263	21.5234
571	13:13:00	12.3317	9.88131	22.213
572	13:14:00	8.09595	9.04633	17.1423
573	13:15:00	10.9135	12.5234	23.4369
574	13:15:00	8.03241	11.0439	19.0763
575	13:15:00	9.25138	10.0234	19.2748
576	13:16:00	8.99759	10.2756	19.2731
577	13:16:00	11.1594	12.5062	23.6656
578	13:16:00	10.6414	10.1745	20.8159
579	13:17:00	8.78738	9.12488	17.9123
580	13:17:00	8.09265	12.298	20.3907
581	13:17:00	9.3845	12.031	21.4155
582	13:17:00	9.57146	14.0998	23.6713
583	13:18:00	12.7711	10.0164	22.7876
584	13:18:00	13.0513	13.118	26.1693
585	13:19:00	12.0898	12.6007	24.6905
586	13:19:00	13.7878	10.7689	24.5566
587	13:19:00	13.9037	14.4822	28.3858
588	13:19:00	13.9788	11.4866	25.4654
589	13:20:00	9.32865	14.6466	23.9752
590	13:25:00	13.0196	11.8269	24.8465
591	13:28:00	10.327	11.7646	22.0916
592	13:29:00	9.4561	12.1396	21.5957
593	13:29:00	11.3374	11.5714	22.9088
594	13:30:00	9.6198	11.24	20.8598
595	13:31:00	12.7993	10.4416	23.241
596	13:32:00	12.7635	14.9185	27.682
597	13:33:00	12.6151	14.1313	26.7465
598	13:33:00	10.0743	14.9006	24.9749
599	13:33:00	10.9126	13.3588	24.2713
600	13:34:00	12.9738	12.7177	25.6915
601	13:37:00	13.3906	12.3432	25.7338
602	13:38:00	12.3522	11.6498	24.002
603	13:39:00	11.7933	12.311	24.1043
604	13:41:00	12.6069	14.1947	26.8016
605	13:41:00	9.41252	13.1103	22.5228
606	13:41:00	10.2843	11.157	21.4414
607	13:43:00	9.7174	10.1563	19.8737
608	13:43:00	8.52773	14.1765	22.7043
609	13:44:00	8.00238	12.7468	20.7492
610	13:45:00	9.15525	13.0916	22.2469
611	13:45:00	12.0847	9.05145	21.1361
612	13:45:00	13.7803	11.7049	25.4852
613	13:47:00	11.3064	12.5948	23.9013
614	13:49:00	13.6982	9.02362	22.7219
615	13:51:00	10.182	14.4942	24.6762
616	13:51:00	11.0395	10.6559	21.6953
617	13:53:00	12.6829	14.9174	27.6003
618	13:55:00	12.6801	13.4959	26.1761
619	13:55:00	8.18091	11.8644	20.0453
620	13:55:00	13.3763	12.869	26.2453
621	13:56:00	13.1659	11.2561	24.422
622	13:57:00	11.2629	9.69747	20.9603
623	13:58:00	10.8016	13.1471	23.9487
624	13:58:00	9.0137	10.728	19.7417
625	13:58:00	13.9398	14.443	28.3827
626	14:00:00	9.33103	10.1842	19.5152
627	14:00:00	11.0799	10.527	21.6069
628	14:00:00	13.7711	13.1281	26.8992
629	14:00:00	9.76135	14.449	24.2104
630	14:01:00	12.9715	10.0758	23.0472
631	14:01:00	10.6824	12.541	23.2234
632	14:01:00	13.8755	9.76485	23.6403
633	14:01:00	11.2724	11.2631	22.5354
634	14:01:00	13.2904	9.17414	22.4646
635	14:01:00	12.1969	11.4782	23.6751
636	14:02:00	10.8347	9.6885	20.5232
637	14:03:00	13.1319	10.9844	24.1162
638	14:03:00	13.7625	12.4353	26.1979
639	14:03:00	9.84484	9.7123	19.5571
640	14:03:00	11.0548	11.0547	22.1095
641	14:04:00	13.9136	12.3169	26.2304
642	14:04:00	10.29	11.2345	21.5245
643	14:04:00	8.04596	13.6554	21.7014
644	14:04:00	9.89172	14.0132	23.9049
645	14:04:00	10.7013	13.6543	24.3556
646	14:05:00	11.1678	10.8624	22.0302
647	14:05:00	10.279	9.01996	19.299
648	14:05:00	10.8238	11.6701	22.4939
649	14:05:00	8.32081	13.9418	22.2626
650	14:06:00	13.1363	10.6888	23.8251
651	14:06:00	13.6699	12.0788	25.7487
652	14:07:00	9.43266	11.0633	20.496
653	14:07:00	8.14667	13.5036	21.6503
654	14:07:00	8.71139	14.4322	23.1436
655	14:07:00	11.7496	12.6056	24.3552
656	14:07:00	12.8817	13.0847	25.9664
657	14:07:00	10.4198	12.0217	22.4415
658	14:08:00	12.9826	12.9713	25.9539
659	14:08:00	10.8179	11.1889	22.0068
660	14:09:00	12.575	9.29133	21.8664
661	14:09:00	13.0152	9.85495	22.8702
662	14:09:00	11.0578	11.1384	22.1961
663	14:10:00	8.34901	14.6045	22.9535
664	14:10:00	10.6912	14.5402	25.2314
665	14:10:00	10.5954	9.88571	20.4811
666	14:11:00	12.3536	10.9302	23.2838
667	14:11:00	10.878	11.9316	22.8096
668	14:11:00	12.2733	13.3831	25.6564
669	14:11:00	13.0903	14.0811	27.1715
670	14:11:00	10.9096	10.5735	21.4831
671	14:12:00	9.80456	11.1069	20.9114
672	14:12:00	11.5646	13.1638	24.7284
673	14:12:00	9.43468	11.9565	21.3912
674	14:12:00	13.9183	9.88424	23.8026
675	14:13:00	10.5546	14.5946	25.1492
676	14:13:00	10.2808	9.74911	20.0299
677	14:14:00	9.50993	9.12891	18.6388
678	14:14:00	9.65734	9.35762	19.015
679	14:15:00	9.53099	13.8693	23.4003
680	14:15:00	12.4994	10.8359	23.3353
681	14:15:00	12.2187	9.14832	21.367
682	14:15:00	13.0128	11.4257	24.4385
683	14:15:00	8.29884	13.3927	21.6915
684	14:16:00	9.86077	12.7684	22.6292
685	14:16:00	8.6343	14.7929	23.4272
686	14:16:00	11.7774	11.3193	23.0967
687	14:17:00	13.436	13.7743	27.2103
688	14:19:00	9.76409	9.80642	19.5705
689	14:19:00	12.1645	10.0163	22.1808
690	14:19:00	11.9153	9.97562	21.8909
691	14:19:00	9.48924	12.8041	22.2934
692	14:19:00	12.2469	9.77877	22.0257
693	14:19:00	8.66103	12.7377	21.3987
694	14:20:00	10.9794	12.4238	23.4032
695	14:20:00	9.47496	14.0425	23.5175
696	14:20:00	12.235	9.06207	21.2971
697	14:20:00	10.4182	9.65407	20.0722
698	14:21:00	13.8676	14.0892	27.9568
699	14:21:00	8.35926	11.6569	20.0162
700	14:21:00	10.8534	14.8207	25.6742
701	14:21:00	10.9944	13.2729	24.2673
702	14:21:00	10.1063	10.4537	20.56
703	14:22:00	9.95599	13.1929	23.1489
704	14:22:00	10.4806	13.4447	23.9253
705	14:22:00	12.7962	10.3426	23.1388
706	14:22:00	8.85	14.5091	23.3591
707	14:23:00	12.6796	14.9643	27.6439
708	14:23:00	13.2379	9.12763	22.3655
709	14:23:00	8.3611	11.8759	20.237
710	14:23:00	8.78188	9.43892	18.2208
711	14:23:00	10.5934	9.75387	20.3473
712	14:24:00	9.59911	13.5163	23.1154
713	14:25:00	9.27757	9.94852	19.2261
714	14:27:00	11.1046	12.9715	24.0761
715	14:28:00	9.18528	13.51	22.6953
716	14:28:00	12.8105	14.3708	27.1813
717	14:28:00	9.67858	9.46474	19.1433
718	14:29:00	12.8094	12.8353	25.6447
719	14:29:00	10.3136	10.7249	21.0385
720	14:29:00	11.8038	14.1784	25.9821
721	14:29:00	8.24702	12.0728	20.3198
722	14:30:00	10.4079	9.75954	20.1675
723	14:30:00	13.7576	9.18622	22.9438
724	14:30:00	12.296	10.6487	22.9447
725	14:30:00	11.6714	12.4223	24.0937
726	14:31:00	11.3196	11.4548	22.7744
727	14:31:00	13.8097	13.7863	27.5961
728	14:31:00	8.75808	10.0379	18.796
729	14:31:00	11.4861	9.94852	21.4346
730	14:31:00	11.0951	10.0097	21.1048
731	14:32:00	8.35157	14.0773	22.4289
732	14:32:00	8.94394	11.231	20.175
733	14:32:00	13.2384	12.3698	25.6082
734	14:33:00	11.6703	14.1462	25.8164
735	14:36:00	10.845	11.2607	22.1057
736	14:37:00	13.6636	9.52535	23.189
737	14:37:00	13.9154	10.0901	24.0055
738	14:37:00	8.83297	12.7646	21.5976
739	14:37:00	10.6787	11.2968	21.9755
740	14:37:00	13.4908	12.0504	25.5412
741	14:38:00	12.5705	11.6894	24.2598
742	14:38:00	12.0934	13.2225	25.316
743	14:39:00	10.3094	9.824	20.1334
744	14:39:00	13.0932	11.7609	24.8542
745	14:40:00	10.0875	11.6915	21.779
746	14:40:00	13.1434	12.7787	25.9221
747	14:40:00	12.6331	9.5735	22.2066
748	14:41:00	12.8687	13.944	26.8127
749	14:41:00	11.0177	10.7983	21.816
750	14:41:00	8.09412	10.6432	18.7374
751	14:41:00	9.02268	11.9669	20.9896
752	14:42:00	12.5796	14.1723	26.7519
753	14:42:00	13.4291	13.7746	27.2037
754	14:42:00	13.6774	9.07251	22.7499
755	14:43:00	9.47349	11.587	21.0605
756	14:43:00	8.6689	9.64638	18.3153
757	14:43:00	11.7056	11.1726	22.8782
758	14:44:00	8.59969	14.9421	23.5418
759	14:44:00	9.28983	13.2046	22.4944
760	14:45:00	13.95	14.8614	28.8114
761	14:46:00	10.2319	14.0868	24.3188
762	14:47:00	10.2374	14.2386	24.4761
763	14:48:00	11.7529	10.0536	21.8065
764	14:49:00	11.3513	13.5322	24.8835
765	14:49:00	12.9037	10.1194	23.0231
766	14:50:00	13.857	14.9077	28.7647
767	14:51:00	13.206	9.03845	22.2445
768	14:52:00	8.41163	9.72237	18.134
769	14:53:00	10.3971	11.7512	22.1484
770	14:54:00	10.552	10.4942	21.0462
771	14:54:00	9.99664	11.5628	21.5595
772	14:54:00	8.20508	14.1066	22.3117
773	14:55:00	8.14136	11.3015	19.4429
774	14:55:00	9.08145	14.013	23.0945
775	14:55:00	11.71	11.6672	23.3772
776	14:56:00	9.38908	14.3084	23.6975
777	14:56:00	8.92489	13.664	22.5889
778	14:56:00	13.7988	14.4875	28.2862
779	14:57:00	12.1339	10.1624	22.2963
780	14:57:00	13.0608	11.2492	24.31
781	14:57:00	11.0764	9.01007	20.0865
782	14:57:00	9.85583	11.5947	21.4505
783	14:57:00	10.3907	10.4471	20.8378
784	14:58:00	11.109	14.4481	25.5571
785	14:58:00	8.15876	14.6426	22.8013
786	14:58:00	9.87671	10.8514	20.7281
787	14:58:00	9.67638	12.6954	22.3717
788	14:59:00	11.7505	12.2054	23.9558
789	14:59:00	9.11093	12.1889	21.2998
790	14:59:00	9.27793	14.7836	24.0615
