# Supplementary material for: Survey dataset on analysis of queues in some selected banks in Ogun State, Nigeria
Source: Data Brief. 2018 May 24;19:835–41. doi: 10.1016/j.dib.2018.05.101 (PMC5997939; doi:10.1016/j.dib.2018.05.101)
Supplement: Supplementary file 2 — Supplementary material [file mmc2.zip › Supplementary DATA on Queues/THIRD BANK (WEEK 2).xlsx]

## Sheet: Sheet1
Number	Arrival time	X1	X2	X3
1	08:00:00	12.9213	16.4612	29.3825			X1	X2	X3
2	08:00:00	13.5779	20.6349	34.2128		MEAN	11	18	29
3	08:00:00	9.62218	15.3712	24.9933
4	08:00:00	8.72768	19.8643	28.592
5	08:00:00	12.8482	17.8569	30.7051
6	08:00:00	13.7164	17.7269	31.4433
7	08:00:00	11.8047	20.7848	32.5895
8	08:01:00	11.3222	17.9723	29.2944
9	08:01:00	10.8399	15.2346	26.0744
10	08:01:00	10.8179	18.251	29.0688
11	08:01:00	10.0616	17.9558	28.0174
12	08:01:00	9.48631	16.0853	25.5716
13	08:01:00	8.67843	16.4499	25.1283
14	08:01:00	12.8991	20.6398	33.539
15	08:02:00	9.25742	20.5891	29.8465
16	08:02:00	12.8889	15.0811	27.97
17	08:03:00	9.57567	15.8972	25.4729
18	08:03:00	12.671	17.6298	30.3008
19	08:03:00	9.21897	17.711	26.9299
20	08:04:00	13.1687	17.1682	30.3369
21	08:04:00	8.25416	18.0867	26.3409
22	08:04:00	12.0466	19.285	31.3316
23	08:04:00	12.9638	19.3533	32.3171
24	08:04:00	8.00311	18.5864	26.5895
25	08:05:00	12.4932	18.2933	30.7864
26	08:05:00	12.2544	18.7944	31.0488
27	08:05:00	12.1103	15.9038	28.0141
28	08:05:00	9.62584	15.303	24.9289
29	08:05:00	9.32572	16.219	25.5447
30	08:05:00	13.994	15.2375	29.2315
31	08:06:00	8.15986	18.5646	26.7245
32	08:06:00	11.73	17.3931	29.1231
33	08:07:00	8.07764	15.6046	23.6823
34	08:07:00	9.07248	18.5014	27.5739
35	08:07:00	11.3385	15.3497	26.6882
36	08:07:00	11.697	16.7881	28.4851
37	08:08:00	13.432	19.727	33.159
38	08:08:00	13.9601	18.5364	32.4965
39	08:08:00	9.68133	16.0668	25.7481
40	08:09:00	8.08606	18.0878	26.1739
41	08:09:00	12.7091	17.7203	30.4294
42	08:09:00	12.6975	18.1407	30.8383
43	08:10:00	12.0555	20.7154	32.771
44	08:10:00	10.3244	17.1138	27.4382
45	08:11:00	10.5491	19.6615	30.2105
46	08:11:00	9.60186	15.4587	25.0605
47	08:11:00	13.7993	18.7395	32.5388
48	08:11:00	10.5321	18.8997	29.4318
49	08:12:00	9.18455	15.3514	24.5359
50	08:12:00	11.1979	17.3828	28.5807
51	08:12:00	12.673	15.575	28.248
52	08:12:00	8.42262	15.8002	24.2228
53	08:13:00	9.48906	16.7361	26.2251
54	08:13:00	11.8197	18.0435	29.8632
55	08:13:00	13.8054	19.927	33.7323
56	08:14:00	9.21494	17.411	26.626
57	08:14:00	8.99283	16.8994	25.8922
58	08:14:00	12.3185	17.578	29.8965
59	08:14:00	13.3225	18.2141	31.5366
60	08:14:00	13.4946	16.9824	30.477
61	08:15:00	12.0482	19.5697	31.6179
62	08:15:00	8.31092	15.3638	23.6748
63	08:15:00	13.349	19.6199	32.9689
64	08:16:00	8.96042	16.0185	24.9789
65	08:16:00	10.3372	20.0735	30.4107
66	08:16:00	13.4107	16.9038	30.3146
67	08:16:00	10.0673	18.1852	28.2525
68	08:17:00	12.9986	15.746	28.7446
69	08:17:00	8.90512	19.6781	28.5832
70	08:17:00	11.8757	18.552	30.4277
71	08:17:00	13.523	15.3833	28.9062
72	08:17:00	8.01428	19.1434	27.1577
73	08:17:00	13.909	20.2568	34.1657
74	08:18:00	8.11188	15.265	23.3768
75	08:18:00	10.8633	15.6112	26.4745
76	08:19:00	10.4665	18.214	28.6805
77	08:19:00	9.26933	15.2164	24.4858
78	08:19:00	13.4706	19.5714	33.042
79	08:20:00	9.69854	18.0373	27.7358
80	08:20:00	13.536	16.1937	29.7297
81	08:20:00	12.4108	19.6247	32.0354
82	08:20:00	11.7748	16.9401	28.7149
83	08:21:00	13.2692	19.2412	32.5104
84	08:21:00	8.37025	17.3814	25.7516
85	08:21:00	8.27998	17.472	25.752
86	08:21:00	8.01447	19.7411	27.7556
87	08:22:00	10.1122	20.0857	30.1979
88	08:22:00	9.83917	16.2743	26.1134
89	08:22:00	13.8301	19.0114	32.8415
90	08:22:00	9.64727	18.9817	28.629
91	08:22:00	9.90802	15.2542	25.1622
92	08:23:00	9.73901	20.703	30.442
93	08:23:00	12.1544	16.1054	28.2599
94	08:23:00	8.94211	20.0088	28.9509
95	08:24:00	10.2012	18.8966	29.0978
96	08:24:00	11.3852	20.6477	32.0329
97	08:24:00	8.4629	16.527	24.9899
98	08:24:00	13.8028	15.3633	29.1661
99	08:25:00	9.67785	20.8151	30.4929
100	08:25:00	8.52663	15.4272	23.9538
101	08:25:00	13.0855	17.1431	30.2287
102	08:25:00	9.50957	20.9742	30.4837
103	08:26:00	12.6902	16.6321	29.3223
104	08:26:00	8.52443	16.9454	25.4698
105	08:26:00	11.6875	18.9254	30.6128
106	08:27:00	12.8184	16.8791	29.6975
107	08:27:00	8.71322	18.3773	27.0905
108	08:27:00	10.7285	15.6839	26.4125
109	08:28:00	9.89135	15.7202	25.6115
110	08:28:00	10.8487	20.6623	31.511
111	08:28:00	9.4257	20.9275	30.3532
112	08:28:00	9.98968	19.1292	29.1188
113	08:29:00	8.48616	17.7205	26.2066
114	08:29:00	12.2062	20.7914	32.9977
115	08:29:00	13.0956	16.7403	29.8359
116	08:29:00	8.24921	17.3193	25.5685
117	08:29:00	8.41346	17.5716	25.9851
118	08:30:00	8.77108	16.0472	24.8183
119	08:30:00	8.96408	16.3206	25.2847
120	08:30:00	8.1366	15.2009	23.3375
121	08:30:00	9.72088	20.054	29.7749
122	08:31:00	9.59233	20.2295	29.8218
123	08:31:00	11.3138	16.8516	28.1654
124	08:32:00	13.5195	16.4816	30.0011
125	08:32:00	13.6649	19.2753	32.9402
126	08:32:00	11.3246	20.3263	31.6509
127	08:33:00	13.9055	20.4333	34.3388
128	08:33:00	10.9373	20.6649	31.6022
129	08:33:00	10.1556	20.3128	30.4684
130	08:33:00	12.6464	17.3381	29.9846
131	08:33:00	10.4762	20.3633	30.8395
132	08:34:00	10.8628	19.9581	30.8209
133	08:34:00	13.7283	19.2432	32.9715
134	08:34:00	9.09574	17.9411	27.0369
135	08:35:00	13.9811	20.8986	34.8797
136	08:35:00	8.72164	15.7372	24.4588
137	08:35:00	10.2294	20.4953	30.7247
138	08:35:00	9.76135	16.1759	25.9373
139	08:36:00	10.2708	20.935	31.2058
140	08:36:00	10.6139	17.2598	27.8737
141	08:36:00	9.40501	17.465	26.8701
142	08:37:00	12.2665	19.354	31.6205
143	08:37:00	12.8887	15.0419	27.9306
144	08:38:00	13.6706	18.3086	31.9792
145	08:39:00	11.5804	15.3296	26.91
146	08:40:00	13.4836	19.3639	32.8475
147	08:40:00	10.6765	20.2908	30.9673
148	08:40:00	13.985	16.4588	30.4438
149	08:40:00	11.6141	15.9991	27.6131
150	08:41:00	10.4172	17.5692	27.9865
151	08:41:00	10.8781	20.3117	31.1898
152	08:41:00	10.0563	16.6533	26.7096
153	08:41:00	10.3195	20.1405	30.4599
154	08:41:00	8.69161	16.483	25.1746
155	08:42:00	11.4238	15.0216	26.4454
156	08:42:00	8.68245	17.773	26.4555
157	08:43:00	12.5386	20.2152	32.7538
158	08:43:00	11.0825	20.4075	31.4899
159	08:44:00	9.08823	19.456	28.5442
160	08:44:00	13.2375	19.8918	33.1293
161	08:44:00	12.0533	15.4651	27.5184
162	08:44:00	9.52715	18.2244	27.7515
163	08:45:00	9.2056	20.1421	29.3477
164	08:45:00	13.2762	20.9024	34.1786
165	08:45:00	8.52644	16.7861	25.3125
166	08:45:00	13.0557	20.5289	33.5846
167	08:46:00	11.6318	20.4556	32.0874
168	08:46:00	9.39824	16.2003	25.5985
169	08:47:00	8.65719	18.4233	27.0804
170	08:47:00	9.07358	16.286	25.3596
171	08:47:00	10.639	15.393	26.032
172	08:48:00	8.31349	18.1149	26.4284
173	08:48:00	8.73775	18.431	27.1687
174	08:48:00	10.4425	17.2067	27.6492
175	08:49:00	13.4324	15.2011	28.6334
176	08:49:00	10.0422	18.7728	28.8151
177	08:49:00	12.8004	16.8309	29.6314
178	08:49:00	13.7863	19.0222	32.8085
179	08:50:00	12.9749	18.298	31.273
180	08:50:00	12.1899	15.0831	27.2731
181	08:51:00	11.5428	19.4064	30.9492
182	08:51:00	9.46782	17.8509	27.3187
183	08:51:00	9.80895	16.9249	26.7338
184	08:52:00	11.2347	19.5316	30.7663
185	08:52:00	12.217	18.0708	30.2878
186	08:52:00	12.6719	18.8415	31.5134
187	08:53:00	12.5602	19.9669	32.5271
188	08:53:00	13.7634	19.4694	33.2328
189	08:53:00	8.67129	17.7489	26.4201
190	08:54:00	10.0281	19.2811	29.3093
191	08:54:00	9.81335	20.3783	30.1917
192	08:55:00	13.594	18.5879	32.1819
193	08:55:00	11.7316	20.7068	32.4385
194	08:55:00	13.2185	17.3555	30.574
195	08:56:00	11.0477	17.6511	28.6988
196	08:56:00	13.723	15.2615	28.9844
197	08:56:00	11.1107	20.2676	31.3782
198	08:57:00	11.9979	16.7502	28.748
199	08:57:00	11.3158	16.7635	28.0793
200	08:57:00	13.0341	15.453	28.4871
201	08:57:00	13.0315	16.8529	29.8844
202	08:58:00	12.075	18.2771	30.3521
203	08:58:00	13.3584	18.0479	31.4063
204	08:58:00	12.706	18.86	31.5659
205	08:58:00	12.7539	18.2854	31.0393
206	08:59:00	10.2827	16.7179	27.0006
207	08:59:00	9.83935	15.412	25.2514
208	09:00:00	10.257	15.9998	26.2568
209	09:00:00	10.1904	19.2901	29.4805
210	09:00:00	8.48067	18.0688	26.5494
211	09:00:00	11.3903	17.3555	28.7458
212	09:00:00	12.1647	18.9124	31.077
213	09:00:00	11.7992	18.1327	29.9319
214	09:01:00	8.62569	17.3746	26.0003
215	09:01:00	11.1484	18.2147	29.3631
216	09:01:00	8.99503	19.1729	28.1679
217	09:01:00	12.9424	17.3327	30.275
218	09:01:00	12.4459	18.3416	30.7875
219	09:01:00	13.482	18.0774	31.5593
220	09:01:00	9.98383	15.9002	25.884
221	09:01:00	11.8966	18.3877	30.2843
222	09:02:00	10.1611	16.9137	27.0748
223	09:02:00	11.5826	18.8014	30.384
224	09:02:00	9.00198	19.4496	28.4516
225	09:02:00	13.7039	17.4467	31.1506
226	09:03:00	11.68	18.0027	29.6826
227	09:03:00	11.6208	16.5773	28.1982
228	09:03:00	8.84744	17.4749	26.3224
229	09:03:00	9.04831	17.8704	26.9188
230	09:04:00	8.71871	19.556	28.2747
231	09:04:00	12.1434	20.4708	32.6142
232	09:04:00	11.7968	19.0517	30.8485
233	09:04:00	12.3493	18.6161	30.9653
234	09:04:00	11.2724	15.1544	26.4267
235	09:04:00	12.4068	15.3834	27.7902
236	09:04:00	13.3571	19.5435	32.9006
237	09:05:00	12.2561	18.3835	30.6396
238	09:05:00	10.88	15.3228	26.2028
239	09:05:00	12.3304	18.8695	31.1999
240	09:05:00	9.15433	19.9052	29.0595
241	09:06:00	8.73244	18.4604	27.1929
242	09:07:00	8.1214	18.7433	26.8647
243	09:07:00	11.7602	18.244	30.0042
244	09:07:00	9.89685	15.104	25.0009
245	09:08:00	13.9196	16.2049	30.1245
246	09:08:00	10.7809	17.5597	28.3406
247	09:08:00	13.7266	15.4228	29.1494
248	09:09:00	8.34864	19.3522	27.7008
249	09:09:00	10.9615	20.1018	31.0633
250	09:09:00	8.11536	15.9571	24.0725
251	09:10:00	9.38578	19.931	29.3168
252	09:10:00	13.2536	18.8327	32.0863
253	09:10:00	11.9854	18.3304	30.3158
254	09:11:00	13.6682	20.209	33.8772
255	09:11:00	9.3347	19.5139	28.8486
256	09:11:00	10.1451	15.6114	25.7566
257	09:11:00	11.4207	15.7824	27.2031
258	09:12:00	8.06024	15.3739	23.4342
259	09:12:00	8.98129	20.7953	29.7766
260	09:13:00	11.9814	17.4187	29.4001
261	09:14:00	11.8451	17.4656	29.3107
262	09:15:00	12.2026	18.8345	31.0371
263	09:15:00	12.6635	15.4122	28.0757
264	09:15:00	11.5414	16.9897	28.5311
265	09:15:00	8.54585	19.2317	27.7776
266	09:16:00	8.36091	15.8612	24.2221
267	09:16:00	10.1997	18.0711	28.2709
268	09:16:00	10.52	19.6512	30.1712
269	09:16:00	13.9839	15.7674	29.7513
270	09:17:00	11.5154	17.3938	28.9092
271	09:17:00	12.5628	19.9559	32.5187
272	09:17:00	9.26072	18.8417	28.1024
273	09:17:00	8.34608	20.7828	29.1289
274	09:17:00	8.45009	15.223	23.6731
275	09:18:00	10.3596	15.9317	26.2912
276	09:18:00	12.0621	20.2536	32.3158
277	09:18:00	11.3784	19.3375	30.7159
278	09:19:00	13.0112	20.7631	33.7743
279	09:19:00	9.80987	20.9788	30.7886
280	09:19:00	9.99463	20.282	30.2767
281	09:19:00	11.6785	15.2406	26.9191
282	09:20:00	8.96866	16.5998	25.5685
283	09:20:00	9.90619	18.2925	28.1987
284	09:20:00	8.16993	15.4713	23.6413
285	09:21:00	8.6462	15.4633	24.1095
286	09:21:00	10.9237	19.0083	29.932
287	09:21:00	9.44603	18.4916	27.9376
288	09:21:00	11.3936	20.6455	32.0391
289	09:22:00	11.2704	18.4989	29.7692
290	09:22:00	8.69454	20.6158	29.3104
291	09:22:00	9.62273	16.3666	25.9893
292	09:22:00	11.1435	16.407	27.5505
293	09:22:00	8.94375	16.611	25.5548
294	09:23:00	13.6206	17.4112	31.0318
295	09:23:00	10.8615	18.6113	29.4728
296	09:23:00	13.8101	19.6986	33.5087
297	09:24:00	10.4938	18.9065	29.4003
298	09:24:00	8.22285	15.2774	23.5003
299	09:24:00	11.5906	18.9698	30.5605
300	09:24:00	9.13584	18.1063	27.2421
301	09:24:00	10.6143	15.1674	25.7816
302	09:25:00	11.6569	16.2411	27.898
303	09:25:00	13.6318	16.2408	29.8725
304	09:25:00	8.79086	15.6001	24.3909
305	09:26:00	9.88824	19.3859	29.2741
306	09:26:00	8.3957	17.6229	26.0186
307	09:26:00	11.9008	17.5744	29.4752
308	09:26:00	12.0228	20.3935	32.4163
309	09:27:00	13.5871	16.9322	30.5193
310	09:27:00	12.5816	18.279	30.8606
311	09:27:00	9.10343	20.4986	29.6021
312	09:27:00	10.3189	18.6119	28.9308
313	09:28:00	9.43468	20.2998	29.7345
314	09:28:00	9.48173	17.1191	26.6009
315	09:28:00	9.11496	18.1147	27.2297
316	09:29:00	8.01758	16.4581	24.4757
317	09:29:00	11.5253	15.3598	26.8851
318	09:29:00	10.4901	16.0902	26.5804
319	09:29:00	11.7309	20.8984	32.6293
320	09:29:00	8.80569	20.5604	29.366
321	09:30:00	8.57845	15.0676	23.646
322	09:31:00	11.1057	18.8115	29.9172
323	09:32:00	10.4762	19.5415	30.0177
324	09:32:00	11.0404	15.1912	26.2315
325	09:33:00	11.7248	20.5525	32.2773
326	09:33:00	10.3316	19.0495	29.3811
327	09:33:00	10.1611	20.2784	30.4394
328	09:34:00	9.83312	16.0467	25.8798
329	09:35:00	10.0031	16.5341	26.5372
330	09:36:00	12.9283	18.2213	31.1495
331	09:36:00	11.8697	17.1257	28.9954
332	09:37:00	12.8334	19.2698	32.1032
333	09:37:00	10.7624	17.001	27.7635
334	09:38:00	10.9605	18.1122	29.0727
335	09:39:00	12.0702	20.482	32.5522
336	09:40:00	13.6464	15.4082	29.0546
337	09:41:00	9.15323	18.0854	27.2387
338	09:44:00	10.0752	15.9947	26.0699
339	09:45:00	11.5339	18.5154	30.0492
340	09:47:00	13.8295	18.994	32.8235
341	09:47:00	9.89465	18.0785	27.9731
342	09:48:00	12.9447	20.3397	33.2844
343	09:48:00	8.74911	20.787	29.5361
344	09:49:00	13.3954	19.4298	32.8252
345	09:49:00	11.509	15.5166	27.0255
346	09:49:00	13.3186	18.3013	31.62
347	09:50:00	9.52129	18.5381	28.0594
348	09:50:00	12.7688	19.873	32.6417
349	09:51:00	10.2056	19.2817	29.4873
350	09:51:00	9.11679	15.1714	24.2882
351	09:51:00	9.44053	17.0849	26.5254
352	09:52:00	12.127	15.8031	27.9301
353	09:52:00	11.6082	17.6489	29.2571
354	09:52:00	10.0043	16.982	26.9863
355	09:53:00	10.9106	16.7562	27.6668
356	09:53:00	9.06607	19.9603	29.0264
357	09:53:00	11.5058	18.2228	29.7286
358	09:53:00	11.8818	16.4499	28.3316
359	09:54:00	13.423	19.8111	33.2341
360	09:55:00	10.528	15.3402	25.8683
361	09:56:00	11.8212	15.6966	27.5177
362	09:56:00	9.73388	15.4479	25.1818
363	09:57:00	8.76485	17.773	26.5379
364	09:57:00	11.9279	20.9401	32.868
365	09:57:00	8.98038	17.3729	26.3533
366	09:58:00	9.26951	18.192	27.4615
367	09:58:00	9.84814	18.624	28.4721
368	09:58:00	13.4168	19.9319	33.3487
369	09:59:00	8.87289	19.3851	28.258
370	10:00:00	12.7926	16.3287	29.1212
371	10:00:00	12.8459	20.2855	33.1314
372	10:00:00	8.21955	18.9631	27.1826
373	10:00:00	11.5881	15.5532	27.1412
374	10:01:00	11.7406	20.1145	31.8551
375	10:01:00	11.3268	19.8354	31.1622
376	10:01:00	12.985	18.2601	31.2451
377	10:01:00	8.11719	15.8167	23.9339
378	10:02:00	9.32957	18.8708	28.2004
379	10:02:00	10.0721	18.8896	28.9617
380	10:03:00	9.08274	17.2327	26.3154
381	10:03:00	10.2087	18.177	28.3857
382	10:04:00	9.74084	20.9057	30.6465
383	10:04:00	13.2639	18.5901	31.854
384	10:04:00	8.79049	15.2584	24.0489
385	10:04:00	11.5604	19.0894	30.6498
386	10:04:00	9.28837	20.0861	29.3745
387	10:05:00	12.7316	18.636	31.3676
388	10:05:00	13.3023	18.3405	31.6428
389	10:05:00	9.54234	18.2429	27.7852
390	10:06:00	10.0054	15.2505	25.2559
391	10:07:00	10.9453	19.7949	30.7403
392	10:07:00	10.4996	17.3231	27.8228
393	10:07:00	9.63335	18.6628	28.2961
394	10:08:00	13.0852	19.6505	32.7356
395	10:08:00	8.44203	20.3331	28.7751
396	10:08:00	13.4234	20.3529	33.7763
397	10:09:00	9.75805	20.076	29.8341
398	10:09:00	12.6146	18.6033	31.2178
399	10:10:00	8.37336	17.799	26.1724
400	10:10:00	11.3788	15.2739	26.6527
401	10:10:00	12.7169	18.4754	31.1924
402	10:11:00	13.0396	16.5517	29.5913
403	10:11:00	9.86187	18.6027	28.4646
404	10:12:00	8.61892	16.6456	25.2645
405	10:12:00	9.89117	15.8205	25.7117
406	10:12:00	12.7973	17.71	30.5074
407	10:12:00	12.8532	18.8232	31.6764
408	10:13:00	10.5366	19.0656	29.6023
409	10:14:00	8.41383	16.8128	25.2266
410	10:14:00	13.5539	15.4887	29.0427
411	10:16:00	12.1515	18.6851	30.8366
412	10:20:00	12.3071	17.4918	29.7989
413	10:20:00	8.99265	16.6824	25.6751
414	10:21:00	9.48631	20.8841	30.3704
415	10:21:00	9.32737	16.14	25.4674
416	10:22:00	11.9171	18.2475	30.1646
417	10:22:00	12.573	16.9241	29.4971
418	10:23:00	10.0432	19.0195	29.0626
419	10:23:00	8.18329	17.9924	26.1757
420	10:24:00	12.5179	15.3961	27.914
421	10:24:00	11.0276	18.9206	29.9481
422	10:24:00	8.62368	16.0274	24.6511
423	10:25:00	10.4641	20.0033	30.4675
424	10:25:00	12.0405	18.1762	30.2168
425	10:26:00	10.062	20.389	30.451
426	10:27:00	10.6141	17.4588	28.0729
427	10:27:00	13.5041	18.4145	31.9186
428	10:28:00	11.0102	20.1815	31.1917
429	10:28:00	9.52257	18.5897	28.1123
430	10:28:00	9.21384	16.4057	25.6196
431	10:29:00	8.49129	16.327	24.8183
432	10:29:00	12.4968	19.9751	32.472
433	10:32:00	13.2921	15.2349	28.527
434	10:33:00	10.4953	18.5287	29.024
435	10:36:00	11.0444	15.373	26.4174
436	10:36:00	9.13987	19.8246	28.9645
437	10:40:00	11.9658	15.0324	26.9982
438	10:40:00	8.12928	20.1712	28.3005
439	10:41:00	8.7828	16.117	24.8998
440	10:41:00	9.18656	16.2459	25.4324
441	10:44:00	10.4898	18.8052	29.295
442	10:48:00	9.21732	20.7548	29.9721
443	10:51:00	13.5812	17.6265	31.2078
444	10:51:00	12.4763	17.0426	29.5189
445	10:52:00	13.9539	15.1214	29.0753
446	10:52:00	11.6659	15.6352	27.3011
447	10:56:00	13.1952	15.6482	28.8434
448	10:56:00	12.3146	20.53	32.8446
449	10:57:00	13.7219	19.3753	33.0971
450	10:57:00	10.5416	20.6156	31.1572
451	10:57:00	9.94665	19.825	29.7716
452	10:58:00	12.1694	15.6284	27.7979
453	10:58:00	13.0914	20.2516	33.343
454	11:00:00	11.8455	20.2936	32.1391
455	11:00:00	13.1529	17.396	30.5489
456	11:00:00	13.1306	16.5182	29.6488
457	11:00:00	8.66726	20.5195	29.1868
458	11:00:00	11.1405	17.4412	28.5818
459	11:01:00	10.9913	17.8137	28.805
460	11:01:00	9.06717	16.5367	25.6038
461	11:01:00	8.63851	20.0821	28.7206
462	11:01:00	11.4733	15.5975	27.0707
463	11:02:00	10.4843	15.7154	26.1997
464	11:03:00	11.4227	19.0131	30.4358
465	11:04:00	10.1428	20.2298	30.3726
466	11:04:00	8.02655	16.0619	24.0884
467	11:04:00	9.29331	18.6897	27.983
468	11:07:00	8.58303	17.7201	26.3031
469	11:07:00	10.9107	17.0285	27.9392
470	11:08:00	13.9401	17.4799	31.42
471	11:11:00	12.0081	19.2711	31.2792
472	11:11:00	13.7587	18.6386	32.3973
473	11:12:00	13.3739	20.7819	34.1559
474	11:12:00	12.7338	15.2049	27.9387
475	11:13:00	8.62038	15.6046	24.225
476	11:14:00	10.3127	17.7148	28.0275
477	11:14:00	12.4254	15.5056	27.931
478	11:14:00	13.7786	18.6261	32.4048
479	11:15:00	9.86865	20.2157	30.0844
480	11:15:00	8.47865	20.3023	28.781
481	11:16:00	9.01993	15.3519	24.3719
482	11:16:00	12.2445	17.6456	29.8901
483	11:17:00	9.14042	17.3207	26.4612
484	11:17:00	10.401	16.9765	27.3775
485	11:17:00	10.8016	17.9192	28.7208
486	11:18:00	11.9675	18.4994	30.4669
487	11:19:00	13.6222	18.1217	31.7439
488	11:19:00	13.4375	19.4053	32.8428
489	11:20:00	13.9469	17.3858	31.3327
490	11:20:00	8.67165	20.1033	28.775
491	11:21:00	8.38197	18.515	26.897
492	11:22:00	10.6602	16.9672	27.6274
493	11:23:00	11.4084	15.4076	26.816
494	11:23:00	13.9861	15.1132	29.0992
495	11:24:00	8.07288	20.6592	28.7321
496	11:24:00	10.4958	17.8034	28.2992
497	11:25:00	9.75109	18.7131	28.4642
498	11:26:00	11.6879	18.8909	30.5788
499	11:27:00	11.946	18.8334	30.7795
500	11:28:00	10.4361	16.9899	27.426
501	11:32:00	9.76281	15.3351	25.0979
502	11:36:00	10.619	18.5553	29.1743
503	11:40:00	10.8585	15.0267	25.8853
504	11:41:00	12.7638	19.5186	32.2824
505	11:41:00	11.0325	20.4177	31.4502
506	11:41:00	13.7039	19.3141	33.018
507	11:41:00	11.9664	18.6968	30.6632
508	11:42:00	11.2257	20.7751	32.0008
509	11:42:00	13.6786	15.5334	29.212
510	11:42:00	13.5115	20.26	33.7715
511	11:43:00	13.7869	18.131	31.9179
512	11:44:00	12.5926	18.1991	30.7917
513	11:45:00	11.4181	16.4521	27.8702
514	11:45:00	13.7993	18.818	32.6174
515	11:45:00	11.3207	15.8544	27.1751
516	11:45:00	10.0443	16.8168	26.8611
517	11:47:00	9.16404	15.2935	24.4576
518	11:47:00	13.473	20.0335	33.5065
519	11:47:00	11.9206	19.5152	31.4357
520	11:47:00	8.31568	18.3312	26.6468
521	11:48:00	11.3356	20.007	31.3425
522	11:48:00	12.4027	17.8871	30.2898
523	11:48:00	9.59142	20.6893	30.2807
524	11:49:00	11.5426	16.4587	28.0013
525	11:51:00	8.07178	15.1091	23.1809
526	11:52:00	11.5328	20.8257	32.3584
527	11:52:00	12.4146	15.0401	27.4547
528	11:55:00	13.7431	18.1995	31.9426
529	11:56:00	13.5364	18.6261	32.1625
530	11:56:00	12.7204	16.693	29.4135
531	11:57:00	10.7772	18.2724	29.0496
532	11:57:00	10.8743	17.7291	28.6034
533	11:58:00	9.4962	17.1671	26.6633
534	11:58:00	8.74398	15.2542	23.9981
535	11:58:00	11.1012	17.314	28.4151
536	12:00:00	8.40101	20.5983	28.9993
537	12:00:00	10.3695	20.0757	30.4451
538	12:00:00	10.9162	15.4931	26.4093
539	12:00:00	10.7529	15.1679	25.9208
540	12:00:00	13.3126	20.9284	34.241
541	12:01:00	12.9217	20.5913	33.513
542	12:01:00	8.73904	17.8783	26.6174
543	12:01:00	8.82583	18.8704	27.6962
544	12:01:00	8.52663	17.292	25.8186
545	12:02:00	10.8045	20.9601	31.7646
546	12:02:00	11.0418	18.7789	29.8207
547	12:03:00	12.4811	20.9879	33.469
548	12:03:00	12.6181	17.9633	30.5813
549	12:04:00	11.1213	17.4334	28.5547
550	12:04:00	9.03385	17.2213	26.2552
551	12:04:00	13.5336	16.0998	29.6334
552	12:04:00	12.8083	19.2269	32.0352
553	12:05:00	11.2061	18.0893	29.2954
554	12:06:00	10.7157	19.1738	29.8896
555	12:06:00	8.97305	18.6957	27.6688
556	12:07:00	12.1552	15.4342	27.5893
557	12:07:00	10.8062	19.4165	30.2226
558	12:07:00	11.0819	15.5446	26.6265
559	12:08:00	10.1047	15.9286	26.0332
560	12:08:00	8.87857	18.4916	27.3701
561	12:09:00	11.8556	20.597	32.4526
562	12:10:00	11.5536	15.0833	26.637
563	12:11:00	11.9997	19.6626	31.6623
564	12:11:00	10.7602	19.4707	30.2309
565	12:12:00	9.02249	19.426	28.4485
566	12:12:00	13.0804	18.3716	31.452
567	12:12:00	11.9407	19.2487	31.1895
568	12:13:00	10.5564	20.0273	30.5837
569	12:13:00	13.226	20.8063	34.0323
570	12:14:00	12.3472	20.0918	32.439
571	12:14:00	12.552	17.4713	30.0232
572	12:14:00	13.3582	18.3165	31.6747
573	12:14:00	9.30064	19.7526	29.0533
574	12:15:00	9.52367	15.7599	25.2836
575	12:15:00	8.29994	17.0972	25.3971
576	12:16:00	11.8393	17.0902	28.9295
577	12:16:00	10.0051	19.8479	29.8529
578	12:16:00	8.99484	16.1113	25.1061
579	12:17:00	11.0528	20.4706	31.5235
580	12:17:00	12.3289	16.6672	28.9962
581	12:17:00	11.554	19.0839	30.6379
582	12:17:00	9.50865	15.3259	24.8346
583	12:18:00	11.3848	17.5859	28.9707
584	12:19:00	13.6449	18.4613	32.1063
585	12:19:00	12.8684	18.0272	30.8956
586	12:19:00	13.1808	18.281	31.4617
587	12:20:00	9.31693	19.0806	28.3976
588	12:24:00	11.6265	19.755	31.3815
589	12:28:00	11.7261	18.2471	29.9732
590	12:32:00	13.7892	19.018	32.8072
591	12:36:00	11.1759	19.5818	30.7577
592	12:40:00	9.30448	19.4077	28.7121
593	12:40:00	8.00293	17.9417	25.9446
594	12:41:00	11.8041	17.6137	29.4179
595	12:41:00	12.263	19.8471	32.1101
596	12:43:00	9.64452	15.1844	24.8289
597	12:44:00	11.1909	20.7013	31.8922
598	12:44:00	10.5806	15.6389	26.2195
599	12:45:00	12.0189	17.1356	29.1545
600	12:45:00	12.8037	18.3934	31.1971
601	12:48:00	10.3808	16.3468	26.7276
602	12:48:00	11.1603	17.3962	28.5565
603	12:50:00	9.37278	20.2463	29.6191
604	12:50:00	12.8343	18.5194	31.3537
605	12:52:00	11.8993	15.7788	27.6781
606	12:56:00	8.11444	19.1211	27.2355
607	12:57:00	12.9608	16.6625	29.6233
608	12:58:00	9.77581	19.5408	29.3166
609	12:58:00	12.7827	20.7753	33.558
610	13:00:00	9.86883	19.337	29.2058
611	13:00:00	13.9046	20.2395	34.1441
612	13:00:00	8.07105	20.618	28.6891
613	13:01:00	9.27958	16.678	25.9576
614	13:01:00	13.9443	20.5484	34.4928
615	13:03:00	9.83514	18.8713	28.7065
616	13:04:00	11.2433	20.8405	32.0838
617	13:04:00	10.57	18.9023	29.4722
618	13:07:00	8.55446	19.4639	28.0183
619	13:08:00	9.85144	16.5777	26.4291
620	13:12:00	13.7726	16.719	30.4916
621	13:14:00	12.8839	15.206	28.0899
622	13:15:00	8.99777	15.9304	24.9282
623	13:15:00	13.0985	19.4443	32.5428
624	13:15:00	12.1101	18.1134	30.2235
625	13:16:00	12.2108	20.6636	32.8744
626	13:16:00	8.27613	19.7739	28.05
627	13:16:00	10.6546	15.8566	26.5112
628	13:16:00	11.7649	15.2783	27.0433
629	13:17:00	10.7877	15.2697	26.0574
630	13:17:00	12.3848	19.7261	32.1109
631	13:17:00	9.41563	16.466	25.8816
632	13:17:00	10.4042	18.7214	29.1256
633	13:18:00	11.5507	17.1232	28.6739
634	13:18:00	9.70641	19.6309	29.3373
635	13:19:00	13.6623	18.3209	31.9832
636	13:19:00	11.901	20.5539	32.4549
637	13:19:00	9.73846	19.1187	28.8572
638	13:20:00	8.9487	16.1157	25.0644
639	13:20:00	10.997	18.6053	29.6023
640	13:24:00	9.26951	17.0274	26.2969
641	13:28:00	11.8378	18.0894	29.9273
642	13:28:00	13.0619	16.9137	29.9756
643	13:29:00	12.3423	20.4194	32.7617
644	13:29:00	9.42589	18.9416	28.3675
645	13:30:00	13.0539	20.337	33.3908
646	13:32:00	9.57402	16.0267	25.6007
647	13:32:00	12.6829	18.0418	30.7247
648	13:33:00	13.7081	15.6077	29.3159
649	13:33:00	11.4961	18.4831	29.9793
650	13:33:00	12.7827	18.9155	31.6981
651	13:34:00	12.242	18.1087	30.3506
652	13:36:00	9.09647	17.0626	26.159
653	13:38:00	8.26899	15.5858	23.8548
654	13:39:00	10.2387	15.9049	26.1437
655	13:40:00	12.7799	18.1484	30.9283
656	13:41:00	10.0721	20.2119	30.284
657	13:41:00	11.6481	19.4538	31.1019
658	13:41:00	10.9615	20.9914	31.9528
659	13:43:00	8.6993	16.9097	25.609
660	13:44:00	8.04669	17.5978	25.6445
661	13:44:00	12.5373	17.0959	29.6332
662	13:45:00	11.8206	20.2395	32.0602
663	13:45:00	13.6482	19.9196	33.5679
664	13:45:00	12.3066	20.4736	32.7801
665	13:47:00	9.3889	20.248	29.6369
666	13:48:00	13.5245	18.9572	32.4817
667	13:51:00	10.3045	18.7104	29.0148
668	13:51:00	9.40501	16.8745	26.2795
669	13:52:00	13.7768	17.9084	31.6851
670	13:53:00	10.6509	19.835	30.4859
671	13:55:00	8.03516	15.1509	23.186
672	13:55:00	12.9411	16.3724	29.3135
673	13:56:00	12.8092	16.8251	29.6343
674	13:56:00	9.15928	19.2379	28.3972
675	13:57:00	12.1099	15.3217	27.4317
676	13:58:00	12.6627	18.2022	30.865
677	13:58:00	11.5692	17.8683	29.4375
678	13:58:00	13.8196	15.8363	29.6559
679	14:00:00	11.1634	16.3699	27.5333
680	14:00:00	12.8321	18.4447	31.2768
681	14:00:00	11.7693	19.2266	30.9959
682	14:00:00	8.99686	16.7661	25.763
683	14:00:00	8.59145	18.7823	27.3738
684	14:01:00	10.7897	18.9585	29.7482
685	14:01:00	13.8092	20.3666	34.1758
686	14:01:00	13.23	17.5013	30.7313
687	14:01:00	12.5657	15.5142	28.0799
688	14:01:00	9.65514	15.7432	25.3984
689	14:02:00	12.4223	15.6905	28.1128
690	14:03:00	9.03916	18.6307	27.6699
691	14:03:00	10.3599	20.4118	30.7718
692	14:03:00	12.1026	19.4251	31.5277
693	14:03:00	13.1013	17.8314	30.9327
694	14:04:00	8.40303	19.7237	28.1267
695	14:04:00	9.67052	15.3626	25.0331
696	14:04:00	11.1471	19.5499	30.6971
697	14:04:00	9.48686	15.521	25.0078
698	14:04:00	13.3401	17.4742	30.8143
699	14:04:00	10.6214	16.6172	27.2387
700	14:05:00	8.8815	17.3735	26.255
701	14:05:00	8.90988	19.9716	28.8815
702	14:05:00	12.0327	20.3078	32.3405
703	14:05:00	9.13913	19.7138	28.853
704	14:06:00	13.0985	20.8352	33.9337
705	14:06:00	10.2722	20.7046	30.9769
706	14:07:00	9.93402	16.6429	26.5769
707	14:07:00	9.38835	17.4467	26.8351
708	14:07:00	12.7378	18.4013	31.1391
709	14:07:00	9.45647	16.7678	26.2242
710	14:07:00	8.28968	16.9908	25.2805
711	14:08:00	13.9509	18.3165	32.2674
712	14:08:00	8.09503	17.4698	25.5648
713	14:08:00	8.44954	16.2765	24.726
714	14:09:00	13.5173	17.0838	30.6011
715	14:09:00	11.4405	19.8949	31.3354
716	14:09:00	12.7301	20.0182	32.7483
717	14:10:00	13.3688	20.2154	33.5842
718	14:10:00	13.8775	20.2172	34.0947
719	14:10:00	8.23841	20.5492	28.7876
720	14:11:00	13.0108	15.186	28.1969
721	14:11:00	9.57732	15.4396	25.017
722	14:11:00	12.8761	19.9942	32.8702
723	14:11:00	10.036	17.9563	27.9923
724	14:11:00	12.2328	17.4808	29.7136
725	14:12:00	13.0788	16.8157	29.8945
726	14:12:00	13.8352	15.6608	29.496
727	14:12:00	11.8754	17.8494	29.7248
728	14:12:00	13.2496	20.2879	33.5375
729	14:12:00	12.3738	15.4307	27.8045
730	14:13:00	9.06699	15.2186	24.2856
731	14:14:00	10.3722	19.4315	29.8037
732	14:14:00	12.5525	19.3806	31.9331
733	14:15:00	13.9716	16.8196	30.7912
734	14:15:00	12.094	20.5005	32.5945
735	14:15:00	12.8107	18.8944	31.7051
736	14:15:00	9.73717	18.112	27.8491
737	14:15:00	11.74	20.1372	31.8772
738	14:16:00	12.3467	15.3995	27.7462
739	14:16:00	8.79635	15.481	24.2774
740	14:16:00	9.29496	18.9779	28.2729
741	14:16:00	9.28324	20.2187	29.5019
742	14:17:00	10.7811	17.4407	28.2218
743	14:19:00	11.1554	19.5291	30.6844
744	14:19:00	12.6646	15.2391	27.9037
745	14:19:00	11.5344	15.4646	26.999
746	14:19:00	9.85125	15.8738	25.7251
747	14:19:00	11.7671	16.9302	28.6973
748	14:20:00	13.4838	17.2893	30.7731
749	14:20:00	12.7503	19.4873	32.2376
750	14:20:00	8.27412	18.4875	26.7617
751	14:20:00	13.0183	15.4475	28.4659
752	14:20:00	11.9785	19.4556	31.4341
753	14:21:00	11.0955	17.455	28.5505
754	14:21:00	12.0262	18.3215	30.3477
755	14:21:00	10.565	19.324	29.889
756	14:21:00	13.4252	19.9224	33.3476
757	14:21:00	11.0063	15.0756	26.0819
758	14:22:00	10.0065	18.4705	28.477
759	14:22:00	10.0919	15.6217	25.7135
760	14:22:00	8.62477	17.4621	26.0869
761	14:22:00	13.5155	19.1522	32.6677
762	14:23:00	9.80639	16.1648	25.9712
763	14:23:00	13.7537	16.7309	30.4847
764	14:23:00	9.32719	19.6626	28.9897
765	14:23:00	9.7326	19.6512	29.3838
766	14:23:00	10.0215	18.3167	28.3382
767	14:24:00	10.9886	20.4814	31.47
768	14:24:00	10.5407	16.3373	26.8779
769	14:24:00	13.6634	16.2201	29.8835
770	14:24:00	10.5449	19.7169	30.2618
771	14:24:00	11.3903	16.2992	27.6895
772	14:25:00	12.6664	18.8083	31.4747
773	14:25:00	11.5551	15.0912	26.6463
774	14:25:00	9.2772	16.0739	25.3511
775	14:25:00	10.3257	18.8435	29.1692
776	14:26:00	11.3956	16.7467	28.1423
777	14:26:00	13.9592	15.31	29.2692
778	14:26:00	8.69326	19.079	27.7722
779	14:26:00	8.98697	17.5601	26.547
780	14:26:00	10.3041	19.2582	29.5623
781	14:27:00	9.69304	18.225	27.918
782	14:27:00	10.7013	19.6849	30.3862
783	14:27:00	9.56304	15.5922	25.1552
784	14:27:00	12.0852	19.9048	31.99
785	14:27:00	13.8962	19.1771	33.0733
786	14:28:00	11.2315	16.7899	28.0215
787	14:28:00	11.222	16.483	27.705
788	14:28:00	13.3551	16.3451	29.7002
789	14:28:00	9.35795	15.3256	24.6835
790	14:29:00	8.99521	15.509	24.5043
791	14:29:00	11.5875	18.1089	29.6964
792	14:29:00	12.9722	20.2855	33.2577
793	14:29:00	9.31584	18.5481	27.864
794	14:30:00	9.84686	16.2241	26.071
795	14:30:00	9.40007	16.2807	25.6807
796	14:30:00	10.8034	20.4241	31.2275
797	14:30:00	10.9018	17.3526	28.2544
798	14:31:00	11.1902	18.5978	29.7879
799	14:31:00	13.0491	17.4509	30.5
800	14:31:00	12.8792	20.083	32.9622
801	14:31:00	13.4305	20.7385	34.169
802	14:32:00	13.8645	19.7404	33.6049
803	14:32:00	8.66323	20.9634	29.6266
804	14:32:00	13.8707	16.2067	30.0774
805	14:32:00	8.71468	19.944	28.6587
806	14:33:00	9.94977	18.7166	28.6664
807	14:33:00	12.4478	18.2824	30.7302
808	14:33:00	8.83059	17.4231	26.2537
809	14:33:00	9.59581	19.0191	28.6149
810	14:33:00	11.9263	18.5796	30.5059
811	14:33:00	10.953	17.643	28.5961
812	14:34:00	11.1323	15.848	26.9803
813	14:34:00	11.875	18.1585	30.0335
814	14:34:00	11.6267	20.1196	31.7463
815	14:35:00	9.96808	15.5526	25.5207
816	14:35:00	8.54512	16.3241	24.8692
817	14:35:00	9.83605	16.7344	26.5705
818	14:36:00	12.421	16.5141	28.9352
819	14:36:00	13.7193	19.5893	33.3086
820	14:36:00	8.38527	19.7819	28.1672
821	14:37:00	8.54567	15.9674	24.513
822	14:37:00	11.0664	19.0715	30.1379
823	14:37:00	11.0666	19.9273	30.9939
824	14:37:00	13.6775	16.4072	30.0847
825	14:38:00	9.11643	16.1688	25.2852
826	14:38:00	12.6646	15.2457	27.9103
827	14:39:00	12.3833	20.0335	32.4169
828	14:39:00	9.26548	17.3074	26.5729
829	14:40:00	12.1249	18.4974	30.6224
830	14:40:00	9.16147	15.1225	24.284
831	14:40:00	9.80639	17.9668	27.7732
832	14:40:00	9.81097	18.3583	28.1692
833	14:41:00	9.36674	20.1639	29.5307
834	14:41:00	10.8282	15.5535	26.3817
835	14:41:00	12.5472	18.7226	31.2698
836	14:41:00	8.61434	20.9246	29.5389
837	14:42:00	9.14261	19.0222	28.1648
838	14:42:00	13.1575	20.1317	33.2892
839	14:42:00	11.9444	17.0563	29.0007
840	14:43:00	11.1997	15.1373	26.337
841	14:43:00	11.2548	16.4859	27.7407
842	14:44:00	12.6193	16.1937	28.813
843	14:44:00	9.95563	19.2255	29.1811
844	14:44:00	10.5963	20.4197	31.0161
845	14:45:00	12.9103	16.7049	29.6153
846	14:46:00	13.7065	17.0388	30.7452
847	14:47:00	13.7658	19.0865	32.8523
848	14:48:00	10.2601	16.9419	27.202
849	14:48:00	9.70989	16.943	26.6529
850	14:49:00	8.71139	16.5467	25.2581
851	14:50:00	10.2067	20.9861	31.1928
852	14:51:00	11.5661	18.7029	30.269
853	14:51:00	12.9184	17.0904	30.0088
854	14:52:00	10.6723	18.3894	29.0617
855	14:52:00	8.6711	18.8814	27.5525
856	14:53:00	11.8146	19.9156	31.7302
857	14:54:00	11.196	19.2522	30.4482
858	14:54:00	12.9228	17.0162	29.939
859	14:54:00	10.2123	18.1292	28.3415
860	14:55:00	13.6858	17.392	31.0778
861	14:55:00	11.9854	15.347	27.3324
862	14:56:00	9.68535	20.6078	30.2931
863	14:56:00	9.51213	15.3796	24.8917
864	14:56:00	8.08148	20.61	28.6915
865	14:57:00	12.736	17.6564	30.3924
866	14:57:00	11.1464	17.1777	28.3241
867	14:57:00	13.41	17.0144	30.4244
868	14:57:00	9.29167	18.1504	27.4421
869	14:58:00	13.1566	16.2593	29.4158
870	14:58:00	13.4468	16.0197	29.4666
871	14:58:00	8.67678	17.5634	26.2402
872	14:58:00	8.42006	16.1957	24.6158
873	14:59:00	8.68374	20.2921	28.9758
874	14:59:00	13.0304	17.6767	30.7071
875	14:59:00	12.723	18.5414	31.2644
876	14:59:00	8.01245	15.7714	23.7839

## Sheet: Sheet2
Number	Arrival time	X1	X2	X3
1	08:00:00	19.018	13.2336	32.2516
2	08:00:00	16.2543	15.4659	31.7202			X1	X2	X3
3	08:00:00	16.6139	14.4819	31.0958		MEAN	18	14	32
4	08:00:00	18.9244	16.5814	35.5058
5	08:00:00	18.0411	14.9823	33.0234
6	08:00:00	16.8989	14.2561	31.1549
7	08:01:00	15.6433	16.2782	31.9214
8	08:01:00	18.6294	15.8587	34.4881
9	08:01:00	17.4943	11.6475	29.1418
10	08:01:00	19.985	15.2811	35.2662
11	08:01:00	16.5905	14.6075	31.198
12	08:02:00	19.5434	15.2643	34.8076
13	08:02:00	20.3738	16.4335	36.8072
14	08:02:00	15.8247	15.3637	31.1885
15	08:02:00	17.6187	14.691	32.3096
16	08:02:00	20.8742	15.0634	35.9376
17	08:03:00	20.9592	13.7588	34.7179
18	08:03:00	18.8622	12.6066	31.4688
19	08:03:00	16.5445	15.1449	31.6894
20	08:03:00	16.7295	13.6328	30.3623
21	08:04:00	17.2554	16.8162	34.0715
22	08:04:00	19.101	11.462	30.5629
23	08:04:00	16.3001	11.5231	27.8232
24	08:04:00	16.4808	12.5826	29.0634
25	08:05:00	19.6472	16.9575	36.6047
26	08:05:00	16.8908	16.3267	33.2175
27	08:06:00	20.3274	16.2787	36.6062
28	08:06:00	17.3281	14.6249	31.9529
29	08:06:00	16.9556	14.8397	31.7953
30	08:07:00	17.5053	13.854	31.3593
31	08:07:00	16.5953	16.5783	33.1736
32	08:07:00	17.0001	15.8741	32.8742
33	08:08:00	20.0866	14.2696	34.3563
34	08:10:00	20.9489	13.1679	34.1168
35	08:10:00	17.9243	16.4129	34.3372
36	08:10:00	19.5305	15.2701	34.8007
37	08:10:00	18.4542	12.6879	31.1421
38	08:10:00	15.4342	12.1659	27.6
39	08:11:00	19.3081	12.4371	31.7451
40	08:11:00	20.0438	12.8104	32.8542
41	08:12:00	17.3713	13.2237	30.595
42	08:12:00	15.9641	13.0999	29.064
43	08:13:00	17.9166	13.9761	31.8927
44	08:13:00	17.492	13.2759	30.7678
45	08:13:00	15.5902	14.2634	29.8536
46	08:13:00	18.4562	15.6219	34.0781
47	08:14:00	16.4742	16.6393	33.1135
48	08:14:00	17.2772	13.1424	30.4196
49	08:14:00	19.1852	13.4682	32.6533
50	08:14:00	18.8473	14.4822	33.3296
51	08:14:00	17.6917	15.9757	33.6674
52	08:14:00	18.6987	11.3627	30.0614
53	08:14:00	16.9604	12.1774	29.1378
54	08:14:00	15.6175	14.0667	29.6842
55	08:15:00	20.4483	12.6108	33.0591
56	08:15:00	15.1613	15.7074	30.8687
57	08:15:00	19.575	15.1383	34.7133
58	08:15:00	19.1687	14.9631	34.1318
59	08:15:00	19.4046	11.3018	30.7063
60	08:16:00	20.0844	13.3508	33.4352
61	08:16:00	15.5675	11.4937	27.0611
62	08:16:00	16.4958	14.7395	31.2353
63	08:16:00	18.7382	13.3458	32.084
64	08:16:00	20.4452	15.3917	35.8369
65	08:17:00	18.4736	15.9737	34.4473
66	08:17:00	16.5898	14.1283	30.718
67	08:18:00	19.6878	16.7839	36.4718
68	08:18:00	20.8986	11.9948	32.8934
69	08:18:00	16.2182	12.2195	28.4378
70	08:18:00	17.0062	16.7971	33.8033
71	08:19:00	16.5922	11.8343	28.4264
72	08:19:00	20.4075	13.841	34.2484
73	08:20:00	20.9745	15.1856	36.1601
74	08:20:00	17.0422	13.899	30.9413
75	08:20:00	15.1141	15.9938	31.1079
76	08:20:00	18.3226	16.5721	34.8946
77	08:20:00	18.673	16.5494	35.2224
78	08:21:00	19.9546	13.5874	33.542
79	08:23:00	17.3347	16.2436	33.5782
80	08:23:00	17.849	15.9215	33.7705
81	08:23:00	16.3537	12.0736	28.4273
82	08:23:00	17.6577	16.6812	34.3389
83	08:24:00	17.4059	12.8005	30.2064
84	08:25:00	15.8374	12.2153	28.0527
85	08:26:00	16.5427	12.8549	29.3976
86	08:27:00	20.3426	16.673	37.0156
87	08:27:00	18.4513	13.8466	32.2979
88	08:28:00	18.8358	11.9309	30.7667
89	08:29:00	20.8449	11.3935	32.2384
90	08:30:00	16.4473	15.2623	31.7096
91	08:32:00	18.3967	13.6767	32.0734
92	08:33:00	20.3415	13.0023	33.3439
93	08:33:00	17.9386	14.4295	32.3681
94	08:33:00	15.4235	11.6044	27.028
95	08:33:00	17.4259	13.7027	31.1286
96	08:34:00	15.1895	11.5592	26.7487
97	08:35:00	16.1611	11.4737	27.6348
98	08:36:00	16.7317	16.4618	33.1935
99	08:36:00	18.7419	16.7506	35.4925
100	08:37:00	16.0161	16.7883	32.8044
101	08:38:00	15.87	14.9792	30.8491
102	08:39:00	15.5054	13.444	28.9494
103	08:40:00	15.3259	12.0862	27.4122
104	08:40:00	15.7313	15.5999	31.3313
105	08:40:00	17.7699	11.0829	28.8529
106	08:42:00	20.3205	14.5278	34.8483
107	08:42:00	18.3799	13.6124	31.9923
108	08:42:00	16.9445	11.7942	28.7386
109	08:43:00	16.3926	16.8645	33.2571
110	08:44:00	19.5067	12.0386	31.5453
111	08:45:00	18.1389	12.6674	30.8063
112	08:45:00	18.2731	15.4099	33.683
113	08:45:00	20.9154	11.0474	31.9628
114	08:45:00	15.4415	16.2871	31.7286
115	08:45:00	16.7434	15.8697	32.6131
116	08:46:00	18.4778	16.9421	35.42
117	08:46:00	16.5074	12.0937	28.6011
118	08:46:00	15.2602	11.0436	26.3038
119	08:47:00	17.8574	11.4409	29.2984
120	08:49:00	18.3594	14.122	32.4814
121	08:50:00	16.3918	16.6178	33.0097
122	08:50:00	19.4219	16.0421	35.4641
123	08:52:00	16.7194	16.4496	33.169
124	08:52:00	15.3527	11.9403	27.2929
125	08:53:00	15.8088	12.0644	27.8732
126	08:53:00	16.5687	16.6964	33.2651
127	08:53:00	19.3159	12.4063	31.7222
128	08:54:00	18.7607	15.6051	34.3658
129	08:55:00	16.0686	16.5862	32.6548
130	08:56:00	20.1163	16.2205	36.3368
131	08:56:00	20.3613	11.6559	32.0172
132	08:57:00	20.5591	15.1205	35.6796
133	08:58:00	19.8834	12.0556	31.939
134	08:58:00	17.0093	12.3387	29.348
135	08:58:00	16.776	13.9973	30.7733
136	08:58:00	15.7149	11.1745	26.8894
137	08:59:00	16.1617	11.154	27.3157
138	08:59:00	20.087	15.7728	35.8598
139	09:00:00	16.3481	11.9727	28.3207
140	09:00:00	18.9554	15.0226	33.978
141	09:00:00	17.4577	16.4704	33.9282
142	09:00:00	16.487	14.6923	31.1793
143	09:01:00	16.2635	14.2619	30.5254
144	09:02:00	15.9196	12.0542	27.9738
145	09:02:00	18.2581	16.5492	34.8073
146	09:02:00	15.534	14.3211	29.855
147	09:02:00	19.1978	11.6193	30.8171
148	09:02:00	17.6386	13.7317	31.3703
149	09:03:00	15.2974	16.8273	32.1247
150	09:04:00	18.5416	13.8798	32.4213
151	09:05:00	19.6527	16.7918	36.4445
152	09:05:00	18.2744	13.5866	31.861
153	09:06:00	18.0887	16.3921	34.4808
154	09:06:00	17.9745	14.058	32.0324
155	09:07:00	16.2259	12.8542	29.0801
156	09:07:00	19.0594	13.9633	33.0227
157	09:08:00	16.8553	12.5033	29.3586
158	09:08:00	16.4001	13.2001	29.6001
159	09:08:00	18.5035	13.4013	31.9048
160	09:08:00	20.3727	11.1941	31.5668
161	09:08:00	16.0531	15.814	31.8671
162	09:09:00	16.6724	13.3942	30.0665
163	09:09:00	20.2584	15.031	35.2894
164	09:10:00	18.8895	15.8991	34.7886
165	09:10:00	16.6702	14.2262	30.8964
166	09:11:00	15.7828	12.6507	28.4335
167	09:11:00	15.6471	15.5591	31.2062
168	09:11:00	19.744	14.09	33.834
169	09:12:00	19.4912	12.3239	31.8151
170	09:12:00	19.818	16.3578	36.1758
171	09:13:00	18.0905	16.4023	34.4929
172	09:14:00	16.6396	11.774	28.4136
173	09:14:00	16.5143	12.3155	28.8298
174	09:14:00	16.4579	14.2019	30.6598
175	09:14:00	20.5224	14.5657	35.0882
176	09:15:00	15.8471	14.7389	30.586
177	09:16:00	18.7076	15.426	34.1336
178	09:17:00	18.4581	15.7417	34.1997
179	09:18:00	18.7001	16.6744	35.3746
180	09:18:00	15.0264	14.2109	29.2372
181	09:18:00	15.2932	11.6759	26.969
182	09:20:00	18.5458	12.8194	31.3652
183	09:20:00	18.2601	14.4842	32.7443
184	09:21:00	18.8109	16.0687	34.8796
185	09:24:00	20.7455	12.9857	33.7311
186	09:24:00	17.175	16.0028	33.1778
187	09:25:00	15.2065	14.3121	29.5187
188	09:25:00	20.0894	16.3069	36.3963
189	09:25:00	20.6931	13.539	34.2321
190	09:25:00	17.5731	15.2385	32.8115
191	09:26:00	20.5215	11.8202	32.3417
192	09:28:00	16.9269	14.43	31.3569
193	09:28:00	20.9088	16.3483	37.2571
194	09:29:00	17.5169	11.9104	29.4273
195	09:29:00	16.583	16.594	33.177
196	09:29:00	18.058	15.4696	33.5275
197	09:30:00	16.5793	15.9552	32.5345
198	09:30:00	18.279	14.4868	32.7658
199	09:31:00	18.0814	11.9507	30.0321
200	09:31:00	16.8923	16.3088	33.201
201	09:32:00	20.037	16.2057	36.2427
202	09:34:00	20.1773	12.9446	33.1219
203	09:35:00	17.1164	14.4159	31.5323
204	09:35:00	18.9695	11.0029	29.9724
205	09:35:00	18.1458	15.0365	33.1823
206	09:36:00	19.1689	16.159	35.3279
207	09:36:00	15.1668	16.3047	31.4715
208	09:36:00	18.801	16.7859	35.587
209	09:37:00	15.5274	11.2124	26.7398
210	09:37:00	15.9242	11.4444	27.3686
211	09:37:00	17.619	11.8467	29.4657
212	09:38:00	17.0353	11.4431	28.4784
213	09:38:00	16.8124	12.9481	29.7606
214	09:39:00	15.8189	14.4381	30.257
215	09:39:00	19.541	16.2917	35.8327
216	09:40:00	15.8863	11.7489	27.6352
217	09:40:00	20.1095	13.355	33.4645
218	09:40:00	19.2808	14.5066	33.7873
219	09:41:00	20.3895	14.4324	34.8219
220	09:41:00	17.7589	15.6444	33.4034
221	09:41:00	18.8739	14.6511	33.5249
222	09:42:00	16.9309	13.8712	30.8021
223	09:42:00	18.3399	11.9828	30.3227
224	09:42:00	19.0134	13.8527	32.8661
225	09:42:00	18.3678	12.0675	30.4353
226	09:42:00	18.9543	13.6335	32.5878
227	09:42:00	15.9229	12.2506	28.1735
228	09:43:00	17.8025	15.6146	33.4171
229	09:44:00	15.8976	13.3944	29.292
230	09:48:00	19.1378	12.8915	32.0293
231	09:49:00	17.6584	13.5392	31.1976
232	09:49:00	15.921	12.2303	28.1514
233	09:49:00	17.0155	11.0989	28.1144
234	09:50:00	19.0158	12.1325	31.1484
235	09:50:00	15.3726	11.7165	27.0891
236	09:50:00	15.6044	15.1019	30.7063
237	09:50:00	18.8735	12.9565	31.8301
238	09:51:00	18.5566	15.092	33.6485
239	09:51:00	19.8863	13.3925	33.2788
240	09:52:00	15.2141	13.9541	29.1682
241	09:53:00	20.918	12.1307	33.0487
242	09:53:00	20.8306	14.2634	35.094
243	09:54:00	20.761	14.136	34.897
244	09:54:00	16.7467	15.9306	32.6773
245	09:54:00	18.1107	14.6391	32.7498
246	09:55:00	17.095	14.2491	31.3441
247	09:55:00	16.7932	13.1744	29.9677
248	09:55:00	19.1057	11.2463	30.352
249	09:56:00	18.866	11.1443	30.0103
250	09:56:00	17.7366	12.1377	29.8743
251	09:57:00	16.9401	13.0109	29.951
252	09:57:00	16.0712	14.0867	30.1579
253	09:57:00	18.8876	11.0071	29.8948
254	09:58:00	17.5046	13.0963	30.6008
255	09:58:00	16.3666	15.3963	31.7629
256	09:58:00	20.9088	12.4407	33.3495
257	09:58:00	15.0992	13.5376	28.6368
258	10:00:00	20.4759	12.366	32.8419
259	10:00:00	15.3027	16.0943	31.397
260	10:02:00	16.5482	11.5539	28.1021
261	10:02:00	20.8491	16.3831	37.2322
262	10:03:00	19.1867	15.8468	35.0334
263	10:03:00	19.3952	15.8784	35.2737
264	10:04:00	15.2791	16.6927	31.9718
265	10:04:00	16.5804	13.992	30.5725
266	10:05:00	17.372	12.4579	29.83
267	10:06:00	17.2433	14.1944	31.4377
268	10:06:00	18.892	13.9001	32.7921
269	10:08:00	19.1555	14.0874	33.243
270	10:09:00	20.7458	12.4676	33.2135
271	10:09:00	17.8065	14.9303	32.7368
272	10:09:00	15.2075	16.4406	31.6481
273	10:09:00	18.0173	13.0908	31.1081
274	10:10:00	19.2623	16.9696	36.2319
275	10:10:00	17.3693	16.7292	34.0985
276	10:11:00	17.9298	13.6119	31.5417
277	10:12:00	15.3809	12.4321	27.813
278	10:12:00	17.2955	14.7032	31.9987
279	10:13:00	20.7532	11.2805	32.0337
280	10:13:00	15.7614	15.6171	31.3785
281	10:14:00	20.6374	16.6852	37.3227
282	10:14:00	15.1749	15.4013	30.5761
283	10:14:00	16.4614	16.0321	32.4935
284	10:14:00	17.7176	13.1823	30.8999
285	10:14:00	20.1619	11.4624	31.6243
286	10:14:00	16.5123	11.8484	28.3607
287	10:16:00	18.4467	14.7556	33.2023
288	10:16:00	18.5771	15.6093	34.1863
289	10:16:00	18.7106	12.0117	30.7223
290	10:16:00	18.7609	11.8476	30.6085
291	10:17:00	20.185	12.4056	32.5905
292	10:17:00	17.4077	15.946	33.3537
293	10:18:00	17.5954	12.4482	30.0436
294	10:18:00	19.441	14.2718	33.7128
295	10:18:00	15.7462	11.7099	27.4561
296	10:19:00	15.1025	16.9702	32.0727
297	10:20:00	19.8233	16.5602	36.3835
298	10:20:00	19.4723	16.3954	35.8677
299	10:21:00	17.5504	15.9268	33.4772
300	10:22:00	15.8665	14.6646	30.5311
301	10:22:00	17.388	16.1277	33.5156
302	10:23:00	20.0486	16.6896	36.7382
303	10:24:00	15.4922	15.2066	30.6988
304	10:24:00	18.5892	12.8795	31.4686
305	10:24:00	20.9015	13.6895	34.591
306	10:24:00	18.4923	16.271	34.7633
307	10:25:00	17.1254	13.0007	30.126
308	10:25:00	17.041	13.8633	30.9043
309	10:25:00	20.7533	15.6981	36.4514
310	10:26:00	17.5293	13.1885	30.7179
311	10:26:00	17.5936	13.9452	31.5387
312	10:26:00	18.8336	16.3545	35.1881
313	10:27:00	17.9838	14.9964	32.9802
314	10:27:00	17.4154	16.7402	34.1556
315	10:27:00	20.9941	11.6669	32.661
316	10:28:00	18.0761	13.9171	31.9932
317	10:28:00	20.061	14.5591	34.6201
318	10:28:00	17.3598	16.0004	33.3601
319	10:29:00	15.863	11.9428	27.8058
320	10:29:00	15.6706	13.2114	28.882
321	10:29:00	19.7459	15.4313	35.1772
322	10:29:00	19.6763	13.7555	33.4317
323	10:29:00	20.4693	15.653	36.1224
324	10:30:00	16.1816	16.8857	33.0674
325	10:30:00	20.2357	14.8041	35.0398
326	10:30:00	15.1031	12.0238	27.1269
327	10:30:00	16.6037	14.9636	31.5673
328	10:31:00	17.2153	14.7754	31.9907
329	10:32:00	16.7727	15.1661	31.9388
330	10:33:00	20.7299	12.3558	33.0857
331	10:33:00	19.5532	11.1787	30.732
332	10:34:00	16.2505	12.1001	28.3506
333	10:34:00	15.9044	12.4632	28.3676
334	10:36:00	16.964	13.099	30.0631
335	10:36:00	18.9444	11.6975	30.6419
336	10:37:00	20.8546	12.3426	33.1972
337	10:38:00	20.5834	12.2116	32.7951
338	10:38:00	16.9814	12.8137	29.7952
339	10:38:00	20.1478	14.5126	34.6604
340	10:40:00	15.2245	13.4991	28.7236
341	10:40:00	20.2956	11.4946	31.7902
342	10:40:00	19.0927	14.0309	33.1236
343	10:41:00	16.9256	15.6917	32.6173
344	10:41:00	18.9896	13.3901	32.3798
345	10:42:00	16.4028	13.7846	30.1874
346	10:43:00	15.4655	12.5345	27.9999
347	10:44:00	17.0161	12.2745	29.2905
348	10:46:00	17.2125	16.7142	33.9267
349	10:46:00	19.8876	14.5271	34.4147
350	10:48:00	17.6403	14.3621	32.0024
351	10:48:00	17.3358	12.0282	29.3639
352	10:49:00	17.5286	15.5379	33.0664
353	10:50:00	15.687	12.4241	28.1111
354	10:50:00	20.2762	11.7042	31.9804
355	10:50:00	20.4935	16.492	36.9856
356	10:50:00	19.3577	13.9054	33.2631
357	10:51:00	16.8066	14.3528	31.1593
358	10:51:00	19.5637	13.897	33.4607
359	10:51:00	19.2974	12.7553	32.0527
360	10:52:00	19.1284	14.2585	33.3869
361	10:52:00	16.3951	16.8601	33.2552
362	10:52:00	19.7461	16.6889	36.4349
363	10:53:00	16.9483	12.4034	29.3517
364	10:53:00	16.4532	12.3488	28.802
365	10:54:00	20.9758	16.1683	37.1441
366	10:54:00	18.1795	11.9749	30.1544
367	10:55:00	15.6021	11.0665	26.6685
368	10:56:00	19.1868	14.3392	33.526
369	10:56:00	15.0136	11.6294	26.6429
370	10:56:00	16.3772	11.1816	27.5588
371	10:56:00	16.9924	15.0145	32.007
372	10:57:00	18.3117	14.7708	33.0826
373	10:57:00	16.0133	12.5674	28.5808
374	10:57:00	17.4694	16.4931	33.9626
375	10:57:00	15.7974	14.2301	30.0275
376	10:58:00	20.5845	15.0923	35.6769
377	10:58:00	16.3296	13.4438	29.7734
378	10:58:00	15.5199	15.1028	30.6226
379	10:59:00	17.4429	12.4012	29.8441
380	11:00:00	19.8808	15.4344	35.3152
381	11:00:00	18.881	13.2841	32.1652
382	11:02:00	15.1344	14.6813	29.8157
383	11:02:00	19.0228	11.2686	30.2914
384	11:03:00	19.1779	11.3162	30.4941
385	11:03:00	16.9536	14.3066	31.2602
386	11:04:00	20.8021	15.2465	36.0486
387	11:04:00	15.0322	11.7658	26.798
388	11:04:00	20.1108	11.9758	32.0866
389	11:05:00	17.2821	15.6834	32.9655
390	11:05:00	16.3999	13.6236	30.0235
391	11:06:00	20.5942	13.39	33.9842
392	11:06:00	20.0409	16.0064	36.0473
393	11:07:00	16.5943	15.38	31.9744
394	11:09:00	18.3094	13.6809	31.9903
395	11:09:00	17.8701	14.2407	32.1108
396	11:10:00	17.572	14.9904	32.5623
397	11:10:00	18.8107	12.0036	30.8144
398	11:11:00	18.5696	12.5334	31.1029
399	11:11:00	16.3418	11.1648	27.5066
400	11:12:00	18.4566	14.816	33.2726
401	11:12:00	15.0808	13.6024	28.6831
402	11:13:00	15.5155	13.8955	29.411
403	11:14:00	18.6532	14.4432	33.0965
404	11:14:00	18.8217	13.3669	32.1886
405	11:14:00	19.8495	15.35	35.1995
406	11:14:00	20.3315	14.7763	35.1078
407	11:14:00	16.6952	16.4585	33.1538
408	11:15:00	17.6608	14.2674	31.9282
409	11:15:00	19.1365	13.0556	32.1921
410	11:15:00	20.961	16.6999	37.6609
411	11:15:00	19.6276	12.7809	32.4085
412	11:15:00	17.5214	15.3762	32.8976
413	11:16:00	20.2188	14.4352	34.654
414	11:16:00	19.8109	13.6427	33.4535
415	11:16:00	16.5189	15.1094	31.6283
416	11:17:00	17.3327	15.7127	33.0454
417	11:17:00	16.9025	13.0818	29.9843
418	11:18:00	18.6831	13.8717	32.5548
419	11:19:00	19.298	16.5056	35.8036
420	11:19:00	16.3041	15.5047	31.8088
421	11:20:00	17.5738	13.0726	30.6464
422	11:21:00	19.3771	11.8727	31.2498
423	11:21:00	16.6987	16.3587	33.0575
424	11:22:00	20.8385	11.0443	31.8828
425	11:22:00	16.2115	15.1509	31.3624
426	11:23:00	15.3957	15.5564	30.9521
427	11:23:00	20.8903	11.518	32.4083
428	11:24:00	19.3917	13.0415	32.4332
429	11:24:00	17.5549	16.4184	33.9734
430	11:24:00	19.1962	14.9286	34.1248
431	11:25:00	19.4778	13.0309	32.5087
432	11:25:00	19.222	12.1574	31.3794
433	11:26:00	20.6103	12.4777	33.088
434	11:26:00	16.4189	15.4141	31.833
435	11:27:00	20.5614	12.9234	33.4848
436	11:28:00	19.9612	16.4144	36.3756
437	11:29:00	17.6844	11.9624	29.6468
438	11:30:00	17.5368	16.0183	33.5552
439	11:31:00	15.542	14.4624	30.0045
440	11:31:00	17.9483	12.1589	30.1072
441	11:32:00	15.1337	16.3891	31.5228
442	11:32:00	20.3587	13.5187	33.8774
443	11:32:00	17.3605	14.335	31.6955
444	11:33:00	18.263	15.2755	33.5385
445	11:33:00	19.0154	11.2725	30.2879
446	11:34:00	17.825	14.8693	32.6944
447	11:35:00	16.8571	14.1825	31.0396
448	11:36:00	16.3951	16.3298	32.7249
449	11:38:00	15.8282	11.4409	27.2691
450	11:40:00	20.5364	13.0073	33.5436
451	11:40:00	20.9407	15.9293	36.87
452	11:41:00	16.488	16.3368	32.8247
453	11:42:00	17.5311	14.4853	32.0165
454	11:42:00	18.4476	16.2516	34.6992
455	11:42:00	15.2529	12.3411	27.594
456	11:42:00	18.0951	16.835	34.9301
457	11:43:00	15.0256	13.286	28.3116
458	11:43:00	19.1689	14.4765	33.6454
459	11:44:00	15.0181	11.2509	26.269
460	11:45:00	20.3842	16.9572	37.3413
461	11:45:00	17.2922	11.5484	28.8406
462	11:45:00	15.3085	14.2515	29.56
463	11:45:00	16.7608	14.8909	31.6517
464	11:45:00	17.7285	13.1852	30.9138
465	11:46:00	20.3653	13.2902	33.6555
466	11:46:00	18.298	14.1328	32.4309
467	11:47:00	20.5854	16.7671	37.3525
468	11:47:00	17.6238	12.4768	30.1006
469	11:47:00	17.3358	14.2132	31.549
470	11:47:00	17.1327	16.295	33.4277
471	11:48:00	19.6988	15.515	35.2138
472	11:48:00	18.8646	12.4482	31.3128
473	11:48:00	19.5688	13.9007	33.4695
474	11:49:00	17.4702	11.6898	29.1599
475	11:49:00	18.8701	12.1721	31.0421
476	11:50:00	16.9214	13.3052	30.2266
477	11:51:00	20.3236	16.7766	37.1002
478	11:51:00	19.5203	16.9209	36.4412
479	11:52:00	20.5076	14.3077	34.8153
480	11:52:00	16.4543	15.2081	31.6623
481	11:52:00	20.9628	16.7623	37.7252
482	11:53:00	18.1658	16.0178	34.1836
483	11:53:00	16.0474	13.4427	29.4901
484	11:53:00	15.9	11.755	27.655
485	11:54:00	20.9405	11.573	32.5134
486	11:55:00	15.752	11.3043	27.0564
487	11:56:00	17.3367	13.2037	30.5404
488	11:56:00	16.0723	11.2774	27.3497
489	11:57:00	19.753	11.5852	31.3382
490	11:57:00	16.98	12.5405	29.5205
491	11:57:00	15.7006	14.6417	30.3423
492	11:58:00	17.7093	12.629	30.3383
493	11:58:00	16.0434	11.2177	27.2611
494	11:58:00	20.3443	12.531	32.8753
495	11:58:00	17.3804	12.1582	29.5386
496	11:58:00	17.9095	15.1588	33.0683
497	11:58:00	16.0465	13.7619	29.8083
498	12:00:00	17.5507	12.3854	29.9362
499	12:00:00	19.0314	14.4736	33.505
500	12:00:00	18.3916	13.556	31.9476
501	12:00:00	18.5589	11.5977	30.1566
502	12:00:00	15.3525	12.6194	27.9719
503	12:01:00	17.9638	12.0761	30.04
504	12:01:00	19.5148	15.2537	34.7685
505	12:01:00	18.6267	12.7344	31.3611
506	12:01:00	19.2403	15.2811	34.5214
507	12:01:00	16.8214	13.589	30.4104
508	12:01:00	19.0001	13.0768	32.0769
509	12:02:00	15.1324	15.6142	30.7466
510	12:02:00	17.4271	13.2949	30.7221
511	12:02:00	15.3779	12.4924	27.8703
512	12:03:00	19.2872	16.8257	36.1129
513	12:03:00	16.4753	11.1117	27.587
514	12:03:00	18.5633	12.2054	30.7688
515	12:04:00	15.1436	12.6392	27.7828
516	12:04:00	20.4657	16.4798	36.9455
517	12:04:00	17.526	15.6752	33.2012
518	12:04:00	19.6177	12.513	32.1307
519	12:04:00	17.4671	16.0008	33.4678
520	12:05:00	20.7186	16.71	37.4285
521	12:05:00	20.0473	16.5365	36.5838
522	12:06:00	17.3673	15.7852	33.1525
523	12:06:00	16.8218	11.0806	27.9023
524	12:07:00	19.2141	15.3872	34.6013
525	12:07:00	15.7671	12.9375	28.7046
526	12:07:00	17.9272	12.7335	30.6607
527	12:08:00	17.9631	15.4342	33.3973
528	12:08:00	19.3855	11.7744	31.1599
529	12:08:00	16.292	16.3027	32.5947
530	12:08:00	19.7627	16.4433	36.2061
531	12:09:00	18.6432	12.7302	31.3734
532	12:10:00	15.533	13.0908	28.6238
533	12:10:00	19.0471	13.2991	32.3463
534	12:11:00	20.6178	14.9424	35.5602
535	12:11:00	16.5729	11.7943	28.3673
536	12:11:00	20.6911	11.1315	31.8226
537	12:12:00	17.4301	12.7222	30.1522
538	12:12:00	17.8014	14.2978	32.0992
539	12:12:00	18.318	14.0695	32.3875
540	12:12:00	16.6897	11.6381	28.3279
541	12:12:00	16.3697	12.1406	28.5103
542	12:13:00	16.2642	16.4267	32.6909
543	12:13:00	18.8137	14.9316	33.7452
544	12:13:00	16.358	16.0982	32.4561
545	12:14:00	17.4731	11.2428	28.7159
546	12:14:00	19.9079	12.8102	32.7182
547	12:14:00	19.1912	11.2994	30.4906
548	12:14:00	16.7976	14.6686	31.4662
549	12:14:00	18.9493	15.8186	34.7679
550	12:15:00	20.56	12.2973	32.8573
551	12:15:00	15.5982	14.9739	30.5721
552	12:15:00	15.67	15.9068	31.5768
553	12:16:00	18.4996	15.3152	33.8148
554	12:16:00	20.0573	16.1846	36.242
555	12:17:00	20.7037	14.1455	34.8492
556	12:17:00	19.4335	15.9984	35.4319
557	12:17:00	16.3591	15.9065	32.2655
558	12:17:00	15.8698	12.7628	28.6326
559	12:17:00	20.5726	14.5073	35.0799
560	12:17:00	17.4643	11.1668	28.6311
561	12:17:00	18.678	16.0094	34.6873
562	12:18:00	15.7064	12.5145	28.221
563	12:18:00	18.6018	12.4112	31.013
564	12:19:00	19.0054	15.9575	34.9629
565	12:19:00	20.4305	12.188	32.6185
566	12:19:00	17.5374	16.1522	33.6896
567	12:19:00	15.1994	13.505	28.7044
568	12:20:00	18.8737	11.0756	29.9493
569	12:22:00	16.0388	12.3825	28.4213
570	12:22:00	20.4736	14.6827	35.1563
571	12:23:00	20.9	15.2848	36.1848
572	12:24:00	18.8691	11.4754	30.3445
573	12:24:00	16.9	12.3984	29.2984
574	12:24:00	20.9374	15.6887	36.6261
575	12:26:00	17.5971	13.0074	30.6045
576	12:27:00	18.819	16.3787	35.1977
577	12:28:00	16.0002	14.5965	30.5966
578	12:30:00	17.5661	15.0094	32.5755
579	12:32:00	19.5904	13.3918	32.9822
580	12:34:00	20.1961	13.9166	34.1127
581	12:35:00	16.8095	14.7175	31.527
582	12:37:00	15.2811	16.0139	31.295
583	12:38:00	17.1228	13.5524	30.6752
584	12:38:00	16.2506	12.0807	28.3314
585	12:38:00	18.6393	11.7839	30.4232
586	12:39:00	15.963	15.6503	31.6133
587	12:40:00	20.1053	13.6011	33.7064
588	12:40:00	17.5894	16.6673	34.2567
589	12:40:00	15.6532	15.0109	30.664
590	12:40:00	16.1715	11.46	27.6315
591	12:40:00	20.7103	14.3535	35.0638
592	12:41:00	15.1417	11.9079	27.0496
593	12:41:00	15.7169	12.6667	28.3836
594	12:41:00	17.3429	14.7452	32.0881
595	12:43:00	20.5259	14.5789	35.1048
596	12:43:00	19.4522	14.4701	33.9223
597	12:44:00	16.2767	14.8226	31.0993
598	12:44:00	20.9079	16.0742	36.9821
599	12:44:00	18.9545	13.2307	32.1851
600	12:45:00	18.2301	16.517	34.747
601	12:45:00	15.4508	14.9222	30.3731
602	12:45:00	19.7636	14.3163	34.08
603	12:45:00	18.5454	13.0939	31.6393
604	12:47:00	15.104	14.5117	29.6157
605	12:47:00	19.5256	12.1177	31.6433
606	12:48:00	18.5394	13.3909	31.9302
607	12:48:00	15.9487	13.29	29.2387
608	12:48:00	15.5089	11.4572	26.9661
609	12:49:00	17.0388	11.3009	28.3396
610	12:50:00	16.0924	13.9175	30.0099
611	12:50:00	16.1785	11.0718	27.2503
612	12:50:00	20.649	15.257	35.9059
613	12:51:00	18.6432	16.774	35.4172
614	12:51:00	18.6716	11.9571	30.6287
615	12:52:00	20.8702	12.3528	33.223
616	12:53:00	15.4713	16.8817	32.353
617	12:55:00	18.9323	14.4932	33.4255
618	12:56:00	17.1862	14.0314	31.2176
619	12:56:00	16.2234	11.4001	27.6235
620	12:56:00	17.5914	13.036	30.6274
621	12:57:00	15.4201	12.8242	28.2442
622	12:57:00	15.0192	14.6042	29.6234
623	12:58:00	19.3152	11.1362	30.4514
624	12:58:00	17.1012	15.0065	32.1077
625	12:58:00	18.86	16.7473	35.6073
626	12:58:00	15.8196	11.2186	27.0382
627	13:00:00	16.4715	14.4824	30.9539
628	13:00:00	18.205	12.3803	30.5853
629	13:00:00	16.0913	11.4483	27.5396
630	13:00:00	15.7127	15.4718	31.1844
631	13:01:00	20.386	16.182	36.5681
632	13:02:00	18.615	13.324	31.939
633	13:02:00	17.6009	16.2355	33.8364
634	13:02:00	17.3667	15.0165	32.3833
635	13:03:00	19.6699	15.5434	35.2132
636	13:05:00	17.6478	16.1079	33.7557
637	13:05:00	18.986	14.7157	33.7017
638	13:06:00	20.3514	12.7811	33.1325
639	13:06:00	17.5262	13.5361	31.0623
640	13:08:00	20.9553	15.5626	36.5179
641	13:08:00	20.5083	14.1722	34.6806
642	13:09:00	17.2286	14.5868	31.8154
643	13:10:00	17.2305	14.6833	31.9138
644	13:10:00	18.8314	13.1592	31.9907
645	13:10:00	17.9246	16.0773	34.002
646	13:11:00	15.8088	13.3592	29.168
647	13:11:00	19.1074	15.1797	34.2871
648	13:12:00	20.0313	14.3967	34.4281
649	13:14:00	18.7825	12.6806	31.4631
650	13:15:00	15.0148	15.1145	30.1293
651	13:15:00	18.6924	15.6831	34.3755
652	13:15:00	16.037	12.1842	28.2211
653	13:15:00	15.3684	13.6081	28.9765
654	13:15:00	20.7878	16.9116	37.6993
655	13:16:00	16.7639	16.2071	32.971
656	13:16:00	17.7128	11.9095	29.6223
657	13:16:00	16.4951	13.4101	29.9052
658	13:16:00	17.4724	11.9562	29.4286
659	13:17:00	18.9327	13.559	32.4917
660	13:17:00	15.2827	12.8769	28.1596
661	13:17:00	15.3173	11.9983	27.3157
662	13:17:00	17.1237	16.0456	33.1693
663	13:17:00	17.4799	12.757	30.2368
664	13:17:00	15.5711	13.8034	29.3746
665	13:17:00	19.3617	16.9035	36.2652
666	13:18:00	18.1651	16.5387	34.7038
667	13:18:00	17.1265	12.8666	29.9931
668	13:18:00	19.4414	11.0623	30.5036
669	13:18:00	19.9588	13.2975	33.2563
670	13:19:00	19.8416	12.0441	31.8857
671	13:19:00	19.4247	14.6912	34.1158
672	13:19:00	15.3717	15.3597	30.7314
673	13:19:00	15.2655	16.7138	31.9793
674	13:20:00	19.9037	14.0072	33.9109
675	13:20:00	15.4585	16.7563	32.2148
676	13:20:00	20.1066	13.5317	33.6383
677	13:21:00	18.0653	14.4044	32.4697
678	13:21:00	15.958	16.3895	32.3475
679	13:22:00	15.5389	11.0242	26.5631
680	13:23:00	20.3164	15.1509	35.4674
681	13:24:00	18.5313	12.2715	30.8028
682	13:24:00	15.9253	14.6238	30.549
683	13:26:00	15.5841	16.7773	32.3615
684	13:26:00	20.2108	14.6289	34.8397
685	13:26:00	19.1442	11.3107	30.4549
686	13:28:00	18.0385	14.0358	32.0743
687	13:29:00	18.8704	14.1043	32.9747
688	13:29:00	19.035	14.5016	33.5367
689	13:29:00	15.9481	16.503	32.4512
690	13:30:00	19.8241	12.9161	32.7401
691	13:30:00	18.8404	13.433	32.2734
692	13:30:00	15.3924	12.5865	27.9789
693	13:32:00	19.3352	16.0934	35.4286
694	13:33:00	16.4995	14.4337	30.9332
695	13:33:00	19.6598	14.5412	34.201
696	13:33:00	18.3286	14.6983	33.0269
697	13:33:00	18.5432	16.1956	34.7388
698	13:34:00	18.2286	16.5757	34.8043
699	13:34:00	18.2057	13.4854	31.6911
700	13:34:00	18.1133	11.6109	29.7241
701	13:34:00	19.0585	14.6554	33.7139
702	13:35:00	16.6656	16.3025	32.9681
703	13:36:00	18.177	14.8871	33.0641
704	13:38:00	16.6608	11.9518	28.6126
705	13:38:00	15.1049	11.1163	26.2212
706	13:38:00	20.2342	13.1058	33.34
707	13:39:00	18.0127	16.0094	34.0221
708	13:40:00	16.5242	15.7193	32.2435
709	13:40:00	20.4144	15.2194	35.6338
710	13:40:00	16.5722	12.1545	28.7267
711	13:41:00	19.3071	16.0661	35.3733
712	13:41:00	20.4005	14.1068	34.5073
713	13:41:00	19.4575	11.8787	31.3362
714	13:41:00	17.5813	12.221	29.8023
715	13:41:00	15.4078	11.1978	26.6055
716	13:42:00	18.0847	14.3247	32.4094
717	13:42:00	16.3309	13.569	29.8999
718	13:42:00	15.5213	14.5685	30.0898
719	13:43:00	18.886	16.5539	35.4399
720	13:44:00	18.8133	13.1039	31.9172
721	13:44:00	19.4822	14.5602	34.0424
722	13:45:00	17.5848	13.9946	31.5794
723	13:45:00	15.5629	15.9167	31.4796
724	13:45:00	15.9278	13.5727	29.5005
725	13:45:00	19.4622	13.0415	32.5037
726	13:47:00	17.3867	14.2121	31.5988
727	13:48:00	17.786	12.3072	30.0933
728	13:48:00	19.8047	15.1901	34.9948
729	13:48:00	19.8931	12.0681	31.9612
730	13:48:00	16.8144	16.7577	33.5722
731	13:50:00	20.6356	14.0085	34.6441
732	13:50:00	15.9791	11.4268	27.4059
733	13:51:00	16.8373	15.2698	32.1071
734	13:51:00	16.6667	13.6165	30.2832
735	13:51:00	15.7531	15.4437	31.1969
736	13:52:00	20.4117	14.8794	35.2911
737	13:52:00	16.7588	12.2585	29.0173
738	13:53:00	17.5247	16.7475	34.2722
739	13:53:00	16.4805	11.3483	27.8287
740	13:54:00	16.8227	12.5046	29.3273
741	13:54:00	18.2585	11.6742	29.9327
742	13:54:00	15.2908	16.6995	31.9903
743	13:55:00	20.9916	13.6718	34.6634
744	13:55:00	20.0447	14.6642	34.7089
745	13:55:00	17.7772	14.8027	32.5799
746	13:55:00	20.8336	11.5048	32.3384
747	13:56:00	17.1104	13.6476	30.758
748	13:56:00	20.3186	16.6638	36.9825
749	13:56:00	18.4494	11.7061	30.1555
750	13:57:00	16.1736	16.0383	32.2119
751	13:57:00	15.4995	14.4696	29.9691
752	13:57:00	16.4805	12.4762	28.9567
753	13:58:00	18.298	12.8038	31.1018
754	13:58:00	20.6528	13.0248	33.6777
755	13:58:00	16.9069	11.0093	27.9163
756	13:58:00	18.9706	11.3373	30.3079
757	13:58:00	16.9543	11.8381	28.7924
758	13:59:00	17.5191	13.8937	31.4128
759	14:00:00	20.1577	12.0159	32.1736
760	14:00:00	20.6043	16.8976	37.5019
761	14:00:00	17.0961	13.1651	30.2612
762	14:00:00	16.3677	16.653	33.0207
763	14:00:00	18.5817	11.2324	29.814
764	14:00:00	20.0429	15.6214	35.6642
765	14:01:00	17.7853	13.3076	31.0929
766	14:01:00	19.8759	16.9837	36.8596
767	14:01:00	19.5611	14.8688	34.4299
768	14:01:00	17.9007	12.1205	30.0211
769	14:01:00	17.8961	15.7063	33.6024
770	14:01:00	20.2668	15.7343	36.0012
771	14:02:00	16.8866	13.8664	30.753
772	14:02:00	16.4268	14.1083	30.5351
773	14:02:00	20.8218	16.6087	37.4305
774	14:02:00	15.9419	11.0055	26.9474
775	14:04:00	16.6088	14.3954	31.0042
776	14:04:00	20.6979	16.6607	37.3586
777	14:04:00	16.6443	11.0309	27.6753
778	14:04:00	17.7207	14.0125	31.7332
779	14:05:00	16.0758	15.0167	31.0925
780	14:05:00	18.2596	14.4754	32.735
781	14:05:00	16.9586	16.7338	33.6923
782	14:05:00	17.1193	16.9114	34.0307
783	14:05:00	18.838	13.9525	32.7905
784	14:05:00	19.1577	13.8153	32.9731
785	14:05:00	16.5336	15.144	31.6775
786	14:06:00	18.1134	11.778	29.8915
787	14:06:00	15.1157	12.8981	28.0139
788	14:06:00	19.2896	12.8194	32.109
789	14:07:00	17.0042	11.1666	28.1708
790	14:07:00	20.818	12.9293	33.7472
791	14:07:00	16.5098	16.8151	33.3248
792	14:07:00	17.0199	11.8764	28.8963
793	14:08:00	16.7753	14.8184	31.5937
794	14:08:00	16.5206	13.7664	30.287
795	14:08:00	20.647	14.1409	34.7879
796	14:08:00	17.9948	16.7424	34.7371
797	14:08:00	18.3293	14.6243	32.9536
798	14:08:00	20.5113	16.3388	36.8501
799	14:09:00	18.446	14.8565	33.3025
800	14:09:00	20.0929	12.0908	32.1837
801	14:09:00	17.1239	15.7131	32.837
802	14:10:00	16.1393	16.8061	32.9454
803	14:10:00	15.6934	16.8445	32.538
804	14:11:00	15.4497	12.1877	27.6374
805	14:11:00	17.2658	14.5489	31.8147
806	14:11:00	16.5407	12.9926	29.5333
807	14:11:00	19.6144	13.9787	33.5931
808	14:14:00	19.4961	16.3706	35.8668
809	14:14:00	20.1504	13.2389	33.3893
810	14:15:00	15.4689	13.2178	28.6868
811	14:16:00	16.1259	12.3825	28.5084
812	14:17:00	19.9424	12.0271	31.9694
813	14:19:00	19.254	11.3501	30.6041
814	14:19:00	15.6706	16.5917	32.2622
815	14:19:00	20.4651	12.2909	32.7561
816	14:19:00	17.6527	14.7551	32.4078
817	14:19:00	19.2648	12.1774	31.4422
818	14:20:00	20.2399	15.9629	36.2028
819	14:20:00	16.8707	11.9573	28.828
820	14:20:00	16.3415	12.3949	28.7364
821	14:20:00	16.7421	11.3974	28.1395
822	14:20:00	19.3921	11.707	31.0991
823	14:21:00	20.0163	15.04	35.0563
824	14:21:00	19.0317	12.6207	31.6525
825	14:21:00	20.4904	11.0467	31.5371
826	14:21:00	20.0929	15.5413	35.6342
827	14:21:00	19.8719	13.9054	33.7773
828	14:22:00	20.2139	12.7756	32.9895
829	14:22:00	18.8345	14.7622	33.5967
830	14:22:00	18.9785	14.5546	33.533
831	14:23:00	18.6904	14.2898	32.9802
832	14:23:00	15.6396	13.643	29.2826
833	14:24:00	19.9868	11.2194	31.2062
834	14:24:00	20.0096	12.6399	32.6495
835	14:25:00	17.801	13.7505	31.5516
836	14:26:00	18.6917	15.8382	34.5299
837	14:26:00	18.6897	15.7098	34.3995
838	14:27:00	15.2897	11.5175	26.8072
839	14:27:00	18.8995	11.351	30.2506
840	14:28:00	15.2631	12.5068	27.77
841	14:28:00	15.3237	14.7893	30.113
842	14:28:00	18.4921	12.5323	31.0244
843	14:28:00	17.5202	15.0103	32.5305
844	14:29:00	20.0892	13.0232	33.1124
845	14:29:00	18.6694	15.942	34.6113
846	14:29:00	15.327	15.4205	30.7475
847	14:29:00	17.3819	15.9612	33.3431
848	14:29:00	16.4612	15.3676	31.8288
849	14:29:00	20.5047	11.189	31.6937
850	14:30:00	16.4922	11.2249	27.717
851	14:30:00	19.2905	16.7493	36.0398
852	14:30:00	20.2703	15.8784	36.1487
853	14:30:00	17.236	14.5888	31.8248
854	14:31:00	17.5381	11.5524	29.0905
855	14:31:00	19.2877	16.2137	35.5014
856	14:31:00	20.3071	16.0616	36.3687
857	14:31:00	18.7389	12.5568	31.2958
858	14:31:00	15.0916	15.3577	30.4492
859	14:32:00	17.7346	13.8847	31.6193
860	14:32:00	17.7657	13.1448	30.9105
861	14:32:00	17.6027	16.9513	34.554
862	14:32:00	15.8709	15.4412	31.3121
863	14:32:00	20.0147	15.2379	35.2526
864	14:32:00	18.8807	12.0679	30.9486
865	14:33:00	20.9667	11.8542	32.8209
866	14:33:00	19.9312	11.8511	31.7823
867	14:34:00	18.5469	16.2406	34.7875
868	14:34:00	17.6401	15.5924	33.2325
869	14:35:00	16.13	13.993	30.1229
870	14:36:00	16.5788	14.3746	30.9533
871	14:36:00	20.7944	14.6289	35.4233
872	14:36:00	20.5105	12.2193	32.7299
873	14:36:00	20.1313	13.7326	33.8639
874	14:37:00	16.3907	13.3052	29.6959
875	14:37:00	16.9553	14.3528	31.308
876	14:37:00	18.1094	14.6058	32.7152
877	14:37:00	18.4754	16.5827	35.0581
878	14:38:00	19.7759	14.6767	34.4526
879	14:40:00	18.0279	16.6268	34.6547
880	14:41:00	15.7663	12.1618	27.9282
881	14:41:00	15.204	12.1509	27.3548
882	14:41:00	17.5187	11.148	28.6666
883	14:41:00	15.9309	12.0232	27.9542
884	14:41:00	15.9073	16.5212	32.4285
885	14:42:00	17.4914	12.4859	29.9774
886	14:42:00	19.74	14.7292	34.4693
887	14:42:00	20.3725	15.0468	35.4192
888	14:42:00	16.201	15.5675	31.7685
889	14:42:00	20.9561	16.7427	37.6988
890	14:43:00	16.7121	16.5338	33.2459
891	14:43:00	18.1504	11.6253	29.7757
892	14:43:00	18.4039	14.7107	33.1146
893	14:43:00	16.874	14.1089	30.9828
894	14:44:00	17.9693	11.746	29.7153
895	14:45:00	15.5763	16.9588	32.5351
896	14:46:00	15.8425	11.0936	26.9361
897	14:46:00	15.4825	13.9331	29.4156
898	14:47:00	19.1464	14.9915	34.1378
899	14:47:00	15.7057	12.1578	27.8635
900	14:48:00	20.4708	13.4205	33.8914
901	14:49:00	16.561	16.9877	33.5488
902	14:49:00	18.9861	12.2959	31.282
903	14:50:00	19.0656	11.1166	30.1823
904	14:50:00	19.4368	13.0952	32.5319
905	14:50:00	17.4764	12.8062	30.2826
906	14:50:00	19.9537	14.8232	34.7769
907	14:51:00	19.5655	14.0501	33.6156
908	14:51:00	18.1004	13.3544	31.4549
909	14:51:00	19.8812	13.0334	32.9146
910	14:52:00	20.8912	16.5766	37.4679
911	14:52:00	18.2793	15.1389	33.4182
912	14:52:00	17.4387	16.0852	33.5239
913	14:53:00	17.251	13.7227	30.9737
914	14:53:00	19.1546	15.2529	34.4075
915	14:55:00	20.7863	12.7165	33.5028
916	14:57:00	16.7721	13.0117	29.7838
917	14:58:00	20.4512	16.5226	36.9738
918	14:58:00	18.6688	12.4374	31.1062
919	14:58:00	16.7564	15.4371	32.1935
920	14:58:00	15.7559	12.9446	28.7005
921	14:59:00	19.5144	13.6857	33.2001
922	14:59:00	19.3366	14.3246	33.6612
923	14:59:00	15.4728	16.8612	32.334

## Sheet: Sheet3
Number	Arrival time	X1	X2	X3
1	08:00:00	13.7515	11.8077	25.5593
2	08:00:00	12.1182	15.222	27.3402			X1	X2	X3
3	08:00:00	12.1327	14.6207	26.7533		MEAN	12	14	26
4	08:00:00	10.1249	12.4118	22.5366
5	08:00:00	14.9026	13.3427	28.2453
6	08:01:00	10.7253	11.837	22.5623
7	08:01:00	12.5329	14.8933	27.4263
8	08:01:00	13.0526	11.9082	24.9608
9	08:01:00	9.35542	11.9069	21.2624
10	08:01:00	12.7952	12.9959	25.7911
11	08:02:00	10.6279	14.8259	25.4538
12	08:02:00	10.086	13.9882	24.0742
13	08:02:00	13.6082	11.7187	25.3269
14	08:02:00	10.0518	14.3562	24.408
15	08:03:00	12.5904	11.5112	24.1017
16	08:03:00	11.6666	12.1758	23.8424
17	08:03:00	14.4567	14.7939	29.2506
18	08:03:00	14.7469	11.1029	25.8498
19	08:04:00	12.749	12.694	25.443
20	08:04:00	10.5667	12.3395	22.9062
21	08:04:00	13.3139	15.2257	28.5396
22	08:04:00	14.4529	12.8621	27.3149
23	08:05:00	9.9498	16.7804	26.7302
24	08:05:00	14.5501	12.4076	26.9577
25	08:06:00	12.9768	12.7875	25.7643
26	08:06:00	9.51271	12.6405	22.1532
27	08:07:00	9.96408	16.7685	26.7326
28	08:07:00	12.9045	12.3292	25.2337
29	08:07:00	10.7798	13.7983	24.5781
30	08:08:00	13.3278	11.9806	25.3084
31	08:10:00	13.3736	15.5335	28.9071
32	08:10:00	10.5323	13.9704	24.5027
33	08:10:00	11.0746	14.1861	25.2608
34	08:10:00	12.6712	15.5184	28.1896
35	08:10:00	9.37519	12.9051	22.2803
36	08:11:00	14.2866	15.6305	29.9171
37	08:11:00	12.9682	16.6902	29.6584
38	08:12:00	14.2203	13.1301	27.3504
39	08:12:00	10.9412	11.9762	22.9173
40	08:14:00	9.24189	14.8658	24.1077
41	08:14:00	10.2633	11.1344	21.3977
42	08:14:00	12.4874	12.8573	25.3446
43	08:14:00	13.7719	11.0786	24.8504
44	08:14:00	13.5855	12.3124	25.8978
45	08:14:00	13.5347	11.7161	25.2509
46	08:15:00	11.3422	16.7958	28.138
47	08:15:00	10.4788	16.8656	27.3444
48	08:15:00	9.81686	12.1899	22.0067
49	08:15:00	11.2775	14.2409	25.5184
50	08:15:00	12.3121	15.137	27.4491
51	08:16:00	14.4371	14.9356	29.3727
52	08:16:00	14.9451	12.177	27.1221
53	08:16:00	12.0717	15.2452	27.3169
54	08:16:00	11.8459	16.5514	28.3973
55	08:16:00	14.74	11.4391	26.1791
56	08:17:00	9.36586	14.3464	23.7122
57	08:17:00	12.6906	15.9444	28.635
58	08:18:00	10.7308	16.0947	26.8255
59	08:18:00	14.7012	16.1004	30.8015
60	08:18:00	11.1157	13.8441	24.9597
61	08:18:00	10.1001	14.9409	25.041
62	08:19:00	11.8488	14.8343	26.6832
63	08:19:00	9.33308	14.0962	23.4293
64	08:20:00	9.17835	15.0052	24.1835
65	08:20:00	10.281	14.6322	24.9132
66	08:20:00	9.46107	16.3736	25.8347
67	08:20:00	12.2467	13.2286	25.4754
68	08:20:00	12.5419	13.5874	26.1293
69	08:21:00	13.8116	15.2555	29.0671
70	08:23:00	12.2063	12.4686	24.6748
71	08:23:00	11.4037	15.8263	27.23
72	08:24:00	12.6868	12.8154	25.5021
73	08:25:00	9.15107	15.5067	24.6578
74	08:26:00	13.0019	14.9213	27.9232
75	08:27:00	12.1638	13.8137	25.9775
76	08:28:00	14.1965	11.9205	26.117
77	08:29:00	13.56	11.6709	25.2309
78	08:30:00	14.0352	13.9378	27.973
79	08:32:00	11.062	12.3887	23.4507
80	08:33:00	9.17615	16.8647	26.0408
81	08:33:00	12.593	14.2026	26.7956
82	08:33:00	14.0312	16.1388	30.17
83	08:34:00	10.7537	12.7394	23.493
84	08:35:00	14.1676	11.9335	26.1011
85	08:36:00	12.105	13.6914	25.7964
86	08:36:00	11.9867	12.4092	24.3959
87	08:37:00	9.56417	13.2437	22.8078
88	08:38:00	9.24647	13.8911	23.1376
89	08:39:00	11.7062	11.1538	22.86
90	08:40:00	12.5551	16.7775	29.3326
91	08:40:00	10.0838	13.5859	23.6697
92	08:40:00	11.9939	15.378	27.3719
93	08:42:00	11.6031	14.5855	26.1886
94	08:42:00	9.27137	14.5066	23.7779
95	08:42:00	10.2409	15.2302	25.4712
96	08:43:00	12.0224	11.2439	23.2663
97	08:44:00	11.7648	14.712	26.4768
98	08:45:00	14.8061	14.5895	29.3956
99	08:45:00	9.29353	14.6844	23.9779
100	08:45:00	10.7516	16.5032	27.2549
101	08:45:00	13.3502	15.8784	29.2286
102	08:45:00	12.431	14.834	27.2649
103	08:46:00	10.1776	12.9972	23.1748
104	08:46:00	12.1149	11.5944	23.7093
105	08:46:00	11.3345	15.0116	26.3461
106	08:47:00	11.891	14.7245	26.6154
107	08:49:00	14.6471	13.921	28.5681
108	08:50:00	10.8892	11.642	22.5311
109	08:50:00	12.2737	16.5942	28.8679
110	08:52:00	11.8624	16.2492	28.1116
111	08:52:00	10.644	16.1822	26.8262
112	08:53:00	10.3316	15.3965	25.7281
113	08:53:00	12.1404	12.5885	24.7288
114	08:53:00	10.1904	15.879	26.0694
115	08:54:00	14.3392	14.2923	28.6315
116	08:55:00	13.814	12.5478	26.3618
117	08:56:00	10.175	15.2476	25.4227
118	08:56:00	14.0916	11.8868	25.9784
119	08:57:00	10.2741	13.3416	23.6157
120	08:58:00	10.1386	15.0984	25.237
121	08:58:00	11.6833	11.7476	23.431
122	08:58:00	11.5064	12.1944	23.7009
123	08:58:00	14.0502	12.2094	26.2597
124	08:59:00	11.2281	15.4791	26.7072
125	08:59:00	11.7216	12.5868	24.3084
126	09:00:00	11.7959	12.9326	24.7285
127	09:00:00	10.995	14.6304	25.6254
128	09:00:00	11.8706	11.1025	22.9732
129	09:00:00	14.6074	14.6787	29.2861
130	09:01:00	14.961	16.9061	31.8671
131	09:02:00	13.2496	16.5532	29.8029
132	09:02:00	14.2143	16.0354	30.2496
133	09:02:00	9.18879	15.0854	24.2742
134	09:02:00	11.5793	14.1458	25.7252
135	09:03:00	12.708	11.2309	23.9389
136	09:04:00	10.6921	13.478	24.1702
137	09:05:00	14.8173	16.3241	31.1414
138	09:05:00	10.6443	11.7407	22.385
139	09:06:00	12.2522	14.4784	26.7306
140	09:06:00	14.0714	15.7442	29.8157
141	09:07:00	9.95236	15.1843	25.1366
142	09:07:00	11.4936	11.1331	22.6267
143	09:08:00	14.7167	13.5344	28.2512
144	09:08:00	10.3083	11.4199	21.7282
145	09:08:00	14.3454	11.9961	26.3415
146	09:08:00	13.0143	14.0662	27.0805
147	09:08:00	14.0213	15.9689	29.9902
148	09:09:00	12.9015	14.3967	27.2983
149	09:09:00	10.7306	14.2841	25.0147
150	09:10:00	12.3139	15.3723	27.6863
151	09:10:00	11.908	12.0686	23.9766
152	09:11:00	10.4266	12.4612	22.8878
153	09:11:00	12.9691	11.7447	24.7138
154	09:11:00	14.0436	15.7882	29.8318
155	09:12:00	14.7241	15.142	29.866
156	09:12:00	9.94467	12.1331	22.0778
157	09:13:00	14.5766	16.4877	31.0643
158	09:14:00	14.5607	12.9849	27.5456
159	09:14:00	9.68081	11.1787	20.8595
160	09:14:00	9.96646	13.4337	23.4002
161	09:14:00	10.5777	13.4733	24.051
162	09:14:00	12.1189	16.0006	28.1195
163	09:15:00	13.0363	12.3032	25.3395
164	09:16:00	9.66524	15.2791	24.9444
165	09:17:00	12.6203	11.091	23.7113
166	09:18:00	13.2738	11.2611	24.5349
167	09:18:00	9.62697	15.4569	25.0839
168	09:18:00	14.0215	11.1784	25.1998
169	09:20:00	10.2897	12.8071	23.0968
170	09:20:00	14.6894	15.3822	30.0717
171	09:21:00	14.1976	12.7509	26.9485
172	09:24:00	9.58834	15.9314	25.5197
173	09:24:00	14.5605	15.8279	30.3884
174	09:25:00	14.5358	16.9315	31.4673
175	09:25:00	13.9592	16.9218	30.881
176	09:25:00	14.569	11.0066	25.5755
177	09:25:00	10.3204	13.71	24.0305
178	09:26:00	14.6644	14.3465	29.0109
179	09:28:00	10.8146	14.3313	25.146
180	09:28:00	9.88461	11.2937	21.1783
181	09:29:00	13.9079	12.8593	26.7672
182	09:29:00	13.7455	12.1911	25.9366
183	09:29:00	12.6921	12.9476	25.6396
184	09:30:00	10.9322	14.9116	25.8438
185	09:30:00	14.5983	15.8517	30.45
186	09:31:00	12.5624	14.9393	27.5017
187	09:31:00	12.4174	13.7426	26.16
188	09:32:00	14.7078	14.7638	29.4716
189	09:34:00	13.976	11.5173	25.4933
190	09:35:00	13.6413	12.4737	26.115
191	09:35:00	13.5716	12.9456	26.5171
192	09:35:00	9.99136	13.5282	23.5196
193	09:36:00	14.1326	14.7245	28.8571
194	09:36:00	12.4104	14.4875	26.898
195	09:36:00	9.76247	13.5903	23.3528
196	09:37:00	13.2786	16.7673	30.0458
197	09:37:00	12.6243	15.7973	28.4216
198	09:37:00	10.0745	13.9743	24.0488
199	09:38:00	12.7545	15.7917	28.5462
200	09:38:00	12.1431	11.8454	23.9885
201	09:39:00	11.1309	14.5113	25.6422
202	09:39:00	9.39039	14.9975	24.3879
203	09:40:00	11.8891	12.1911	24.0803
204	09:40:00	12.7228	15.3456	28.0684
205	09:40:00	11.75	16.5986	28.3486
206	09:41:00	11.5332	16.9225	28.4557
207	09:41:00	14.2381	12.0073	26.2454
208	09:41:00	13.0127	16.666	29.6787
209	09:42:00	13.866	11.7022	25.5682
210	09:42:00	11.2393	12.3032	23.5425
211	09:42:00	11.9226	12.1287	24.0513
212	09:42:00	14.6558	14.4906	29.1464
213	09:42:00	9.53047	14.7186	24.2491
214	09:42:00	14.415	16.6067	31.0216
215	09:43:00	14.0398	16.6891	30.7288
216	09:44:00	14.9149	15.8175	30.7323
217	09:48:00	14.2928	15.4624	29.7552
218	09:49:00	9.39644	12.9655	22.3619
219	09:49:00	13.6301	11.5576	25.1877
220	09:49:00	13.5186	14.2315	27.7502
221	09:50:00	11.4154	14.5941	26.0095
222	09:50:00	12.051	16.1465	28.1975
223	09:50:00	9.12708	13.1878	22.3149
224	09:50:00	12.0636	15.1141	27.1778
225	09:51:00	14.4159	14.7477	29.1636
226	09:51:00	13.9033	12.9194	26.8227
227	09:52:00	10.7245	14.2575	24.9821
228	09:53:00	10.6645	16.4701	27.1346
229	09:53:00	11.8684	12.793	24.6615
230	09:54:00	13.4793	13.0173	26.4966
231	09:54:00	13.0977	11.5391	24.6367
232	09:54:00	9.53542	13.0668	22.6022
233	09:55:00	11.4064	12.1739	23.5804
234	09:55:00	14.0502	15.8735	29.9237
235	09:55:00	14.9198	16.4395	31.3593
236	09:56:00	14.1949	16.5668	30.7616
237	09:56:00	12.8602	11.2575	24.1176
238	09:57:00	11.9679	13.3229	25.2908
239	09:57:00	12.6075	11.6424	24.2498
240	09:57:00	9.97745	15.3447	25.3221
241	09:58:00	13.4699	16.6327	30.1026
242	09:58:00	14.7762	13.4577	28.234
243	09:58:00	12.7349	12.2986	25.0335
244	09:58:00	12.5437	16.6764	29.2202
245	10:00:00	13.1099	13.2953	26.4052
246	10:00:00	11.2885	13.8194	25.1079
247	10:02:00	14.5523	15.1909	29.7432
248	10:03:00	10.0707	16.9854	27.056
249	10:03:00	14.4626	12.6584	27.121
250	10:04:00	10.8168	11.1221	21.939
251	10:04:00	13.049	12.3208	25.3697
252	10:05:00	11.8161	12.8351	24.6512
253	10:06:00	10.078	14.3226	24.4005
254	10:06:00	13.7406	11.6881	25.4287
255	10:08:00	9.99594	14.3506	24.3465
256	10:09:00	12.7397	12.3565	25.0962
257	10:09:00	11.259	14.5469	25.8059
258	10:09:00	12.6029	15.786	28.3889
259	10:09:00	11.4064	14.3359	25.7424
260	10:10:00	10.8718	15.7953	26.6671
261	10:10:00	14.7078	11.3556	26.0634
262	10:11:00	11.9228	12.0595	23.9823
263	10:12:00	10.8514	11.1914	22.0428
264	10:12:00	13.1138	14.8671	27.9809
265	10:13:00	9.86978	13.2208	23.0905
266	10:13:00	9.90805	15.2343	25.1423
267	10:14:00	9.0705	11.323	20.3935
268	10:14:00	10.162	15.6115	25.7735
269	10:14:00	12.9178	13.2535	26.1714
270	10:14:00	14.2591	15.2866	29.5458
271	10:14:00	9.30927	13.8659	23.1751
272	10:14:00	12.2381	14.4267	26.6649
273	10:14:00	14.3075	13.8481	28.1556
274	10:16:00	11.249	15.2681	26.5171
275	10:16:00	14.8292	11.9652	26.7943
276	10:16:00	12.3165	15.9773	28.2938
277	10:16:00	11.8448	15.71	27.5548
278	10:17:00	14.2703	13.9677	28.238
279	10:17:00	10.0181	15.5384	25.5565
280	10:18:00	10.5348	16.6587	27.1935
281	10:18:00	10.2047	14.209	24.4137
282	10:18:00	9.03168	14.6023	23.634
283	10:19:00	11.5487	13.9538	25.5025
284	10:20:00	14.477	12.31	26.787
285	10:20:00	14.8345	12.9952	27.8296
286	10:21:00	11.5978	11.7213	23.3191
287	10:22:00	9.01337	16.0661	25.0795
288	10:22:00	11.0131	13.8589	24.872
289	10:23:00	9.18146	13.8124	22.9939
290	10:24:00	14.4519	13.5141	27.9661
291	10:24:00	13.4794	14.0437	27.5231
292	10:24:00	10.3858	15.5878	25.9736
293	10:24:00	9.18458	16.4494	25.634
294	10:25:00	12.7778	15.708	28.4857
295	10:25:00	9.39827	14.4277	23.8259
296	10:25:00	14.2315	13.7088	27.9402
297	10:26:00	9.96188	11.7641	21.726
298	10:26:00	12.1416	14.2412	26.3829
299	10:26:00	10.3096	12.8575	23.1671
300	10:27:00	14.2201	13.9349	28.155
301	10:27:00	14.6374	13.7229	28.3603
302	10:27:00	11.7639	14.9045	26.6684
303	10:28:00	13.773	13.9032	27.6762
304	10:28:00	11.0071	11.7343	22.7414
305	10:28:00	14.2414	11.3834	25.6248
306	10:29:00	14.5695	13.1305	27.7
307	10:29:00	13.9705	14.4405	28.411
308	10:29:00	10.178	15.9574	26.1353
309	10:29:00	12.6212	12.7705	25.3917
310	10:29:00	10.201	16.1273	26.3283
311	10:30:00	11.4134	16.0048	27.4182
312	10:30:00	14.8786	15.5188	30.3974
313	10:30:00	13.3038	13.5705	26.8744
314	10:30:00	12.1876	14.5362	26.7238
315	10:31:00	10.191	14.5654	24.7563
316	10:32:00	13.8153	13.8298	27.6451
317	10:33:00	14.2427	14.5921	28.8347
318	10:33:00	11.4487	11.8061	23.2548
319	10:34:00	14.2024	15.1541	29.3564
320	10:34:00	14.3152	12.6617	26.9769
321	10:36:00	11.3894	16.9233	28.3127
322	10:36:00	11.3308	12.4691	23.7999
323	10:37:00	12.8025	13.7864	26.5889
324	10:38:00	11.1303	16.1308	27.2611
325	10:38:00	9.02893	16.7259	25.7548
326	10:38:00	12.3544	11.5069	23.8613
327	10:40:00	9.30799	12.1142	21.4222
328	10:40:00	12.6785	14.4919	27.1704
329	10:40:00	13.8111	12.6048	26.4158
330	10:41:00	9.86538	11.9939	21.8593
331	10:41:00	10.7927	13.2451	24.0378
332	10:42:00	9.4012	12.4286	21.8298
333	10:43:00	10.4208	11.4891	21.9098
334	10:44:00	10.7769	11.2055	21.9824
335	10:46:00	14.6147	16.1687	30.7834
336	10:46:00	11.9342	13.5267	25.4609
337	10:48:00	9.8218	15.9612	25.783
338	10:48:00	12.5866	12.3785	24.9651
339	10:49:00	12.1118	11.2239	23.3357
340	10:50:00	13.7708	13.6181	27.3889
341	10:50:00	12.0129	14.9728	26.9857
342	10:50:00	10.8602	14.3112	25.1714
343	10:50:00	14.9017	12.0501	26.9518
344	10:51:00	12.1112	16.6841	28.7954
345	10:51:00	10.2322	14.8871	25.1192
346	10:51:00	14.3675	11.9917	26.3593
347	10:52:00	10.2257	12.4517	22.6774
348	10:52:00	13.5822	12.0051	25.5873
349	10:52:00	10.5482	12.7808	23.329
350	10:53:00	14.0566	14.4401	28.4967
351	10:53:00	12.773	11.6217	24.3947
352	10:54:00	14.5142	16.2428	30.757
353	10:54:00	13.7772	14.9449	28.7221
354	10:55:00	11.0576	16.9529	28.0106
355	10:56:00	11.4218	14.1576	25.5794
356	10:56:00	14.4662	11.1439	25.6102
357	10:56:00	11.6584	14.5245	26.1829
358	10:56:00	13.9001	11.9383	25.8383
359	10:57:00	14.3377	16.3056	30.6433
360	10:57:00	10.6833	12.5537	23.237
361	10:57:00	10.2333	13.2303	23.4635
362	10:57:00	14.1317	11.5286	25.6603
363	10:58:00	14.8632	16.8764	31.7396
364	10:58:00	14.1762	11.4226	25.5988
365	10:58:00	12.3572	13.0638	25.421
366	10:59:00	12.5296	16.1562	28.6859
367	11:00:00	9.63887	16.2628	25.9017
368	11:00:00	11.1067	16.5007	27.6073
369	11:02:00	14.287	14.9904	29.2773
370	11:02:00	9.08679	16.2829	25.3697
371	11:03:00	11.3929	12.0027	23.3956
372	11:03:00	12.174	11.3983	23.5723
373	11:04:00	14.2815	16.4997	30.7812
374	11:04:00	10.9637	15.4703	26.434
375	11:04:00	13.8339	14.3229	28.1569
376	11:05:00	11.6796	13.711	25.3906
377	11:05:00	10.1492	14.9904	25.1396
378	11:06:00	13.5926	11.9743	25.5669
379	11:06:00	13.0896	12.0968	25.1864
380	11:07:00	10.9666	12.8844	23.851
381	11:09:00	13.6845	14.916	28.6005
382	11:09:00	9.12177	11.0582	20.18
383	11:10:00	13.1237	14.6644	27.7881
384	11:10:00	11.9164	16.5179	28.4343
385	11:11:00	10.9258	15.6311	26.5568
386	11:11:00	13.3877	11.2051	24.5928
387	11:12:00	11.5716	15.9378	27.5094
388	11:12:00	9.19117	11.7855	20.9767
389	11:13:00	10.178	13.8723	24.0502
390	11:14:00	9.59969	12.4219	22.0215
391	11:14:00	13.4324	12.2433	25.6757
392	11:14:00	12.9114	11.6691	24.5805
393	11:14:00	10.7322	15.816	26.5482
394	11:14:00	9.9302	13.8197	23.7499
395	11:14:00	9.05164	16.3285	25.3802
396	11:15:00	10.4519	16.684	27.1358
397	11:15:00	10.2234	14.6454	24.8687
398	11:15:00	13.192	12.6599	25.8519
399	11:15:00	11.8373	12.9741	24.8114
400	11:15:00	13.0497	13.7901	26.8397
401	11:16:00	9.5616	12.5683	22.1299
402	11:16:00	11.7946	14.0525	25.8471
403	11:16:00	14.1418	14.6516	28.7934
404	11:17:00	11.9051	11.1749	23.0799
405	11:17:00	13.3751	13.2219	26.5969
406	11:18:00	12.1654	15.4924	27.6579
407	11:19:00	10.7489	12.6581	23.407
408	11:19:00	13.4681	14.5932	28.0613
409	11:20:00	14.9026	15.3991	30.3016
410	11:21:00	11.8212	11.4266	23.2478
411	11:21:00	14.4075	12.1725	26.5799
412	11:22:00	14.5953	15.9537	30.549
413	11:22:00	11.272	12.0403	23.3123
414	11:23:00	11.2828	12.0331	23.316
415	11:23:00	14.8398	12.6637	27.5035
416	11:24:00	9.26569	13.8397	23.1054
417	11:24:00	14.105	13.4224	27.5273
418	11:24:00	10.0137	13.4033	23.417
419	11:25:00	9.67312	14.0953	23.7684
420	11:25:00	13.5419	16.6506	30.1925
421	11:26:00	11.3799	14.4835	25.8634
422	11:26:00	10.5762	15.3143	25.8905
423	11:27:00	10.7242	12.3569	23.081
424	11:28:00	14.4659	12.0505	26.5164
425	11:29:00	13.4985	15.2246	28.723
426	11:30:00	10.1882	11.7786	21.9668
427	11:31:00	10.0765	16.367	26.4435
428	11:31:00	9.57424	15.4168	24.9911
429	11:32:00	13.484	14.12	27.6041
430	11:32:00	9.87051	14.5586	24.4291
431	11:32:00	13.3892	14.2792	27.6683
432	11:33:00	12.7256	12.967	25.6926
433	11:33:00	12.259	11.4801	23.7391
434	11:34:00	14.3716	16.833	31.2046
435	11:35:00	10.873	11.2318	22.1049
436	11:36:00	12.9186	14.2614	27.18
437	11:38:00	10.9304	14.6976	25.6279
438	11:40:00	11.0565	11.2034	22.26
439	11:40:00	11.3726	12.0789	23.4515
440	11:41:00	13.7982	11.7614	25.5596
441	11:42:00	13.0262	16.3199	29.3462
442	11:42:00	14.9498	11.2293	26.1791
443	11:42:00	9.99081	11.5369	21.5277
444	11:42:00	14.5322	14.136	28.6681
445	11:43:00	10.6187	14.884	25.5027
446	11:43:00	12.1151	16.6752	28.7902
447	11:44:00	14.694	15.1903	29.8843
448	11:45:00	11.743	16.9993	28.7423
449	11:45:00	9.27046	13.4475	22.7179
450	11:45:00	14.5662	15.6622	30.2284
451	11:45:00	14.3353	15.786	30.1213
452	11:45:00	9.19117	11.7714	20.9626
453	11:46:00	11.7445	11.7599	23.5044
454	11:46:00	10.8893	11.9099	22.7992
455	11:47:00	13.5331	14.2627	27.7958
456	11:47:00	12.8867	16.3481	29.2348
457	11:47:00	9.41035	11.0062	20.4166
458	11:47:00	13.7706	14.2544	28.025
459	11:48:00	10.8434	15.9444	26.7877
460	11:48:00	10.3259	12.2636	22.5896
461	11:48:00	9.29078	11.0617	20.3525
462	11:49:00	12.6099	12.6304	25.2403
463	11:49:00	9.66103	13.3413	23.0023
464	11:50:00	13.5342	12.0408	25.575
465	11:51:00	13.6792	13.1975	26.8767
466	11:51:00	14.4166	15.708	30.1246
467	11:52:00	10.2898	11.9937	22.2836
468	11:52:00	14.6065	15.4095	30.016
469	11:52:00	10.271	14.1722	24.4432
470	11:53:00	11.1662	12.3667	23.5329
471	11:53:00	12.6186	14.7957	27.4143
472	11:53:00	11.4295	12.0847	23.5143
473	11:54:00	9.74288	16.6471	26.39
474	11:55:00	14.8114	16.2002	31.0116
475	11:56:00	13.8396	15.2372	29.0768
476	11:56:00	12.2784	11.7921	24.0706
477	11:57:00	14.7204	11.8639	26.5843
478	11:57:00	10.1318	13.2312	23.363
479	11:57:00	12.647	11.0007	23.6478
480	11:58:00	14.9674	13.2241	28.1915
481	11:58:00	11.0671	13.5222	24.5893
482	11:58:00	14.6131	14.0336	28.6467
483	11:58:00	10.3541	16.3531	26.7072
484	11:58:00	13.25	12.6187	25.8687
485	11:58:00	9.43892	14.7911	24.23
486	12:00:00	11.537	12.4409	23.9779
487	12:00:00	14.3666	12.765	27.1316
488	12:00:00	14.1526	11.6488	25.8013
489	12:00:00	12.0342	13.3991	25.4333
490	12:00:00	11.4791	16.0341	27.5132
491	12:01:00	10.4458	14.2006	24.6464
492	12:01:00	10.9267	11.304	22.2307
493	12:01:00	10.483	12.7315	23.2145
494	12:01:00	14.3919	16.5922	30.9841
495	12:01:00	11.2072	12.5114	23.7186
496	12:01:00	9.31294	11.4581	20.7711
497	12:02:00	9.8099	11.8804	21.6903
498	12:02:00	13.4664	11.6984	25.1648
499	12:02:00	9.28199	15.3738	24.6558
500	12:03:00	9.79818	14.808	24.6062
501	12:03:00	10.4079	12.579	22.9869
502	12:03:00	10.9604	11.6828	22.6432
503	12:04:00	14.5882	14.2065	28.7946
504	12:04:00	13.5589	12.8694	26.4283
505	12:04:00	14.9623	13.9618	28.9241
506	12:04:00	13.1771	11.0943	24.2714
507	12:04:00	10.1406	16.5067	26.6473
508	12:05:00	14.7733	12.7209	27.4942
509	12:05:00	10.26	11.0857	21.3457
510	12:06:00	10.7839	14.8869	25.6708
511	12:06:00	11.8466	16.0403	27.887
512	12:07:00	10.9943	16.18	27.1743
513	12:07:00	14.8262	16.15	30.9762
514	12:07:00	13.6594	14.5077	28.1671
515	12:08:00	12.714	11.3272	24.0413
516	12:08:00	12.2667	16.1002	28.3669
517	12:08:00	10.3182	16.3538	26.672
518	12:08:00	14.454	16.0768	30.5307
519	12:09:00	14.9191	11.8555	26.7746
520	12:10:00	14.6788	11.4779	26.1567
521	12:10:00	9.62294	13.3283	22.9512
522	12:11:00	10.0542	15.8413	25.8954
523	12:11:00	14.1645	16.4637	30.6281
524	12:11:00	9.03461	16.055	25.0896
525	12:12:00	13.5878	16.0784	29.6662
526	12:12:00	9.13587	13.0974	22.2332
527	12:12:00	13.7693	11.3283	25.0976
528	12:12:00	14.3368	14.1034	28.4401
529	12:12:00	13.3269	12.3757	25.7026
530	12:13:00	10.995	15.7631	26.7581
531	12:13:00	10.9274	13.9968	24.9242
532	12:13:00	14.7612	12.0833	26.8445
533	12:14:00	12.0404	12.5387	24.5791
534	12:14:00	9.84304	14.79	24.6331
535	12:14:00	14.5695	12.8967	27.4662
536	12:14:00	11.8201	13.8585	25.6786
537	12:14:00	13.2811	16.5336	29.8148
538	12:14:00	9.75552	14.6051	24.3606
539	12:15:00	13.2687	14.7668	28.0355
540	12:15:00	10.3931	14.1578	24.5509
541	12:15:00	9.60811	16.3415	25.9496
542	12:16:00	14.4595	11.7645	26.2239
543	12:16:00	12.6285	13.4411	26.0696
544	12:17:00	12.318	11.9698	24.2877
545	12:17:00	14.5666	16.5217	31.0883
546	12:17:00	13.1484	15.0118	28.1602
547	12:17:00	12.5862	14.4269	27.0132
548	12:17:00	10.227	12.5607	22.7877
549	12:17:00	9.92508	16.9125	26.8375
550	12:17:00	10.5127	16.924	27.4367
551	12:18:00	14.0733	12.7136	26.7868
552	12:18:00	13.3183	13.7978	27.1161
553	12:19:00	13.1182	12.4065	25.5246
554	12:19:00	14.1727	16.3379	30.5106
555	12:19:00	9.46712	16.2483	25.7154
556	12:19:00	13.7451	11.471	25.2161
557	12:20:00	10.819	13.7381	24.5571
558	12:22:00	9.69912	13.7375	23.4366
559	12:22:00	10.2765	12.518	22.7945
560	12:23:00	9.31788	13.2982	22.6161
561	12:24:00	11.5923	12.2184	23.8107
562	12:24:00	10.4143	12.7974	23.2118
563	12:24:00	12.4912	12.6746	25.1657
564	12:26:00	9.19977	12.2997	21.4995
565	12:27:00	11.5542	12.3591	23.9133
566	12:28:00	14.1557	16.2637	30.4194
567	12:30:00	13.0387	16.6393	29.678
568	12:32:00	12.2854	11.2336	23.519
569	12:34:00	11.9843	13.3186	25.3029
570	12:35:00	14.1928	13.3623	27.5552
571	12:37:00	13.7854	15.6267	29.4121
572	12:38:00	10.952	12.776	23.728
573	12:38:00	14.8233	15.1114	29.9347
574	12:38:00	10.4839	12.9241	23.4081
575	12:39:00	12.5154	13.5231	26.0385
576	12:40:00	9.86923	13.1343	23.0036
577	12:40:00	14.9949	14.5157	29.5106
578	12:40:00	12.4601	11.41	23.8701
579	12:40:00	13.3297	15.5578	28.8875
580	12:40:00	10.5546	15.7832	26.3378
581	12:41:00	11.4894	12.6185	24.1079
582	12:41:00	9.52351	16.0275	25.551
583	12:41:00	13.8986	13.7058	27.6044
584	12:43:00	11.3616	13.008	24.3696
585	12:43:00	14.1476	16.9343	31.0819
586	12:44:00	14.4496	12.1228	26.5724
587	12:44:00	14.0103	13.2574	27.2677
588	12:44:00	9.59017	11.9443	21.5345
589	12:45:00	14.0791	12.0348	26.1139
590	12:45:00	11.8759	13.0411	24.9171
591	12:45:00	14.8458	15.9942	30.84
592	12:45:00	13.4068	16.8021	30.2088
593	12:47:00	14.657	13.6306	28.2876
594	12:47:00	13.0733	15.6356	28.7089
595	12:48:00	11.4257	16.4067	27.8324
596	12:48:00	14.2564	13.9585	28.2149
597	12:48:00	13.0233	12.0359	25.0592
598	12:49:00	13.1768	11.6171	24.7938
599	12:50:00	13.6596	16.3946	30.0543
600	12:50:00	11.4638	15.6137	27.0774
601	12:50:00	11.0441	15.961	27.0051
602	12:51:00	10.0721	15.9345	26.0066
603	12:51:00	14.4406	12.8826	27.3232
604	12:52:00	9.70113	16.6869	26.388
605	12:53:00	11.6505	14.5626	26.2131
606	12:55:00	13.1207	16.3637	29.4844
607	12:56:00	12.2178	11.7934	24.0112
608	12:56:00	9.01703	16.6515	25.6686
609	12:56:00	13.5051	14.6981	28.2032
610	12:57:00	14.9128	15.5054	30.4183
611	12:57:00	12.4903	16.813	29.3033
612	12:58:00	10.11	14.988	25.098
613	12:58:00	13.9286	13.312	27.2406
614	12:58:00	10.234	15.3688	25.6028
615	12:58:00	13.6529	16.3864	30.0392
616	13:00:00	12.5368	11.9461	24.4829
617	13:00:00	9.02747	13.899	22.9265
618	13:00:00	11.4365	13.7331	25.1696
619	13:00:00	9.63649	13.381	23.0175
620	13:01:00	10.5407	13.3045	23.8451
621	13:02:00	12.957	12.9794	25.9365
622	13:02:00	12.398	12.475	24.873
623	13:02:00	14.781	12.8575	27.6385
624	13:03:00	12.19	16.8114	29.0014
625	13:05:00	13.2582	11.5215	24.7797
626	13:05:00	12.2585	11.048	23.3064
627	13:06:00	11.3711	12.3801	23.7512
628	13:06:00	14.5104	14.9986	29.509
629	13:08:00	10.2087	13.2524	23.4612
630	13:08:00	9.12268	15.3013	24.424
631	13:09:00	11.2832	12.3105	23.5937
632	13:10:00	14.3023	16.054	30.3564
633	13:10:00	9.11994	16.7922	25.9121
634	13:10:00	14.9147	16.8264	31.7411
635	13:11:00	12.1709	12.5184	24.6893
636	13:11:00	11.3299	15.4382	26.7682
637	13:12:00	11.5231	11.5504	23.0735
638	13:14:00	13.5706	15.0176	28.5883
639	13:15:00	9.63375	12.947	22.5808
640	13:15:00	11.5674	15.9367	27.5041
641	13:15:00	12.1788	14.3222	26.501
642	13:15:00	9.76138	13.0373	22.7987
643	13:15:00	13.8026	14.4734	28.2761
644	13:16:00	11.1917	16.8326	28.0243
645	13:16:00	11.8476	12.5191	24.3666
646	13:16:00	12.329	11.8676	24.1965
647	13:16:00	9.78042	13.4967	23.2771
648	13:17:00	11.0095	15.8874	26.8969
649	13:17:00	10.7612	12.9765	23.7377
650	13:17:00	9.62386	11.6424	21.2662
651	13:17:00	14.3772	16.697	31.0742
652	13:17:00	12.0043	16.8187	28.823
653	13:17:00	10.7295	14.2711	25.0006
654	13:17:00	14.935	14.4425	29.3775
655	13:18:00	12.574	15.397	27.971
656	13:18:00	11.693	13.9605	25.6536
657	13:18:00	14.8218	11.4889	26.3107
658	13:18:00	11.194	13.7436	24.9376
659	13:19:00	10.1554	11.9696	22.125
660	13:19:00	11.9787	12.7965	24.7752
661	13:19:00	10.5594	13.379	23.9384
662	13:19:00	11.1473	12.704	23.8514
663	13:20:00	9.94797	13.7229	23.6708
664	13:20:00	10.1847	16.0489	26.2336
665	13:20:00	9.55922	12.8313	22.3905
666	13:21:00	14.1787	14.4811	28.6599
667	13:21:00	10.1012	14.7056	24.8068
668	13:22:00	13.9645	16.0161	29.9807
669	13:23:00	9.56178	16.6175	26.1793
670	13:24:00	9.9714	14.7589	24.7303
671	13:24:00	11.8487	12.8665	24.7151
672	13:26:00	9.76376	12.843	22.6068
673	13:26:00	11.7851	15.3291	27.1142
674	13:26:00	14.1993	11.6828	25.8821
675	13:28:00	9.18751	11.0071	20.1946
676	13:29:00	9.53523	15.4122	24.9475
677	13:29:00	13.539	11.4547	24.9936
678	13:29:00	10.4312	15.3809	25.8121
679	13:30:00	13.914	12.9664	26.8804
680	13:30:00	9.38252	14.5437	23.9263
681	13:30:00	13.0398	16.5292	29.569
682	13:32:00	11.4389	12.2626	23.7014
683	13:33:00	10.4502	11.47	21.9203
684	13:33:00	14.8259	11.1912	26.017
685	13:33:00	12.3614	15.2958	27.6572
686	13:33:00	12.0937	16.2851	28.3788
687	13:34:00	13.9041	15.0887	28.9928
688	13:34:00	14.3783	11.3215	25.6999
689	13:34:00	13.46	11.8172	25.2773
690	13:34:00	11.0415	12.3678	23.4093
691	13:35:00	11.7934	14.7369	26.5303
692	13:36:00	14.1161	16.1663	30.2824
693	13:38:00	11.2114	11.4739	22.6853
694	13:38:00	11.3422	14.1513	25.4935
695	13:38:00	10.8802	15.1544	26.0346
696	13:39:00	14.9337	15.5293	30.463
697	13:40:00	14.3966	11.785	26.1816
698	13:40:00	9.26038	11.2789	20.5393
699	13:40:00	11.5434	13.8029	25.3463
700	13:41:00	9.16865	12.8439	22.0126
701	13:41:00	14.5748	11.9932	26.568
702	13:41:00	13.3992	16.3976	29.7968
703	13:41:00	11.1354	16.6213	27.7568
704	13:41:00	10.2875	11.661	21.9485
705	13:42:00	11.7805	12.3468	24.1273
706	13:42:00	13.3564	11.0569	24.4133
707	13:42:00	14.7543	15.0704	29.8246
708	13:43:00	12.3145	16.2599	28.5744
709	13:44:00	10.9825	13.0203	24.0028
710	13:44:00	12.1006	12.7027	24.8034
711	13:45:00	10.873	13.9122	24.7852
712	13:45:00	12.6966	12.0652	24.7618
713	13:45:00	14.2416	13.6073	27.8489
714	13:45:00	11.2459	13.943	25.1888
715	13:47:00	10.2615	16.1533	26.4147
716	13:48:00	13.2883	14.5644	27.8527
717	13:48:00	12.5042	11.1271	23.6313
718	13:48:00	9.41859	16.2817	25.7002
719	13:48:00	9.63759	12.5958	22.2334
720	13:50:00	13.1453	14.4037	27.5489
721	13:50:00	13.9737	15.4787	29.4524
722	13:51:00	10.9003	11.5048	22.4052
723	13:51:00	14.488	14.4317	28.9197
724	13:51:00	9.81448	15.3591	25.1736
725	13:52:00	10.9886	14.2828	25.2714
726	13:52:00	14.7358	12.9062	27.642
727	13:53:00	12.4932	14.3154	26.8086
728	13:53:00	10.8075	16.8639	27.6714
729	13:54:00	12.354	14.0473	26.4014
730	13:54:00	11.4934	13.5381	25.0315
731	13:54:00	13.9971	16.3569	30.354
732	13:55:00	11.9442	11.7824	23.7267
733	13:55:00	13.0574	11.5955	24.6529
734	13:55:00	11.8668	15.6811	27.5478
735	13:55:00	14.9546	14.4687	29.4233
736	13:56:00	10.2572	13.119	23.3762
737	13:56:00	10.3091	16.6918	27.0009
738	13:56:00	14.3009	14.712	29.0129
739	13:57:00	10.7991	11.5059	22.305
740	13:57:00	14.1399	12.3453	26.4852
741	13:57:00	9.84597	15.8056	25.6515
742	13:58:00	13.8349	15.5657	29.4006
743	13:58:00	12.6653	12.6379	25.3033
744	13:58:00	10.4295	15.0394	25.469
745	13:58:00	11.4321	15.9491	27.3812
746	13:59:00	13.3476	12.9695	26.3171
747	14:00:00	14.4043	13.3865	27.7908
748	14:00:00	13.1118	14.5177	27.6295
749	14:00:00	13.4974	16.5267	30.024
750	14:00:00	13.3919	13.6482	27.0401
751	14:00:00	11.8291	11.7698	23.5989
752	14:00:00	9.33161	13.1536	22.4852
753	14:01:00	13.8502	12.1327	25.983
754	14:01:00	13.8068	13.6753	27.4821
755	14:01:00	10.629	16.9908	27.6198
756	14:01:00	11.4039	12.0642	23.4681
757	14:01:00	10.4021	12.2384	22.6405
758	14:01:00	9.29408	15.1693	24.4633
759	14:02:00	10.3882	12.1038	22.492
760	14:02:00	12.5036	12.8588	25.3624
761	14:02:00	14.8414	12.6996	27.5411
762	14:02:00	12.1486	13.5136	25.6622
763	14:04:00	9.14905	11.1013	20.2503
764	14:04:00	12.7302	12.13	24.8601
765	14:04:00	11.1928	13.0292	24.222
766	14:04:00	12.3253	15.2943	27.6196
767	14:05:00	9.95383	11.8537	21.8075
768	14:05:00	9.22907	14.3819	23.611
769	14:05:00	10.2025	14.3669	24.5694
770	14:05:00	10.0379	12.1375	22.1754
771	14:05:00	13.8057	15.3449	29.1506
772	14:05:00	9.05988	14.0766	23.1365
773	14:05:00	11.4845	14.0871	25.5715
774	14:06:00	13.0689	12.6385	25.7074
775	14:06:00	10.4852	14.6357	25.1209
776	14:06:00	12.4972	14.491	26.9883
777	14:07:00	12.3654	15.9795	28.3449
778	14:07:00	13.9834	15.5672	29.5505
779	14:07:00	11.6591	15.9975	27.6566
780	14:07:00	13.4542	16.0685	29.5227
781	14:08:00	13.3677	11.9427	25.3104
782	14:08:00	13.4326	14.539	27.9716
783	14:08:00	11.7201	13.6491	25.3692
784	14:08:00	12.7124	11.9555	24.6679
785	14:08:00	9.26496	14.1268	23.3918
786	14:08:00	14.7352	13.3378	28.073
787	14:09:00	10.7941	16.5389	27.333
788	14:09:00	12.6511	13.4081	26.0591
789	14:09:00	11.6509	15.4619	27.1128
790	14:10:00	13.9218	16.0788	30.0006
791	14:10:00	9.35377	12.6053	21.9591
792	14:11:00	13.1561	16.7577	29.9138
793	14:11:00	13.9559	11.5111	25.467
794	14:11:00	12.4342	13.3984	25.8326
795	14:11:00	12.8741	16.9577	29.8318
796	14:14:00	13.4027	12.6224	26.0251
797	14:14:00	10.8516	15.5869	26.4386
798	14:15:00	10.6625	12.8602	23.5227
799	14:16:00	9.96884	11.4085	21.3774
800	14:17:00	9.19666	15.0532	24.2498
801	14:19:00	12.9796	14.0634	27.043
802	14:19:00	9.51033	14.7609	24.2712
803	14:19:00	10.4457	11.8051	22.2508
804	14:19:00	14.5604	13.299	27.8593
805	14:19:00	12.94	15.8294	28.7694
806	14:20:00	14.1753	11.5285	25.7037
807	14:20:00	10.7154	16.5845	27.2999
808	14:20:00	13.2524	15.8825	29.1349
809	14:20:00	11.4821	16.8112	28.2933
810	14:20:00	13.3306	13.897	27.2276
811	14:21:00	14.9947	13.0012	27.9959
812	14:21:00	12.9105	11.6709	24.5814
813	14:21:00	11.8296	15.5119	27.3415
814	14:21:00	11.8979	14.045	25.9429
815	14:21:00	9.73995	16.4598	26.1998
816	14:22:00	11.4998	11.6312	23.131
817	14:22:00	13.081	14.4954	27.5764
818	14:22:00	12.597	14.8882	27.4852
819	14:23:00	13.7488	13.3878	27.1366
820	14:23:00	12.7607	13.9545	26.7152
821	14:24:00	12.6208	11.7608	24.3817
822	14:24:00	12.4597	11.7103	24.17
823	14:25:00	11.366	11.0928	22.4588
824	14:26:00	14.3366	14.2416	28.5782
825	14:26:00	12.4819	12.9382	25.4201
826	14:27:00	11.4967	13.3229	24.8197
827	14:27:00	11.234	11.0344	22.2684
828	14:28:00	9.27595	11.4331	20.709
829	14:28:00	9.592	14.2484	23.8404
830	14:28:00	9.70443	12.9386	22.643
831	14:28:00	14.0227	12.9532	26.976
832	14:29:00	14.5915	11.173	25.7645
833	14:29:00	12.8468	11.1597	24.0065
834	14:29:00	13.5988	13.9466	27.5455
835	14:29:00	11.578	16.2928	27.8708
836	14:29:00	11.5647	13.2949	24.8596
837	14:29:00	12.9427	12.6839	25.6266
838	14:30:00	10.4642	14.7801	25.2443
839	14:30:00	10.9254	12.3508	23.2762
840	14:30:00	9.48561	15.1138	24.5994
841	14:30:00	13.9107	14.2447	28.1554
842	14:31:00	9.50374	16.0583	25.562
843	14:31:00	13.5664	11.6004	25.1668
844	14:31:00	9.51344	11.2175	20.731
845	14:31:00	10.2849	11.0575	21.3424
846	14:31:00	12.0821	14.1951	26.2772
847	14:32:00	9.5052	15.6153	25.1205
848	14:32:00	14.3439	15.4401	29.784
849	14:32:00	12.8483	16.961	29.8093
850	14:32:00	10.2413	14.6598	24.9012
851	14:32:00	12.4454	14.0373	26.4827
852	14:32:00	10.3746	13.7049	24.0795
853	14:33:00	12.8858	14.6313	27.5171
854	14:33:00	13.6865	11.0773	24.7638
855	14:34:00	9.58815	12.0267	21.6149
856	14:34:00	14.0546	11.4294	25.484
857	14:35:00	11.8919	12.1252	24.0171
858	14:36:00	12.4192	11.3551	23.7743
859	14:36:00	14.4783	12.6286	27.1069
860	14:36:00	13.1015	12.1728	25.2743
861	14:36:00	12.6597	11.6812	24.3408
862	14:37:00	13.2141	15.0272	28.2413
863	14:37:00	12.3255	13.4951	25.8206
864	14:37:00	14.2817	13.22	27.5017
865	14:37:00	14.6986	11.7215	26.4201
866	14:38:00	9.12085	16.9973	26.1181
867	14:40:00	10.249	14.4009	24.6499
868	14:41:00	10.4334	16.7848	27.2182
869	14:41:00	11.9104	15.9907	27.9011
870	14:41:00	14.1831	13.875	28.0582
871	14:41:00	11.8728	16.9892	28.862
872	14:41:00	12.4251	16.5223	28.9474
873	14:42:00	11.4669	14.7679	26.2347
874	14:42:00	10.5557	16.0876	26.6433
875	14:42:00	14.7176	13.1854	27.9031
876	14:42:00	12.7335	12.0375	24.771
877	14:42:00	11.823	14.0913	25.9143
878	14:43:00	12.2173	11.9557	24.1729
879	14:43:00	11.8203	15.7169	27.5372
880	14:43:00	14.3318	11.0787	25.4106
881	14:43:00	12.8047	11.9326	24.7373
882	14:44:00	14.4552	12.9241	27.3794
883	14:45:00	12.0241	13.1743	25.1983
884	14:46:00	9.57277	12.0985	21.6713
885	14:46:00	13.7072	15.2561	28.9633
886	14:47:00	9.31861	12.1302	21.4488
887	14:47:00	12.372	11.0549	23.4269
888	14:48:00	12.7567	16.8773	29.634
889	14:49:00	12.3453	14.9034	27.2486
890	14:49:00	10.2226	15.5003	25.723
891	14:50:00	9.04395	11.2238	20.2677
892	14:50:00	13.068	11.8901	24.9581
893	14:50:00	14.9875	12.2404	27.2279
894	14:50:00	13.892	13.5608	27.4528
895	14:51:00	10.2756	13.2286	23.5042
896	14:51:00	11.5734	16.1093	27.6828
897	14:51:00	10.1159	14.5025	24.6184
898	14:52:00	10.8322	11.1522	21.9844
899	14:52:00	11.6925	15.9103	27.6028
900	14:52:00	14.9654	13.9261	28.8915
901	14:53:00	11.9475	14.7761	26.7237
902	14:53:00	14.5171	13.233	27.7502
903	14:55:00	11.5024	12.741	24.2434
904	14:57:00	11.736	14.8827	26.6187
905	14:58:00	12.6543	11.5557	24.2101
906	14:58:00	10.4757	11.959	22.4346
907	14:58:00	13.979	13.3336	27.3125
908	14:59:00	13.4782	16.8984	30.3765
909	14:59:00	9.22083	11.8117	21.0326
910	14:59:00	11.4725	11.2305	22.7031

## Sheet: Sheet4
Number	Arrival time	X1	X2	X3
1	08:00:00	10.6032	17.9632	28.5664
2	08:00:00	9.61119	16.6547	26.2659			X1	X2	X3
3	08:00:00	11.892	17.667	29.5591		MEAN	10	18	28
4	08:00:00	9.58483	17.5152	27.1
5	08:00:00	7.55278	16.8755	24.4283
6	08:00:00	6.5508	17.3982	23.949
7	08:00:00	8.72176	16.0641	24.7859
8	08:01:00	11.1007	17.2304	28.3311
9	08:01:00	10.1285	18.6444	28.7729
10	08:01:00	12.0319	16.4516	28.4835
11	08:01:00	8.92074	16.5211	25.4419
12	08:01:00	7.78228	18.9223	26.7046
13	08:01:00	6.63918	16.6367	23.2759
14	08:02:00	7.6624	16.4951	24.1575
15	08:02:00	8.05719	16.647	24.7042
16	08:02:00	11.7409	18.8137	30.5546
17	08:02:00	8.30134	17.0392	25.3406
18	08:02:00	13.1404	16.4104	29.5508
19	08:02:00	6.99637	17.4794	24.4758
20	08:02:00	12.5087	18.7458	31.2546
21	08:03:00	10.1317	17.462	27.5937
22	08:03:00	12.5759	19.9614	32.5373
23	08:03:00	13.9258	19.9393	33.8651
24	08:03:00	11.966	17.3182	29.2842
25	08:03:00	11.1659	16.0227	27.1886
26	08:04:00	6.8345	17.0473	23.8818
27	08:04:00	12.3315	19.5724	31.9039
28	08:04:00	9.40733	18.1603	27.5677
29	08:05:00	8.2569	17.0299	25.2868
30	08:06:00	9.14243	19.1507	28.2932
31	08:06:00	11.1794	18.7067	29.8861
32	08:06:00	12.0014	17.9617	29.9631
33	08:06:00	9.70128	17.3941	27.0954
34	08:07:00	13.2087	16.605	29.8137
35	08:07:00	9.54942	17.1487	26.6981
36	08:07:00	13.8882	18.8842	32.7724
37	08:07:00	6.94192	19.8893	26.8312
38	08:07:00	7.11307	19.3086	26.4216
39	08:07:00	7.9715	16.5421	24.5136
40	08:08:00	11.1681	19.9824	31.1505
41	08:08:00	6.60231	17.3924	23.9947
42	08:08:00	6.20923	16.507	22.7162
43	08:08:00	10.7167	19.5176	30.2343
44	08:08:00	12.0334	16.2571	28.2905
45	08:09:00	13.0949	18.2236	31.3185
46	08:09:00	10.2943	17.2742	27.5685
47	08:09:00	7.2891	18.7552	26.0443
48	08:09:00	13.2871	19.9663	33.2534
49	08:09:00	8.06085	16.7124	24.7733
50	08:09:00	10.2921	19.3097	29.6018
51	08:10:00	13.3735	17.0872	30.4607
52	08:10:00	6.5049	16.8188	23.3236
53	08:11:00	8.88656	19.1175	28.0041
54	08:11:00	13.7048	19.6846	33.3894
55	08:11:00	7.48296	17.7635	25.2464
56	08:11:00	9.08725	19.6759	28.7631
57	08:11:00	12.5476	17.0201	29.5676
58	08:11:00	6.07739	19.1559	25.2333
59	08:11:00	11.5639	18.0073	29.5712
60	08:12:00	7.45024	16.3862	23.8365
61	08:12:00	11.0319	18.3221	29.354
62	08:12:00	9.73083	17.6768	27.4076
63	08:12:00	7.79913	16.9836	24.7827
64	08:13:00	7.61064	18.3779	25.9885
65	08:13:00	12.5918	19.9681	32.5599
66	08:13:00	13.0073	16.7278	29.7351
67	08:13:00	11.8691	19.3086	31.1776
68	08:13:00	8.40803	18.6331	27.0412
69	08:13:00	7.07108	16.5206	23.5917
70	08:13:00	11.2839	18.092	29.3758
71	08:14:00	10.911	17.2207	28.1318
72	08:15:00	12.6196	17.6717	30.2913
73	08:15:00	9.56407	16.7116	26.2756
74	08:15:00	13.0009	18.7011	31.7021
75	08:15:00	6.43678	16.5436	22.9804
76	08:15:00	11.2145	18.1666	29.3811
77	08:15:00	8.65047	18.0943	26.7448
78	08:15:00	11.9553	19.1777	31.133
79	08:16:00	6.44948	17.5602	24.0097
80	08:16:00	8.00104	18.8172	26.8183
81	08:16:00	9.45763	19.9238	29.3815
82	08:16:00	11.1112	17.6963	28.8076
83	08:17:00	7.01468	19.9281	26.9428
84	08:17:00	11.9108	16.1061	28.0169
85	08:17:00	13.8044	16.3872	30.1917
86	08:17:00	11.1737	18.7912	29.965
87	08:17:00	7.53545	18.7577	26.2931
88	08:17:00	8.17585	16.5631	24.739
89	08:17:00	7.66802	18.3116	25.9796
90	08:18:00	9.18149	16.7334	25.9149
91	08:18:00	11.9794	16.9803	28.9597
92	08:19:00	11.6474	16.1619	27.8093
93	08:19:00	6.2356	17.4728	23.7084
94	08:19:00	8.36116	19.1034	27.4645
95	08:19:00	12.3095	17.1297	29.4392
96	08:19:00	13.5024	17.4753	30.9777
97	08:19:00	10.7765	17.6314	28.4079
98	08:19:00	12.5014	18.1843	30.6857
99	08:20:00	10.3681	17.6628	28.0308
100	08:20:00	12.5922	17.2122	29.8044
101	08:20:00	7.59795	18.4193	26.0172
102	08:20:00	6.08863	19.8005	25.8892
103	08:20:00	10.464	16.9447	27.4087
104	08:21:00	6.68337	18.7641	25.4475
105	08:21:00	7.32841	16.2042	23.5326
106	08:21:00	13.4626	17.226	30.6886
107	08:21:00	6.9114	18.0225	24.9339
108	08:21:00	6.83572	18.382	25.2177
109	08:22:00	6.77615	16.0547	22.8308
110	08:22:00	6.23292	19.7886	26.0215
111	08:22:00	10.775	17.3133	28.0883
112	08:23:00	6.17383	19.6134	25.7872
113	08:23:00	7.61821	18.932	26.5502
114	08:23:00	8.21613	19.7941	28.0102
115	08:23:00	12.0637	18.3312	30.3949
116	08:23:00	6.29786	16.6207	22.9186
117	08:23:00	6.16749	18.2333	24.4008
118	08:24:00	7.13309	19.3957	26.5288
119	08:24:00	9.63219	17.5789	27.2111
120	08:24:00	8.58504	17.0083	25.5934
121	08:24:00	8.46736	17.8124	26.2798
122	08:25:00	6.32765	17.0349	23.3626
123	08:25:00	13.0329	19.7269	32.7598
124	08:25:00	9.63292	16.7813	26.4142
125	08:25:00	8.96371	17.6006	26.5643
126	08:25:00	9.74621	19.0757	28.8219
127	08:25:00	12.5712	17.2085	29.7798
128	08:25:00	12.092	18.0633	30.1553
129	08:25:00	11.0072	18.9554	29.9626
130	08:26:00	9.43468	16.2603	25.6949
131	08:26:00	13.8147	19.3534	33.1681
132	08:26:00	10.1381	18.1968	28.3349
133	08:27:00	11.4313	19.8596	31.2909
134	08:27:00	8.80282	18.6108	27.4136
135	08:27:00	12.8042	18.1837	30.9878
136	08:27:00	8.83871	16.8502	25.689
137	08:27:00	11.4601	16.098	27.5582
138	08:27:00	6.90139	16.3991	23.3005
139	08:27:00	8.22053	16.0017	24.2222
140	08:28:00	12.6572	17.7598	30.417
141	08:28:00	8.19318	18.5356	26.7288
142	08:29:00	8.96591	16.8148	25.7808
143	08:30:00	6.75124	17.8902	24.6414
144	08:31:00	10.3468	19.727	30.0739
145	08:31:00	12.9201	18.6208	31.5409
146	08:31:00	12.4765	19.9513	32.4278
147	08:31:00	13.9121	18.2508	32.1629
148	08:31:00	11.4889	17.5003	28.9892
149	08:32:00	10.5101	16.2424	26.7526
150	08:32:00	9.98376	19.7372	29.7209
151	08:32:00	6.57179	16.5093	23.0811
152	08:32:00	9.91858	19.1648	29.0833
153	08:32:00	10.1346	18.0623	28.197
154	08:33:00	13.9485	17.4404	31.3888
155	08:33:00	7.42973	19.1073	26.537
156	08:33:00	9.29209	16.6631	25.9552
157	08:33:00	13.5622	16.4484	30.0106
158	08:33:00	8.84848	17.3643	26.2128
159	08:34:00	9.69616	18.9088	28.6049
160	08:34:00	10.0455	16.0767	26.1222
161	08:34:00	11.2863	17.1361	28.4224
162	08:35:00	11.8017	16.3672	28.1689
163	08:35:00	8.22565	17.1468	25.3724
164	08:35:00	12.9924	16.2869	29.2793
165	08:35:00	8.72884	17.7408	26.4696
166	08:35:00	10.9521	16.8245	27.7765
167	08:35:00	13.3557	19.0326	32.3883
168	08:35:00	10.8139	18.6463	29.4602
169	08:36:00	8.77279	17.2455	26.0183
170	08:36:00	10.8742	18.6629	29.5371
171	08:36:00	7.6939	16.1545	23.8484
172	08:37:00	6.68777	16.2816	22.9694
173	08:37:00	8.87191	18.5924	27.4643
174	08:37:00	10.2413	16.0897	26.3311
175	08:37:00	10.1149	18.792	28.9068
176	08:37:00	7.31034	17.6551	24.9654
177	08:37:00	10.9894	16.4989	27.4883
178	08:37:00	13.0114	18.6418	31.6532
179	08:37:00	7.20267	19.266	26.4686
180	08:38:00	13.5561	17.0074	30.5635
181	08:38:00	6.61501	16.6269	23.2419
182	08:38:00	10.3754	18.1799	28.5553
183	08:39:00	12.4035	17.4563	29.8599
184	08:39:00	12.0297	18.3106	30.3403
185	08:39:00	7.10916	18.2266	25.3358
186	08:39:00	10.7248	17.4544	28.1791
187	08:39:00	13.125	17.6067	30.7317
188	08:39:00	6.75954	17.3516	24.1111
189	08:41:00	9.62658	18.3845	28.011
190	08:43:00	6.88137	17.8649	24.7463
191	08:43:00	10.0453	19.5437	29.589
192	08:43:00	6.27931	16.575	22.8543
193	08:43:00	8.86557	17.9953	26.8609
194	08:43:00	13.8467	18.0411	31.8878
195	08:43:00	12.8694	17.4345	30.3038
196	08:44:00	13.353	17.3079	30.6609
197	08:44:00	8.89926	19.5875	28.4868
198	08:44:00	10.3114	16.8684	27.1798
199	08:44:00	12.792	17.2107	30.0027
200	08:45:00	12.5871	19.9929	32.58
201	08:45:00	9.33164	17.1241	26.4557
202	08:45:00	13.187	16.5847	29.7717
203	08:45:00	11.9123	17.7785	29.6908
204	08:45:00	11.1881	17.0539	28.242
205	08:45:00	8.03302	19.906	27.939
206	08:45:00	6.39723	19.5712	25.9684
207	08:46:00	9.85241	19.1445	28.9969
208	08:46:00	8.10602	17.0196	25.1256
209	08:46:00	10.7038	18.7004	29.4042
210	08:47:00	9.18955	18.4643	27.6539
211	08:47:00	11.8285	18.5806	30.4092
212	08:47:00	10.8217	16.5297	27.3514
213	08:47:00	9.51549	16.2232	25.7386
214	08:47:00	13.2087	17.2132	30.4219
215	08:47:00	6.42531	17.9521	24.3774
216	08:48:00	7.022	18.8493	25.8713
217	08:48:00	9.0809	18.0953	27.1762
218	08:48:00	9.58824	18.7071	28.2954
219	08:49:00	9.32334	19.3359	28.6593
220	08:49:00	10.4201	19.5155	29.9355
221	08:49:00	6.0022	18.4019	24.4041
222	08:49:00	11.3078	16.5978	27.9056
223	08:49:00	9.23008	16.0516	25.2817
224	08:49:00	7.95953	17.7426	25.7021
225	08:50:00	8.24665	19.9789	28.2255
226	08:50:00	12.0632	18.9431	31.0063
227	08:50:00	8.26276	16.2333	24.496
228	08:51:00	7.66655	18.2098	25.8763
229	08:51:00	8.60042	19.5491	28.1495
230	08:51:00	10.9064	17.2946	28.201
231	08:51:00	9.03696	18.0633	27.1003
232	08:51:00	6.38697	17.8558	24.2427
233	08:51:00	6.4507	17.8365	24.2872
234	08:52:00	11.8969	16.857	28.7539
235	08:52:00	12.705	17.7966	30.5016
236	08:52:00	12.6674	18.3081	30.9755
237	08:52:00	8.14753	16.7818	24.9293
238	08:53:00	8.02203	17.342	25.364
239	08:53:00	8.19977	17.6989	25.8987
240	08:53:00	8.02448	18.5678	26.5923
241	08:53:00	12.1901	19.984	32.1741
242	08:53:00	10.6308	16.1422	26.773
243	08:53:00	8.93173	19.024	27.9557
244	08:53:00	13.8579	16.58	30.4379
245	08:54:00	13.4946	18.4935	31.9881
246	08:54:00	13.6343	19.4513	33.0855
247	08:55:00	13.187	19.1539	32.3409
248	08:55:00	11.2494	18.3092	29.5586
249	08:55:00	8.98886	18.0832	27.0721
250	08:55:00	9.72106	16.9532	26.6742
251	08:55:00	8.4803	18.0298	26.5101
252	08:55:00	8.90805	18.9488	27.8569
253	08:55:00	6.78542	18.1188	24.9043
254	08:55:00	11.8403	17.7087	29.5489
255	08:56:00	8.11164	16.9965	25.1081
256	08:56:00	6.50172	18.8894	25.3911
257	08:56:00	13.1821	18.1581	31.3403
258	08:56:00	13.196	18.8592	32.0552
259	08:56:00	8.17389	19.1849	27.3588
260	08:57:00	12.6308	19.068	31.6988
261	08:57:00	7.74053	18.3997	26.1403
262	08:57:00	7.01224	16.7793	23.7916
263	08:57:00	13.2646	18.5598	31.8244
264	08:57:00	8.69222	18.3259	27.0181
265	08:58:00	8.69491	18.11	26.805
266	08:58:00	7.31034	16.297	23.6073
267	08:58:00	11.1525	18.7566	29.9091
268	08:59:00	9.88562	17.4003	27.2859
269	08:59:00	6.93582	18.1507	25.0865
270	08:59:00	7.95294	19.6105	27.5634
271	08:59:00	12.6438	16.8312	29.475
272	08:59:00	10.6071	16.1716	26.7787
273	08:59:00	6.82473	19.7331	26.5579
274	09:00:00	13.2036	18.5244	31.728
275	09:00:00	12.9052	17.0501	29.9553
276	09:00:00	13.4868	16.7959	30.2827
277	09:01:00	8.08527	17.5246	25.6099
278	09:01:00	13.052	19.6333	32.6853
279	09:01:00	6.48683	17.8437	24.3305
280	09:01:00	9.3148	19.3435	28.6583
281	09:01:00	7.02249	19.2306	26.2531
282	09:02:00	12.5546	18.0728	30.6275
283	09:02:00	8.30085	17.049	25.3498
284	09:02:00	11.1088	18.5704	29.6792
285	09:02:00	11.3217	17.7786	29.1003
286	09:03:00	12.4418	17.4678	29.9097
287	09:03:00	12.802	18.5665	31.3684
288	09:03:00	9.57237	16.4496	26.022
289	09:03:00	10.6735	16.2295	26.903
290	09:03:00	10.2389	19.7008	29.9397
291	09:03:00	11.62	17.5555	29.1755
292	09:04:00	9.19272	19.0824	28.2751
293	09:04:00	9.47813	19.5393	29.0174
294	09:04:00	7.15458	18.1248	25.2794
295	09:05:00	9.8988	19.295	29.1938
296	09:05:00	12.2314	16.619	28.8504
297	09:05:00	7.87823	17.2974	25.1756
298	09:05:00	9.98425	17.8473	27.8316
299	09:05:00	9.58458	16.8312	26.4158
300	09:06:00	13.8525	18.8123	32.6649
301	09:06:00	13.3689	19.5683	32.9372
302	09:07:00	13.2783	16.7093	29.9875
303	09:07:00	11.9203	18.5422	30.4625
304	09:07:00	11.6447	16.8283	28.473
305	09:07:00	9.23545	17.957	27.1924
306	09:07:00	7.02738	18.5844	25.6118
307	09:08:00	7.39091	18.7382	26.1292
308	09:08:00	12.7812	19.9404	32.7216
309	09:08:00	10.0714	18.0285	28.0999
310	09:09:00	11.1127	16.6236	27.7363
311	09:09:00	13.3738	18.429	31.8028
312	09:09:00	10.0721	17.7305	27.8027
313	09:09:00	10.6217	19.2024	29.8241
314	09:09:00	13.7705	18.0705	31.841
315	09:09:00	7.74004	17.3788	25.1189
316	09:10:00	6.15674	16.4243	22.5811
317	09:10:00	6.20655	16.2492	22.4557
318	09:11:00	7.32524	16.2709	23.5961
319	09:11:00	10.6615	16.575	27.2365
320	09:11:00	9.08701	19.9832	29.0702
321	09:11:00	10.9726	18.5144	29.4869
322	09:11:00	6.4358	17.5038	23.9396
323	09:11:00	10.8688	16.2369	27.1057
324	09:11:00	6.54982	16.5784	23.1282
325	09:12:00	12.2209	16.9917	29.2126
326	09:12:00	10.1088	16.2575	26.3662
327	09:13:00	12.6132	16.4884	29.1017
328	09:13:00	9.98254	17.076	27.0585
329	09:13:00	11.0653	19.3762	30.4415
330	09:13:00	8.72494	18.575	27.3
331	09:13:00	11.582	17.8187	29.4006
332	09:14:00	7.82769	18.1505	25.9781
333	09:14:00	7.66704	19.2152	26.8822
334	09:15:00	13.3359	19.0967	32.4326
335	09:15:00	8.01593	16.4579	24.4738
336	09:15:00	7.17801	16.6597	23.8377
337	09:15:00	9.29868	19.2893	28.588
338	09:15:00	8.47151	19.4208	27.8923
339	09:16:00	9.28208	19.7924	29.0744
340	09:16:00	11.0629	19.9008	30.9637
341	09:16:00	7.48564	19.3421	26.8278
342	09:17:00	13.7165	17.4115	31.1281
343	09:17:00	10.1466	16.942	27.0887
344	09:17:00	6.62453	18.3737	24.9983
345	09:17:00	10.4752	16.2886	26.7638
346	09:17:00	11.3002	19.0764	30.3766
347	09:17:00	7.00272	17.6296	24.6323
348	09:18:00	11.4369	17.6796	29.1166
349	09:19:00	13.2859	19.0239	32.3098
350	09:19:00	12.9538	18.6384	31.5922
351	09:19:00	10.3024	18.4606	28.763
352	09:19:00	13.2121	16.1742	29.3863
353	09:19:00	7.58159	17.9587	25.5403
354	09:19:00	7.28153	18.4295	25.7111
355	09:20:00	7.43779	17.7459	25.1837
356	09:20:00	10.1493	17.0063	27.1556
357	09:20:00	9.62731	19.4068	29.0342
358	09:20:00	12.9001	18.2292	31.1293
359	09:21:00	8.33161	17.9852	26.3168
360	09:21:00	11.1747	17.1625	28.3372
361	09:21:00	8.57064	16.9486	25.5193
362	09:21:00	10.5893	17.6728	28.262
363	09:21:00	13.9741	17.1415	31.1156
364	09:22:00	11.3215	18.1463	29.4678
365	09:22:00	13.3015	17.8972	31.1986
366	09:23:00	11.7136	17.3555	29.0691
367	09:23:00	8.16706	19.8295	27.9965
368	09:23:00	9.49864	16.913	26.4116
369	09:23:00	12.1418	16.9886	29.1303
370	09:23:00	12.155	18.2573	30.4122
371	09:23:00	12.7212	17.5414	30.2626
372	09:23:00	11.9042	17.6897	29.594
373	09:23:00	7.61138	19.4272	27.0386
374	09:24:00	9.01401	17.1112	26.1252
375	09:25:00	10.3544	17.0399	27.3943
376	09:25:00	8.326	19.3015	27.6275
377	09:25:00	12.5231	17.4043	29.9275
378	09:25:00	13.3257	17.3453	30.6709
379	09:25:00	7.54448	18.0366	25.581
380	09:26:00	8.58382	18.6301	27.2139
381	09:26:00	9.65538	18.2208	27.8762
382	09:26:00	12.04	17.2157	29.2557
383	09:27:00	9.58531	19.287	28.8723
384	09:27:00	6.36305	16.8327	23.1957
385	09:27:00	9.25254	16.1339	25.3865
386	09:27:00	12.52	18.764	31.284
387	09:27:00	12.0949	18.2239	30.3189
388	09:27:00	13.6882	16.9411	30.6293
389	09:28:00	6.60573	18.0588	24.6645
390	09:28:00	10.8039	19.2168	30.0206
391	09:29:00	13.2282	19.2549	32.4831
392	09:29:00	9.28623	19.4696	28.7558
393	09:29:00	13.9585	19.2428	33.2013
394	09:29:00	8.88363	16.4578	25.3414
395	09:29:00	6.84109	19.8479	26.689
396	09:29:00	8.09284	16.656	24.7489
397	09:30:00	8.99228	19.0448	28.037
398	09:31:00	10.2489	18.194	28.4429
399	09:31:00	8.85971	17.5326	26.3923
400	09:31:00	7.14701	19.9603	27.1073
401	09:31:00	6.14112	16.9389	23.08
402	09:32:00	6.94656	18.4425	25.389
403	09:32:00	13.1006	18.9399	32.0405
404	09:32:00	7.12748	17.4454	24.5728
405	09:33:00	12.9821	18.8708	31.853
406	09:33:00	7.40556	18.9621	26.3677
407	09:33:00	8.7955	18.0049	26.8004
408	09:33:00	8.77963	19.6669	28.4465
409	09:34:00	13.9548	18.0898	32.0446
410	09:35:00	6.27808	19.2571	25.5351
411	09:35:00	12.07	16.4601	28.5301
412	09:37:00	7.48222	18.6947	26.1769
413	09:37:00	7.66045	16.583	24.2435
414	09:38:00	9.54674	16.7735	26.3202
415	09:39:00	11.6218	17.7422	29.364
416	09:41:00	13.2068	18.893	32.0998
417	09:42:00	7.98737	19.2365	27.2239
418	09:43:00	8.14484	16.9182	25.0631
419	09:43:00	12.8574	19.4376	32.295
420	09:43:00	7.11405	16.083	23.1971
421	09:43:00	11.3144	18.847	30.1614
422	09:43:00	13.3457	18.5219	31.8676
423	09:44:00	8.7264	19.3919	28.1184
424	09:45:00	6.04541	19.713	25.7584
425	09:46:00	8.04328	16.1106	24.1539
426	09:47:00	7.16483	18.3726	25.5375
427	09:47:00	13.5137	16.6101	30.1238
428	09:47:00	10.152	18.6613	28.8133
429	09:47:00	8.71078	16.7136	25.4244
430	09:47:00	9.03037	16.445	25.4753
431	09:47:00	11.8305	18.0684	29.8989
432	09:48:00	12.9148	17.2985	30.2133
433	09:49:00	10.9242	17.649	28.5732
434	09:49:00	7.96588	17.4499	25.4158
435	09:49:00	7.06278	16.5665	23.6293
436	09:49:00	8.80502	18.43	27.235
437	09:50:00	13.3804	16.8848	30.2651
438	09:50:00	9.54137	18.3283	27.8697
439	09:50:00	13.5193	18.7442	32.2635
440	09:51:00	9.83923	19.7483	29.5875
441	09:51:00	11.2094	18.5097	29.7191
442	09:53:00	10.84	17.3166	28.1566
443	09:54:00	8.53401	16.3858	24.9198
444	09:55:00	6.2671	16.4172	22.6843
445	09:55:00	6.89724	19.4789	26.3761
446	09:57:00	8.68734	18.2072	26.8946
447	09:57:00	8.77328	16.1401	24.9134
448	09:59:00	10.6586	16.4147	27.0733
449	09:59:00	11.038	18.0876	29.1256
450	10:00:00	6.40065	17.4286	23.8293
451	10:01:00	6.99271	16.7783	23.7711
452	10:02:00	8.62386	17.2574	25.8812
453	10:02:00	11.161	18.2961	29.4571
454	10:03:00	12.301	19.5714	31.8724
455	10:05:00	13.5005	17.1164	30.6168
456	10:07:00	11.4313	18.7334	30.1647
457	10:09:00	10.89	18.0301	28.9201
458	10:09:00	11.2397	16.9844	28.2241
459	10:09:00	10.5712	19.7267	30.2979
460	10:09:00	9.7589	16.2686	26.0275
461	10:10:00	13.6775	19.5847	33.2622
462	10:10:00	6.39552	19.0666	25.4621
463	10:11:00	8.06574	17.5629	25.6287
464	10:11:00	7.8421	17.55	25.3921
465	10:12:00	13.3679	18.2526	31.6205
466	10:13:00	8.58187	18.8784	27.4602
467	10:13:00	8.50056	16.6256	25.1262
468	10:13:00	9.25938	19.0316	28.291
469	10:14:00	9.83996	19.3063	29.1462
470	10:14:00	6.32203	18.6991	25.0211
471	10:15:00	13.8242	17.7901	31.6143
472	10:15:00	13.6081	16.9491	30.5573
473	10:17:00	7.97638	19.4543	27.4307
474	10:17:00	9.94201	18.1539	28.0959
475	10:18:00	10.1425	18.9238	29.0663
476	10:19:00	7.32328	17.467	24.7902
477	10:19:00	10.2113	18.9015	29.1128
478	10:20:00	10.9242	18.5374	29.4617
479	10:20:00	6.65114	16.419	23.0701
480	10:21:00	7.88458	16.5825	24.4671
481	10:21:00	8.90609	16.1334	25.0395
482	10:21:00	13.7817	18.9561	32.7379
483	10:23:00	9.01865	19.263	28.2817
484	10:23:00	8.66536	18.4143	27.0796
485	10:23:00	12.8042	19.5553	32.3594
486	10:23:00	13.6948	17.9169	31.6117
487	10:23:00	11.4736	18.773	30.2466
488	10:23:00	11.6718	18.4968	30.1686
489	10:25:00	9.81262	16.1035	25.9161
490	10:25:00	13.1648	19.9857	33.1505
491	10:25:00	7.84405	19.1201	26.9641
492	10:25:00	11.4228	16.7093	28.132
493	10:26:00	12.3627	18.9633	31.3261
494	10:26:00	6.9324	17.1418	24.0742
495	10:27:00	9.80139	19.7672	29.5686
496	10:27:00	13.2209	18.4615	31.6824
497	10:27:00	7.59844	18.5086	26.1071
498	10:27:00	12.4138	16.4514	28.8652
499	10:27:00	8.55672	18.9464	27.5031
500	10:27:00	13.0622	16.7625	29.8247
501	10:29:00	6.64357	18.5969	25.2405
502	10:29:00	10.8981	19.6886	30.5867
503	10:29:00	12.2592	17.2997	29.5589
504	10:29:00	6.43971	17.7977	24.2374
505	10:30:00	7.19535	18.3386	25.5339
506	10:30:00	12.7663	18.5236	31.29
507	10:31:00	7.34989	18.8095	26.1594
508	10:31:00	9.28526	18.6377	27.9229
509	10:31:00	7.69805	17.4688	25.1668
510	10:31:00	7.97027	18.9095	26.8798
511	10:32:00	8.11652	16.1425	24.259
512	10:33:00	6.30103	19.7059	26.007
513	10:33:00	7.34379	17.4455	24.7893
514	10:34:00	7.03153	18.2869	25.3185
515	10:35:00	10.7028	17.5331	28.2359
516	10:35:00	9.93542	16.6288	26.5642
517	10:35:00	10.152	16.3989	26.5509
518	10:35:00	13.8027	17.2353	31.038
519	10:37:00	7.81988	18.3312	26.1511
520	10:37:00	9.2457	18.0938	27.3395
521	10:37:00	7.37553	18.0587	25.4342
522	10:38:00	7.24613	17.1939	24.44
523	10:39:00	8.41218	18.3381	26.7503
524	10:39:00	7.90387	18.3397	26.2435
525	10:39:00	12.4875	16.7802	29.2677
526	10:39:00	13.479	17.8784	31.3573
527	10:40:00	10.5243	16.0569	26.5812
528	10:41:00	10.5914	18.9052	29.4967
529	10:41:00	10.9938	18.8006	29.7944
530	10:41:00	9.33042	18.0178	27.3482
531	10:41:00	7.62334	16.9826	24.6059
532	10:43:00	13.0361	16.2608	29.2969
533	10:44:00	11.3251	17.8436	29.1687
534	10:44:00	10.6696	17.0362	27.7057
535	10:45:00	8.62313	19.0554	27.6785
536	10:45:00	6.93802	17.9473	24.8853
537	10:45:00	11.0561	17.2024	28.2585
538	10:45:00	6.74441	17.3057	24.0501
539	10:46:00	7.86138	16.4032	24.2646
540	10:47:00	7.03763	19.8483	26.8859
541	10:47:00	8.7037	16.4242	25.1279
542	10:47:00	13.7891	16.594	30.3831
543	10:47:00	13.281	16.4988	29.7798
544	10:47:00	7.57378	19.2193	26.7931
545	10:48:00	11.3534	18.7198	30.0732
546	10:49:00	13.145	18.3321	31.4771
547	10:49:00	13.0627	19.8553	32.9181
548	10:50:00	11.3813	16.1013	27.4826
549	10:51:00	8.36262	17.2267	25.5893
550	10:51:00	7.15018	17.3283	24.4785
551	10:51:00	12.9636	17.386	30.3496
552	10:52:00	6.88137	17.7405	24.6219
553	10:53:00	13.3935	16.2477	29.6412
554	10:53:00	6.04126	16.5513	22.5925
555	10:55:00	8.60579	18.5538	27.1596
556	10:57:00	12.2119	18.6414	30.8533
557	10:58:00	9.02255	17.5912	26.6138
558	10:59:00	11.1227	16.6096	27.7324
559	10:59:00	8.97055	17.4333	26.4038
560	10:59:00	13.7454	18.8784	32.6237
561	10:59:00	8.18049	16.1375	24.3179
562	10:59:00	7.45122	17.551	25.0022
563	10:59:00	7.3433	17.8135	25.1568
564	11:00:00	6.25318	17.289	23.5422
565	11:01:00	10.6671	18.7585	29.4256
566	11:01:00	7.2869	18.6063	25.8932
567	11:01:00	7.96466	16.4642	24.4289
568	11:03:00	9.95618	18.1763	28.1325
569	11:03:00	12.9975	18.7113	31.7088
570	11:04:00	13.5581	19.5054	33.0634
571	11:05:00	12.6323	17.6904	30.3226
572	11:05:00	7.71587	16.1426	23.8585
573	11:05:00	9.8236	19.6359	29.4595
574	11:05:00	8.59236	16.9865	25.5788
575	11:05:00	11.5055	18.3017	29.8072
576	11:07:00	13.6191	17.6825	31.3017
577	11:07:00	9.18638	17.2777	26.4641
578	11:07:00	13.3659	16.1278	29.4938
579	11:07:00	10.3659	16.1211	26.487
580	11:09:00	8.20026	16.1571	24.3574
581	11:10:00	7.84429	17.0629	24.9072
582	11:11:00	10.5126	18.1226	28.6352
583	11:11:00	10.578	17.1571	27.7352
584	11:11:00	7.55766	18.7777	26.3353
585	11:11:00	12.9309	19.6487	32.5795
586	11:11:00	8.35627	16.1252	24.4815
587	11:11:00	6.00488	18.5649	24.5698
588	11:13:00	9.60607	18.2209	27.827
589	11:13:00	8.18854	16.5768	24.7653
590	11:13:00	7.2017	16.7935	23.9952
591	11:13:00	9.12632	18.5222	27.6485
592	11:14:00	12.7233	19.5028	32.2261
593	11:14:00	7.03543	16.1532	23.1886
594	11:14:00	9.14536	19.1496	28.295
595	11:15:00	10.609	18.1434	28.7524
596	11:15:00	10.0363	18.7348	28.7711
597	11:16:00	10.7033	17.6783	28.3815
598	11:16:00	8.65072	16.3878	25.0385
599	11:16:00	12.5832	18.5587	31.1419
600	11:17:00	10.5978	16.3878	26.9856
601	11:17:00	13.7092	18.1547	31.8639
602	11:17:00	9.13877	16.2518	25.3906
603	11:19:00	7.86724	18.2812	26.1484
604	11:19:00	6.70388	17.69	24.3939
605	11:19:00	10.9035	17.5969	28.5003
606	11:19:00	10.8441	17.6075	28.4516
607	11:20:00	13.4018	17.9894	31.3913
608	11:20:00	10.6024	18.78	29.3824
609	11:21:00	12.3449	19.0658	31.4107
610	11:21:00	7.18802	18.8354	26.0234
611	11:22:00	6.12989	17.8471	23.977
612	11:23:00	7.8399	19.2462	27.0861
613	11:23:00	12.2556	17.5568	29.8124
614	11:23:00	6.91531	19.6702	26.5855
615	11:25:00	13.5874	18.4891	32.0765
616	11:25:00	6.50295	19.671	26.174
617	11:26:00	6.30177	17.8636	24.1653
618	11:26:00	7.24808	16.1083	23.3564
619	11:27:00	7.43974	18.7944	26.2341
620	11:27:00	13.5969	16.8095	30.4064
621	11:27:00	11.4565	19.5428	30.9993
622	11:29:00	7.30399	18.013	25.317
623	11:29:00	12.2282	17.5746	29.8029
624	11:32:00	13.8164	19.0257	32.8421
625	11:32:00	6.68557	17.1062	23.7918
626	11:33:00	11.0321	17.0374	28.0695
627	11:33:00	13.5635	16.301	29.8645
628	11:33:00	13.9568	18.6108	32.5676
629	11:34:00	12.7163	17.565	30.2813
630	11:34:00	12.9113	18.4954	31.4068
631	11:35:00	6.02661	17.9957	24.0223
632	11:35:00	12.2163	19.6106	31.8268
633	11:35:00	13.1308	19.4481	32.5789
634	11:35:00	11.6681	16.8006	28.4687
635	11:35:00	13.0219	19.4112	32.4332
636	11:36:00	11.6374	17.784	29.4214
637	11:36:00	7.03909	19.4254	26.4645
638	11:37:00	13.2568	16.1023	29.3591
639	11:37:00	10.8307	19.6256	30.4563
640	11:37:00	8.94028	19.3214	28.2617
641	11:37:00	7.58086	18.655	26.2358
642	11:37:00	12.3562	19.7407	32.0969
643	11:38:00	13.1225	18.175	31.2975
644	11:43:00	13.9973	18.9437	32.941
645	11:43:00	12.5041	18.983	31.4871
646	11:43:00	9.6339	18.1475	27.7814
647	11:49:00	8.16486	17.8517	26.0166
648	11:49:00	7.19559	16.0111	23.2067
649	11:49:00	9.07114	17.1203	26.1914
650	11:49:00	6.02295	18.8178	24.8408
651	11:49:00	12.9904	17.29	30.2804
652	11:50:00	9.94372	17.2637	27.2074
653	11:50:00	7.54643	18.9196	26.4661
654	11:53:00	7.26737	19.9761	27.2434
655	11:54:00	8.76229	16.4666	25.2289
656	11:57:00	7.56548	16.819	24.3845
657	11:58:00	13.508	17.8807	31.3887
658	11:58:00	11.9802	19.563	31.5431
659	11:59:00	13.5986	16.2407	29.8394
660	11:59:00	11.8376	18.0549	29.8925
661	11:59:00	13.24	16.0054	29.2453
662	11:59:00	8.46883	17.168	25.6368
663	12:00:00	9.09458	19.0576	28.1522
664	12:01:00	10.4152	19.9976	30.4127
665	12:01:00	10.4516	19.1313	29.5829
666	12:02:00	9.57799	16.5313	26.1093
667	12:02:00	8.80062	19.9407	28.7413
668	12:03:00	10.4	16.8438	27.2438
669	12:03:00	12.5764	16.8645	29.4409
670	12:03:00	6.79275	18.2418	25.0345
671	12:04:00	8.9039	18.8985	27.8024
672	12:04:00	11.2985	17.2411	28.5396
673	12:05:00	12.8965	19.2417	32.1381
674	12:05:00	8.8641	18.255	27.1191
675	12:05:00	13.3611	19.8715	33.2325
676	12:05:00	10.6195	19.9501	30.5696
677	12:06:00	10.7482	16.2409	26.989
678	12:06:00	6.19312	17.8565	24.0496
679	12:07:00	9.73522	19.3398	29.075
680	12:07:00	13.3642	16.5143	29.8785
681	12:07:00	12.0532	16.2712	28.3244
682	12:07:00	10.2382	16.6959	26.9341
683	12:08:00	7.98639	17.7245	25.7109
684	12:08:00	12.6565	17.5649	30.2213
685	12:09:00	12.4296	17.7632	30.1929
686	12:10:00	9.17978	18.5157	27.6955
687	12:10:00	10.4652	16.699	27.1642
688	12:11:00	8.7618	17.38	26.1419
689	12:12:00	9.12949	17.9852	27.1147
690	12:15:00	13.1089	17.1999	30.3087
691	12:16:00	9.35728	19.5416	28.8989
692	12:17:00	9.7506	17.3296	27.0802
693	12:17:00	12.0568	17.2117	29.2685
694	12:17:00	13.9744	16.77	30.7444
695	12:18:00	7.83526	17.6517	25.4869
696	12:19:00	9.04794	18.8271	27.8751
697	12:19:00	12.111	18.3695	30.4805
698	12:19:00	9.54991	16.9489	26.4988
699	12:19:00	9.15928	16.3547	25.514
700	12:20:00	11.1276	18.4132	29.5408
701	12:20:00	13.1106	16.2826	29.3932
702	12:21:00	12.666	17.9212	30.5872
703	12:21:00	9.98303	19.1219	29.105
704	12:22:00	12.5932	19.5989	32.1921
705	12:23:00	13.5434	16.6472	30.1907
706	12:23:00	10.956	19.9143	30.8703
707	12:23:00	6.11328	19.3277	25.441
708	12:23:00	9.90393	18.0902	27.9941
709	12:23:00	12.3964	18.8548	31.2513
710	12:24:00	6.36915	19.2239	25.593
711	12:25:00	6.97147	18.6731	25.6445
712	12:25:00	12.9875	19.0212	32.0087
713	12:26:00	13.3125	18.794	32.1065
714	12:27:00	11.6999	16.3102	28.0101
715	12:29:00	11.0085	17.3959	28.4044
716	12:31:00	7.99469	18.8198	26.8145
717	12:32:00	13.3264	17.7541	31.0805
718	12:32:00	13.3794	17.5899	30.9693
719	12:32:00	10.3229	19.3979	29.7208
720	12:33:00	8.44636	18.3308	26.7771
721	12:33:00	6.42701	17.5534	23.9804
722	12:34:00	9.78747	18.547	28.3344
723	12:35:00	8.73226	17.4076	26.1399
724	12:35:00	10.0184	19.8229	29.8413
725	12:35:00	12.2006	16.0205	28.2211
726	12:35:00	6.32716	17.7907	24.1179
727	12:35:00	9.5482	17.3101	26.8583
728	12:35:00	12.2185	18.5026	30.7211
729	12:36:00	7.79864	18.9525	26.7511
730	12:36:00	12.5153	17.6832	30.1985
731	12:36:00	13.3025	18.7642	32.0667
732	12:37:00	10.2042	17.1612	27.3654
733	12:37:00	13.4875	18.6728	32.1603
734	12:37:00	10.3385	17.161	27.4996
735	12:38:00	13.6789	19.2342	32.9132
736	12:38:00	7.9903	18.5792	26.5695
737	12:38:00	10.0233	19.318	29.3413
738	12:39:00	11.1261	16.3798	27.5059
739	12:39:00	7.89654	18.5607	26.4573
740	12:39:00	12.298	16.3145	28.6125
741	12:40:00	10.1063	18.9741	29.0804
742	12:40:00	10.1871	18.8015	28.9886
743	12:41:00	9.79797	19.1961	28.9941
744	12:41:00	10.2933	18.4975	28.7909
745	12:41:00	10.1635	16.7912	26.9546
746	12:43:00	12.4646	18.3532	30.8178
747	12:43:00	9.88659	19.2271	29.1137
748	12:43:00	10.4684	17.2594	27.7278
749	12:43:00	8.7076	19.1981	27.9057
750	12:43:00	10.4533	17.2818	27.735
751	12:44:00	6.57204	17.3142	23.8863
752	12:44:00	13.9102	18.418	32.3282
753	12:45:00	9.5277	17.3443	26.872
754	12:46:00	7.63482	18.3276	25.9624
755	12:47:00	12.8662	18.6681	31.5342
756	12:47:00	11.213	16.0471	27.2602
757	12:47:00	11.9543	17.894	29.8483
758	12:47:00	8.67855	16.8443	25.5228
759	12:48:00	10.7816	17.1902	27.9719
760	12:49:00	8.27985	18.5524	26.8323
761	12:49:00	10.454	19.2956	29.7496
762	12:50:00	13.6562	16.4889	30.1451
763	12:50:00	13.6853	18.9041	32.5894
764	12:50:00	8.26472	18.8817	27.1464
765	12:51:00	13.8032	19.6532	33.4564
766	12:51:00	9.52355	18.1069	27.6304
767	12:51:00	8.85263	17.7986	26.6513
768	12:52:00	8.90585	19.4917	28.3975
769	12:52:00	10.0887	16.325	26.4137
770	12:52:00	12.1184	17.4377	29.556
771	12:53:00	12.479	17.2121	29.691
772	12:53:00	6.49879	16.6981	23.1969
773	12:53:00	7.78692	19.3734	27.1603
774	12:53:00	7.92218	17.2658	25.188
775	12:54:00	9.38829	19.8788	29.2671
776	12:55:00	9.7611	19.0342	28.7953
777	12:55:00	7.1702	18.9902	26.1604
778	12:55:00	8.8392	17.6419	26.4811
779	12:55:00	9.70031	19.7659	29.4662
780	12:56:00	6.83718	16.2405	23.0777
781	12:57:00	8.29402	17.0255	25.3196
782	12:58:00	13.2402	17.7992	31.0395
783	12:59:00	10.6989	18.8242	29.5231
784	12:59:00	8.69393	17.5142	26.2081
785	12:59:00	13.8086	18.7417	32.5502
786	12:59:00	6.52052	17.3905	23.9111
787	13:01:00	8.15119	17.7769	25.9281
788	13:01:00	8.15656	19.6402	27.7968
789	13:01:00	12.851	18.9189	31.77
790	13:01:00	10.4288	18.6701	29.099
791	13:01:00	13.3347	16.0741	29.4088
792	13:02:00	9.83581	19.6299	29.4657
793	13:03:00	8.26618	18.4387	26.7049
794	13:03:00	10.4039	17.2463	27.6502
795	13:03:00	12.0129	18.1348	30.1477
796	13:03:00	10.1945	16.4937	26.6881
797	13:04:00	9.40294	17.4667	26.8697
798	13:04:00	10.184	19.0294	29.2134
799	13:04:00	13.6164	17.0039	30.6204
800	13:05:00	11.006	16.7708	27.7768
801	13:06:00	12.7414	17.3648	30.1062
802	13:07:00	10.9272	18.9991	29.9263
803	13:08:00	6.87747	16.5481	23.4256
804	13:08:00	9.45372	16.4412	25.8949
805	13:08:00	12.5959	17.4518	30.0477
806	13:08:00	12.1	19.419	31.5191
807	13:08:00	10.1661	19.3157	29.4818
808	13:09:00	8.11872	17.847	25.9657
809	13:09:00	8.14777	18.7436	26.8914
810	13:10:00	7.38041	19.1191	26.4995
811	13:11:00	8.78036	17.185	25.9653
812	13:11:00	12.111	18.2445	30.3555
813	13:11:00	9.05625	16.7924	25.8486
814	13:13:00	8.82723	19.4754	28.3027
815	13:17:00	7.4395	19.9283	27.3678
816	13:17:00	8.58919	16.6162	25.2054
817	13:17:00	13.8962	19.7543	33.6505
818	13:17:00	8.56355	18.7094	27.273
819	13:19:00	6.22999	18.8132	25.0432
820	13:19:00	7.92193	19.3647	27.2867
821	13:19:00	11.6742	17.8072	29.4814
822	13:19:00	7.22782	16.1322	23.36
823	13:20:00	8.25593	16.369	24.625
824	13:20:00	13.74	19.5132	33.2532
825	13:20:00	12.675	16.0468	28.7218
826	13:21:00	10.4403	17.96	28.4003
827	13:21:00	11.2402	19.4419	30.682
828	13:22:00	9.12729	18.0412	27.1685
829	13:23:00	6.88284	16.9818	23.8647
830	13:23:00	10.5326	18.3237	28.8563
831	13:23:00	11.3307	18.6635	29.9943
832	13:23:00	10.2064	17.9763	28.1827
833	13:24:00	8.23322	16.7586	24.9918
834	13:24:00	6.79641	19.1002	25.8966
835	13:25:00	11.36	19.4608	30.8208
836	13:25:00	10.3598	19.8691	30.2289
837	13:26:00	10.9416	17.234	28.1756
838	13:27:00	9.49571	18.1876	27.6833
839	13:27:00	13.8057	19.7267	33.5323
840	13:28:00	10.3449	17.2767	27.6215
841	13:28:00	8.16022	18.029	26.1892
842	13:28:00	8.89486	17.8519	26.7467
843	13:29:00	6.70656	19.2823	25.9889
844	13:29:00	13.5495	16.8776	30.4271
845	13:29:00	11.2152	18.6792	29.8944
846	13:29:00	6.553	18.7683	25.3213
847	13:31:00	10.7807	16.2528	27.0335
848	13:31:00	13.6367	17.8462	31.483
849	13:31:00	11.6677	19.0157	30.6834
850	13:32:00	10.1329	19.3829	29.5159
851	13:32:00	11.9955	19.4813	31.4769
852	13:32:00	13.831	19.1084	32.9394
853	13:33:00	8.45686	19.8959	28.3527
854	13:34:00	8.97665	18.2202	27.1968
855	13:34:00	7.84454	16.1072	23.9517
856	13:34:00	9.09531	17.1057	26.2011
857	13:34:00	10.3698	16.41	26.7798
858	13:35:00	7.69683	18.76	26.4568
859	13:35:00	7.57256	19.4353	27.0078
860	13:36:00	10.4486	18.6931	29.1417
861	13:36:00	8.08844	17.6918	25.7803
862	13:37:00	7.03226	18.5107	25.543
863	13:37:00	6.60744	16.2158	22.8233
864	13:38:00	10.6735	19.7926	30.4661
865	13:38:00	10.0663	17.4526	27.5188
866	13:38:00	9.22031	17.9019	27.1222
867	13:39:00	7.44389	18.4664	25.9103
868	13:39:00	10.6644	18.4318	29.0963
869	13:40:00	8.48201	17.3694	25.8514
870	13:41:00	9.13486	18.6232	27.7581
871	13:44:00	11.2306	18.9564	30.187
872	13:47:00	13.6682	16.7891	30.4573
873	13:47:00	9.52232	19.449	28.9713
874	13:47:00	8.43904	19.0327	27.4717
875	13:49:00	12.309	19.4809	31.79
876	13:50:00	10.6623	16.8716	27.5339
877	13:52:00	10.2413	17.4916	27.733
878	13:53:00	6.00488	16.2606	22.2655
879	13:53:00	7.95807	19.0488	27.0069
880	13:54:00	8.12702	16.4512	24.5782
881	13:54:00	8.24982	19.7851	28.035
882	13:55:00	9.84753	18.6345	28.482
883	13:55:00	7.58989	19.11	26.6999
884	13:56:00	9.45567	17.884	27.3396
885	13:57:00	6.48219	17.1465	23.6287
886	13:58:00	7.82525	18.0479	25.8732
887	13:59:00	13.6492	16.946	30.5951
888	13:59:00	9.25596	16.4358	25.6918
889	13:59:00	11.29	16.4434	27.7333
890	13:59:00	6.35524	17.9011	24.2563
891	14:00:00	6.46486	16.3507	22.8156
892	14:00:00	7.79302	16.7431	24.5361
893	14:00:00	10.1154	17.7144	27.8298
894	14:01:00	10.3961	18.2357	28.6318
895	14:01:00	9.30772	18.7244	28.0322
896	14:01:00	8.82308	16.0292	24.8523
897	14:02:00	6.99222	19.0182	26.0104
898	14:02:00	13.9434	17.6906	31.634
899	14:02:00	9.89709	19.7068	29.6039
900	14:03:00	8.065	18.7047	26.7697
901	14:03:00	6.12549	19.1324	25.2579
902	14:03:00	10.2929	17.9029	28.1957
903	14:04:00	6.61452	18.4746	25.0891
904	14:04:00	7.56694	16.9751	24.5421
905	14:05:00	13.7981	18.2308	32.0289
906	14:05:00	11.3197	17.9789	29.2987
907	14:05:00	11.6677	16.8283	28.4959
908	14:05:00	7.20951	18.0827	25.2922
909	14:06:00	12.8554	18.6604	31.5158
910	14:06:00	13.0215	16.6607	29.6821
911	14:07:00	7.45878	19.192	26.6508
912	14:07:00	8.60213	16.8032	25.4054
913	14:07:00	12.0202	17.946	29.9662
914	14:07:00	8.57698	17.8129	26.3899
915	14:08:00	8.40608	18.6535	27.0596
916	14:08:00	6.61867	17.829	24.4477
917	14:08:00	12.2839	16.1464	28.4302
918	14:09:00	10.174	16.8549	27.0288
919	14:10:00	8.46858	16.1674	24.6359
920	14:10:00	11.8251	18.6568	30.4819
921	14:11:00	8.62508	17.6871	26.3121
922	14:11:00	12.8474	19.7632	32.6106
923	14:11:00	6.62233	18.0484	24.6707
924	14:12:00	7.04544	17.6105	24.656
925	14:13:00	13.3093	17.7931	31.1025
926	14:15:00	13.5869	16.2691	29.856
927	14:15:00	10.5426	18.8777	29.4203
928	14:16:00	9.32115	17.6209	26.942
929	14:16:00	11.0136	17.6515	28.6651
930	14:16:00	10.9591	18.8773	29.8364
931	14:17:00	10.737	18.9483	29.6853
932	14:17:00	12.5087	18.3878	30.8965
933	14:17:00	8.03058	18.4223	26.4529
934	14:18:00	10.4953	17.3283	27.8235
935	14:18:00	9.38145	19.3761	28.7575
936	14:18:00	13.77	19.5508	33.3208
937	14:19:00	13.8025	18.2272	32.0297
938	14:19:00	9.0936	16.1331	25.2267
939	14:19:00	8.11261	19.9977	28.1103
940	14:19:00	11.2006	19.4925	30.6931
941	14:19:00	13.0283	18.241	31.2693
942	14:19:00	7.68975	16.8015	24.4913
943	14:20:00	7.01859	19.1836	26.2022
944	14:20:00	7.85211	16.3995	24.2517
945	14:20:00	6.605	18.0073	24.6123
946	14:21:00	9.44029	16.3919	25.8321
947	14:22:00	7.08646	16.6909	23.7774
948	14:22:00	13.3923	16.2064	29.5987
949	14:22:00	11.6442	18.1075	29.7517
950	14:23:00	12.6735	16.0052	28.6788
951	14:23:00	12.3518	18.6788	31.0305
952	14:23:00	6.65627	18.0471	24.7033
953	14:23:00	10.8144	18.3059	29.1202
954	14:23:00	11.8547	18.8512	30.7058
955	14:24:00	8.00006	18.0137	26.0138
956	14:25:00	10.3402	17.8392	28.1794
957	14:25:00	13.2661	17.2961	30.5622
958	14:26:00	7.81744	19.5067	27.3241
959	14:26:00	6.67385	16.9889	23.6628
960	14:26:00	9.08359	16.6271	25.7107
961	14:27:00	9.38169	18.1741	27.5558
962	14:27:00	8.51204	19.9982	28.5102
963	14:27:00	11.2309	17.5827	28.8136
964	14:27:00	6.19263	18.3063	24.499
965	14:28:00	13.6052	17.7635	31.3687
966	14:29:00	13.5171	18.3261	31.8432
967	14:32:00	10.2055	18.3804	28.5859
968	14:34:00	6.25513	19.3564	25.6116
969	14:35:00	9.59923	19.916	29.5152
970	14:35:00	11.5671	17.0624	28.6295
971	14:35:00	6.22413	19.2866	25.5107
972	14:37:00	10.8954	19.2073	30.1027
973	14:37:00	7.98029	18.9144	26.8947
974	14:38:00	8.34797	17.6409	25.9889
975	14:39:00	9.62413	17.1493	26.7735
976	14:39:00	6.91873	17.862	24.7807
977	14:39:00	6.88186	17.1027	23.9846
978	14:39:00	9.80651	19.97	29.7765
979	14:40:00	13.5237	17.4264	30.9501
980	14:40:00	10.0988	17.4037	27.5025
981	14:43:00	9.59728	18.8663	28.4636
982	14:43:00	10.224	16.9884	27.2124
983	14:43:00	10.5973	17.0124	27.6097
984	14:44:00	7.85308	18.0097	25.8628
985	14:46:00	9.54747	17.0899	26.6373
986	14:46:00	6.30836	19.795	26.1034
987	14:47:00	11.8029	19.357	31.1599
988	14:47:00	8.06256	17.0979	25.1605
989	14:47:00	8.83114	18.2163	27.0474
990	14:48:00	6.55055	18.9688	25.5194
991	14:48:00	7.31254	16.997	24.3095
992	14:49:00	13.2768	18.2325	31.5093
993	14:49:00	12.5988	18.0322	30.631
994	14:50:00	9.09629	17.7142	26.8104
995	14:51:00	13.897	18.6265	32.5235
996	14:52:00	7.56426	18.4106	25.9749
997	14:53:00	9.50743	18.3056	27.813
998	14:53:00	13.3838	18.4482	31.832
999	14:56:00	13.01	19.8325	32.8425
1000	14:56:00	7.25199	16.3582	23.6102
1001	14:57:00	8.50349	16.3991	24.9026
1002	14:58:00	6.79666	18.4594	25.2561

## Sheet: Sheet5
Number	Arrival time	X1	X2	X3
1	08:00:00	10.7514	9.02011	19.7715
2	08:00:00	9.28867	7.5324	16.8211			X1	X2	X3
3	08:00:00	10.9275	7.12857	18.0561		MEAN	9	8	17
4	08:00:00	7.37645	6.12671	13.5032
5	08:00:00	7.5775	8.21479	15.7923
6	08:00:00	6.39405	9.3723	15.7664
7	08:00:00	8.49471	7.62603	16.1207
8	08:00:00	7.11203	9.71581	16.8278
9	08:01:00	9.78948	8.80514	18.5946
10	08:01:00	11.3111	9.7257	21.0368
11	08:01:00	7.6599	7.60686	15.2668
12	08:01:00	8.14716	8.40779	16.5549
13	08:01:00	10.2604	7.55242	17.8129
14	08:01:00	7.66503	8.8337	16.4987
15	08:02:00	11.8097	8.77181	20.5816
16	08:02:00	8.52767	7.82879	16.3565
17	08:02:00	11.2353	9.39366	20.629
18	08:02:00	8.57564	8.44258	17.0182
19	08:02:00	9.02206	6.21204	15.2341
20	08:02:00	6.70992	7.71477	14.4247
21	08:02:00	6.27284	6.09156	12.3644
22	08:03:00	9.57964	6.35121	15.9308
23	08:03:00	9.04532	9.26743	18.3128
24	08:03:00	11.3739	9.83789	21.2118
25	08:03:00	8.55989	8.95676	17.5166
26	08:03:00	6.44111	8.74764	15.1888
27	08:04:00	11.6177	9.01645	20.6341
28	08:04:00	11.2152	6.0343	17.2495
29	08:04:00	7.28178	9.26353	16.5453
30	08:05:00	6.7861	7.45927	14.2454
31	08:05:00	11.3124	7.02518	18.3376
32	08:06:00	9.15574	6.459	15.6147
33	08:06:00	6.74087	9.98682	16.7277
34	08:06:00	9.49925	7.24284	16.7421
35	08:06:00	9.10062	9.97925	19.0799
36	08:07:00	6.41072	6.19129	12.602
37	08:07:00	11.9086	6.48415	18.3928
38	08:07:00	6.81832	6.23756	13.0559
39	08:07:00	9.8142	8.8215	18.6357
40	08:07:00	10.8475	6.31727	17.1648
41	08:07:00	7.09684	7.74932	14.8462
42	08:08:00	7.06717	6.7084	13.7756
43	08:08:00	11.6993	7.0253	18.7246
44	08:08:00	9.07389	7.61455	16.6884
45	08:08:00	7.44072	7.85797	15.2987
46	08:08:00	6.96225	7.20219	14.1644
47	08:09:00	9.24674	8.62398	17.8707
48	08:09:00	6.69765	8.962	15.6597
49	08:09:00	7.87414	7.23746	15.1116
50	08:09:00	7.42991	9.24363	16.6735
51	08:09:00	9.489	6.62294	16.1119
52	08:09:00	10.1887	8.6025	18.7912
53	08:10:00	11.2923	9.37986	20.6721
54	08:10:00	7.87432	9.69555	17.5699
55	08:11:00	10.9464	6.42079	17.3672
56	08:11:00	6.78426	8.38191	15.1662
57	08:11:00	8.58242	8.62459	17.207
58	08:11:00	6.83151	7.90704	14.7385
59	08:11:00	11.4164	8.8619	20.2783
60	08:11:00	7.87689	7.08878	14.9657
61	08:11:00	8.21491	6.63918	14.8541
62	08:12:00	9.94769	6.77737	16.7251
63	08:12:00	11.7878	7.54802	19.3358
64	08:12:00	8.318	7.022	15.34
65	08:12:00	6.08039	9.21702	15.2974
66	08:13:00	7.2186	8.85739	16.076
67	08:13:00	10.0718	9.03171	19.1035
68	08:13:00	11.0779	7.90826	18.9861
69	08:13:00	11.2593	9.02292	20.2822
70	08:13:00	10.4298	6.61562	17.0454
71	08:13:00	6.83316	6.51808	13.3512
72	08:13:00	11.6984	8.29817	19.9966
73	08:14:00	6.41292	9.90771	16.3206
74	08:14:00	10.7316	7.99396	18.7255
75	08:15:00	10.2138	7.69951	17.9133
76	08:15:00	7.97687	8.56197	16.5388
77	08:15:00	6.48469	6.41823	12.9029
78	08:15:00	7.28965	8.37642	15.6661
79	08:15:00	7.73077	7.34782	15.0786
80	08:15:00	7.3173	7.61309	14.9304
81	08:15:00	10.3952	6.12879	16.524
82	08:16:00	8.94699	6.09766	15.0446
83	08:16:00	7.0419	9.28892	16.3308
84	08:16:00	7.18656	7.48296	14.6695
85	08:16:00	9.4218	8.41621	17.838
86	08:17:00	9.83471	8.61531	18.45
87	08:17:00	10.8623	8.38643	19.2488
88	08:17:00	11.1148	9.87194	20.9868
89	08:17:00	8.9501	7.30595	16.2561
90	08:17:00	8.87008	6.47121	15.3413
91	08:17:00	10.2203	9.15708	19.3774
92	08:17:00	7.67528	6.80239	14.4777
93	08:18:00	11.2824	8.01434	19.2967
94	08:18:00	8.07831	6.16736	14.2457
95	08:19:00	11.2425	7.64397	18.8864
96	08:19:00	10.883	9.49803	20.3811
97	08:19:00	6.19337	8.80978	15.0031
98	08:19:00	11.6768	7.07999	18.7568
99	08:19:00	11.6514	9.17368	20.825
100	08:19:00	11.4476	9.61461	21.0622
101	08:19:00	6.91995	9.82006	16.74
102	08:20:00	8.85708	9.53844	18.3955
103	08:20:00	8.16675	8.61922	16.786
104	08:20:00	9.32072	8.94809	18.2688
105	08:20:00	10.2701	8.40999	18.6801
106	08:20:00	10.2057	7.19254	17.3982
107	08:21:00	10.9982	9.79858	20.7968
108	08:21:00	6.97305	7.74297	14.716
109	08:21:00	8.54231	6.75393	15.2962
110	08:21:00	6.6971	6.79495	13.492
111	08:21:00	8.61061	6.6277	15.2383
112	08:22:00	7.83898	7.72857	15.5676
113	08:22:00	9.94018	7.2288	17.169
114	08:22:00	11.2005	8.52144	19.722
115	08:23:00	8.95981	6.66005	15.6199
116	08:23:00	7.36729	8.00555	15.3728
117	08:23:00	9.17075	9.25266	18.4234
118	08:23:00	9.43278	9.95557	19.3883
119	08:23:00	10.3767	7.63018	18.0069
120	08:23:00	9.1149	9.91052	19.0254
121	08:24:00	8.9144	7.19315	16.1075
122	08:24:00	10.3022	6.86319	17.1654
123	08:24:00	10.293	7.63323	17.9263
124	08:24:00	11.3205	8.98056	20.301
125	08:25:00	9.85211	6.97183	16.8239
126	08:25:00	10.5723	9.88049	20.4528
127	08:25:00	6.99411	7.56035	14.5545
128	08:25:00	8.39637	6.14576	14.5421
129	08:25:00	9.94055	8.98837	18.9289
130	08:25:00	9.79095	6.24	16.0309
131	08:25:00	6.58632	6.41774	13.0041
132	08:25:00	6.77694	8.27216	15.0491
133	08:26:00	8.61885	6.9899	15.6088
134	08:26:00	10.4159	9.66344	20.0793
135	08:26:00	8.36708	8.15326	16.5203
136	08:27:00	9.55785	6.18213	15.74
137	08:27:00	8.63881	6.51137	15.1502
138	08:27:00	7.07871	7.53972	14.6184
139	08:27:00	10.7841	8.61605	19.4002
140	08:27:00	11.3666	8.27607	19.6427
141	08:27:00	11.2011	8.51045	19.7115
142	08:27:00	7.92285	8.52144	16.4443
143	08:28:00	11.1731	9.27354	20.4466
144	08:28:00	11.9031	9.87963	21.7828
145	08:29:00	9.0889	9.82348	18.9124
146	08:30:00	7.9516	7.6563	15.6079
147	08:31:00	11.4587	6.31153	17.7703
148	08:31:00	11.5821	8.44478	20.0269
149	08:31:00	9.48607	6.0658	15.5519
150	08:31:00	11.3283	8.18574	19.5141
151	08:31:00	9.01035	9.74291	18.7533
152	08:32:00	9.72155	8.72518	18.4467
153	08:32:00	7.1644	8.6036	15.768
154	08:32:00	10.5607	9.13071	19.6915
155	08:32:00	8.83474	9.14695	17.9817
156	08:32:00	10.7102	8.05414	18.7643
157	08:33:00	11.7308	9.21995	20.9508
158	08:33:00	7.51085	9.79235	17.3032
159	08:33:00	6.2981	8.66915	14.9673
160	08:33:00	10.5928	9.84924	20.442
161	08:33:00	7.61998	8.10175	15.7217
162	08:34:00	8.1662	8.29145	16.4577
163	08:34:00	6.56252	7.90179	14.4643
164	08:34:00	11.5115	7.46794	18.9794
165	08:35:00	10.5216	6.77175	17.2933
166	08:35:00	10.1099	9.27256	19.3825
167	08:35:00	11.924	7.27348	19.1975
168	08:35:00	6.4402	6.54054	12.9807
169	08:35:00	8.92666	9.59166	18.5183
170	08:35:00	10.6281	9.89575	20.5239
171	08:35:00	7.24131	6.57118	13.8125
172	08:36:00	11.6492	7.90411	19.5533
173	08:36:00	8.48555	7.4583	15.9438
174	08:36:00	6.39167	7.24393	13.6356
175	08:37:00	6.64199	7.2194	13.8614
176	08:37:00	11.337	7.26261	18.5996
177	08:37:00	9.85833	7.32389	17.1822
178	08:37:00	6.64913	8.26899	14.9181
179	08:37:00	11.6927	6.94363	18.6364
180	08:37:00	11.8693	9.70019	21.5694
181	08:37:00	11.7519	9.15757	20.9095
182	08:37:00	6.86831	9.40074	16.2691
183	08:38:00	10.222	9.44029	19.6623
184	08:38:00	10.0594	7.16849	17.2279
185	08:38:00	7.82635	9.97974	17.8061
186	08:39:00	10.7667	6.94644	17.7132
187	08:39:00	9.98395	9.67956	19.6635
188	08:39:00	6.9302	9.07883	16.009
189	08:39:00	9.16178	8.59151	17.7533
190	08:39:00	11.6634	9.40403	21.0675
191	08:39:00	8.34748	9.46727	17.8148
192	08:41:00	9.39305	6.11707	15.5101
193	08:43:00	6.96774	6.62331	13.5911
194	08:43:00	9.09513	8.81344	17.9086
195	08:43:00	6.20197	7.88836	14.0903
196	08:43:00	7.28288	9.41392	16.6968
197	08:43:00	9.23081	7.52995	16.7608
198	08:43:00	7.62969	6.2732	13.9029
199	08:44:00	9.2645	9.25828	18.5228
200	08:44:00	6.18622	9.18833	15.3746
201	08:44:00	11.9791	9.15549	21.1346
202	08:44:00	7.81774	8.74581	16.5636
203	08:45:00	10.9766	9.20786	20.1845
204	08:45:00	7.49968	6.99539	14.4951
205	08:45:00	8.85836	7.49309	16.3515
206	08:45:00	8.21693	8.27631	16.4932
207	08:45:00	8.1792	9.52538	17.7046
208	08:45:00	10.1559	9.69884	19.8547
209	08:45:00	7.70293	7.26627	14.9692
210	08:46:00	10.4295	8.75118	19.1806
211	08:46:00	7.75274	6.3816	14.1343
212	08:46:00	9.45494	7.29582	16.7508
213	08:47:00	7.78973	8.95444	16.7442
214	08:47:00	10.0878	7.32011	17.4079
215	08:47:00	9.40751	6.56313	15.9706
216	08:47:00	7.44017	6.71804	14.1582
217	08:47:00	8.46467	7.88885	16.3535
218	08:47:00	7.72802	7.60845	15.3365
219	08:48:00	6.81613	8.33747	15.1536
220	08:48:00	10.2533	7.73504	17.9883
221	08:48:00	8.82632	7.04447	15.8708
222	08:49:00	10.4862	7.84161	18.3278
223	08:49:00	10.2725	9.57701	19.8495
224	08:50:00	8.90616	9.08322	17.9894
225	08:50:00	9.15738	7.15177	16.3092
226	08:50:00	10.5576	9.00998	19.5676
227	08:51:00	7.06497	7.76519	14.8302
228	08:51:00	8.91128	6.94668	15.858
229	08:51:00	9.78729	7.75372	17.541
230	08:51:00	7.35411	6.19764	13.5517
231	08:51:00	6.75332	6.51076	13.2641
232	08:51:00	9.20188	9.91528	19.1172
233	08:52:00	6.07837	6.83291	12.9113
234	08:52:00	11.2998	8.20051	19.5003
235	08:52:00	9.53423	9.19504	18.7293
236	08:52:00	7.78533	8.54317	16.3285
237	08:53:00	11.2196	8.63521	19.8548
238	08:53:00	6.19831	8.55684	14.7551
239	08:53:00	8.884	6.37562	15.2596
240	08:53:00	6.56233	7.63457	14.1969
241	08:53:00	9.515	7.31181	16.8268
242	08:53:00	6.11591	9.11936	15.2353
243	08:53:00	10.6681	9.57567	20.2437
244	08:54:00	8.75271	7.38127	16.134
245	08:54:00	9.85925	8.00848	17.8677
246	08:55:00	9.70855	7.28886	16.9974
247	08:55:00	11.9006	6.07739	17.978
248	08:55:00	11.3639	9.4763	20.8402
249	08:55:00	6.0802	9.02341	15.1036
250	08:55:00	11.9405	8.03961	19.9801
251	08:55:00	11.3448	7.35221	18.697
252	08:55:00	10.14	6.32862	16.4686
253	08:55:00	7.8432	6.66201	14.5052
254	08:56:00	8.12354	7.85601	15.9796
255	08:57:00	7.14096	9.74535	16.8863
256	08:58:00	7.42882	9.50633	16.9351
257	08:58:00	8.7994	6.4109	15.2103
258	08:58:00	6.22102	7.71014	13.9312
259	08:59:00	11.6492	8.04498	19.6941
260	08:59:00	10.404	7.52849	17.9325
261	08:59:00	7.66906	6.05713	13.7262
262	08:59:00	6.34883	6.20313	12.552
263	08:59:00	8.6932	8.55953	17.2527
264	08:59:00	10.0803	9.13669	19.217
265	09:00:00	8.94516	6.3788	15.324
266	09:00:00	11.4133	9.99512	21.4084
267	09:00:00	9.39616	6.32643	15.7226
268	09:01:00	6.56014	6.16529	12.7254
269	09:01:00	10.9061	7.03018	17.9363
270	09:01:00	9.82427	8.64913	18.4734
271	09:01:00	11.7927	9.08005	20.8728
272	09:01:00	10.9469	8.14106	19.088
273	09:02:00	9.62413	7.2465	16.8706
274	09:02:00	6.2201	7.01505	13.2351
275	09:02:00	8.40461	8.60067	17.0053
276	09:03:00	11.3639	6.7311	18.095
277	09:04:00	8.65712	8.99619	17.6533
278	09:04:00	11.1407	6.2765	17.4172
279	09:04:00	8.97189	6.07385	15.0457
280	09:05:00	7.51708	6.17066	13.6877
281	09:05:00	9.11252	6.20069	15.3132
282	09:05:00	11.5869	6.78762	18.3745
283	09:05:00	6.52004	8.08026	14.6003
284	09:05:00	11.2383	9.7904	21.0287
285	09:05:00	11.7685	9.65221	21.4208
286	09:06:00	7.40666	7.82318	15.2298
287	09:06:00	9.95849	7.84429	17.8028
288	09:07:00	9.4445	6.77017	16.2147
289	09:07:00	11.9423	7.24906	19.1914
290	09:07:00	9.44066	9.36814	18.8088
291	09:07:00	11.3893	8.36543	19.7548
292	09:07:00	8.9556	9.24619	18.2018
293	09:08:00	6.79141	9.17966	15.9711
294	09:08:00	6.36732	7.07181	13.4391
295	09:08:00	11.3234	6.05762	17.381
296	09:09:00	9.60216	7.89239	17.4946
297	09:10:00	7.73681	9.67321	17.41
298	09:10:00	6.18513	9.48985	15.675
299	09:11:00	11.9822	7.52141	19.5036
300	09:12:00	7.06571	8.10541	15.1711
301	09:12:00	11.6935	6.94852	18.642
302	09:13:00	9.26963	8.74154	18.0112
303	09:13:00	11.8795	6.07288	17.9524
304	09:13:00	9.88672	6.91458	16.8013
305	09:13:00	7.79724	8.98166	16.7789
306	09:13:00	6.94064	9.70507	16.6457
307	09:14:00	7.86645	6.65712	14.5236
308	09:14:00	10.0766	8.74459	18.8212
309	09:14:00	9.31761	6.7195	16.0371
310	09:15:00	6.48067	8.87802	15.3587
311	09:15:00	7.83001	9.76843	17.5984
312	09:15:00	11.7746	8.15412	19.9287
313	09:15:00	7.4376	6.36317	13.8008
314	09:15:00	8.53792	8.02557	16.5635
315	09:16:00	6.23072	7.00296	13.2337
316	09:16:00	9.38353	9.67577	19.0593
317	09:16:00	10.5959	6.34767	16.9436
318	09:17:00	9.85485	9.74413	19.599
319	09:17:00	9.66753	6.87088	16.5384
320	09:17:00	7.62493	8.88375	16.5087
321	09:17:00	6.07178	6.64016	12.7119
322	09:17:00	11.2589	8.06305	19.322
323	09:17:00	10.6582	7.48918	18.1473
324	09:18:00	10.9488	8.81161	19.7604
325	09:19:00	7.50792	7.98541	15.4933
326	09:19:00	7.85034	9.21091	17.0613
327	09:19:00	8.82101	6.78359	15.6046
328	09:19:00	8.7355	7.84759	16.5831
329	09:19:00	7.04886	8.72079	15.7696
330	09:19:00	7.32994	7.67022	15.0002
331	09:20:00	7.64873	6.82363	14.4724
332	09:20:00	9.73144	9.2313	18.9627
333	09:20:00	7.79339	8.78585	16.5792
334	09:20:00	11.3974	8.64754	20.0449
335	09:21:00	8.05597	6.91385	14.9698
336	09:21:00	8.14716	8.27644	16.4236
337	09:21:00	9.23905	8.5533	17.7924
338	09:21:00	6.16388	6.08081	12.2447
339	09:21:00	10.8947	6.07019	16.9649
340	09:22:00	6.86721	7.44609	14.3133
341	09:22:00	7.41234	8.10517	15.5175
342	09:23:00	10.5141	7.31266	17.8267
343	09:23:00	7.62108	9.50169	17.1228
344	09:23:00	10.1982	7.40361	17.6018
345	09:23:00	8.36982	6.57826	14.9481
346	09:23:00	6.35176	9.55101	15.9028
347	09:23:00	7.3021	7.72698	15.0291
348	09:23:00	9.59868	8.16547	17.7642
349	09:23:00	8.75619	7.2067	15.9629
350	09:24:00	9.67467	7.24479	16.9195
351	09:25:00	7.14866	6.94742	14.0961
352	09:25:00	6.82858	8.48054	15.3091
353	09:25:00	8.11145	7.68255	15.794
354	09:25:00	10.4055	7.49895	17.9044
355	09:25:00	8.76553	7.30399	16.0695
356	09:26:00	7.95288	9.56163	17.5145
357	09:26:00	6.60848	9.46385	16.0723
358	09:26:00	9.92663	8.65255	18.5792
359	09:27:00	11.3014	7.6408	18.9422
360	09:28:00	8.63662	7.29228	15.9289
361	09:28:00	10.914	9.65148	20.5654
362	09:29:00	10.2495	7.14652	17.396
363	09:29:00	11.6907	9.40208	21.0928
364	09:29:00	6.17359	7.03616	13.2098
365	09:29:00	7.85638	9.06247	16.9189
366	09:29:00	9.75762	7.80572	17.5633
367	09:29:00	9.1713	6.28761	15.4589
368	09:30:00	10.6811	9.17307	19.8541
369	09:31:00	6.59163	8.1225	14.7141
370	09:31:00	9.46336	6.6592	16.1226
371	09:31:00	8.2682	8.28999	16.5582
372	09:31:00	6.89944	7.48515	14.3846
373	09:32:00	6.9509	8.20478	15.1557
374	09:32:00	6.71212	9.42576	16.1379
375	09:32:00	11.4289	6.73965	18.1685
376	09:34:00	7.03732	8.52217	15.5595
377	09:35:00	6.66012	6.03833	12.6984
378	09:35:00	10.2742	6.78689	17.0611
379	09:37:00	7.49748	8.98349	16.481
380	09:37:00	8.09406	6.06507	14.1591
381	09:38:00	7.11844	6.81228	13.9307
382	09:39:00	11.7599	9.57628	21.3362
383	09:41:00	7.21989	9.32102	16.5409
384	09:42:00	6.10236	6.81961	12.922
385	09:43:00	10.4221	7.60015	18.0223
386	09:43:00	7.29807	9.0051	16.3032
387	09:43:00	11.9593	8.82272	20.7821
388	09:43:00	6.72567	9.45836	16.184
389	09:43:00	9.32163	8.72897	18.0506
390	09:44:00	10.4119	9.05417	19.466
391	09:45:00	8.81643	6.65725	15.4737
392	09:46:00	10.6485	9.14145	19.7899
393	09:47:00	10.8023	8.72018	19.5224
394	09:48:00	6.03278	8.15412	14.1869
395	09:49:00	10.3397	7.55071	17.8904
396	09:49:00	9.19694	9.63842	18.8354
397	09:49:00	10.9696	8.42402	19.3937
398	09:49:00	8.58827	9.2794	17.8677
399	09:50:00	10.0123	8.00385	18.0162
400	09:50:00	10.6281	7.17545	17.8036
401	09:50:00	9.93469	7.97552	17.9102
402	09:51:00	6.10034	7.58147	13.6818
403	09:51:00	9.70342	9.89184	19.5953
404	09:53:00	6.52406	8.13617	14.6602
405	09:54:00	8.37989	6.1952	14.5751
406	09:55:00	7.23527	6.68642	13.9217
407	09:55:00	8.27351	8.07306	16.3466
408	09:57:00	6.72933	8.73714	15.4665
409	09:57:00	8.498	6.06067	14.5587
410	09:59:00	9.23795	8.78133	18.0193
411	09:59:00	11.5177	8.62899	20.1467
412	10:00:00	10.268	6.80557	17.0735
413	10:01:00	8.98892	7.87249	16.8614
414	10:02:00	7.69231	9.61449	17.3068
415	10:02:00	6.63649	8.36335	14.9998
416	10:03:00	10.68	9.78466	20.4646
417	10:05:00	10.8017	9.74145	20.5432
418	10:05:00	10.0416	7.5352	17.5768
419	10:07:00	9.42436	8.18268	17.607
420	10:09:00	11.2119	9.08847	20.3004
421	10:09:00	11.3126	9.02023	20.3328
422	10:09:00	11.8096	9.69787	21.5074
423	10:09:00	7.35575	6.98648	14.3422
424	10:10:00	10.3018	8.93515	19.237
425	10:10:00	9.62139	8.30671	17.9281
426	10:11:00	11.4573	8.55342	20.0107
427	10:11:00	8.76534	8.68856	17.4539
428	10:12:00	10.7927	7.78082	18.5736
429	10:13:00	6.65792	7.64092	14.2988
430	10:13:00	10.8147	7.75713	18.5719
431	10:13:00	9.30277	8.9968	18.2996
432	10:14:00	7.3162	8.48018	15.7964
433	10:14:00	10.7851	6.52333	17.3084
434	10:14:00	11.0237	6.6144	17.6381
435	10:15:00	7.854	6.5757	14.4297
436	10:15:00	11.28	7.2985	18.5785
437	10:17:00	8.58351	9.3784	17.9619
438	10:17:00	10.9303	6.18983	17.1201
439	10:18:00	9.11435	9.21775	18.3321
440	10:19:00	7.8985	9.901	17.7995
441	10:19:00	7.50975	6.08777	13.5975
442	10:20:00	11.8641	6.20667	18.0708
443	10:20:00	7.00034	7.64507	14.6454
444	10:21:00	6.70553	8.44234	15.1479
445	10:21:00	8.11072	9.22019	17.3309
446	10:21:00	11.7409	7.86029	19.6012
447	10:25:00	6.09137	7.5717	13.6631
448	10:26:00	7.98236	7.88433	15.8667
449	10:27:00	6.48634	7.57988	14.0662
450	10:29:00	10.4287	7.66875	18.0975
451	10:30:00	9.28336	8.64693	17.9303
452	10:30:00	10.5437	7.66399	18.2077
453	10:31:00	10.6845	9.7019	20.3864
454	10:31:00	9.31065	9.49083	18.8015
455	10:31:00	10.8469	8.90695	19.7539
456	10:31:00	9.31486	6.83853	16.1534
457	10:32:00	9.71661	8.9161	18.6327
458	10:33:00	8.98691	7.82952	16.8164
459	10:33:00	7.07431	7.35942	14.4337
460	10:34:00	6.14026	6.83193	12.9722
461	10:35:00	10.8838	7.60881	18.4926
462	10:35:00	6.04944	9.5526	15.602
463	10:35:00	9.70452	7.32609	17.0306
464	10:35:00	6.26038	7.90838	14.1688
465	10:37:00	6.09742	8.30232	14.3997
466	10:37:00	10.8695	7.14957	18.019
467	10:37:00	8.31141	9.16709	17.4785
468	10:38:00	11.8929	9.49657	21.3894
469	10:39:00	6.88369	9.18076	16.0645
470	10:39:00	9.33189	6.65554	15.9874
471	10:39:00	10.8471	7.01456	17.8617
472	10:39:00	9.35698	6.49123	15.8482
473	10:40:00	8.7593	7.68694	16.4462
474	10:41:00	10.4602	7.36125	17.8215
475	10:41:00	6.52187	6.13794	12.6598
476	10:41:00	9.17991	7.65606	16.836
477	10:41:00	6.66543	9.81347	16.4789
478	10:43:00	6.86209	8.43977	15.3019
479	10:44:00	10.2149	7.56816	17.783
480	10:44:00	9.61901	8.25263	17.8716
481	10:45:00	6.1496	8.71444	14.864
482	10:45:00	7.93896	7.60979	15.5488
483	10:45:00	8.59633	8.60286	17.1992
484	10:45:00	9.04111	7.02188	16.063
485	10:46:00	7.9776	6.26295	14.2405
486	10:47:00	8.79336	6.96536	15.7587
487	10:47:00	9.15445	9.82165	18.9761
488	10:47:00	9.59337	7.64153	17.2349
489	10:47:00	6.87051	9.1782	16.0487
490	10:47:00	6.77346	7.09317	13.8666
491	10:48:00	6.31147	9.2324	15.5439
492	10:49:00	11.6065	6.78469	18.3912
493	10:49:00	6.04706	9.34825	15.3953
494	10:50:00	6.5931	8.60396	15.1971
495	10:51:00	11.8167	6.1764	17.9931
496	10:51:00	7.16349	8.90646	16.0699
497	10:51:00	10.2641	7.97333	18.2374
498	10:52:00	11.9614	6.20362	18.165
499	10:53:00	11.6045	7.61589	19.2204
500	10:53:00	8.27644	9.87988	18.1563
501	10:55:00	11.0398	9.15427	20.194
502	10:57:00	10.6624	6.42824	17.0906
503	10:58:00	8.305	7.42924	15.7342
504	10:59:00	10.1043	9.61071	19.715
505	10:59:00	10.7481	6.55043	17.2985
506	10:59:00	11.0222	6.16773	17.1899
507	10:59:00	11.5951	7.3394	18.9345
508	10:59:00	8.65145	7.75237	16.4038
509	10:59:00	9.27183	8.73519	18.007
510	11:00:00	10.7003	7.10379	17.8041
511	11:01:00	9.57488	6.09973	15.6746
512	11:01:00	9.38609	6.64809	16.0342
513	11:01:00	11.902	6.86856	18.7706
514	11:03:00	9.74041	7.18717	16.9276
515	11:03:00	11.3608	9.56346	20.9242
516	11:04:00	8.21125	7.62407	15.8353
517	11:05:00	6.17029	6.31788	12.4882
518	11:05:00	8.82376	8.27876	17.1025
519	11:05:00	8.08069	8.2591	16.3398
520	11:05:00	7.23087	8.75924	15.9901
521	11:05:00	8.30372	9.84777	18.1515
522	11:05:00	8.65676	9.07944	17.7362
523	11:07:00	8.45845	7.10123	15.5597
524	11:07:00	10.7453	6.25733	17.0027
525	11:07:00	6.98514	6.00439	12.9895
526	11:07:00	11.4336	6.47475	17.9084
527	11:09:00	8.17573	9.85742	18.0331
528	11:10:00	9.91546	7.54546	17.4609
529	11:11:00	7.11423	6.32264	13.4369
530	11:11:00	10.3108	6.41798	16.7288
531	11:11:00	7.19901	6.99759	14.1966
532	11:11:00	9.53185	6.22254	15.7544
533	11:11:00	7.24808	8.97555	16.2236
534	11:11:00	9.83105	7.47783	17.3089
535	11:13:00	6.25929	9.55284	15.8121
536	11:13:00	9.32713	6.9866	16.3137
537	11:13:00	11.415	8.49605	19.911
538	11:13:00	9.23319	6.17383	15.407
539	11:14:00	6.67055	9.6057	16.2763
540	11:14:00	11.2681	6.66213	17.9302
541	11:14:00	10.9856	9.19358	20.1791
542	11:14:00	9.5866	7.22855	16.8151
543	11:15:00	10.6767	6.0387	16.7154
544	11:15:00	7.26731	7.45488	14.7222
545	11:16:00	7.29185	9.89099	17.1828
546	11:16:00	6.68758	7.85528	14.5429
547	11:16:00	10.5117	8.1662	18.6779
548	11:17:00	6.74911	8.55733	15.3064
549	11:17:00	10.6783	9.60607	20.2844
550	11:17:00	6.65517	7.21305	13.8682
551	11:19:00	11.3653	7.87249	19.2378
552	11:19:00	10.5078	8.23151	18.7393
553	11:19:00	8.6736	9.80468	18.4783
554	11:19:00	8.16309	6.14869	14.3118
555	11:20:00	10.4348	8.88522	19.32
556	11:20:00	8.29859	6.49306	14.7917
557	11:21:00	6.97305	6.84817	13.8212
558	11:21:00	6.24555	8.35359	14.5991
559	11:22:00	7.25578	7.80352	15.0593
560	11:23:00	8.59395	8.52205	17.116
561	11:23:00	9.91546	6.26136	16.1768
562	11:23:00	9.61644	8.05951	17.676
563	11:25:00	9.49944	7.51213	17.0116
564	11:25:00	9.94769	6.92434	16.872
565	11:26:00	8.1435	8.44649	16.59
566	11:26:00	6.43544	7.39885	13.8343
567	11:27:00	7.41856	9.60094	17.0195
568	11:27:00	6.4001	6.97159	13.3717
569	11:27:00	8.13654	9.4658	17.6023
570	11:29:00	8.46358	8.55269	17.0163
571	11:29:00	7.13675	6.41798	13.5547
572	11:32:00	8.36525	8.94089	17.3061
573	11:32:00	9.30058	6.5215	15.8221
574	11:33:00	6.54018	7.81487	14.3551
575	11:33:00	11.9632	7.38188	19.3451
576	11:33:00	9.43443	7.68145	17.1159
577	11:34:00	11.3053	7.75518	19.0605
578	11:34:00	9.3231	8.69308	18.0162
579	11:35:00	11.9218	8.17377	20.0956
580	11:35:00	6.53688	7.53362	14.0705
581	11:35:00	11.3542	7.99152	19.3457
582	11:35:00	10.2289	9.17576	19.4047
583	11:35:00	8.68569	9.44041	18.1261
584	11:36:00	9.89276	8.72372	18.6165
585	11:36:00	8.07538	6.05383	14.1292
586	11:37:00	6.50722	8.28645	14.7937
587	11:37:00	10.0971	9.62792	19.725
588	11:37:00	6.19538	7.36003	13.5554
589	11:37:00	7.72308	9.27488	16.998
590	11:37:00	11.3924	7.05387	18.4463
591	11:38:00	9.46867	6.57424	16.0429
592	11:43:00	9.46428	9.1572	18.6215
593	11:43:00	7.37187	8.82577	16.1976
594	11:43:00	9.2645	9.01975	18.2842
595	11:49:00	9.8468	8.48482	18.3316
596	11:49:00	6.99997	7.00943	14.0094
597	11:49:00	10.7975	7.4937	18.2912
598	11:49:00	10.7603	7.41105	18.1714
599	11:49:00	6.42866	8.91427	15.3429
600	11:50:00	6.88553	6.54335	13.4289
601	11:50:00	9.72686	7.52702	17.2539
602	11:53:00	7.77178	8.10199	15.8738
603	11:54:00	11.3194	6.38319	17.7026
604	11:57:00	6.46583	9.76928	16.2351
605	11:58:00	10.148	8.17707	18.3251
606	11:58:00	9.26762	7.48869	16.7563
607	11:59:00	9.81457	7.2515	17.0661
608	11:59:00	10.246	8.96176	19.2077
609	11:59:00	6.36531	8.55989	14.9252
610	11:59:00	11.8771	6.40468	18.2818
611	12:00:00	10.4011	8.47407	18.8751
612	12:01:00	6.64455	8.88998	15.5345
613	12:01:00	6.48836	9.46361	15.952
614	12:02:00	8.1728	7.19877	15.3716
615	12:02:00	11.6565	6.86587	18.5224
616	12:03:00	8.04114	9.52562	17.5668
617	12:03:00	6.04193	9.72546	15.7674
618	12:03:00	6.59072	7.10282	13.6935
619	12:04:00	6.24024	7.49834	13.7386
620	12:04:00	9.55272	7.35136	16.9041
621	12:05:00	7.38505	6.80496	14.19
622	12:05:00	9.92425	7.01407	16.9383
623	12:05:00	7.16349	9.85449	17.018
624	12:05:00	6.97873	7.39726	14.376
625	12:05:00	11.6259	9.17685	20.8028
626	12:06:00	10.3287	8.81515	19.1439
627	12:06:00	6.51985	8.36579	14.8856
628	12:07:00	7.35228	8.12751	15.4798
629	12:07:00	8.7192	6.16907	14.8883
630	12:07:00	7.77746	8.3592	16.1367
631	12:07:00	7.87323	9.95898	17.8322
632	12:08:00	10.5329	7.30424	17.8372
633	12:08:00	6.43709	6.87234	13.3094
634	12:09:00	7.90326	9.24448	17.1477
635	12:10:00	6.48103	9.23264	15.7137
636	12:10:00	9.28062	6.95291	16.2335
637	12:11:00	9.8966	9.74328	19.6399
638	12:12:00	6.16297	8.50117	14.6641
639	12:14:00	10.5492	7.89447	18.4437
640	12:15:00	10.2485	9.55455	19.8031
641	12:16:00	10.3331	6.5287	16.8618
642	12:17:00	10.2669	7.31925	17.5861
643	12:17:00	7.69707	7.07962	14.7767
644	12:17:00	9.32933	7.58818	16.9175
645	12:18:00	8.80929	6.13648	14.9458
646	12:19:00	11.8033	9.93957	21.7429
647	12:19:00	11.8299	7.1774	19.0073
648	12:19:00	7.79632	6.55226	14.3486
649	12:19:00	7.54344	6.07385	13.6173
650	12:20:00	7.00327	7.83343	14.8367
651	12:20:00	10.5961	7.7907	18.3868
652	12:21:00	8.67434	7.58513	16.2595
653	12:21:00	6.54659	9.08408	15.6307
654	12:22:00	7.5786	8.29768	15.8763
655	12:23:00	8.62654	6.45326	15.0798
656	12:23:00	7.77783	9.81359	17.5914
657	12:23:00	10.2568	8.60067	18.8574
658	12:23:00	9.5703	8.58736	18.1577
659	12:23:00	10.7353	8.73043	19.4657
660	12:24:00	8.8558	6.55263	15.4084
661	12:25:00	9.85559	8.64949	18.5051
662	12:25:00	11.1469	6.71303	17.8599
663	12:26:00	8.27296	8.32563	16.5986
664	12:27:00	11.2789	7.48186	18.7608
665	12:29:00	11.9566	9.81921	21.7758
666	12:31:00	11.291	6.02808	17.3191
667	12:32:00	10.8233	9.82263	20.646
668	12:32:00	11.7074	8.9227	20.6301
669	12:32:00	7.35209	6.92788	14.28
670	12:33:00	8.30793	8.72811	17.036
671	12:33:00	6.42189	8.68307	15.105
672	12:34:00	10.176	8.34358	18.5196
673	12:35:00	10.5067	6.01025	16.517
674	12:35:00	8.09735	7.39079	15.4881
675	12:35:00	6.49495	9.12827	15.6232
676	12:35:00	8.03601	9.21531	17.2513
677	12:35:00	9.48241	6.24952	15.7319
678	12:35:00	7.1232	9.68017	16.8034
679	12:36:00	10.6957	6.52821	17.2239
680	12:36:00	6.18915	8.34394	14.5331
681	12:36:00	10.9876	6.47938	17.467
682	12:37:00	8.02155	9.33848	17.36
683	12:37:00	11.8341	6.92361	18.7577
684	12:37:00	9.05228	7.80462	16.8569
685	12:38:00	8.23249	9.88269	18.1152
686	12:38:00	8.78127	6.59316	15.3744
687	12:38:00	8.08234	6.30567	14.388
688	12:39:00	6.68886	7.60247	14.2913
689	12:39:00	8.28193	6.50844	14.7904
690	12:39:00	11.438	7.10294	18.541
691	12:40:00	10.6463	6.27857	16.9248
692	12:40:00	6.54878	9.18455	15.7333
693	12:41:00	6.5909	7.23637	13.8273
694	12:41:00	9.21543	6.56728	15.7827
695	12:41:00	8.08655	8.73019	16.8167
696	12:43:00	9.24821	9.92871	19.1769
697	12:43:00	9.41154	8.80966	18.2212
698	12:43:00	10.0557	6.12574	16.1815
699	12:43:00	7.48357	6.13453	13.6181
700	12:43:00	11.8314	6.73403	18.5654
701	12:44:00	9.7589	7.56413	17.323
702	12:44:00	7.47148	9.67052	17.142
703	12:45:00	11.6261	6.11402	17.7401
704	12:46:00	10.9497	8.83761	19.7873
705	12:47:00	11.6221	9.47838	21.1004
706	12:47:00	10.6613	8.19855	18.8598
707	12:47:00	10.4172	6.88247	17.2997
708	12:47:00	11.3972	9.98315	21.3804
709	12:48:00	8.11054	6.167	14.2775
710	12:49:00	8.82412	6.32789	15.152
711	12:49:00	7.68096	6.19654	13.8775
712	12:50:00	6.438	8.06549	14.5035
713	12:50:00	8.21931	8.44685	16.6662
714	12:50:00	11.61	8.10321	19.7132
715	12:51:00	11.5609	8.44136	20.0023
716	12:51:00	7.36546	6.37794	13.7434
717	12:51:00	11.9051	7.09622	19.0014
718	12:52:00	10.6448	9.21409	19.8589
719	12:52:00	9.69243	8.47114	18.1636
720	12:52:00	10.7274	8.58516	19.3125
721	12:53:00	10.1559	8.43635	18.5922
722	12:53:00	10.068	8.75375	18.8217
723	12:53:00	7.3444	8.8359	16.1803
724	12:53:00	10.6578	9.54747	20.2053
725	12:54:00	11.7471	6.35658	18.1037
726	12:55:00	7.01791	7.64177	14.6597
727	12:55:00	11.7101	9.0134	20.7235
728	12:55:00	10.753	6.12232	16.8753
729	12:55:00	11.3663	6.41115	17.7774
730	12:56:00	10.0056	6.83535	16.8409
731	12:57:00	10.538	7.27506	17.8131
732	12:58:00	10.9257	6.06763	16.9933
733	12:59:00	8.79739	7.61016	16.4075
734	12:59:00	6.10987	8.45442	14.5643
735	12:59:00	8.29163	9.80993	18.1016
736	12:59:00	7.67821	7.17057	14.8488
737	13:01:00	11.8526	9.53148	21.3841
738	13:01:00	6.93826	8.94638	15.8846
739	13:01:00	6.02362	7.73016	13.7538
740	13:01:00	7.23215	8.72848	15.9606
741	13:01:00	6.73428	6.37806	13.1123
742	13:02:00	6.28401	7.41508	13.6991
743	13:03:00	6.15088	8.58602	14.7369
744	13:03:00	11.9485	7.50688	19.4554
745	13:03:00	8.52181	7.60588	16.1277
746	13:03:00	9.42015	6.23817	15.6583
747	13:04:00	6.32099	7.01248	13.3335
748	13:04:00	9.48094	8.29841	17.7794
749	13:04:00	7.46434	6.74526	14.2096
750	13:05:00	8.96915	7.09867	16.0678
751	13:06:00	9.55565	9.13401	18.6897
752	13:07:00	9.09549	9.20811	18.3036
753	13:08:00	7.77068	6.04541	13.8161
754	13:08:00	7.28397	7.55608	14.8401
755	13:08:00	8.85873	7.35209	16.2108
756	13:08:00	10.5959	7.79083	18.3867
757	13:08:00	10.5833	6.56215	17.1454
758	13:09:00	8.2768	9.28111	17.5579
759	13:09:00	9.47691	8.14106	17.618
760	13:10:00	10.2925	8.16547	18.458
761	13:11:00	11.8216	7.31645	19.1381
762	13:11:00	6.63594	7.0795	13.7154
763	13:11:00	10.9995	9.47557	20.4751
764	13:13:00	7.45061	7.22929	14.6799
765	13:14:00	10.5867	7.14872	17.7355
766	13:17:00	11.3675	9.83068	21.1982
767	13:17:00	6.48671	6.51735	13.0041
768	13:17:00	7.65844	8.10114	15.7596
769	13:17:00	8.80892	8.89315	17.7021
770	13:19:00	11.5964	6.46352	18.0599
771	13:19:00	10.8123	6.18384	16.9962
772	13:19:00	10.5487	6.91336	17.462
773	13:19:00	9.83178	7.49712	17.3289
774	13:20:00	11.569	8.09894	19.6679
775	13:20:00	7.40739	9.22483	16.6322
776	13:20:00	8.31379	9.08335	17.3971
777	13:21:00	8.61501	9.71154	18.3265
778	13:21:00	6.79141	7.47868	14.2701
779	13:22:00	11.5966	8.43135	20.028
780	13:23:00	6.45265	9.18406	15.6367
781	13:23:00	11.2478	6.97525	18.223
782	13:23:00	10.2427	6.81057	17.0533
783	13:23:00	7.70879	9.60411	17.3129
784	13:24:00	9.18375	6.54225	15.726
785	13:24:00	10.456	9.12192	19.5779
786	13:25:00	6.59731	7.15165	13.749
787	13:25:00	6.15528	7.90277	14.058
788	13:26:00	10.9645	6.68911	17.6536
789	13:27:00	8.79592	8.5295	17.3254
790	13:27:00	9.40129	6.45485	15.8561
791	13:28:00	7.65807	6.20399	13.8621
792	13:28:00	8.55367	8.78536	17.339
793	13:28:00	10.217	6.34242	16.5595
794	13:29:00	9.13028	7.40641	16.5367
795	13:29:00	6.81887	8.09235	14.9112
796	13:29:00	9.05448	9.14963	18.2041
797	13:29:00	11.6829	6.38783	18.0707
798	13:31:00	11.0757	6.17542	17.2511
799	13:31:00	8.21674	8.10871	16.3254
800	13:31:00	6.3741	9.01315	15.3872
801	13:32:00	11.5398	8.41218	19.952
802	13:32:00	10.99	7.20426	18.1942
803	13:32:00	7.21787	7.88141	15.0993
804	13:33:00	9.54137	8.62484	18.1662
805	13:34:00	6.31843	6.26331	12.5817
806	13:34:00	11.4324	7.16153	18.5939
807	13:34:00	10.6904	8.76608	19.4565
808	13:34:00	11.3148	7.83489	19.1497
809	13:35:00	10.6569	6.64357	17.3005
810	13:35:00	10.7512	9.18503	19.9362
811	13:36:00	7.80694	9.61657	17.4235
812	13:36:00	10.5225	7.27787	17.8003
813	13:37:00	6.02985	6.05689	12.0867
814	13:37:00	7.64031	6.53835	14.1787
815	13:38:00	8.1261	8.31587	16.442
816	13:38:00	6.56948	6.28419	12.8537
817	13:38:00	8.97867	9.57689	18.5556
818	13:39:00	7.2067	8.80709	16.0138
819	13:39:00	9.13816	7.68792	16.8261
820	13:40:00	7.55205	7.64165	15.1937
821	13:41:00	8.51979	9.06064	17.5804
822	13:44:00	11.4888	9.75805	21.2468
823	13:47:00	10.4621	8.41816	18.8802
824	13:47:00	6.41127	9.3347	15.746
825	13:47:00	11.4289	8.43196	19.8608
826	13:49:00	10.359	9.98865	20.3476
827	13:50:00	8.88437	9.60704	18.4914
828	13:52:00	8.57234	9.38426	17.9566
829	13:53:00	11.0793	9.66076	20.7401
830	13:53:00	9.75359	9.48961	19.2432
831	13:54:00	7.42424	7.58086	15.0051
832	13:54:00	11.4966	7.91522	19.4118
833	13:55:00	10.5305	7.06204	17.5926
834	13:55:00	11.1617	7.24747	18.4092
835	13:56:00	8.61299	9.58544	18.1984
836	13:57:00	7.5927	8.57466	16.1674
837	13:58:00	11.5477	7.54094	19.0887
838	13:59:00	9.31504	7.01016	16.3252
839	13:59:00	7.17685	8.98825	16.1651
840	13:59:00	6.91958	7.42644	14.346
841	13:59:00	10.2423	8.40718	18.6495
842	14:00:00	6.01337	6.34254	12.3559
843	14:00:00	6.30891	6.6122	12.9211
844	14:00:00	7.11936	7.44829	14.5676
845	14:01:00	7.02341	6.38539	13.4088
846	14:01:00	11.0251	8.0954	19.1205
847	14:01:00	6.71908	8.82894	15.548
848	14:02:00	9.01822	6.75503	15.7732
849	14:02:00	11.5435	9.44652	20.99
850	14:02:00	9.9986	7.41398	17.4126
851	14:03:00	10.6483	7.03262	17.6809
852	14:03:00	11.3348	6.67287	18.0076
853	14:03:00	8.32661	9.08213	17.4087
854	14:04:00	8.32386	9.41026	17.7341
855	14:04:00	8.03473	9.12424	17.159
856	14:05:00	10.9275	7.79095	18.7185
857	14:05:00	7.77105	8.65206	16.4231
858	14:05:00	10.8801	6.62404	17.5041
859	14:05:00	11.0218	7.62603	18.6478
860	14:06:00	8.02741	8.11383	16.1412
861	14:06:00	10.2075	9.42528	19.6328
862	14:07:00	10.6076	7.39909	18.0067
863	14:07:00	7.98987	7.05594	15.0458
864	14:07:00	6.88461	7.44145	14.3261
865	14:07:00	7.70476	9.94165	17.6464
866	14:08:00	7.84173	8.29731	16.139
867	14:08:00	11.308	7.18363	18.4917
868	14:08:00	11.2727	8.0998	19.3725
869	14:09:00	7.30924	8.31928	15.6285
870	14:10:00	7.3455	9.67711	17.0226
871	14:10:00	9.98193	8.79464	18.7766
872	14:11:00	11.2844	8.14801	19.4324
873	14:11:00	8.40407	7.13187	15.5359
874	14:11:00	8.97995	7.56169	16.5416
875	14:12:00	7.39714	6.5873	13.9844
876	14:13:00	8.86019	9.18845	18.0486
877	14:14:00	7.87835	6.48158	14.3599
878	14:15:00	10.9471	8.92026	19.8674
879	14:15:00	9.33702	7.82781	17.1648
880	14:16:00	6.48231	6.90127	13.3836
881	14:16:00	7.79247	8.89181	16.6843
882	14:16:00	11.5463	7.48906	19.0353
883	14:17:00	10.4648	9.38743	19.8522
884	14:17:00	6.47572	6.43226	12.908
885	14:17:00	9.22532	9.64574	18.8711
886	14:18:00	10.3787	7.25614	17.6349
887	14:18:00	6.45979	7.78802	14.2478
888	14:18:00	11.3514	6.75661	18.108
889	14:19:00	8.99496	8.19514	17.1901
890	14:19:00	6.93918	6.73562	13.6748
891	14:19:00	7.9939	6.88064	14.8745
892	14:19:00	6.63009	8.14399	14.7741
893	14:19:00	6.93588	6.26429	13.2002
894	14:19:00	9.53203	7.15494	16.687
895	14:20:00	11.7316	9.78112	21.5127
896	14:20:00	6.58467	6.85037	13.435
897	14:20:00	10.4236	8.27424	18.6978
898	14:21:00	10.4474	9.68285	20.1303
899	14:22:00	6.54988	7.68865	14.2385
900	14:22:00	6.33784	7.16202	13.4999
901	14:22:00	7.83184	9.71252	17.5444
902	14:23:00	6.33967	8.81954	15.1592
903	14:23:00	6.15729	8.21357	14.3709
904	14:23:00	10.7519	6.91482	17.6667
905	14:23:00	11.6125	9.07285	20.6854
906	14:23:00	7.7401	7.07767	14.8178
907	14:24:00	6.30342	7.83575	14.1392
908	14:25:00	7.54912	6.61635	14.1655
909	14:25:00	10.682	8.99081	19.6728
910	14:26:00	8.64412	6.07617	14.7203
911	14:26:00	7.76611	7.1221	14.8882
912	14:26:00	7.10196	6.29395	13.3959
913	14:27:00	10.8054	6.19898	17.0044
914	14:27:00	10.111	7.17362	17.2846
915	14:27:00	9.30369	9.32725	18.6309
916	14:27:00	10.3267	8.19428	18.521
917	14:28:00	8.66298	7.92828	16.5913
918	14:29:00	8.81314	8.76571	17.5788
919	14:32:00	9.75835	9.00058	18.7589
920	14:34:00	9.12021	9.45958	18.5798
921	14:35:00	6.28968	6.37867	12.6684
922	14:35:00	8.46962	9.3712	17.8408
923	14:35:00	7.50151	7.22745	14.729
924	14:37:00	6.77822	6.90555	13.6838
925	14:37:00	7.57073	8.88607	16.4568
926	14:38:00	7.10801	7.63323	14.7412
927	14:39:00	6.40431	8.12824	14.5325
928	14:39:00	6.83077	6.026	12.8568
929	14:39:00	7.48466	7.40873	14.8934
930	14:39:00	6.08368	8.35823	14.4419
931	14:40:00	10.5243	9.23838	19.7627
932	14:40:00	11.7341	8.34846	20.0826
933	14:43:00	11.7808	8.95993	20.7407
934	14:43:00	11.8011	9.71972	21.5209
935	14:43:00	10.6933	8.39851	19.0918
936	14:44:00	9.85302	9.26682	19.1198
937	14:48:00	7.77526	6.60964	14.3849
938	14:48:00	10.0709	8.75094	18.8219
939	14:49:00	11.1974	7.77642	18.9738
940	14:49:00	10.1779	8.47542	18.6533
941	14:50:00	7.95911	8.68343	16.6425
942	14:51:00	10.0416	8.2519	18.2935
943	14:52:00	9.73107	9.64647	19.3775
944	14:53:00	7.20487	9.12961	16.3345
945	14:53:00	9.09897	9.77929	18.8783
946	14:56:00	11.642	6.2345	17.8765
947	14:56:00	8.81899	8.55232	17.3713
948	14:57:00	7.42589	7.85821	15.2841
949	14:58:00	6.52388	9.23167	15.7555
