# Supplementary material for: Survey dataset on analysis of queues in some selected banks in Ogun State, Nigeria
Source: Data Brief. 2018 May 24;19:835–41. doi: 10.1016/j.dib.2018.05.101 (PMC5997939; doi:10.1016/j.dib.2018.05.101)
Supplement: Supplementary file 2 — Supplementary material [file mmc2.zip › Supplementary DATA on Queues/THIRD BANK (WEEK 3).xlsx]

## Sheet: Sheet1
Number	Arrival time	X1	X2	X3
1	08:00:00	14.4856	7.00201	21.4876			X1	X2	X3
2	08:00:00	18.8403	11.6633	30.5036		MEAN	16	10	26
3	08:00:00	15.0455	8.71117	23.7567
4	08:00:00	17.5919	8.43486	26.0267
5	08:00:00	18.5565	9.77486	28.3314
6	08:00:00	16.5809	9.87942	26.4603
7	08:00:00	14.5704	7.22083	21.7912
8	08:00:00	14.9597	7.14576	22.1054
9	08:01:00	14.0747	7.77694	21.8516
10	08:01:00	14.8119	12.9017	27.7136
11	08:01:00	18.5618	8.76775	27.3296
12	08:01:00	15.8045	7.56746	23.372
13	08:02:00	18.4725	12.6195	31.092
14	08:02:00	18.6638	12.1738	30.8376
15	08:02:00	16.3535	11.1912	27.5447
16	08:02:00	16.9464	12.6682	29.6146
17	08:02:00	17.8186	10.9356	28.7542
18	08:02:00	17.3372	10.1803	27.5174
19	08:03:00	15.1155	8.88018	23.9957
20	08:03:00	15.5599	12.7528	28.3127
21	08:03:00	15.5419	12.3946	27.9366
22	08:03:00	18.6898	9.15943	27.8492
23	08:04:00	17.8448	12.3846	30.2293
24	08:04:00	15.945	11.378	27.323
25	08:04:00	15.8672	11.7094	27.5766
26	08:05:00	15.676	11.8277	27.5037
27	08:05:00	13.7934	7.9921	21.7855
28	08:05:00	16.9971	9.37056	26.3677
29	08:06:00	17.1526	10.3284	27.481
30	08:06:00	13.0824	11.0526	24.135
31	08:06:00	16.0153	10.4584	26.4737
32	08:07:00	14.3155	9.38942	23.7049
33	08:07:00	15.3197	12.4997	27.8194
34	08:07:00	17.992	8.41362	26.4056
35	08:07:00	15.7227	11.0748	26.7974
36	08:07:00	17.8832	10.4692	28.3524
37	08:08:00	14.5585	9.39198	23.9504
38	08:08:00	14.4151	8.58684	23.0019
39	08:08:00	14.1386	10.2654	24.404
40	08:08:00	17.2608	12.9806	30.2414
41	08:08:00	15.4982	9.96329	25.4615
42	08:09:00	17.5309	11.491	29.0219
43	08:09:00	13.5323	8.89886	22.4312
44	08:09:00	15.2294	9.44581	24.6752
45	08:09:00	14.0296	12.2619	26.2915
46	08:09:00	17.9645	9.13215	27.0967
47	08:10:00	14.1269	9.50148	23.6283
48	08:10:00	13.8183	11.6494	25.4677
49	08:11:00	16.9697	9.84884	26.8185
50	08:11:00	13.5512	9.08747	22.6386
51	08:11:00	18.5642	9.56026	28.1245
52	08:11:00	13.6596	11.4758	25.1353
53	08:11:00	17.7495	11.0301	28.7796
54	08:11:00	17.0154	7.56032	24.5758
55	08:12:00	18.6166	8.10453	26.7211
56	08:12:00	18.6025	9.91806	28.5205
57	08:12:00	16.3211	9.58223	25.9033
58	08:12:00	15.0042	11.9493	26.9535
59	08:13:00	13.8326	7.7513	21.5839
60	08:13:00	16.5269	11.6913	28.2182
61	08:13:00	14.4638	10.6652	25.1289
62	08:13:00	18.9167	11.864	30.7807
63	08:13:00	18.8041	9.40315	28.2072
64	08:13:00	18.2963	11.8876	30.1839
65	08:14:00	16.6818	8.60259	25.2844
66	08:15:00	14.9617	10.5313	25.493
67	08:15:00	18.7383	11.7858	30.5241
68	08:15:00	17.7805	10.1129	27.8934
69	08:15:00	15.8791	8.22373	24.1028
70	08:15:00	13.8844	9.52199	23.4064
71	08:15:00	16.0321	7.0141	23.0462
72	08:16:00	14.8945	12.5422	27.4367
73	08:16:00	17.9978	10.4489	28.4467
74	08:16:00	13.798	10.7411	24.5391
75	08:16:00	13.5255	8.37132	21.8968
76	08:17:00	18.5836	9.32807	27.9117
77	08:17:00	18.811	11.8109	30.6219
78	08:17:00	16.5582	12.6178	29.1761
79	08:17:00	17.1264	11.4921	28.6185
80	08:17:00	15.6958	7.80477	23.5005
81	08:17:00	17.0539	10.595	27.6489
82	08:17:00	13.1185	10.43	23.5485
83	08:18:00	17.4963	9.13361	26.6299
84	08:18:00	14.6797	12.9211	27.6008
85	08:19:00	13.0826	9.29072	22.3733
86	08:19:00	18.304	7.70608	26.0101
87	08:19:00	15.4799	8.72692	24.2068
88	08:19:00	18.0434	11.3412	29.3846
89	08:19:00	17.2485	12.0363	29.2848
90	08:19:00	16.4392	12.6358	29.075
91	08:20:00	14.9694	10.8896	25.859
92	08:20:00	14.511	12.6525	27.1635
93	08:20:00	17.1735	12.7488	29.9222
94	08:20:00	18.2701	8.43083	26.7009
95	08:20:00	17.8896	12.0932	29.9828
96	08:21:00	18.8193	12.1143	30.9336
97	08:21:00	18.1165	8.62511	26.7416
98	08:21:00	18.6166	9.57418	28.1907
99	08:21:00	16.9918	7.67	24.6618
100	08:22:00	16.0843	12.3891	28.4735
101	08:22:00	15.6168	10.701	26.3179
102	08:22:00	13.1915	12.891	26.0826
103	08:23:00	15.1431	10.3475	25.4906
104	08:23:00	18.6849	10.6899	29.3747
105	08:23:00	14.6024	8.1569	22.7593
106	08:23:00	14.0276	9.38227	23.4099
107	08:23:00	18.8002	12.495	31.2952
108	08:24:00	14.589	10.7842	25.3732
109	08:24:00	14.1496	8.05637	22.2059
110	08:24:00	17.9447	9.75893	27.7037
111	08:24:00	16.3535	9.27754	25.631
112	08:25:00	15.0741	8.29038	23.3645
113	08:25:00	18.0844	11.2066	29.2911
114	08:25:00	17.4994	9.6097	27.1091
115	08:25:00	15.0307	10.895	25.9257
116	08:25:00	16.7642	8.7055	25.4697
117	08:25:00	14.6094	9.82687	24.4362
118	08:25:00	14.8518	9.14698	23.9988
119	08:26:00	15.0457	11.1008	26.1465
120	08:26:00	13.9353	8.60002	22.5354
121	08:26:00	15.147	11.7136	26.8606
122	08:27:00	13.9883	7.46089	21.4491
123	08:27:00	18.6812	8.18546	26.8667
124	08:27:00	14.0154	11.4176	25.4329
125	08:27:00	17.5838	8.58849	26.1723
126	08:27:00	17.7364	8.2252	25.9615
127	08:27:00	18.9929	9.61208	28.6049
128	08:28:00	18.2238	8.31932	26.5431
129	08:28:00	14.1054	7.31825	21.4237
130	08:30:00	17.0105	10.788	27.7985
131	08:31:00	17.8211	8.49089	26.312
132	08:31:00	16.2824	7.50813	23.7906
133	08:31:00	16.8087	11.6928	28.5015
134	08:31:00	16.7265	11.588	28.3145
135	08:31:00	17.8012	7.08313	24.8843
136	08:32:00	17.1425	12.4699	29.6124
137	08:32:00	17.2786	7.44844	24.727
138	08:32:00	13.8203	7.83206	21.6524
139	08:32:00	14.0531	9.51741	23.5705
140	08:32:00	14.6559	8.57091	23.2268
141	08:33:00	15.3165	12.2271	27.5436
142	08:33:00	13.8108	10.3716	24.1824
143	08:33:00	14.247	10.9102	25.1571
144	08:33:00	18.1366	8.44914	26.5858
145	08:34:00	15.0117	9.15394	24.1656
146	08:34:00	13.3417	9.7159	23.0576
147	08:34:00	16.7236	7.07544	23.799
148	08:35:00	16.7448	11.6336	28.3784
149	08:35:00	15.3348	11.7257	27.0606
150	08:35:00	17.1431	10.1208	27.2638
151	08:35:00	17.3624	10.0124	27.3748
152	08:35:00	13.6334	12.8348	26.4682
153	08:35:00	13.4516	12.6938	26.1454
154	08:36:00	16.8468	9.68642	26.5332
155	08:36:00	16.8838	9.35554	26.2393
156	08:36:00	16.7937	10.3376	27.1313
157	08:37:00	17.9347	10.6313	28.5659
158	08:38:00	18.096	11.4071	29.5031
159	08:38:00	15.2708	8.9809	24.2517
160	08:39:00	14.5367	10.9395	25.4761
161	08:39:00	18.0683	10.8715	28.9398
162	08:39:00	13.3851	9.10596	22.491
163	08:39:00	13.0007	12.9491	25.9498
164	08:39:00	14.55	12.8682	27.4182
165	08:43:00	14.4288	8.50499	22.9338
166	08:43:00	17.0667	9.19477	26.2615
167	08:43:00	17.7732	11.977	29.7501
168	08:43:00	18.4666	11.1162	29.5828
169	08:43:00	14.9296	12.1216	27.0512
170	08:44:00	17.9649	8.19517	26.16
171	08:44:00	16.4187	12.6237	29.0424
172	08:44:00	16.8809	12.634	29.5148
173	08:44:00	17.5206	7.98788	25.5085
174	08:45:00	14.0311	10.9592	24.9903
175	08:45:00	18.6836	10.3797	29.0633
176	08:45:00	14.7537	9.81185	24.5655
177	08:45:00	15.7243	7.34443	23.0688
178	08:45:00	14.481	9.52565	24.0067
179	08:45:00	18.5684	8.84539	27.4138
180	08:46:00	16.1402	7.69674	23.8369
181	08:46:00	18.2024	10.5123	28.7146
182	08:46:00	17.8488	7.55263	25.4014
183	08:47:00	15.9159	10.1861	26.102
184	08:47:00	14.1802	11.3729	25.553
185	08:47:00	16.5348	12.4939	29.0287
186	08:47:00	13.3963	10.2605	23.6567
187	08:47:00	15.9301	7.05347	22.9836
188	08:48:00	17.2866	8.95123	26.2379
189	08:48:00	18.4032	9.76113	28.1644
190	08:48:00	14.3173	10.8232	25.1405
191	08:49:00	17.3192	9.15815	26.4774
192	08:49:00	13.4724	12.5995	26.072
193	08:49:00	14.362	12.9112	27.2732
194	08:49:00	14.1697	7.14832	21.318
195	08:49:00	14.7436	8.68242	23.426
196	08:50:00	17.7501	7.05402	24.8041
197	08:50:00	13.3884	12.8813	26.2697
198	08:50:00	18.9777	7.98019	26.9579
199	08:51:00	14.2636	7.72109	21.9847
200	08:51:00	14.5431	12.0502	26.5933
201	08:51:00	15.3975	7.41218	22.8097
202	08:51:00	16.4372	8.26438	24.7016
203	08:51:00	15.4685	11.9361	27.4046
204	08:52:00	18.0487	12.105	30.1537
205	08:52:00	13.9073	11.4425	25.3498
206	08:52:00	16.6675	12.7127	29.3802
207	08:52:00	18.9769	11.6137	30.5906
208	08:53:00	14.4836	8.09684	22.5804
209	08:53:00	17.0477	8.12394	25.1716
210	08:53:00	13.9403	9.50295	23.4432
211	08:53:00	18.9965	10.3114	29.3079
212	08:53:00	15.1572	10.0741	25.2313
213	08:53:00	18.0918	10.1486	28.2404
214	08:54:00	15.828	9.0556	24.8836
215	08:54:00	15.6293	8.28361	23.9129
216	08:55:00	14.3052	9.72982	24.035
217	08:55:00	17.7069	8.06845	25.7753
218	08:55:00	13.2073	7.81961	21.0269
219	08:55:00	18.6111	12.8709	31.482
220	08:55:00	14.6225	9.98453	24.6071
221	08:55:00	17.1043	11.3002	28.4044
222	08:55:00	13.5563	10.0085	23.5648
223	08:56:00	17.1705	7.03955	24.2101
224	08:56:00	16.433	12.1112	28.5441
225	08:56:00	18.2809	12.501	30.7819
226	08:56:00	16.9814	9.22352	26.2049
227	08:56:00	13.6991	8.26676	21.9659
228	08:56:00	13.4325	7.83956	21.2721
229	08:57:00	16.5372	9.00287	25.54
230	08:57:00	15.4118	8.90069	24.3124
231	08:57:00	17.9153	10.9468	28.862
232	08:57:00	16.9462	8.88055	25.8268
233	08:58:00	15.4605	7.99374	23.4542
234	08:58:00	14.401	7.5193	21.9203
235	08:58:00	15.2122	10.5152	25.7273
236	08:59:00	13.6317	11.3038	24.9356
237	08:59:00	13.5605	11.1306	24.6911
238	08:59:00	13.9698	9.51027	23.48
239	08:59:00	15.8787	10.4762	26.3549
240	08:59:00	16.5719	11.2101	27.782
241	09:00:00	16.745	7.27448	24.0195
242	09:00:00	13.93	11.7999	25.7299
243	09:01:00	18.8764	12.5177	31.3941
244	09:01:00	18.6898	11.1326	29.8224
245	09:01:00	13.8211	11.0352	24.8563
246	09:01:00	16.1272	8.92999	25.0572
247	09:02:00	14.8635	10.9041	25.7676
248	09:02:00	14.4263	7.60793	22.0342
249	09:02:00	17.215	7.80972	25.0248
250	09:03:00	17.0367	8.68755	25.7242
251	09:03:00	18.1542	9.33595	27.4902
252	09:03:00	18.6177	7.35102	25.9687
253	09:03:00	16.0898	11.0074	27.0972
254	09:03:00	17.1561	11.1852	28.3413
255	09:04:00	18.2952	9.459	27.7542
256	09:04:00	14.5074	8.47386	22.9812
257	09:04:00	16.0569	8.14243	24.1993
258	09:04:00	16.6236	9.32716	25.9507
259	09:05:00	14.9549	7.21552	22.1704
260	09:05:00	17.8356	12.1846	30.0202
261	09:05:00	18.6612	7.48836	26.1496
262	09:05:00	17.5093	11.6007	29.11
263	09:05:00	14.8069	12.2212	27.0282
264	09:05:00	14.9366	7.40394	22.3405
265	09:06:00	18.8352	9.9772	28.8124
266	09:06:00	14.2073	7.12781	21.3351
267	09:07:00	16.0962	12.3584	28.4546
268	09:07:00	15.7895	11.7384	27.5279
269	09:07:00	17.5012	10.0309	27.5321
270	09:07:00	16.3747	11.9182	28.2929
271	09:08:00	15.5778	12.7702	28.348
272	09:08:00	15.9518	9.24439	25.1961
273	09:08:00	13.5169	12.0169	25.5338
274	09:09:00	13.848	8.25578	22.1038
275	09:09:00	15.5141	11.4463	26.9604
276	09:09:00	18.3196	12.4263	30.7459
277	09:09:00	14.1459	10.0089	24.1548
278	09:09:00	17.9799	12.1634	30.1433
279	09:10:00	17.4172	10.584	28.0012
280	09:10:00	16.6485	10.8975	27.546
281	09:11:00	16.2445	7.54714	23.7917
282	09:11:00	16.8296	8.87524	25.7048
283	09:11:00	16.2251	9.91549	26.1406
284	09:11:00	13.7749	10.1519	23.9268
285	09:11:00	15.35	7.07947	22.4295
286	09:11:00	14.6471	9.26252	23.9096
287	09:12:00	17.6005	9.18744	26.7879
288	09:12:00	18.4728	12.8751	31.3479
289	09:13:00	18.8594	9.77468	28.6341
290	09:13:00	17.0887	9.14203	26.2307
291	09:13:00	14.0357	7.97909	22.0148
292	09:13:00	15.8842	8.23728	24.1215
293	09:14:00	18.4851	9.39418	27.8793
294	09:14:00	18.5979	8.41124	27.0091
295	09:15:00	14.4561	12.05	26.5061
296	09:15:00	17.4635	7.60408	25.0676
297	09:15:00	18.1753	8.91058	27.0858
298	09:15:00	15.3947	9.94479	25.3395
299	09:16:00	15.0049	10.4004	25.4053
300	09:16:00	17.3694	12.1028	29.4722
301	09:16:00	18.6878	7.55867	26.2465
302	09:17:00	16.5068	11.1898	27.6965
303	09:17:00	17.701	10.235	27.936
304	09:17:00	15.2437	10.4809	25.7246
305	09:17:00	13.0016	11.0083	24.0099
306	09:17:00	16.2799	10.3974	26.6773
307	09:17:00	14.6537	10.0168	24.6704
308	09:18:00	16.3152	12.697	29.0122
309	09:19:00	13.759	12.345	26.104
310	09:19:00	14.8079	10.431	25.2388
311	09:19:00	14.5257	9.79757	24.3233
312	09:19:00	18.764	7.67605	26.44
313	09:19:00	16.918	8.54802	25.466
314	09:20:00	13.718	12.0819	25.7999
315	09:20:00	16.927	11.0134	27.9404
316	09:20:00	13.2857	12.6757	25.9614
317	09:20:00	18.8119	12.1513	30.9632
318	09:21:00	13.748	9.83822	23.5862
319	09:21:00	17.432	8.9331	26.3651
320	09:21:00	16.7935	12.6891	29.4826
321	09:21:00	14.7954	8.77416	23.5696
322	09:22:00	13.5554	12.0392	25.5946
323	09:22:00	14.9042	7.94577	22.8499
324	09:23:00	15.1913	11.3331	26.5244
325	09:23:00	18.67	12.2137	30.8838
326	09:23:00	18.1925	8.35173	26.5442
327	09:23:00	13.8174	8.87597	22.6934
328	09:23:00	17.1627	9.65255	26.8152
329	09:23:00	13.072	11.7799	24.8519
330	09:23:00	14.6892	8.5125	23.2017
331	09:24:00	17.2603	10.5141	27.7743
332	09:25:00	15.9058	8.27976	24.1856
333	09:25:00	14.0159	11.5672	25.5831
334	09:25:00	13.178	9.26563	22.4436
335	09:25:00	15.3116	10.548	25.8596
336	09:26:00	18.7561	11.3879	30.144
337	09:26:00	15.7752	10.3442	26.1194
338	09:26:00	14.9983	7.43928	22.4376
339	09:27:00	18.4761	12.0861	30.5622
340	09:27:00	13.6337	7.87344	21.5072
341	09:27:00	17.2907	7.75552	25.0462
342	09:27:00	18.2199	12.096	30.3159
343	09:27:00	14.8626	8.95618	23.8188
344	09:28:00	14.2528	10.209	24.4619
345	09:28:00	16.2953	11.5168	27.8121
346	09:29:00	18.0222	11.6933	29.7155
347	09:29:00	14.8003	9.97061	24.771
348	09:29:00	17.0284	12.3985	29.4269
349	09:29:00	16.3401	11.294	27.6341
350	09:29:00	16.3647	11.1967	27.5614
351	09:30:00	13.5724	9.34199	22.9144
352	09:31:00	17.6212	7.47755	25.0987
353	09:31:00	16.9094	7.95474	24.8642
354	09:31:00	16.3907	11.0762	27.4669
355	09:31:00	17.9601	11.4412	29.4013
356	09:32:00	16.0572	9.99478	26.052
357	09:32:00	13.8152	9.87796	23.6932
358	09:32:00	15.9959	7.12854	23.1244
359	09:33:00	15.2828	11.0797	26.3626
360	09:33:00	14.3581	7.90786	22.266
361	09:33:00	16.0543	7.00842	23.0627
362	09:34:00	18.0046	9.0611	27.0657
363	09:35:00	18.6213	7.50941	26.1307
364	09:37:00	13.6207	11.339	24.9597
365	09:38:00	16.3198	8.34642	24.6662
366	09:42:00	17.3881	12.7746	30.1627
367	09:43:00	18.9117	7.32374	26.2355
368	09:43:00	14.4839	8.62072	23.1046
369	09:43:00	17.3504	9.55733	26.9077
370	09:43:00	18.9639	8.28324	27.2472
371	09:44:00	13.5997	10.4485	24.0482
372	09:46:00	15.9192	9.07282	24.992
373	09:47:00	15.3087	12.3908	27.6995
374	09:47:00	16.0124	12.2082	28.2206
375	09:47:00	14.5389	12.4093	26.9481
376	09:47:00	16.2828	12.9487	29.2315
377	09:47:00	18.3743	10.5954	28.9697
378	09:48:00	13.2488	8.78332	22.0322
379	09:49:00	18.8233	11.066	29.8893
380	09:49:00	17.5686	9.98361	27.5522
381	09:49:00	13.737	10.0169	23.754
382	09:50:00	18.59	10.3101	28.9001
383	09:50:00	13.2417	8.99792	22.2396
384	09:50:00	18.7953	8.9906	27.7859
385	09:51:00	15.1832	9.56795	24.7512
386	09:54:00	15.1486	12.9993	28.1479
387	09:55:00	14.0408	11.7287	25.7695
388	09:56:00	17.4697	7.93295	25.4027
389	09:57:00	14.4574	10.756	25.2134
390	09:59:00	17.8982	11.1359	29.0342
391	10:02:00	14.6819	12.9788	27.6606
392	10:04:00	17.0612	8.91681	25.978
393	10:05:00	16.5886	12.4573	29.0459
394	10:05:00	16.4416	7.50777	23.9493
395	10:09:00	17.2848	9.13416	26.419
396	10:09:00	17.4245	11.538	28.9626
397	10:09:00	18.3699	10.6249	28.9948
398	10:10:00	16.3238	9.03235	25.3562
399	10:10:00	14.44	10.1149	24.5549
400	10:11:00	16.1111	11.0229	27.134
401	10:12:00	14.1778	7.61763	21.7954
402	10:13:00	16.3247	11.5184	27.8432
403	10:13:00	13.0811	10.836	23.9171
404	10:14:00	15.5026	12.5995	28.1021
405	10:14:00	14.3186	8.83789	23.1565
406	10:15:00	14.169	10.5058	24.6748
407	10:17:00	15.1027	10.4432	25.5459
408	10:17:00	15.7084	10.5351	26.2435
409	10:18:00	16.0896	11.3635	27.4532
410	10:19:00	16.0933	12.1134	28.2067
411	10:20:00	16.4112	7.51601	23.9272
412	10:20:00	18.1599	9.2823	27.4422
413	10:21:00	14.7423	10.2671	25.0094
414	10:21:00	16.7049	8.83807	25.543
415	10:23:00	17.098	10.4216	27.5196
416	10:23:00	13.8427	11.1649	25.0075
417	10:23:00	18.5365	9.30262	27.8392
418	10:23:00	14.5711	8.24094	22.812
419	10:23:00	14.4211	9.00855	23.4297
420	10:25:00	17.1043	12.0458	29.1501
421	10:25:00	17.0709	7.65334	24.7243
422	10:25:00	17.9771	7.45503	25.4322
423	10:26:00	13.2818	12.8288	26.1106
424	10:26:00	16.9704	7.41292	24.3833
425	10:27:00	17.0784	9.42421	26.5026
426	10:27:00	16.289	7.45796	23.747
427	10:27:00	13.885	12.0731	25.9581
428	10:27:00	14.9137	8.32133	23.235
429	10:27:00	16.8748	9.56795	26.4428
430	10:29:00	15.3599	8.04227	23.4022
431	10:29:00	17.2729	8.41087	25.6838
432	10:29:00	15.0074	9.62526	24.6327
433	10:30:00	15.646	8.93347	24.5794
434	10:30:00	16.4161	11.4219	27.8381
435	10:31:00	14.4138	7.91794	22.3317
436	10:31:00	15.4035	11.9447	27.3482
437	10:31:00	18.7634	12.122	30.8854
438	10:31:00	18.8616	11.4139	30.2755
439	10:32:00	17.5399	9.2823	26.8222
440	10:33:00	17.0726	9.79647	26.869
441	10:34:00	15.3142	12.8385	28.1527
442	10:35:00	16.4379	8.13181	24.5697
443	10:35:00	15.4169	11.4745	26.8914
444	10:35:00	14.743	11.3335	26.0765
445	10:37:00	15.0333	10.4288	25.462
446	10:37:00	13.1776	7.12781	20.3054
447	10:38:00	13.2362	8.07175	21.308
448	10:39:00	15.9778	8.12485	24.1026
449	10:39:00	18.826	8.28544	27.1115
450	10:39:00	16.5871	12.9222	29.5093
451	10:40:00	14.8139	10.4194	25.2333
452	10:41:00	17.3233	8.4182	25.7414
453	10:41:00	16.0669	7.81448	23.8814
454	10:41:00	16.4978	11.8554	28.3532
455	10:44:00	17.7871	12.8224	30.6095
456	10:44:00	13.4717	10.318	23.7897
457	10:45:00	14.8652	8.64544	23.5106
458	10:45:00	15.023	8.20414	23.2271
459	10:45:00	17.4941	7.9487	25.4428
460	10:46:00	16.3733	10.3215	26.6947
461	10:47:00	18.4807	10.7785	29.2592
462	10:47:00	14.0582	12.4957	26.5539
463	10:47:00	18.2245	7.63906	25.8636
464	10:47:00	16.2317	7.64602	23.8777
465	10:48:00	14.0804	11.3494	25.4298
466	10:49:00	13.7608	9.95798	23.7188
467	10:50:00	17.5289	9.30152	26.8304
468	10:51:00	17.3284	9.78768	27.1161
469	10:51:00	13.0231	9.7051	22.7282
470	10:52:00	18.4485	12.0454	30.4939
471	10:53:00	16.2738	7.08789	23.3617
472	10:56:00	14.605	11.7473	26.3523
473	10:58:00	16.858	7.47444	24.3324
474	10:59:00	13.3519	8.97522	22.3272
475	10:59:00	14.1313	12.0328	26.1641
476	10:59:00	13.9469	8.36253	22.3094
477	10:59:00	14.2248	11.3236	25.5484
478	10:59:00	16.6641	10.2141	26.8782
479	11:01:00	13.189	12.3443	25.5332
480	11:01:00	16.1025	12.1828	28.2852
481	11:03:00	14.8461	7.08039	21.9265
482	11:04:00	14.3135	8.85089	23.1643
483	11:04:00	13.3684	12.0368	25.4053
484	11:05:00	13.1773	10.3235	23.5007
485	11:05:00	15.7948	8.91992	24.7147
486	11:05:00	13.9126	8.79302	22.7056
487	11:05:00	16.3399	7.08991	23.4299
488	11:05:00	13.6394	12.7407	26.3801
489	11:05:00	14.2278	8.29441	22.5222
490	11:07:00	13.3069	10.7259	24.0328
491	11:07:00	15.6209	7.32154	22.9424
492	11:07:00	18.7753	11.3582	30.1335
493	11:10:00	15.7707	10.2975	26.0681
494	11:11:00	18.1685	11.7706	29.9391
495	11:11:00	13.5462	11.1641	24.7103
496	11:11:00	14.529	8.49089	23.0199
497	11:11:00	14.7441	12.1485	26.8927
498	11:13:00	18.0698	10.7785	28.8483
499	11:13:00	18.7949	11.5311	30.326
500	11:13:00	15.671	11.9955	27.6665
501	11:14:00	15.416	9.48756	24.9035
502	11:14:00	13.4763	8.20029	21.6766
503	11:14:00	17.1652	11.9597	29.125
504	11:15:00	16.2233	11.5908	27.8141
505	11:15:00	16.4685	11.1641	27.6326
506	11:16:00	15.0935	10.4672	25.5607
507	11:16:00	13.2824	11.2194	24.5018
508	11:16:00	15.0869	7.78372	22.8706
509	11:17:00	15.869	10.211	26.08
510	11:17:00	18.0072	9.81918	27.8263
511	11:17:00	15.9268	7.57222	23.4991
512	11:17:00	18.8061	11.838	30.6441
513	11:19:00	18.3289	11.6887	30.0176
514	11:19:00	16.0543	9.5229	25.5772
515	11:19:00	16.6727	10.8739	27.5466
516	11:19:00	16.404	10.2222	26.6262
517	11:20:00	18.5413	11.0887	29.63
518	11:20:00	16.862	11.4124	28.2744
519	11:21:00	14.5196	11.6997	26.2194
520	11:21:00	14.2345	9.9772	24.2117
521	11:22:00	14.3823	11.9819	26.3642
522	11:23:00	14.9921	11.6909	26.683
523	11:23:00	16.2125	9.68862	25.9011
524	11:23:00	17.7794	8.43889	26.2183
525	11:25:00	17.2663	12.6025	29.8688
526	11:25:00	15.6273	11.9328	27.5601
527	11:26:00	16.927	8.28819	25.2152
528	11:26:00	18.3329	9.75326	28.0862
529	11:27:00	17.8382	8.05069	25.8889
530	11:27:00	18.2406	7.22266	25.4633
531	11:27:00	17.0182	12.0885	29.1067
532	11:29:00	15.5132	9.62178	25.135
533	11:29:00	18.1971	9.80636	28.0034
534	11:31:00	16.6791	12.367	29.0461
535	11:32:00	13.5127	11.9337	25.4465
536	11:32:00	13.5323	10.7166	24.2489
537	11:33:00	16.8307	9.23634	26.067
538	11:33:00	15.1069	10.1189	25.2258
539	11:33:00	16.0354	12.0009	28.0364
540	11:34:00	16.1669	8.19773	24.3646
541	11:34:00	15.4553	12.7876	28.2429
542	11:35:00	14.2378	8.35228	22.5901
543	11:35:00	13.8573	12.0275	25.8848
544	11:35:00	18.3653	7.77749	26.1428
545	11:35:00	17.9436	9.54946	27.4931
546	11:35:00	15.3013	12.1213	27.4226
547	11:36:00	15.7509	10.8812	26.6321
548	11:36:00	13.4288	9.76186	23.1907
549	11:37:00	18.5303	10.8766	29.407
550	11:37:00	14.1736	7.54476	21.7183
551	11:37:00	17.3438	10.6565	28.0003
552	11:37:00	13.7057	9.51173	23.2174
553	11:37:00	15.483	10.7562	26.2391
554	11:38:00	15.1168	9.45405	24.5708
555	11:43:00	17.653	9.48537	27.1384
556	11:43:00	13.7326	7.75826	21.4909
557	11:43:00	17.4256	12.6092	30.0349
558	11:49:00	18.5596	11.7362	30.2958
559	11:49:00	17.4934	10.2513	27.7447
560	11:49:00	13.7636	9.21363	22.9772
561	11:49:00	18.5005	7.21406	25.7145
562	11:49:00	18.3587	12.3177	30.6765
563	11:50:00	13.4422	9.3929	22.8351
564	11:50:00	14.6238	8.90893	23.5328
565	11:53:00	17.5593	11.437	28.9962
566	11:54:00	16.9781	11.7202	28.6983
567	11:56:00	16.0519	10.9843	27.0362
568	11:57:00	17.8248	10.7025	28.5273
569	11:58:00	15.5674	10.459	26.0264
570	11:58:00	16.0244	7.12909	23.1535
571	11:59:00	15.9937	12.2809	28.2746
572	11:59:00	13.8775	11.3932	25.2707
573	11:59:00	18.4117	9.18763	27.5993
574	11:59:00	14.5746	12.911	27.4856
575	12:01:00	16.8256	11.918	28.7436
576	12:01:00	16.7444	12.876	29.6205
577	12:02:00	15.2973	11.5391	26.8365
578	12:02:00	14.7337	9.51631	24.25
579	12:03:00	16.0662	10.9473	27.0135
580	12:03:00	13.3644	7.77841	21.1428
581	12:03:00	13.9234	7.27741	21.2008
582	12:04:00	18.8623	7.70956	26.5719
583	12:04:00	17.2665	9.90378	27.1703
584	12:04:00	18.1894	7.01538	25.2047
585	12:05:00	18.6208	7.10273	25.7235
586	12:05:00	17.9074	10.058	27.9653
587	12:05:00	14.7641	8.0842	22.8483
588	12:05:00	17.6701	12.699	30.369
589	12:05:00	14.6447	7.67055	22.3153
590	12:05:00	15.277	8.62127	23.8983
591	12:06:00	15.8091	8.23051	24.0396
592	12:06:00	18.6296	10.8406	29.4701
593	12:07:00	18.8068	11.2337	30.0405
594	12:07:00	13.6969	10.7776	24.4745
595	12:07:00	17.7486	8.80163	26.5502
596	12:07:00	15.4597	7.28547	22.7452
597	12:08:00	13.633	11.5911	25.2242
598	12:08:00	15.4823	10.123	25.6052
599	12:09:00	16.9563	11.0231	27.9794
600	12:10:00	18.0804	7.31367	25.3941
601	12:10:00	17.2385	11.036	28.2744
602	12:11:00	17.6662	8.38432	26.0505
603	12:12:00	15.1977	10.901	26.0987
604	12:15:00	15.5971	10.3462	25.9432
605	12:16:00	16.1021	9.98325	26.0853
606	12:17:00	16.4229	11.2799	27.7027
607	12:17:00	16.1144	9.3896	25.504
608	12:17:00	17.5957	10.1953	27.791
609	12:17:00	18.9346	9.97171	28.9063
610	12:18:00	14.2182	8.2664	22.4846
611	12:19:00	13.5178	10.8975	24.4154
612	12:19:00	18.0114	12.2947	30.306
613	12:19:00	18.82	7.72256	26.5426
614	12:19:00	14.1309	9.11292	23.2438
615	12:20:00	18.1802	7.32136	25.5016
616	12:20:00	17.5091	10.3475	27.8566
617	12:21:00	13.8244	8.94555	22.7699
618	12:21:00	18.7772	9.23267	28.0098
619	12:22:00	16.8052	7.79507	24.6003
620	12:23:00	15.3134	11.8303	27.1437
621	12:23:00	17.2573	9.57747	26.8348
622	12:23:00	18.2795	10.7168	28.9962
623	12:23:00	17.8761	9.34071	27.2168
624	12:23:00	16.426	12.7896	29.2156
625	12:24:00	15.7703	9.14203	24.9123
626	12:25:00	14.7163	7.00421	21.7205
627	12:25:00	18.0555	10.6093	28.6648
628	12:26:00	13.1644	11.3687	24.5331
629	12:27:00	16.4864	9.91916	26.4056
630	12:29:00	13.4878	10.1255	23.6133
631	12:31:00	13.8365	11.8991	25.7356
632	12:31:00	16.9667	8.50298	25.4697
633	12:32:00	15.3414	12.6098	27.9512
634	12:32:00	17.0394	10.4579	27.4973
635	12:32:00	18.1253	7.63961	25.7649
636	12:33:00	15.3918	7.22028	22.6121
637	12:33:00	15.8294	10.1832	26.0126
638	12:34:00	17.3762	7.93075	25.3069
639	12:35:00	14.4438	10.5262	24.97
640	12:35:00	14.2582	12.985	27.2431
641	12:35:00	14.3371	8.59838	22.9355
642	12:35:00	16.8093	10.6172	27.4264
643	12:35:00	18.4439	11.4952	29.9391
644	12:35:00	15.8571	10.5207	26.3778
645	12:36:00	15.2563	10.0805	25.3368
646	12:36:00	13.3695	7.64913	21.0186
647	12:36:00	17.4141	10.7276	28.1417
648	12:37:00	15.1759	9.55385	24.7298
649	12:37:00	16.0605	11.6453	27.7059
650	12:37:00	16.3273	10.3954	26.7227
651	12:38:00	17.4732	11.8658	29.339
652	12:38:00	15.0728	8.90985	23.9827
653	12:38:00	13.534	8.55754	22.0915
654	12:39:00	16.2537	12.8385	29.0922
655	12:39:00	17.1328	12.634	29.7668
656	12:39:00	16.3363	7.40394	23.7402
657	12:40:00	13.3417	7.40944	20.7511
658	12:40:00	17.0643	7.08716	24.1515
659	12:41:00	16.9191	10.0472	26.9663
660	12:41:00	13.5698	12.9625	26.5323
661	12:41:00	16.1246	8.50829	24.6329
662	12:43:00	18.479	12.9658	31.4448
663	12:43:00	15.741	11.3992	27.1402
664	12:43:00	18.839	10.4103	29.2493
665	12:43:00	16.3116	10.2597	26.5713
666	12:43:00	14.3387	11.6113	25.95
667	12:44:00	13.692	9.21345	22.9054
668	12:44:00	18.015	7.36659	25.3816
669	12:45:00	16.8331	7.23457	24.0676
670	12:46:00	15.2149	12.024	27.2389
671	12:47:00	13.972	7.34846	21.3204
672	12:47:00	13.7588	10.682	24.4408
673	12:47:00	17.9244	10.6086	28.533
674	12:47:00	16.7481	8.50169	25.2498
675	12:48:00	13.6187	8.4409	22.0596
676	12:49:00	18.0771	10.8549	28.932
677	12:49:00	13.2067	8.65716	21.8639
678	12:50:00	18.1559	9.89956	28.0554
679	12:50:00	17.7356	7.87747	25.6131
680	12:50:00	16.3888	12.8689	29.2577
681	12:51:00	17.2328	9.99991	27.2327
682	12:51:00	18.3465	12.6515	30.998
683	12:51:00	18.9022	12.4812	31.3835
684	12:52:00	18.0451	10.8827	28.9278
685	12:52:00	13.6837	9.27644	22.9602
686	12:52:00	16.0743	8.48961	24.5639
687	12:53:00	18.456	9.1001	27.5561
688	12:53:00	17.231	11.2149	28.4458
689	12:53:00	16.4092	11.944	28.3532
690	12:53:00	13.5763	12.8033	26.3796
691	12:54:00	13.3331	9.28523	22.6183
692	12:55:00	15.195	7.05841	22.2534
693	12:55:00	18.4904	11.8838	30.3742
694	12:55:00	14.1267	12.5688	26.6955
695	12:55:00	13.1556	11.2473	24.4029
696	12:56:00	17.7393	9.36323	27.1025
697	12:56:00	15.5211	10.5031	26.0242
698	12:57:00	18.9469	11.7929	30.7398
699	12:58:00	17.2511	11.2762	28.5273
700	12:59:00	14.9075	7.32374	22.2312
701	12:59:00	16.2903	7.02179	23.3121
702	12:59:00	13.9077	7.40596	21.3136
703	12:59:00	16.2936	7.81503	24.1086
704	13:01:00	18.8121	10.9109	29.723
705	13:01:00	17.0535	12.6287	29.6822
706	13:01:00	17.4641	7.54036	25.0044
707	13:01:00	14.2549	10.3729	24.6278
708	13:01:00	16.5339	12.8826	29.4165
709	13:02:00	14.583	12.1967	26.7797
710	13:03:00	18.2549	9.13343	27.3883
711	13:03:00	15.3493	8.46397	23.8133
712	13:03:00	16.034	10.7137	26.7476
713	13:03:00	16.1823	10.2456	26.4279
714	13:04:00	17.8107	10.793	28.6037
715	13:04:00	13.6638	8.76391	22.4277
716	13:04:00	18.0149	9.8807	27.8956
717	13:04:00	13.8522	12.8372	26.6894
718	13:05:00	18.8033	7.86135	26.6647
719	13:05:00	14.1593	11.6664	25.8257
720	13:05:00	13.668	10.94	24.608
721	13:06:00	18.7984	10.0904	28.8888
722	13:07:00	18.2756	9.61684	27.8925
723	13:08:00	14.7289	11.4304	26.1593
724	13:08:00	15.2464	9.83584	25.0822
725	13:08:00	15.4641	9.00745	24.4716
726	13:08:00	14.2902	7.54732	21.8375
727	13:08:00	14.0038	11.105	25.1088
728	13:09:00	15.3977	7.87692	23.2746
729	13:09:00	15.2805	7.29444	22.5749
730	13:10:00	13.4331	12.6395	26.0725
731	13:11:00	16.593	10.419	27.0121
732	13:11:00	14.1977	12.8178	27.0155
733	13:11:00	15.3158	11.8664	27.1822
734	13:13:00	17.6104	12.6122	30.2225
735	13:17:00	16.4419	11.8222	28.2642
736	13:17:00	15.8195	9.48372	25.3033
737	13:17:00	18.0187	10.7221	28.7408
738	13:17:00	13.5739	9.04151	22.6154
739	13:17:00	14.0023	8.867	22.8694
740	13:19:00	13.778	7.37648	21.1545
741	13:19:00	13.234	7.87967	21.1137
742	13:19:00	15.6194	9.3072	24.9266
743	13:19:00	17.8971	8.11771	26.0148
744	13:20:00	16.6853	11.6972	28.3825
745	13:20:00	18.6882	12.0559	30.744
746	13:20:00	16.8836	7.30012	24.1837
747	13:21:00	14.7678	12.7742	27.542
748	13:21:00	13.4545	7.22376	20.6782
749	13:22:00	14.123	10.7803	24.9033
750	13:23:00	13.69	7.83206	21.522
751	13:23:00	13.9947	7.19739	21.1921
752	13:23:00	13.8932	11.4855	25.3787
753	13:23:00	15.2724	12.6316	27.904
754	13:24:00	18.3723	8.67949	27.0518
755	13:24:00	18.9751	8.5266	27.5017
756	13:25:00	15.6179	10.6617	26.2796
757	13:25:00	14.8639	9.27955	24.1434
758	13:26:00	15.0157	7.20197	22.2177
759	13:27:00	13.6464	8.57146	22.2178
760	13:27:00	15.2319	8.65423	23.8862
761	13:28:00	18.837	12.026	30.8631
762	13:28:00	13.5552	11.4741	25.0293
763	13:28:00	13.9456	10.1708	24.1163
764	13:29:00	16.7018	8.76208	25.4639
765	13:29:00	18.9623	8.52751	27.4898
766	13:29:00	18.6658	8.86407	27.5299
767	13:29:00	14.8866	11.2029	26.0895
768	13:31:00	16.871	8.40007	25.271
769	13:31:00	16.0519	12.3912	28.4431
770	13:31:00	14.882	10.0008	24.8828
771	13:31:00	14.9485	8.43614	23.3846
772	13:32:00	17.0475	12.2976	29.3451
773	13:32:00	18.9465	9.32514	28.2717
774	13:32:00	18.3895	7.06464	25.4541
775	13:33:00	14.4587	12.4064	26.865
776	13:34:00	16.6036	12.6156	29.2193
777	13:34:00	13.4664	8.54088	22.0073
778	13:34:00	14.9161	12.3406	27.2567
779	13:34:00	13.6605	7.50905	21.1695
780	13:35:00	13.5235	7.41951	20.943
781	13:35:00	18.5173	9.0838	27.6011
782	13:36:00	14.1717	9.96786	24.1396
783	13:36:00	15.1508	10.4958	25.6466
784	13:37:00	15.8397	11.9444	27.7841
785	13:37:00	13.5321	11.7878	25.3199
786	13:38:00	16.2645	10.8309	27.0954
787	13:38:00	14.3774	11.5564	25.9337
788	13:38:00	16.8915	8.08969	24.9812
789	13:39:00	16.4451	12.5375	28.9825
790	13:39:00	18.5373	7.52058	26.0579
791	13:40:00	18.8815	11.1835	30.0651
792	13:41:00	16.3467	8.58501	24.9317
793	13:44:00	18.3758	11.5271	29.9028
794	13:47:00	14.258	7.30854	21.5665
795	13:47:00	13.9745	8.99792	22.9724
796	13:47:00	15.9228	7.25782	23.1806
797	13:49:00	18.2188	10.2022	28.4211
798	13:50:00	15.6048	12.0718	27.6766
799	13:52:00	17.5358	7.72842	25.2643
800	13:53:00	17.7428	9.84683	27.5896
801	13:53:00	13.3225	12.5741	25.8965
802	13:54:00	16.38	9.10102	25.4811
803	13:54:00	15.6183	8.53117	24.1495
804	13:55:00	14.2673	12.7933	27.0606
805	13:55:00	15.4443	8.58922	24.0336
806	13:56:00	16.8928	9.73788	26.6306
807	13:56:00	17.5514	12.8352	30.3866
808	13:57:00	15.7381	10.4531	26.1912
809	13:58:00	14.1712	10.2497	24.4209
810	13:59:00	14.4469	7.7687	22.2156
811	13:59:00	16.2264	12.9044	29.1308
812	13:59:00	14.0694	12.1628	26.2322
813	13:59:00	16.9933	10.1634	27.1567
814	14:00:00	15.8728	8.52165	24.3945
815	14:00:00	14.2543	10.3008	24.5551
816	14:00:00	13.128	11.5976	24.7255
817	14:01:00	16.2158	11.2167	27.4325
818	14:01:00	17.5379	12.5979	30.1357
819	14:01:00	15.68	8.4387	24.1187
820	14:02:00	18.3357	9.86203	28.1977
821	14:02:00	17.9004	9.05597	26.9564
822	14:02:00	15.2761	9.17811	24.4542
823	14:03:00	17.9451	12.415	30.3601
824	14:03:00	13.5347	10.7472	24.2819
825	14:03:00	13.0192	10.0647	23.084
826	14:04:00	13.6735	12.8416	26.5151
827	14:04:00	17.7829	12.3042	30.087
828	14:04:00	16.0519	11.5939	27.6458
829	14:05:00	14.013	8.52477	22.5377
830	14:05:00	13.1458	12.8321	25.9778
831	14:05:00	17.7345	7.1073	24.8418
832	14:05:00	15.8994	10.1984	26.0978
833	14:05:00	18.9379	11.6477	30.5857
834	14:05:00	16.2469	12.7132	28.9602
835	14:06:00	16.9739	9.5403	26.5142
836	14:06:00	16.0503	9.19916	25.2494
837	14:07:00	14.3894	12.1654	26.5548
838	14:07:00	13.6442	11.3456	24.9898
839	14:07:00	15.1292	10.8472	25.9764
840	14:07:00	15.7245	8.38102	24.1055
841	14:08:00	17.3937	9.16767	26.5614
842	14:08:00	15.2021	7.12763	22.3297
843	14:08:00	18.7874	7.83187	26.6193
844	14:09:00	15.6265	8.33543	23.962
845	14:10:00	15.4469	12.8718	28.3187
846	14:10:00	14.6053	8.43468	23.04
847	14:11:00	13.3688	11.2899	24.6587
848	14:11:00	13.0661	9.91311	22.9792
849	14:11:00	14.8987	8.01334	22.912
850	14:12:00	18.965	12.1947	31.1597
851	14:13:00	16.0638	12.031	28.0948
852	14:15:00	17.9074	8.90747	26.8148
853	14:15:00	14.86	9.54762	24.4077
854	14:16:00	13.841	11.5375	25.3785
855	14:16:00	16.5106	9.67745	26.1881
856	14:16:00	15.2757	12.4058	27.6815
857	14:17:00	14.8276	11.3439	26.1716
858	14:17:00	13.1216	12.4591	25.5807
859	14:17:00	16.9111	8.43065	25.3417
860	14:17:00	13.9674	10.246	24.2134
861	14:18:00	17.2097	9.56685	26.7766
862	14:18:00	16.1947	12.43	28.6247
863	14:18:00	14.2653	12.9857	27.251
864	14:19:00	16.493	12.0171	28.5101
865	14:19:00	18.942	9.42567	28.3676
866	14:19:00	15.8494	10.895	26.7443
867	14:19:00	16.4154	12.7892	29.2046
868	14:19:00	13.6966	11.0383	24.7349
869	14:19:00	13.3809	10.985	24.3659
870	14:20:00	17.3469	10.5943	27.9412
871	14:20:00	18.5849	11.8228	30.4077
872	14:20:00	13.887	9.7582	23.6452
873	14:21:00	14.6626	8.7185	23.3811
874	14:22:00	14.0952	7.64711	21.7423
875	14:22:00	14.1023	8.10215	22.2045
876	14:22:00	17.417	10.0078	27.4248
877	14:23:00	17.7122	12.4997	30.2119
878	14:23:00	18.369	7.33546	25.7045
879	14:23:00	13.9961	10.0781	24.0742
880	14:23:00	18.6499	12.5472	31.1971
881	14:23:00	14.0943	10.7109	24.8052
882	14:24:00	14.5065	9.5229	24.0294
883	14:25:00	17.1475	12.1273	29.2748
884	14:25:00	18.2505	7.34278	25.5933
885	14:26:00	18.8923	9.16218	28.0545
886	14:26:00	17.0286	12.6492	29.6778
887	14:26:00	13.6885	10.3205	24.009
888	14:27:00	13.7374	11.0132	24.7506
889	14:27:00	18.7988	12.5067	31.3055
890	14:27:00	17.1099	10.2348	27.3448
891	14:27:00	17.3372	10.6565	27.9937
892	14:28:00	17.2354	12.8779	30.1132
893	14:29:00	18.6111	9.83767	28.4487
894	14:31:00	17.8446	10.8375	28.682
895	14:32:00	17.3489	8.94665	26.2955
896	14:34:00	14.3625	12.0522	26.4147
897	14:35:00	18.3168	11.1601	29.4769
898	14:35:00	13.7418	7.39222	21.134
899	14:35:00	13.7802	8.5407	22.3209
900	14:37:00	15.1942	7.02106	22.2153
901	14:37:00	13.9553	10.4165	24.3718
902	14:38:00	18.8905	10.8781	29.7686
903	14:39:00	14.7476	7.07947	21.8271
904	14:39:00	15.2367	12.1311	27.3678
905	14:39:00	16.4443	11.7629	28.2072
906	14:39:00	17.2273	8.24461	25.4719
907	14:40:00	15.3684	12.4626	27.8309
908	14:40:00	17.3507	10.437	27.7877
909	14:43:00	13.5594	12.7753	26.3347
910	14:43:00	17.3504	7.53963	24.89
911	14:43:00	17.0753	7.21717	24.2925
912	14:44:00	16.5622	7.3426	23.9048
913	14:46:00	13.2532	9.27918	22.5324
914	14:46:00	13.3102	12.1725	25.4827
915	14:47:00	16.9871	11.4595	28.4465
916	14:47:00	14.6965	10.4727	25.1692
917	14:47:00	15.5024	11.4873	26.9897
918	14:48:00	15.8227	9.25043	25.0731
919	14:48:00	14.0276	7.63027	21.6579
920	14:49:00	14.7747	10.2098	24.9845
921	14:49:00	14.867	10.1321	24.9991
922	14:50:00	15.333	11.9303	27.2633
923	14:51:00	15.4766	9.1977	24.6743
924	14:52:00	14.1091	8.34037	22.4495
925	14:52:00	18.9566	8.28397	27.2406
926	14:53:00	17.3762	12.7143	30.0905
927	14:53:00	18.6426	12.5115	31.154
928	14:56:00	18.0354	7.24061	25.276
929	14:56:00	16.9819	9.5392	26.5211
930	14:56:00	17.666	7.63814	25.3042
931	14:57:00	17.3434	11.9962	29.3396
932	14:58:00	15.2184	7.04559	22.264
933	14:59:00	15.5866	12.2663	27.8529
934	14:59:00	15.3528	8.27848	23.6313

## Sheet: Sheet2
Number	Arrival time	X1	X2	X3
1	08:00:00	7.94241	5.68792	13.6303			X1	X2	X3
2	08:00:00	5.46492	7.82043	13.2853		MEAN	8	6	14
3	08:00:00	5.91592	4.99319	10.9091
4	08:00:00	8.55748	5.53581	14.0933
5	08:00:00	6.49419	5.41032	11.9045
6	08:00:00	10.5664	6.22346	16.7898
7	08:00:00	9.30586	5.6436	14.9495
8	08:00:00	5.41292	6.29511	11.708
9	08:00:00	9.53658	4.13379	13.6704
10	08:01:00	6.56212	7.65038	14.2125
11	08:01:00	6.10288	6.76656	12.8694
12	08:01:00	6.21018	4.12952	10.3397
13	08:01:00	10.9502	6.77853	17.7287
14	08:01:00	10.7931	7.99878	18.7919
15	08:02:00	10.3366	6.69442	17.031
16	08:02:00	7.71279	7.96619	15.679
17	08:02:00	8.89221	4.79202	13.6842
18	08:02:00	6.44182	4.24012	10.6819
19	08:02:00	10.4908	6.56929	17.0601
20	08:02:00	5.36476	4.20801	9.57277
21	08:02:00	5.33729	7.47435	12.8116
22	08:03:00	7.66298	4.94571	12.6087
23	08:03:00	8.87225	5.26579	14.138
24	08:03:00	10.9412	4.46791	15.4091
25	08:03:00	7.8796	5.27873	13.1583
26	08:03:00	9.92349	4.88223	14.8057
27	08:04:00	9.33259	6.10248	15.4351
28	08:04:00	9.12842	5.93329	15.0617
29	08:04:00	10.7339	7.21482	17.9488
30	08:04:00	8.74847	5.30412	14.0526
31	08:05:00	9.78323	6.46675	16.25
32	08:05:00	7.73037	6.9902	14.7206
33	08:05:00	6.87542	4.47792	11.3533
34	08:05:00	9.05609	7.56468	16.6208
35	08:06:00	10.9416	7.48009	18.4217
36	08:06:00	9.17969	6.72945	15.9091
37	08:06:00	8.25114	6.43025	14.6814
38	08:06:00	10.2694	5.67364	15.943
39	08:07:00	7.74465	6.82614	14.5708
40	08:07:00	10.0465	6.96127	17.0078
41	08:07:00	6.0051	5.05777	11.0629
42	08:07:00	9.39302	5.42436	14.8174
43	08:07:00	10.8691	7.86889	18.738
44	08:07:00	6.23069	5.36125	11.5919
45	08:08:00	9.65175	6.02997	15.6817
46	08:08:00	7.24256	7.71703	14.9596
47	08:08:00	10.7922	4.18397	14.9761
48	08:08:00	8.52525	6.37642	14.9017
49	08:08:00	7.13544	6.48531	13.6207
50	08:08:00	6.01425	7.70067	13.7149
51	08:09:00	9.83578	4.6299	14.4657
52	08:09:00	10.2373	6.5118	16.7491
53	08:09:00	8.71642	5.6679	14.3843
54	08:09:00	7.38008	7.3629	14.743
55	08:09:00	10.6261	6.08234	16.7084
56	08:09:00	7.55751	4.62612	12.1836
57	08:10:00	10.616	4.54237	15.1584
58	08:10:00	5.30049	5.18766	10.4881
59	08:10:00	8.41044	6.95859	15.369
60	08:11:00	8.36027	5.86053	14.2208
61	08:11:00	5.36183	4.50832	9.87014
62	08:11:00	6.73736	4.50941	11.2468
63	08:11:00	7.6661	4.65505	12.3211
64	08:11:00	10.1266	5.82391	15.9505
65	08:11:00	6.7716	5.3422	12.1138
66	08:11:00	8.45677	4.18787	12.6446
67	08:12:00	8.43992	6.02509	14.465
68	08:12:00	8.67577	7.6621	16.3379
69	08:12:00	6.50719	4.49123	10.9984
70	08:12:00	5.11133	5.22697	10.3383
71	08:12:00	6.85601	6.01923	12.8752
72	08:13:00	6.39238	6.63436	13.0267
73	08:13:00	10.1449	5.84332	15.9882
74	08:13:00	10.7848	4.96536	15.7502
75	08:13:00	9.22913	7.61583	16.845
76	08:13:00	9.63729	6.82333	16.4606
77	08:13:00	9.69131	4.09815	13.7895
78	08:13:00	7.19019	4.46144	11.6516
79	08:14:00	8.21928	6.16511	14.3844
80	08:14:00	8.02902	4.6017	12.6307
81	08:15:00	10.4882	4.86636	15.3546
82	08:15:00	10.7078	4.69875	15.4065
83	08:15:00	10.4699	7.27305	17.7429
84	08:15:00	9.28535	7.48265	16.768
85	08:15:00	5.4402	6.618	12.0582
86	08:15:00	9.45015	5.23734	14.6875
87	08:15:00	10.1615	5.34758	15.5091
88	08:16:00	8.30918	6.97763	15.2868
89	08:16:00	8.50548	4.60964	13.1151
90	08:16:00	10.5426	4.93423	15.4768
91	08:16:00	9.92166	7.9364	17.8581
92	08:16:00	6.20927	6.0871	12.2964
93	08:17:00	10.3844	6.91208	17.2965
94	08:17:00	8.80486	6.36079	15.1657
95	08:17:00	7.52767	4.97598	12.5036
96	08:17:00	5.94137	4.0492	9.99057
97	08:17:00	10.3454	6.66439	17.0098
98	08:17:00	9.02441	7.5388	16.5632
99	08:17:00	7.8406	4.08264	11.9232
100	08:17:00	10.2584	6.97116	17.2296
101	08:18:00	5.12525	4.6802	9.80544
102	08:18:00	9.00427	6.62288	15.6272
103	08:18:00	8.4055	7.00522	15.4107
104	08:19:00	8.65563	6.96799	15.6236
105	08:19:00	10.842	6.53035	17.3723
106	08:19:00	9.57924	7.15329	16.7325
107	08:19:00	6.15909	4.36756	10.5267
108	08:19:00	9.00153	6.43464	15.4362
109	08:19:00	10.8537	4.22633	15.08
110	08:19:00	6.78149	5.50285	12.2843
111	08:20:00	9.67959	7.82617	17.5058
112	08:20:00	10.5382	6.07648	16.6147
113	08:20:00	7.50826	6.63179	14.14
114	08:20:00	8.34782	4.14576	12.4936
115	08:20:00	8.41612	4.76492	13.181
116	08:20:00	9.93997	5.32072	15.2607
117	08:21:00	10.7153	4.7239	15.4392
118	08:21:00	5.75295	4.37074	10.1237
119	08:21:00	9.33772	6.65621	15.9939
120	08:21:00	9.11927	5.73785	14.8571
121	08:21:00	9.27839	7.833	17.1114
122	08:22:00	9.95901	6.06452	16.0235
123	08:22:00	8.43645	4.2085	12.6449
124	08:22:00	8.46629	6.0943	14.5606
125	08:22:00	9.92953	4.98172	14.9113
126	08:23:00	10.066	4.19092	14.2569
127	08:23:00	7.52419	4.43031	11.9545
128	08:23:00	8.20774	7.66344	15.8712
129	08:23:00	9.99838	7.45335	17.4517
130	08:23:00	5.05292	5.59087	10.6438
131	08:23:00	9.76016	6.73189	16.492
132	08:24:00	7.57711	6.41963	13.9967
133	08:24:00	6.65569	6.70931	13.365
134	08:24:00	9.79678	7.72558	17.5224
135	08:24:00	8.34507	5.19132	13.5364
136	08:24:00	6.47771	6.7402	13.2179
137	08:25:00	10.6699	7.78417	18.454
138	08:25:00	5.55464	6.99277	12.5474
139	08:25:00	9.82278	6.10968	15.9325
140	08:25:00	5.3329	5.2393	10.5722
141	08:25:00	5.61049	4.2826	9.89309
142	08:25:00	6.10013	6.23652	12.3366
143	08:25:00	10.4228	7.98035	18.4032
144	08:25:00	7.80416	7.36033	15.1645
145	08:26:00	6.44145	7.10288	13.5443
146	08:26:00	5.69784	5.07767	10.7755
147	08:26:00	8.88507	4.99734	13.8824
148	08:26:00	10.0698	5.35136	15.4212
149	08:27:00	8.43553	5.01016	13.4457
150	08:27:00	10.107	6.6899	16.7969
151	08:27:00	10.2011	5.22782	15.4289
152	08:27:00	5.34846	4.24793	9.59639
153	08:27:00	10.3518	5.18961	15.5414
154	08:27:00	6.79778	4.64565	11.4434
155	08:27:00	7.71187	4.57302	12.2849
156	08:28:00	5.35871	4.48842	9.84713
157	08:28:00	10.8134	7.89795	18.7114
158	08:28:00	9.57265	7.45836	17.031
159	08:29:00	5.9985	7.64415	13.6427
160	08:30:00	5.3957	7.7882	13.1839
161	08:30:00	5.81997	7.343	13.163
162	08:31:00	9.7748	4.44276	14.2176
163	08:31:00	6.00272	4.67678	10.6795
164	08:31:00	8.71953	6.89511	15.6146
165	08:31:00	6.33616	4.91507	11.2512
166	08:31:00	5.27577	6.52412	11.7999
167	08:31:00	8.8153	7.60985	16.4252
168	08:32:00	6.93878	5.85455	12.7933
169	08:32:00	7.89004	6.8945	14.7845
170	08:32:00	5.42775	5.61382	11.0416
171	08:32:00	7.57106	6.45235	14.0234
172	08:32:00	8.07828	7.40611	15.4844
173	08:32:00	9.1222	4.76016	13.8824
174	08:33:00	9.16724	6.18305	15.3503
175	08:33:00	5.88589	5.06632	10.9522
176	08:33:00	9.01599	6.13788	15.1539
177	08:33:00	5.22102	6.22565	11.4467
178	08:33:00	10.4587	4.65554	15.1143
179	08:34:00	8.27439	5.48698	13.7614
180	08:34:00	9.98099	4.02478	14.0058
181	08:34:00	5.18238	7.12619	12.3086
182	08:34:00	10.2672	6.24653	16.5137
183	08:35:00	8.98505	7.90747	16.8925
184	08:35:00	9.79568	6.97372	16.7694
185	08:35:00	10.831	4.28236	15.1133
186	08:35:00	5.24372	6.87033	12.114
187	08:35:00	8.6928	7.45274	16.1455
188	08:35:00	7.55293	7.00131	14.5542
189	08:35:00	6.53923	7.46629	14.0055
190	08:36:00	10.3146	5.74541	16.06
191	08:36:00	7.48152	6.86837	14.3499
192	08:36:00	9.41316	4.6708	14.084
193	08:36:00	5.58724	6.59175	12.179
194	08:37:00	7.35884	4.31825	11.6771
195	08:37:00	9.5602	6.24653	15.8067
196	08:38:00	6.21036	4.41017	10.6205
197	08:38:00	10.0921	4.25965	14.3518
198	08:38:00	9.16541	5.13297	14.2984
199	08:39:00	6.14371	4.91775	11.0615
200	08:39:00	10.556	5.33927	15.8952
201	08:39:00	8.45109	5.77654	14.2276
202	08:39:00	10.8524	6.27131	17.1237
203	08:39:00	7.94278	4.631	12.5738
204	08:39:00	5.12159	4.22889	9.35047
205	08:40:00	5.23511	4.777	10.0121
206	08:41:00	5.94101	4.98782	10.9288
207	08:42:00	9.69369	5.14774	14.8414
208	08:43:00	10.8	5.21854	16.0186
209	08:43:00	9.46736	4.57143	14.0388
210	08:43:00	7.2682	6.16584	13.434
211	08:43:00	6.16953	5.37529	11.5448
212	08:43:00	6.41728	4.91604	11.3333
213	08:43:00	6.22538	5.34611	11.5715
214	08:44:00	9.9266	5.21744	15.144
215	08:44:00	8.11161	5.16446	13.2761
216	08:44:00	10.6962	7.50584	18.2021
217	08:44:00	5.50795	5.33879	10.8467
218	08:44:00	10.4195	5.0557	15.4752
219	08:45:00	9.51167	4.89541	14.4071
220	08:45:00	10.1513	6.48909	16.6404
221	08:45:00	7.29823	6.1175	13.4157
222	08:45:00	7.21912	4.76052	11.9796
223	08:45:00	10.6918	5.97894	16.6708
224	08:45:00	7.60494	7.68334	15.2883
225	08:45:00	6.76464	6.0838	12.8484
226	08:46:00	6.91259	7.5659	14.4785
227	08:46:00	6.61156	5.39506	12.0066
228	08:46:00	7.01239	6.10273	13.1151
229	08:47:00	10.5362	4.32984	14.866
230	08:47:00	9.12714	5.79131	14.9185
231	08:47:00	8.84552	7.39756	16.2431
232	08:47:00	5.28309	7.34776	12.6308
233	08:47:00	7.98947	6.97043	14.9599
234	08:48:00	6.41948	6.34516	12.7646
235	08:48:00	10.664	5.50603	16.17
236	08:48:00	10.7852	6.12702	16.9122
237	08:49:00	6.48466	6.07648	12.5611
238	08:49:00	8.31761	6.42158	14.7392
239	08:49:00	5.65755	5.91278	11.5703
240	08:49:00	9.22034	4.53713	13.7575
241	08:49:00	8.48845	7.33689	15.8253
242	08:50:00	5.70205	7.01926	12.7213
243	08:50:00	5.34388	5.42888	10.7728
244	08:50:00	10.5598	6.72555	17.2853
245	08:51:00	9.52083	4.5696	14.0904
246	08:51:00	10.7154	5.90435	16.6198
247	08:51:00	10.1894	7.09384	17.2832
248	08:51:00	7.72341	4.56008	12.2835
249	08:51:00	8.86346	5.21134	14.0748
250	08:52:00	10.3853	5.64422	16.0295
251	08:52:00	5.48817	6.57405	12.0622
252	08:52:00	10.6946	6.93332	17.6279
253	08:52:00	9.96872	4.90713	14.8759
254	08:53:00	5.15107	6.33674	11.4878
255	08:53:00	8.53441	4.47682	13.0112
256	08:53:00	10.7541	7.32286	18.0769
257	08:53:00	8.50365	7.32786	15.8315
258	08:53:00	6.48009	6.65926	13.1393
259	08:53:00	10.5237	5.70171	16.2254
260	08:54:00	8.52525	6.2353	14.7606
261	08:54:00	10.9687	7.33787	18.3066
262	08:55:00	8.76019	6.86349	15.6237
263	08:55:00	7.62325	4.95633	12.5796
264	08:55:00	8.51317	7.15818	15.6713
265	08:55:00	9.82864	5.64104	15.4697
266	08:55:00	7.65822	5.34013	12.9984
267	08:55:00	6.64763	7.56273	14.2104
268	08:55:00	5.82766	6.644	12.4717
269	08:56:00	6.09262	5.02664	11.1193
270	08:56:00	8.13065	6.37971	14.5104
271	08:56:00	7.77743	4.67507	12.4525
272	08:56:00	5.77822	5.15311	10.9313
273	08:56:00	5.28016	4.34278	9.62294
274	08:56:00	10.2738	6.75228	17.0261
275	08:57:00	5.75735	4.03943	9.79678
276	08:57:00	6.02725	7.27818	13.3054
277	08:57:00	5.7123	4.32105	10.0334
278	08:57:00	6.20157	6.73397	12.9355
279	08:58:00	6.01462	7.41514	13.4298
280	08:58:00	5.98843	5.97748	11.9659
281	08:58:00	7.06421	5.37761	12.4418
282	08:59:00	6.1384	5.20328	11.3417
283	08:59:00	7.12976	7.78649	14.9163
284	08:59:00	9.16065	7.44041	16.6011
285	08:59:00	10.1167	7.51622	17.6329
286	08:59:00	6.91278	4.43178	11.3446
287	09:00:00	6.10324	5.4882	11.5914
288	09:00:00	5.08057	7.2114	12.292
289	09:01:00	5.64364	4.45741	10.101
290	09:01:00	5.0434	4.19703	9.24042
291	09:01:00	7.85067	4.37025	12.2209
292	09:01:00	10.5865	6.19562	16.7822
293	09:02:00	7.37751	6.12018	13.4977
294	09:02:00	9.60121	6.83871	16.4399
295	09:02:00	5.36714	7.12644	12.4936
296	09:03:00	7.07538	5.17386	12.2492
297	09:03:00	6.97998	5.57842	12.5584
298	09:03:00	7.03455	4.88626	11.9208
299	09:03:00	7.9957	6.91147	14.9072
300	09:03:00	9.4463	6.44905	15.8954
301	09:04:00	7.9686	4.62075	12.5893
302	09:04:00	7.15082	4.8826	12.0334
303	09:04:00	6.24021	6.37324	12.6135
304	09:04:00	7.41304	5.25101	12.6641
305	09:05:00	10.5256	6.03595	16.5615
306	09:05:00	8.4337	7.02573	15.4594
307	09:05:00	10.5585	5.22355	15.7821
308	09:05:00	8.87573	7.5244	16.4001
309	09:05:00	8.13211	6.74996	14.8821
310	09:05:00	5.89065	6.25813	12.1488
311	09:06:00	10.5715	7.47325	18.0448
312	09:06:00	10.0396	4.72365	14.7632
313	09:07:00	5.96573	7.94006	13.9058
314	09:07:00	5.61397	6.42524	12.0392
315	09:07:00	10.1311	5.45537	15.5865
316	09:07:00	7.96512	6.24177	14.2069
317	09:08:00	7.99515	4.24989	12.245
318	09:08:00	7.24366	5.12894	12.3726
319	09:08:00	8.6787	7.76391	16.4426
320	09:09:00	6.24241	4.09583	10.3382
321	09:09:00	6.71191	4.23157	10.9435
322	09:09:00	8.52214	4.90286	13.425
323	09:09:00	6.33433	4.23011	10.5644
324	09:09:00	9.47066	6.49641	15.9671
325	09:10:00	6.43779	4.13892	10.5767
326	09:10:00	5.12397	4.33106	9.45503
327	09:11:00	5.15473	7.06503	12.2198
328	09:11:00	5.23658	6.92331	12.1599
329	09:11:00	6.14225	7.19773	13.34
330	09:11:00	9.9526	4.73843	14.691
331	09:11:00	5.99612	5.28751	11.2836
332	09:11:00	7.27515	5.33586	12.611
333	09:12:00	8.71001	6.47688	15.1869
334	09:12:00	5.08679	6.07599	11.1628
335	09:13:00	9.42067	7.57042	16.9911
336	09:13:00	8.50072	4.14026	12.641
337	09:13:00	6.59508	7.48729	14.0824
338	09:13:00	6.57018	7.62609	14.1963
339	09:14:00	8.08194	6.62276	14.7047
340	09:14:00	7.5989	7.53917	15.1381
341	09:15:00	10.7989	4.63039	15.4293
342	09:15:00	5.22541	7.15366	12.3791
343	09:15:00	9.03119	4.23768	13.2689
344	09:15:00	5.86227	6.88961	12.7519
345	09:16:00	7.11035	7.62621	14.7366
346	09:16:00	5.68465	6.12751	11.8122
347	09:16:00	7.37477	6.12873	13.5035
348	09:17:00	5.96115	4.69387	10.655
349	09:17:00	8.5454	4.03919	12.5846
350	09:17:00	10.8215	6.63619	17.4577
351	09:17:00	9.72939	5.67974	15.4091
352	09:17:00	5.33454	7.84875	13.1833
353	09:17:00	9.92239	6.03412	15.9565
354	09:18:00	5.77291	7.62548	13.3984
355	09:19:00	10.9039	5.7354	16.6393
356	09:19:00	9.89053	6.77535	16.6659
357	09:19:00	7.51247	7.48119	14.9937
358	09:19:00	10.7409	6.08002	16.8209
359	09:19:00	10.2513	5.55425	15.8055
360	09:20:00	6.70183	7.05966	13.7615
361	09:20:00	9.70174	7.53905	17.2408
362	09:20:00	10.7535	6.77645	17.53
363	09:20:00	7.12519	6.05133	13.1765
364	09:21:00	5.386	6.2237	11.6097
365	09:21:00	9.6014	6.83834	16.4397
366	09:21:00	5.58449	6.23017	11.8147
367	09:21:00	7.88034	4.45521	12.3356
368	09:22:00	8.85559	6.25581	15.1114
369	09:22:00	7.54689	4.39296	11.9398
370	09:23:00	6.00894	6.46419	12.4731
371	09:23:00	7.85141	7.50377	15.3552
372	09:23:00	5.12781	6.5229	11.6507
373	09:23:00	6.41911	5.36222	11.7813
374	09:23:00	9.58638	4.22217	13.8086
375	09:23:00	10.7526	6.30354	17.0562
376	09:23:00	8.88049	7.69103	16.5715
377	09:24:00	7.72799	7.78869	15.5167
378	09:25:00	10.1606	7.25242	17.413
379	09:25:00	6.93036	5.97931	12.9097
380	09:25:00	10.4393	7.27842	17.7177
381	09:25:00	9.39595	6.43977	15.8357
382	09:26:00	8.26029	7.28636	15.5466
383	09:26:00	8.9107	5.23685	14.1476
384	09:26:00	10.8901	5.46672	16.3569
385	09:27:00	9.17713	5.87371	15.0508
386	09:27:00	10.5906	5.33818	15.9287
387	09:27:00	5.67568	6.96506	12.6407
388	09:27:00	6.99591	5.7951	12.791
389	09:27:00	8.65197	4.85855	13.5105
390	09:28:00	9.80026	6.9498	16.7501
391	09:28:00	6.1091	7.00143	13.1105
392	09:29:00	8.61296	5.36125	13.9742
393	09:29:00	9.73196	4.2671	13.9991
394	09:29:00	10.7162	7.00522	17.7214
395	09:29:00	9.04657	6.1883	15.2349
396	09:29:00	6.28819	7.15635	13.4445
397	09:30:00	10.6149	4.57302	15.1879
398	09:31:00	10.2278	5.74065	15.9685
399	09:31:00	10.3692	4.84121	15.2104
400	09:31:00	7.7289	5.1569	12.8858
401	09:31:00	5.12671	5.07474	10.2015
402	09:32:00	9.01306	7.57628	16.5893
403	09:32:00	10.577	4.75796	15.335
404	09:32:00	6.83148	6.80074	13.6322
405	09:33:00	10.3871	6.96957	17.3567
406	09:33:00	10.2912	4.39051	14.6817
407	09:33:00	7.28211	5.89019	13.1723
408	09:34:00	9.95462	7.46873	17.4234
409	09:35:00	6.73608	4.40492	11.141
410	09:37:00	5.78884	6.8674	12.6562
411	09:38:00	8.05521	6.80514	14.8603
412	09:42:00	7.1272	5.60137	12.7286
413	09:43:00	6.86224	5.63201	12.4942
414	09:43:00	6.11277	5.5374	11.6502
415	09:43:00	6.06589	4.06128	10.1272
416	09:43:00	6.87872	5.07205	11.9508
417	09:44:00	6.06534	4.38404	10.4494
418	09:46:00	7.70638	5.13993	12.8463
419	09:47:00	7.95431	7.62316	15.5775
420	09:47:00	10.3741	5.44353	15.8177
421	09:47:00	6.59362	7.60826	14.2019
422	09:47:00	7.58901	5.92962	13.5186
423	09:47:00	8.36888	7.4387	15.8076
424	09:48:00	7.54964	6.73153	14.2812
425	09:49:00	5.99411	7.67223	13.6663
426	09:49:00	6.05655	7.55455	13.6111
427	09:49:00	6.61119	4.30848	10.9197
428	09:50:00	8.92846	5.30265	14.2311
429	09:50:00	10.4102	5.17435	15.5846
430	09:50:00	6.53703	5.12821	11.6652
431	09:51:00	7.82376	4.16688	11.9906
432	09:54:00	9.80996	7.52831	17.3383
433	09:55:00	10.7678	6.47871	17.2465
434	09:56:00	6.78332	5.12345	11.9068
435	09:57:00	8.15647	4.90213	13.0586
436	09:59:00	8.51573	5.82281	14.3385
437	10:02:00	6.78405	6.10187	12.8859
438	10:04:00	8.59502	6.71041	15.3054
439	10:05:00	8.35368	6.84249	15.1962
440	10:05:00	5.38289	7.68859	13.0715
441	10:09:00	10.7398	6.0777	16.8175
442	10:09:00	10.2553	4.16468	14.42
443	10:09:00	7.19422	4.02881	11.223
444	10:10:00	8.19089	6.39448	14.5854
445	10:10:00	7.94827	6.42195	14.3702
446	10:11:00	8.86877	7.97266	16.8414
447	10:12:00	7.22608	7.40403	14.6301
448	10:13:00	6.70843	7.91186	14.6203
449	10:13:00	9.86416	6.8243	16.6885
450	10:14:00	6.79028	4.25416	11.0444
451	10:14:00	8.23136	5.03873	13.2701
452	10:15:00	8.05008	6.73312	14.7832
453	10:17:00	8.7633	5.69182	14.4551
454	10:17:00	7.33119	6.13373	13.4649
455	10:18:00	8.85778	6.52339	15.3812
456	10:19:00	5.52882	5.19877	10.7276
457	10:20:00	5.93716	4.66933	10.6065
458	10:20:00	5.92911	4.67934	10.6084
459	10:21:00	9.85775	4.64772	14.5055
460	10:21:00	8.69115	4.95669	13.6478
461	10:23:00	6.33433	4.7604	11.0947
462	10:23:00	9.97147	5.03812	15.0096
463	10:23:00	9.36903	5.49553	14.8646
464	10:23:00	7.2248	5.17936	12.4042
465	10:23:00	7.59011	6.17597	13.7661
466	10:25:00	9.45784	7.39207	16.8499
467	10:25:00	7.6758	4.07788	11.7537
468	10:25:00	8.42418	4.16431	12.5885
469	10:26:00	8.37931	6.03363	14.4129
470	10:26:00	9.69112	6.35859	16.0497
471	10:27:00	5.88864	4.63002	10.5187
472	10:27:00	8.90155	6.9415	15.843
473	10:27:00	10.0313	6.03424	16.0656
474	10:27:00	6.18162	4.46193	10.6435
475	10:27:00	9.97971	6.69845	16.6782
476	10:29:00	10.2331	7.51427	17.7474
477	10:29:00	6.34458	4.23988	10.5845
478	10:29:00	6.95508	5.29984	12.2549
479	10:30:00	6.60936	4.14087	10.7502
480	10:30:00	5.22431	4.35792	9.58223
481	10:31:00	7.53737	7.07785	14.6152
482	10:31:00	6.44914	6.02973	12.4789
483	10:31:00	6.18583	6.1662	12.352
484	10:31:00	8.48643	5.80157	14.288
485	10:32:00	9.27326	7.69652	16.9698
486	10:33:00	10.1888	6.80148	16.9903
487	10:34:00	5.59108	7.53771	13.1288
488	10:35:00	10.0053	7.91626	17.9216
489	10:35:00	6.69726	6.79855	13.4958
490	10:35:00	8.42473	4.75954	13.1843
491	10:37:00	8.01218	5.06595	13.0781
492	10:37:00	9.39796	5.5374	14.9354
493	10:38:00	6.42222	6.0744	12.4966
494	10:39:00	9.92642	6.24091	16.1673
495	10:39:00	6.31657	7.51598	13.8325
496	10:39:00	9.53768	7.04489	16.5826
497	10:40:00	10.4025	6.36299	16.7655
498	10:41:00	10.1123	4.79287	14.9051
499	10:41:00	7.40736	4.05176	11.4591
500	10:41:00	7.23798	5.52556	12.7635
501	10:44:00	8.62926	4.66408	13.2933
502	10:44:00	10.7098	6.63692	17.3467
503	10:45:00	9.99619	6.34785	16.344
504	10:45:00	9.6838	4.94302	14.6268
505	10:45:00	8.59081	6.12738	14.7182
506	10:46:00	7.12848	7.20151	14.33
507	10:47:00	7.23139	5.48674	12.7181
508	10:47:00	6.29423	5.94183	12.2361
509	10:47:00	6.42955	5.14176	11.5713
510	10:47:00	6.73699	4.35206	11.0891
511	10:48:00	10.6215	6.77303	17.3945
512	10:49:00	8.70946	5.90765	14.6171
513	10:50:00	5.73739	7.65368	13.3911
514	10:51:00	6.22739	7.94018	14.1676
515	10:51:00	10.6849	7.58446	18.2693
516	10:52:00	10.5827	5.9118	16.4945
517	10:53:00	6.92413	4.83401	11.7581
518	10:56:00	9.26044	7.2971	16.5575
519	10:58:00	8.77154	5.38871	14.1603
520	10:59:00	9.87094	7.16221	17.0331
521	10:59:00	7.09809	6.22492	13.323
522	10:59:00	6.57219	4.30006	10.8722
523	10:59:00	5.48799	5.04874	10.5367
524	10:59:00	5.30818	5.58867	10.8968
525	11:01:00	5.39607	6.48433	11.8804
526	11:01:00	5.73537	5.63213	11.3675
527	11:03:00	8.16636	4.54115	12.7075
528	11:04:00	7.74996	7.18442	14.9344
529	11:04:00	5.70003	5.86102	11.5611
530	11:05:00	8.75982	5.86236	14.6222
531	11:05:00	8.81219	4.21534	13.0275
532	11:05:00	8.07608	4.73159	12.8077
533	11:05:00	5.67788	6.51802	12.1959
534	11:05:00	6.71868	6.97201	13.6907
535	11:05:00	6.97211	6.71541	13.6875
536	11:07:00	8.34031	6.53426	14.8746
537	11:07:00	6.08567	4.83438	10.92
538	11:07:00	9.59334	5.9505	15.5438
539	11:10:00	10.957	4.69155	15.6485
540	11:11:00	9.85281	5.78399	15.6368
541	11:11:00	5.26936	5.80816	11.0775
542	11:11:00	6.51634	4.08741	10.6037
543	11:11:00	7.85562	7.42625	15.2819
544	11:13:00	10.8837	5.18302	16.0667
545	11:13:00	6.80346	7.68554	14.489
546	11:13:00	6.60698	5.58391	12.1909
547	11:14:00	9.78231	7.49754	17.2799
548	11:14:00	9.67647	5.45122	15.1277
549	11:14:00	5.20362	6.9415	12.1451
550	11:15:00	7.58315	7.10959	14.6927
551	11:15:00	10.7892	6.60897	17.3982
552	11:16:00	5.4554	4.3401	9.7955
553	11:16:00	7.6509	7.7384	15.3893
554	11:16:00	6.33799	5.93072	12.2687
555	11:17:00	9.88668	5.70635	15.593
556	11:17:00	5.11847	6.7795	11.898
557	11:17:00	8.66533	5.98358	14.6489
558	11:17:00	6.66997	4.23231	10.9023
559	11:19:00	6.60515	6.51009	13.1152
560	11:19:00	10.3007	4.78225	15.0829
561	11:19:00	5.66616	4.11634	9.78249
562	11:19:00	6.35099	5.26139	11.6124
563	11:20:00	10.5376	5.58525	16.1229
564	11:20:00	10.4944	7.73278	18.2272
565	11:21:00	8.35716	6.74447	15.1016
566	11:21:00	8.72356	6.91574	15.6393
567	11:22:00	7.30079	4.07739	11.3782
568	11:23:00	10.9196	5.68096	16.6006
569	11:23:00	9.87112	5.25797	15.1291
570	11:23:00	5.01099	4.4015	9.41249
571	11:25:00	6.35063	6.23579	12.5864
572	11:25:00	6.82379	6.27192	13.0957
573	11:26:00	10.6175	5.54472	16.1622
574	11:26:00	8.53313	7.58885	16.122
575	11:27:00	5.09247	5.8515	10.944
576	11:27:00	10.905	7.93103	18.836
577	11:27:00	8.76238	6.9321	15.6945
578	11:29:00	9.0072	4.68471	13.6919
579	11:29:00	6.71978	5.73467	12.4545
580	11:31:00	9.54262	5.9328	15.4754
581	11:32:00	6.28709	6.48067	12.7678
582	11:32:00	6.13071	5.85357	11.9843
583	11:33:00	10.2218	5.35539	15.5772
584	11:33:00	8.52599	5.97833	14.5043
585	11:33:00	10.5545	4.75381	15.3083
586	11:34:00	8.62597	6.40645	15.0324
587	11:34:00	7.99643	5.77422	13.7707
588	11:35:00	7.96347	5.90374	13.8672
589	11:35:00	8.32713	7.19016	15.5173
590	11:35:00	7.93838	7.18699	15.1254
591	11:35:00	5.5074	6.98593	12.4933
592	11:35:00	7.06604	4.1482	11.2142
593	11:36:00	6.17136	5.20023	11.3716
594	11:36:00	10.7744	7.77636	18.5508
595	11:37:00	8.4196	6.80319	15.2228
596	11:37:00	10.4866	7.60411	18.0907
597	11:37:00	6.18546	7.11802	13.3035
598	11:37:00	7.66683	6.14472	13.8115
599	11:37:00	9.6534	4.40382	14.0572
600	11:38:00	10.9075	5.47392	16.3815
601	11:43:00	10.9896	7.12558	18.1151
602	11:43:00	9.75448	4.37184	14.1263
603	11:43:00	5.79525	5.66729	11.4625
604	11:49:00	9.56056	5.76226	15.3228
605	11:49:00	10.9145	6.28205	17.1965
606	11:49:00	6.96442	6.06427	13.0287
607	11:49:00	9.30073	5.42497	14.7257
608	11:49:00	7.36818	5.02359	12.3918
609	11:50:00	5.32832	5.7774	11.1057
610	11:50:00	9.78524	5.09134	14.8766
611	11:53:00	7.92685	7.74999	15.6768
612	11:54:00	10.3937	7.99414	18.3879
613	11:56:00	5.03717	6.53841	11.5756
614	11:57:00	9.81491	7.26817	17.0831
615	11:58:00	5.83407	7.41038	13.2445
616	11:58:00	6.2869	7.72997	14.0169
617	11:59:00	7.69503	7.31175	15.0068
618	11:59:00	9.27711	4.60707	13.8842
619	11:59:00	7.79336	5.61248	13.4058
620	11:59:00	9.41481	6.88046	16.2953
621	12:01:00	7.16639	7.34727	14.5137
622	12:01:00	8.68639	7.76659	16.453
623	12:02:00	8.93542	7.1572	16.0926
624	12:02:00	5.36018	6.717	12.0772
625	12:03:00	10.7739	5.80902	16.5829
626	12:03:00	6.85546	4.31812	11.1736
627	12:03:00	7.48079	4.1355	11.6163
628	12:04:00	6.48375	4.54579	11.0295
629	12:04:00	5.3697	4.03797	9.40767
630	12:04:00	10.4292	4.46083	14.8901
631	12:05:00	6.88879	5.28922	12.178
632	12:05:00	7.22718	6.12885	13.356
633	12:05:00	8.17057	6.78988	14.9604
634	12:05:00	5.13312	5.80401	10.9371
635	12:05:00	6.86041	4.15882	11.0192
636	12:05:00	8.85339	5.73638	14.5898
637	12:06:00	5.28877	4.57595	9.86471
638	12:06:00	5.92508	6.84689	12.772
639	12:07:00	9.63582	5.1475	14.7833
640	12:07:00	10.3064	4.45814	14.7645
641	12:07:00	9.90353	5.23002	15.1335
642	12:07:00	6.23508	4.77737	11.0125
643	12:08:00	5.01978	4.62233	9.64211
644	12:08:00	8.87939	7.39769	16.2771
645	12:09:00	7.00433	4.82681	11.8311
646	12:10:00	9.48494	7.21763	16.7026
647	12:10:00	8.57909	6.1811	14.7602
648	12:11:00	9.38075	6.37349	15.7542
649	12:12:00	10.6462	6.07672	16.723
650	12:15:00	5.0705	5.53752	10.608
651	12:16:00	8.44121	7.20676	15.648
652	12:17:00	7.48134	4.75344	12.2348
653	12:17:00	6.65496	6.32295	12.9779
654	12:17:00	5.99759	7.36656	13.3641
655	12:17:00	9.13831	7.83752	16.9758
656	12:18:00	5.93478	7.04782	12.9826
657	12:19:00	6.71905	7.26414	13.9832
658	12:19:00	10.3575	7.92309	18.2806
659	12:19:00	9.93173	7.47411	17.4058
660	12:19:00	5.35469	5.88324	11.2379
661	12:20:00	10.8043	4.52895	15.3332
662	12:20:00	9.82846	5.79083	15.6193
663	12:21:00	10.0535	7.95337	18.0069
664	12:21:00	10.2399	4.98672	15.2266
665	12:22:00	7.83218	5.22819	13.0604
666	12:23:00	9.39521	6.76522	16.1604
667	12:23:00	10.3036	4.50832	14.8119
668	12:23:00	9.93063	6.80062	16.7313
669	12:23:00	9.55672	7.60704	17.1638
670	12:23:00	7.46724	5.39445	12.8617
671	12:24:00	7.44087	7.64513	15.086
672	12:25:00	5.18934	7.35655	12.5459
673	12:25:00	7.57711	6.92392	14.501
674	12:26:00	8.58916	7.84155	16.4307
675	12:27:00	10.8033	5.05618	15.8595
676	12:29:00	10.0872	7.03146	17.1187
677	12:31:00	10.4263	5.68267	16.109
678	12:31:00	5.92727	5.69109	11.6184
679	12:32:00	5.59676	6.69979	12.2965
680	12:32:00	9.88668	7.81225	17.6989
681	12:32:00	8.66936	4.33912	13.0085
682	12:33:00	5.72237	4.32765	10.05
683	12:33:00	6.29075	6.1673	12.4581
684	12:34:00	8.6104	5.69182	14.3022
685	12:35:00	6.95288	6.61068	13.5636
686	12:35:00	6.89319	7.50755	14.4007
687	12:35:00	10.5534	5.46513	16.0185
688	12:35:00	8.97864	4.82546	13.8041
689	12:35:00	6.94006	7.51158	14.4516
690	12:35:00	7.98068	5.75201	13.7327
691	12:36:00	9.17035	4.33534	13.5057
692	12:36:00	10.4056	6.06659	16.4722
693	12:36:00	8.07004	6.24018	14.3102
694	12:37:00	8.61992	6.18647	14.8064
695	12:37:00	6.38121	5.24076	11.622
696	12:37:00	5.74325	4.51332	10.2566
697	12:38:00	6.07889	4.04334	10.1222
698	12:38:00	5.7253	7.44798	13.1733
699	12:38:00	8.06949	7.13877	15.2083
700	12:39:00	8.4575	4.68654	13.144
701	12:39:00	8.22129	5.18082	13.4021
702	12:39:00	5.58065	5.29008	10.8707
703	12:40:00	10.2469	7.1688	17.4157
704	12:40:00	6.92541	7.96594	14.8914
705	12:41:00	9.12586	5.11771	14.2436
706	12:41:00	10.0165	4.50697	14.5235
707	12:41:00	5.26844	7.38035	12.6488
708	12:43:00	9.54189	4.90799	14.4499
709	12:43:00	6.22813	4.06787	10.296
710	12:43:00	9.86618	6.80306	16.6692
711	12:43:00	8.21506	5.62358	13.8386
712	12:43:00	5.32173	7.07431	12.396
713	12:44:00	10.7131	6.01386	16.7269
714	12:44:00	9.88668	6.23237	16.1191
715	12:45:00	6.88073	7.72948	14.6102
716	12:46:00	9.68618	6.98959	16.6758
717	12:47:00	6.90692	5.32829	12.2352
718	12:47:00	10.3316	5.83489	16.1665
719	12:47:00	5.80477	4.10364	9.90841
720	12:47:00	8.11802	4.8594	12.9774
721	12:48:00	8.05759	5.12259	13.1802
722	12:49:00	5.36384	7.09153	12.4554
723	12:49:00	7.78219	7.86108	15.6433
724	12:50:00	9.38002	6.67086	16.0509
725	12:50:00	5.43617	5.44609	10.8823
726	12:50:00	7.49654	5.82452	13.3211
727	12:51:00	7.29365	5.62151	12.9152
728	12:51:00	8.97388	4.29945	13.2733
729	12:51:00	6.70367	5.46269	12.1664
730	12:52:00	8.24638	6.16962	14.416
731	12:52:00	7.29035	6.09772	13.3881
732	12:52:00	8.53734	6.25068	14.788
733	12:53:00	8.47362	5.72808	14.2017
734	12:53:00	10.1928	6.24201	16.4349
735	12:53:00	7.77194	5.59441	13.3663
736	12:53:00	5.85934	5.65813	11.5175
737	12:54:00	9.01416	6.69539	15.7096
738	12:55:00	10.6244	7.12302	17.7475
739	12:55:00	7.59505	7.54918	15.1442
740	12:55:00	5.206	6.16511	11.3711
741	12:55:00	8.02298	5.56938	13.5924
742	12:56:00	5.96298	6.79257	12.7555
743	12:56:00	9.94876	7.23496	17.1837
744	12:57:00	10.6411	4.31324	14.9543
745	12:58:00	9.41371	7.64098	17.0547
746	12:59:00	5.15418	6.63155	11.7857
747	12:59:00	6.9375	6.7535	13.691
748	12:59:00	10.0301	5.06534	15.0954
749	12:59:00	10.0522	6.21918	16.2714
750	13:01:00	7.2085	4.11927	11.3278
751	13:01:00	5.70498	7.44176	13.1467
752	13:01:00	8.41722	5.08438	13.5016
753	13:01:00	8.37968	7.29392	15.6736
754	13:01:00	9.08264	7.35228	16.4349
755	13:02:00	5.53999	4.81765	10.3576
756	13:03:00	10.4591	4.39625	14.8553
757	13:03:00	9.85977	5.0463	14.9061
758	13:03:00	5.08844	5.00662	10.0951
759	13:03:00	6.39933	5.19022	11.5896
760	13:04:00	10.6048	5.06082	15.6657
761	13:04:00	9.1861	4.33863	13.5247
762	13:04:00	8.01822	7.37254	15.3908
763	13:04:00	6.28599	5.05814	11.3441
764	13:05:00	10.7105	5.47429	16.1848
765	13:05:00	10.1921	4.30457	14.4967
766	13:05:00	5.1681	4.08277	9.25086
767	13:06:00	7.92209	4.42299	12.3451
768	13:07:00	9.77407	4.93057	14.7046
769	13:08:00	9.39412	7.1655	16.5596
770	13:08:00	5.45686	6.16279	11.6196
771	13:08:00	10.1494	7.14145	17.2909
772	13:08:00	9.47963	7.0654	16.545
773	13:08:00	10.111	6.39924	16.5102
774	13:09:00	6.81719	6.02399	12.8412
775	13:09:00	10.5007	7.44078	17.9414
776	13:10:00	10.2362	4.8074	15.0436
777	13:11:00	5.09467	6.38533	11.48
778	13:11:00	10.0546	7.03	17.0846
779	13:11:00	6.37425	7.72485	14.0991
780	13:13:00	5.40156	7.46348	12.865
781	13:17:00	6.61046	7.65148	14.2619
782	13:17:00	10.3578	4.25623	14.6141
783	13:17:00	9.2533	6.79257	16.0459
784	13:17:00	8.37748	4.55971	12.9372
785	13:17:00	7.90213	5.84637	13.7485
786	13:19:00	8.64977	4.07068	12.7205
787	13:19:00	5.40449	7.59679	13.0013
788	13:19:00	6.26127	7.06833	13.3296
789	13:19:00	8.98431	6.56502	15.5493
790	13:20:00	9.96414	4.15955	14.1237
791	13:20:00	9.49483	7.66649	17.1613
792	13:20:00	6.74651	4.63845	11.385
793	13:21:00	8.6939	4.14905	12.843
794	13:21:00	9.03833	5.62407	14.6624
795	13:22:00	6.56413	5.31791	11.882
796	13:23:00	5.95474	7.46397	13.4187
797	13:23:00	5.94247	6.5909	12.5334
798	13:23:00	8.30918	6.77096	15.0801
799	13:23:00	6.79028	4.78066	11.5709
800	13:24:00	7.88968	7.40526	15.2949
801	13:24:00	8.10465	6.66195	14.7666
802	13:25:00	8.49632	6.22504	14.7214
803	13:25:00	8.48589	5.36149	13.8474
804	13:26:00	7.1999	6.99655	14.1964
805	13:27:00	5.47975	5.39409	10.8738
806	13:27:00	10.9652	4.98648	15.9517
807	13:28:00	9.76089	5.77361	15.5345
808	13:28:00	5.9368	6.96005	12.8968
809	13:28:00	5.76778	4.03723	9.80502
810	13:29:00	8.05338	7.05771	15.1111
811	13:29:00	8.29215	4.75381	13.046
812	13:29:00	5.99759	4.85244	10.85
813	13:29:00	9.49153	6.61824	16.1098
814	13:31:00	6.5504	4.26612	10.8165
815	13:31:00	9.63674	5.09464	14.7314
816	13:31:00	5.93771	7.47032	13.408
817	13:31:00	8.30772	5.2266	13.5343
818	13:32:00	6.51616	4.90774	11.4239
819	13:32:00	7.52345	6.21503	13.7385
820	13:32:00	9.84329	5.63689	15.4802
821	13:33:00	7.1413	6.15155	13.2929
822	13:34:00	10.6283	7.83544	18.4637
823	13:34:00	10.564	4.39503	14.959
824	13:34:00	10.948	5.99811	16.9461
825	13:34:00	8.08194	4.99625	13.0782
826	13:35:00	10.2421	5.61663	15.8587
827	13:35:00	6.81903	5.79998	12.619
828	13:36:00	5.68593	4.45094	10.1369
829	13:36:00	10.9788	4.89273	15.8715
830	13:37:00	5.35542	6.38911	11.7445
831	13:37:00	6.65752	7.41832	14.0758
832	13:38:00	6.86389	7.8291	14.693
833	13:38:00	10.6731	5.94366	16.6168
834	13:38:00	10.662	6.03363	16.6956
835	13:39:00	7.3462	7.03842	14.3846
836	13:39:00	9.64168	4.47121	14.1129
837	13:40:00	9.8052	4.01599	13.8212
838	13:41:00	8.88122	4.29444	13.1757
839	13:44:00	7.80691	5.39042	13.1973
840	13:47:00	5.01025	6.29939	11.3096
841	13:47:00	9.13153	7.01169	16.1432
842	13:47:00	7.55477	4.4695	12.0243
843	13:49:00	6.9798	5.57585	12.5557
844	13:50:00	6.45244	7.0267	13.4791
845	13:52:00	6.29258	6.73775	13.0303
846	13:53:00	10.4948	6.2945	16.7893
847	13:53:00	6.22977	4.91165	11.1414
848	13:54:00	10.4748	7.12546	17.6003
849	13:54:00	6.96735	6.50569	13.473
850	13:55:00	6.0701	7.64989	13.72
851	13:55:00	9.23243	4.31397	13.5464
852	13:56:00	6.69817	6.17719	12.8754
853	13:56:00	7.35023	6.58065	13.9309
854	13:57:00	5.52388	4.71035	10.2342
855	13:58:00	9.77828	6.34577	16.1241
856	13:59:00	6.19443	5.23063	11.4251
857	13:59:00	5.89248	7.60802	13.5005
858	13:59:00	5.50154	6.16767	11.6692
859	13:59:00	8.93341	7.0521	15.9855
860	14:00:00	5.75716	7.79199	13.5492
861	14:00:00	9.24104	6.14069	15.3817
862	14:00:00	9.98428	7.14536	17.1296
863	14:01:00	9.99216	4.71169	14.7038
864	14:01:00	6.79192	6.07404	12.866
865	14:01:00	6.31327	6.39412	12.7074
866	14:02:00	9.81069	6.43684	16.2475
867	14:02:00	8.65947	6.62618	15.2857
868	14:02:00	6.51762	5.12723	11.6449
869	14:02:00	7.44929	6.352	13.8013
870	14:03:00	6.97668	4.68715	11.6638
871	14:03:00	10.904	5.07364	15.9777
872	14:03:00	8.16105	7.47887	15.6399
873	14:03:00	8.57195	6.34858	14.9205
874	14:04:00	5.89999	7.14536	13.0454
875	14:04:00	5.91336	7.55126	13.4646
876	14:04:00	9.83779	6.90487	16.7427
877	14:04:00	7.29841	6.253	13.5514
878	14:05:00	10.8367	4.61196	15.4486
879	14:05:00	10.5946	4.43178	15.0264
880	14:05:00	6.80218	5.95978	12.762
881	14:05:00	8.9389	7.37986	16.3188
882	14:05:00	5.63704	4.20777	9.84481
883	14:05:00	5.05402	7.1605	12.2145
884	14:05:00	8.75744	5.88958	14.647
885	14:06:00	5.31733	5.25138	10.5687
886	14:06:00	9.03156	7.58678	16.6183
887	14:06:00	7.49654	4.11316	11.6097
888	14:07:00	10.9099	7.55174	18.4617
889	14:07:00	8.35606	5.33647	13.6925
890	14:07:00	7.62728	4.21937	11.8466
891	14:07:00	5.9769	7.24717	13.2241
892	14:07:00	10.4589	7.96838	18.4273
893	14:08:00	7.3581	7.8905	15.2486
894	14:08:00	9.81033	5.37272	15.1831
895	14:08:00	7.44948	4.66201	12.1115
896	14:08:00	7.20667	7.13755	14.3442
897	14:09:00	9.9277	6.0224	15.9501
898	14:10:00	10.7371	6.40852	17.1456
899	14:10:00	5.54237	4.20399	9.74636
900	14:11:00	7.97739	5.72735	13.7047
901	14:11:00	5.46272	7.11386	12.5766
902	14:11:00	9.60103	7.02878	16.6298
903	14:12:00	7.50478	7.23045	14.7352
904	14:13:00	9.53108	4.27674	13.8078
905	14:15:00	5.16279	5.71306	10.8759
906	14:15:00	7.36799	5.08988	12.4579
907	14:16:00	5.75625	5.66521	11.4215
908	14:16:00	9.66274	4.53078	14.1935
909	14:16:00	9.48109	6.03241	15.5135
910	14:17:00	6.15983	5.61382	11.7736
911	14:17:00	10.4805	5.46892	15.9494
912	14:17:00	9.17164	7.53294	16.7046
913	14:17:00	8.9682	6.1706	15.1388
914	14:18:00	10.4807	4.61782	15.0985
915	14:18:00	10.6993	5.6458	16.3451
916	14:18:00	6.38945	5.09915	11.4886
917	14:19:00	7.43684	6.18842	13.6253
918	14:19:00	9.46919	5.39091	14.8601
919	14:19:00	10.265	7.91736	18.1823
920	14:19:00	6.95453	7.30222	14.2568
921	14:19:00	5.38966	4.15943	9.54909
922	14:19:00	6.36637	6.83944	13.2058
923	14:20:00	6.20707	6.18281	12.3899
924	14:20:00	8.51885	6.58638	15.1052
925	14:20:00	10.6462	6.32258	16.9688
926	14:21:00	8.38591	5.52934	13.9153
927	14:22:00	7.87301	6.89535	14.7684
928	14:22:00	7.07813	5.14139	12.2195
929	14:22:00	8.10501	7.46226	15.5673
930	14:23:00	7.17261	7.04733	14.2199
931	14:23:00	6.29917	5.476	11.7752
932	14:23:00	8.60857	6.159	14.7676
933	14:23:00	9.58364	7.63854	17.2222
934	14:23:00	7.04059	4.30848	11.3491
935	14:24:00	10.2496	5.89288	16.1425
936	14:25:00	8.69994	7.59642	16.2964
937	14:25:00	7.66536	5.39518	13.0605
938	14:26:00	5.17487	6.43342	11.6083
939	14:26:00	10.3597	4.52834	14.888
940	14:26:00	7.87411	7.07382	14.9479
941	14:27:00	8.50017	5.5689	14.0691
942	14:27:00	10.9854	7.82092	18.8063
943	14:27:00	5.82437	5.4611	11.2855
944	14:27:00	7.27204	4.52931	11.8014
945	14:27:00	9.48824	5.82415	15.3124
946	14:28:00	8.80102	5.04117	13.8422
947	14:28:00	9.0658	4.28663	13.3524
948	14:29:00	10.4009	7.25608	17.6569
949	14:29:00	6.79009	4.04102	10.8311
950	14:30:00	5.09174	7.17478	12.2665
951	14:31:00	6.81774	7.60265	14.4204
952	14:32:00	5.62697	7.948	13.575
953	14:34:00	6.59856	6.6794	13.278
954	14:34:00	10.4045	7.22007	17.6246
955	14:35:00	9.06854	5.28214	14.3507
956	14:35:00	9.10297	4.37757	13.4805
957	14:35:00	5.10804	4.24293	9.35096
958	14:35:00	7.20081	4.198	11.3988
959	14:36:00	8.29362	6.66243	14.9561
960	14:37:00	10.8141	7.33287	18.147
961	14:37:00	7.12262	5.97223	13.0949
962	14:37:00	5.78719	7.57689	13.3641
963	14:38:00	10.4217	5.77129	16.193
964	14:38:00	5.4358	5.43498	10.8708
965	14:39:00	6.23673	7.88781	14.1245
966	14:39:00	5.51967	5.64068	11.1603
967	14:39:00	7.96567	6.71847	14.6841
968	14:39:00	10.685	5.46599	16.151
969	14:39:00	8.52873	6.31001	14.8387
970	14:40:00	5.47444	5.43034	10.9048
971	14:40:00	8.7622	6.37593	15.1381
972	14:40:00	8.8565	4.82754	13.684
973	14:41:00	10.703	6.98068	17.6837
974	14:42:00	7.77157	5.87835	13.6499
975	14:43:00	8.75121	5.47209	14.2233
976	14:43:00	8.2299	6.75875	14.9886
977	14:43:00	8.61956	5.91168	14.5312
978	14:43:00	7.73659	7.76403	15.5006
979	14:44:00	10.239	5.22477	15.4638
980	14:46:00	10.0348	6.93564	16.9705
981	14:46:00	7.14624	4.08374	11.23
982	14:47:00	10.0927	6.11505	16.2077
983	14:47:00	10.0762	4.63894	14.7151
984	14:47:00	5.66305	6.0799	11.7429
985	14:48:00	5.27503	4.12391	9.39894
986	14:48:00	5.36348	4.67849	10.042
987	14:49:00	5.19337	7.59313	12.7865
988	14:49:00	5.81393	5.19864	11.0126
989	14:50:00	5.43525	7.08213	12.5174
990	14:50:00	5.68227	6.08686	11.7691
991	14:51:00	5.92947	6.83944	12.7689
992	14:51:00	10.2599	6.0838	16.3437
993	14:52:00	8.94476	5.43632	14.3811
994	14:52:00	8.18778	5.34562	13.5334
995	14:52:00	8.58879	6.04376	14.6326
996	14:53:00	9.92184	5.69317	15.615
997	14:53:00	10.5351	6.44881	16.9839
998	14:53:00	9.20002	4.26453	13.4646
999	14:54:00	7.66848	6.98923	14.6577
1000	14:55:00	7.94058	7.03903	14.9796
1001	14:56:00	7.88858	5.99738	13.886
1002	14:56:00	9.35823	6.46101	15.8192
1003	14:56:00	5.18952	7.06833	12.2579
1004	14:56:00	7.43135	7.21116	14.6425
1005	14:57:00	9.12421	7.01108	16.1353
1006	14:57:00	6.91443	6.55684	13.4713
1007	14:58:00	7.57271	6.19025	13.763
1008	14:58:00	6.609	5.15555	11.7645
1009	14:59:00	6.17026	6.6296	12.7999
1010	14:59:00	9.36317	5.19718	14.5604
1011	14:59:00	9.4919	4.22657	13.7185

## Sheet: Sheet3
Number	Arrival time	X1	X2	X3
1	08:00:00	10.2378	8.27439	18
2	08:00:00	11.071	8.82458	19.8956			X1	X2	X3
3	08:00:00	13.9539	8.78491	22.7388		MEAN	12	7	19
4	08:00:00	11.8787	6.46794	18.3466
5	08:01:00	11.2243	7.5367	18.7609
6	08:01:00	10.3038	7.54476	17.8485
7	08:01:00	11.2847	7.1728	18.4575
8	08:01:00	11.9814	7.44783	19.4292
9	08:02:00	13.0782	8.79931	21.8776
10	08:02:00	14.9081	5.25233	20.1604
11	08:02:00	13.0167	7.25959	20.2763
12	08:02:00	14.0229	6.47221	20.4951
13	08:03:00	9.6288	5.1294	14.7582
14	08:03:00	10.0708	6.27812	16.3489
15	08:03:00	10.5632	7.45357	18.0168
16	08:04:00	13.8354	8.11496	21.9504
17	08:04:00	10.1596	5.40931	15.569
18	08:04:00	10.6013	6.1652	16.7665
19	08:04:00	14.5208	8.55724	23.078
20	08:05:00	9.56215	5.67421	15.2364
21	08:06:00	11.4425	8.62926	20.0718
22	08:06:00	13.5776	5.28858	18.8662
23	08:06:00	14.4739	7.40767	21.8816
24	08:07:00	14.9919	8.7495	23.7414
25	08:07:00	9.48616	7.65731	17.1435
26	08:07:00	11.851	6.04569	17.8967
27	08:07:00	14.234	7.80758	22.0416
28	08:07:00	14.5909	6.95001	21.5409
29	08:07:00	12.1874	8.61156	20.799
30	08:07:00	10.843	7.24091	18.0839
31	08:08:00	9.20032	7.86911	17.0694
32	08:08:00	14.1727	8.36399	22.5367
33	08:09:00	11.0726	5.95767	17.0303
34	08:09:00	12.0721	7.29133	19.3634
35	08:09:00	9.52791	8.89709	18.425
36	08:09:00	14.143	5.40638	19.5494
37	08:09:00	11.3153	7.45882	18.7741
38	08:09:00	13.8484	5.87796	19.7264
39	08:10:00	11.7921	8.9364	20.7285
40	08:10:00	11.2543	6.67901	17.9333
41	08:10:00	12.2195	5.10218	17.3216
42	08:11:00	10.5749	7.66683	18.2418
43	08:11:00	10.8379	6.10868	16.9466
44	08:12:00	11.8108	7.45943	19.2702
45	08:12:00	13.3553	6.12626	19.4816
46	08:12:00	11.0911	5.725	16.8161
47	08:12:00	14.4988	6.86273	21.3616
48	08:13:00	12.2603	5.45058	17.7109
49	08:13:00	10.5347	8.27586	18.8105
50	08:13:00	9.4955	8.25816	17.7537
51	08:13:00	14.8748	8.26365	23.1384
52	08:13:00	14.1101	6.41203	20.5221
53	08:13:00	14.8136	5.40748	20.2211
54	08:13:00	12.8896	6.29179	19.1814
55	08:13:00	10.8569	5.44667	16.3036
56	08:14:00	11.1039	6.29862	17.4026
57	08:15:00	10.7092	7.57234	18.2815
58	08:15:00	11.4736	5.92483	17.3985
59	08:15:00	11.5852	5.36048	16.9456
60	08:15:00	9.59914	6.53301	16.1321
61	08:15:00	12.8206	5.69997	18.5206
62	08:15:00	13.4381	6.77618	20.2142
63	08:15:00	13.5267	5.92288	19.4496
64	08:16:00	14.0801	5.03479	19.1148
65	08:16:00	11.038	5.00952	16.0475
66	08:16:00	12.0838	6.2537	18.3375
67	08:16:00	12.8633	5.71743	18.5807
68	08:16:00	14.7449	7.63411	22.379
69	08:17:00	11.53	5.27113	16.8012
70	08:17:00	13.6111	7.26716	20.8783
71	08:17:00	9.87564	7.35273	17.2284
72	08:17:00	11.1067	6.49089	17.5976
73	08:17:00	11.6956	8.0455	19.7411
74	08:17:00	11.0144	5.01172	16.0261
75	08:17:00	13.0105	7.61177	20.6223
76	08:18:00	12.5405	6.14896	18.6894
77	08:18:00	14.2676	5.02332	19.2909
78	08:19:00	14.5186	6.44768	20.9663
79	08:19:00	11.3175	5.51466	16.8321
80	08:19:00	13.719	7.84677	21.5657
81	08:19:00	14.7579	7.59359	22.3515
82	08:19:00	11.9977	6.09915	18.0969
83	08:19:00	12.9477	5.42091	18.3686
84	08:19:00	11.8723	8.71105	20.5833
85	08:19:00	13.4284	7.76009	21.1885
86	08:20:00	11.81	7.79867	19.6087
87	08:20:00	10.3953	6.29533	16.6906
88	08:20:00	9.80898	6.45854	16.2675
89	08:20:00	9.9769	6.53838	16.5153
90	08:20:00	11.4892	8.00253	19.4917
91	08:21:00	12.1751	6.2631	18.4382
92	08:21:00	11.6372	6.23099	17.8682
93	08:21:00	14.1266	7.95102	22.0776
94	08:21:00	14.7294	6.30082	21.0302
95	08:21:00	13.6195	5.57949	19.199
96	08:22:00	9.12012	8.18686	17.307
97	08:22:00	12.3035	6.7514	19.0549
98	08:22:00	12.0977	6.74798	18.8457
99	08:22:00	10.4845	5.1377	15.6222
100	08:23:00	13.6096	8.47618	22.0858
101	08:23:00	13.593	7.99826	21.5912
102	08:23:00	11.9195	7.63887	19.5584
103	08:23:00	12.0526	7.64168	19.6943
104	08:23:00	11.4877	8.22459	19.7123
105	08:23:00	13.1606	6.60662	19.7673
106	08:24:00	12.7644	7.35456	20.119
107	08:24:00	13.4187	6.56658	19.9852
108	08:24:00	12.0594	7.14765	19.2071
109	08:24:00	14.3241	5.00146	19.3256
110	08:25:00	9.978	7.90426	17.8823
111	08:25:00	9.64583	6.03543	15.6813
112	08:25:00	11.8318	8.42564	20.2575
113	08:25:00	13.4674	8.99622	22.4636
114	08:25:00	11.6932	7.78695	19.4801
115	08:25:00	11.483	8.73339	20.2164
116	08:25:00	14.1178	7.45882	21.5766
117	08:25:00	10.9798	8.0239	19.0037
118	08:25:00	12.7602	5.79824	18.5584
119	08:26:00	13.3247	6.98553	20.3103
120	08:26:00	11.8999	7.13239	19.0323
121	08:26:00	12.4121	7.84542	20.2575
122	08:27:00	10.0302	7.40852	17.4387
123	08:27:00	11.1071	6.12564	17.2327
124	08:27:00	12.8957	8.21311	21.1088
125	08:27:00	11.0325	5.85757	16.8901
126	08:27:00	13.4349	7.33503	20.77
127	08:27:00	14.8246	7.27729	22.1019
128	08:27:00	14.7579	5.50417	20.2621
129	08:28:00	11.9757	5.1294	17.1051
130	08:28:00	10.2931	7.93527	18.2284
131	08:28:00	9.35432	6.67461	16.0289
132	08:29:00	9.35011	6.38285	15.733
133	08:30:00	11.1657	5.28919	16.4548
134	08:31:00	11.2887	7.04498	18.3337
135	08:31:00	12.2777	6.64763	18.9253
136	08:31:00	14.0334	6.34562	20.379
137	08:31:00	13.2057	6.38835	19.594
138	08:31:00	9.55135	6.88763	16.439
139	08:31:00	14.3844	7.39583	21.7802
140	08:32:00	10.9022	6.18668	17.0888
141	08:32:00	13.421	7.86618	21.2872
142	08:32:00	11.2814	5.67763	16.959
143	08:32:00	11.5482	6.67608	18.2243
144	08:32:00	13.9074	5.43397	19.3413
145	08:33:00	10.2386	6.74236	16.9809
146	08:33:00	11.3554	7.54512	18.9005
147	08:33:00	9.66213	8.53001	18.1921
148	08:33:00	12.8032	8.66808	21.4713
149	08:33:00	9.09815	5.16077	14.2589
150	08:34:00	12.3491	8.40513	20.7542
151	08:34:00	13.3183	8.1749	21.4932
152	08:34:00	13.8563	7.34834	21.2046
153	08:34:00	12.0744	7.40852	19.483
154	08:35:00	14.4166	5.39796	19.8146
155	08:35:00	11.9214	6.18363	18.105
156	08:35:00	10.253	5.77322	16.0262
157	08:35:00	14.4036	8.53795	22.9416
158	08:35:00	14.4607	7.52461	21.9854
159	08:35:00	9.92434	7.07965	17.004
160	08:35:00	12.1449	5.79678	17.9417
161	08:36:00	14.0996	6.71502	20.8147
162	08:36:00	14.0368	7.1015	21.1383
163	08:36:00	12.8726	7.46956	20.3422
164	08:37:00	11.2665	6.92926	18.1958
165	08:37:00	13.8469	5.41884	19.2658
166	08:37:00	14.4216	5.66225	20.0838
167	08:37:00	9.94266	8.84069	18.7833
168	08:37:00	10.0674	8.44505	18.5124
169	08:37:00	9.35981	5.61794	14.9778
170	08:37:00	10.2886	5.92837	16.2169
171	08:37:00	14.6667	8.14756	22.8143
172	08:37:00	14.2908	6.12259	20.4134
173	08:38:00	9.39149	6.04788	15.4394
174	08:38:00	14.4281	7.47591	21.904
175	08:38:00	12.5256	5.31239	17.838
176	08:39:00	10.9406	6.2443	17.1849
177	08:39:00	9.58522	7.71627	17.3015
178	08:39:00	10.9441	5.72219	16.6663
179	08:39:00	9.10382	8.76501	17.8688
180	08:39:00	10.5726	5.47658	16.0491
181	08:39:00	13.3518	8.75793	22.1097
182	08:40:00	13.3732	7.85824	21.2315
183	08:41:00	9.48708	6.14518	15.6323
184	08:43:00	13.8459	7.25996	21.1058
185	08:43:00	9.96188	5.76772	15.7296
186	08:43:00	11.1552	5.3506	16.5058
187	08:43:00	14.5961	5.29725	19.8933
188	08:43:00	11.2753	7.33027	18.6056
189	08:43:00	9.04157	7.73519	16.7768
190	08:43:00	10.9001	8.63988	19.54
191	08:44:00	9.13916	8.67528	17.8144
192	08:44:00	14.1205	6.99896	21.1195
193	08:44:00	11.6566	6.70428	18.3609
194	08:44:00	9.88278	7.65804	17.5408
195	08:45:00	14.8768	6.2891	21.1659
196	08:45:00	9.34663	6.81573	16.1624
197	08:45:00	11.1737	7.28632	18.46
198	08:45:00	12.2079	7.79244	20.0004
199	08:45:00	9.87729	6.31523	16.1925
200	08:45:00	10.6011	7.23835	17.8395
201	08:45:00	12.0893	7.14801	19.2373
202	08:46:00	9.07746	8.91919	17.9966
203	08:46:00	9.46236	8.49449	17.9568
204	08:46:00	14.1352	8.93689	23.0721
205	08:46:00	10.0069	6.60271	16.6096
206	08:47:00	9.60518	5.13196	14.7371
207	08:47:00	13.5172	7.44551	20.9627
208	08:47:00	13.6153	7.35347	20.9688
209	08:47:00	10.9576	7.42647	18.3841
210	08:47:00	13.608	8.79211	22.4001
211	08:47:00	13.864	7.01715	20.8811
212	08:48:00	14.7576	6.14713	20.9047
213	08:48:00	9.24537	7.0268	16.2722
214	08:48:00	12.8162	8.52208	21.3383
215	08:49:00	12.3795	8.80407	21.1836
216	08:49:00	11.7234	8.14548	19.8689
217	08:49:00	14.0094	8.08811	22.0975
218	08:49:00	13.9414	8.77136	22.7128
219	08:49:00	9.5464	7.95199	17.4984
220	08:49:00	10.216	8.42833	18.6444
221	08:49:00	13.6867	5.81753	19.5043
222	08:50:00	14.0339	8.57628	22.6102
223	08:50:00	10.1267	7.37739	17.5041
224	08:50:00	11.2114	8.17051	19.3819
225	08:51:00	10.5663	8.91882	19.4852
226	08:51:00	11.5731	7.14081	18.7139
227	08:51:00	11.6412	7.5251	19.1663
228	08:51:00	10.2658	5.86721	16.1331
229	08:51:00	14.6202	8.41612	23.0363
230	08:51:00	13.7255	5.86209	19.5876
231	08:52:00	10.3488	6.79131	17.1401
232	08:52:00	10.333	8.56676	18.8998
233	08:52:00	14.7978	6.45622	21.2541
234	08:52:00	9.20637	6.42729	15.6337
235	08:52:00	14.406	5.73452	20.1405
236	08:53:00	13.0323	7.7358	20.7681
237	08:53:00	14.9758	7.211	22.1868
238	08:53:00	11.1874	6.60393	17.7914
239	08:53:00	14.8995	6.20133	21.1008
240	08:53:00	10.3014	6.38334	16.6847
241	08:53:00	14.7442	6.00662	20.7508
242	08:53:00	13.682	5.35316	19.0351
243	08:54:00	12.4363	6.49089	18.9272
244	08:54:00	13.3767	6.06729	19.444
245	08:55:00	10.2223	6.80474	17.027
246	08:55:00	13.8497	6.88568	20.7354
247	08:55:00	13.9812	7.68343	21.6646
248	08:55:00	9.0315	8.40819	17.4397
249	08:55:00	9.08918	8.15976	17.2489
250	08:55:00	9.657	7.28999	16.947
251	08:55:00	13.6261	8.25816	21.8843
252	08:55:00	12.0158	7.73605	19.7519
253	08:55:00	9.01556	7.77828	16.7938
254	08:56:00	11.3299	5.35438	16.6843
255	08:56:00	9.98202	6.12455	16.1066
256	08:56:00	13.6325	5.49574	19.1283
257	08:56:00	11.6857	5.80447	17.4902
258	08:56:00	12.0365	5.21107	17.2476
259	08:57:00	13.879	5.19385	19.0728
260	08:57:00	13.3872	7.03424	20.4214
261	08:57:00	9.59749	8.95764	18.5551
262	08:57:00	10.2393	8.42344	18.6627
263	08:57:00	9.06153	5.61342	14.6749
264	08:58:00	11.6498	7.39583	19.0456
265	08:58:00	11.8267	7.64498	19.4717
266	08:58:00	11.1514	7.14521	18.2966
267	08:58:00	11.569	6.79046	18.3595
268	08:59:00	12.2669	6.75091	19.0178
269	08:59:00	9.94375	8.17856	18.1223
270	08:59:00	9.73647	7.97482	17.7113
271	08:59:00	10.4861	6.33085	16.817
272	08:59:00	9.0575	6.08133	15.1388
273	08:59:00	10.2701	8.2158	18.4859
274	09:00:00	14.6891	6.12918	20.8183
275	09:00:00	13.7519	8.01523	21.7671
276	09:01:00	11.1371	7.74984	18.8869
277	09:01:00	9.6625	5.55336	15.2159
278	09:01:00	13.8323	7.56355	21.3959
279	09:01:00	11.7154	5.9407	17.6561
280	09:01:00	9	7.57637	16.5764
281	09:01:00	11.0118	8.39756	19.4094
282	09:02:00	12.3724	6.66143	19.0338
283	09:02:00	10.125	5.95096	16.076
284	09:04:00	14.3033	7.04767	21.3509
285	09:05:00	9.64345	5.23536	14.8788
286	09:06:00	14.4444	5.11988	19.5643
287	09:06:00	11.238	7.48042	18.7184
288	09:07:00	9.2851	8.28452	17.5696
289	09:07:00	10.8093	6.43291	17.2422
290	09:09:00	13.3901	7.65499	21.0451
291	09:10:00	10.7397	6.93719	17.6769
292	09:10:00	10.7602	8.39171	19.152
293	09:10:00	9.45521	7.68514	17.1404
294	09:11:00	11.2023	8.15268	19.355
295	09:11:00	9.15766	5.75137	14.909
296	09:11:00	12.6249	7.81661	20.4415
297	09:11:00	10.4548	7.44197	17.8968
298	09:11:00	12.5763	5.89029	18.4666
299	09:11:00	9.46107	8.21043	17.6715
300	09:11:00	11.8111	5.33863	17.1498
301	09:12:00	14.4946	8.43614	22.9308
302	09:12:00	14.0022	5.45253	19.4548
303	09:13:00	11.5289	8.21006	19.739
304	09:13:00	13.6292	6.31938	19.9486
305	09:13:00	11.7992	7.43757	19.2368
306	09:13:00	11.3398	7.96884	19.3086
307	09:13:00	11.1796	6.0441	17.2237
308	09:13:00	11.4326	8.83251	20.2651
309	09:14:00	10.8844	7.35981	18.2442
310	09:14:00	10.3105	7.29487	17.6054
311	09:15:00	14.4433	6.35807	20.8014
312	09:15:00	10.5467	6.30338	16.8501
313	09:15:00	12.5247	7.84164	20.3663
314	09:15:00	9.34425	6.7658	16.11
315	09:15:00	14.7717	6.39091	21.1626
316	09:16:00	13.3943	7.28193	20.6762
317	09:16:00	10.1225	8.43211	18.5546
318	09:16:00	11.2202	6.1431	17.3633
319	09:16:00	9.86483	5.6332	15.498
320	09:17:00	11.7588	6.97101	18.7298
321	09:17:00	10.6689	8.50035	19.1692
322	09:17:00	14.9377	6.38359	21.3213
323	09:17:00	11.8108	6.02164	17.8324
324	09:17:00	11.1235	7.13996	18.2635
325	09:17:00	13.48	5.99832	19.4783
326	09:18:00	14.2546	5.85195	20.1065
327	09:19:00	13.217	5.79983	19.0169
328	09:19:00	13.0195	7.04462	20.0641
329	09:19:00	12.8986	7.19953	20.0981
330	09:19:00	14.3318	7.60494	21.9368
331	09:19:00	13.0286	8.16684	21.1955
332	09:19:00	10.3246	5.9805	16.3051
333	09:22:00	10.1492	5.53896	15.6882
334	09:23:00	14.9213	7.37019	22.2915
335	09:24:00	10.7168	7.83981	18.5567
336	09:25:00	11.4491	8.09458	19.5437
337	09:25:00	10.5317	5.68081	16.2125
338	09:25:00	13.5324	5.84548	19.3778
339	09:25:00	12.5253	8.65697	21.1822
340	09:25:00	10.3448	6.07767	16.4224
341	09:25:00	9.14283	6.93585	16.0787
342	09:26:00	13.0184	6.94378	19.9622
343	09:26:00	12.4632	7.34272	19.8059
344	09:28:00	14.2765	6.36772	20.6442
345	09:29:00	13.3126	6.15702	19.4696
346	09:30:00	9.01794	5.60756	14.6255
347	09:31:00	9.73116	8.56346	18.2946
348	09:31:00	10.292	8.48302	18.775
349	09:31:00	14.9425	6.23649	21.179
350	09:31:00	13.6886	6.81964	20.5082
351	09:31:00	13.2705	6.39653	19.667
352	09:32:00	12.3304	5.11512	17.4455
353	09:32:00	14.9343	6.32792	21.2622
354	09:32:00	13.1713	7.43318	20.6044
355	09:33:00	11.1171	5.33876	16.4559
356	09:33:00	9.90182	7.60421	17.506
357	09:33:00	12.8957	7.92148	20.8172
358	09:33:00	11.2233	6.44792	17.6713
359	09:34:00	11.2561	7.97873	19.2348
360	09:34:00	14.2824	7.42085	21.7032
361	09:35:00	10.3114	8.89538	19.2068
362	09:35:00	14.4567	7.35652	21.8132
363	09:37:00	11.656	6.45781	18.1138
364	09:37:00	11.1547	6.283	17.4377
365	09:37:00	12.3661	7.66829	20.0344
366	09:38:00	9.61818	6.18558	15.8038
367	09:39:00	12.1762	8.84631	21.0226
368	09:40:00	9.63833	5.52882	15.1671
369	09:41:00	10.6061	5.57924	16.1853
370	09:42:00	10.3517	8.85815	19.2099
371	09:43:00	10.0329	5.55751	15.5904
372	09:43:00	14.6429	7.37336	22.0163
373	09:43:00	9.631	5.61831	15.2493
374	09:43:00	13.8772	7.49971	21.3769
375	09:43:00	13.5106	6.92682	20.4374
376	09:46:00	10.4816	6.67241	17.154
377	09:49:00	13.9986	7.63387	21.6324
378	09:49:00	11.0256	7.31697	18.3425
379	09:50:00	9.60683	5.07862	14.6854
380	09:50:00	10.6879	5.81961	16.5075
381	09:50:00	14.5305	6.14188	20.6724
382	09:51:00	10.0674	5.66982	15.7372
383	09:51:00	10.2995	7.20881	17.5083
384	09:52:00	9.96426	7.40144	17.3657
385	09:53:00	10.2116	6.862	17.0736
386	09:54:00	13.7699	6.96466	20.7345
387	09:55:00	11.1213	5.40516	16.5265
388	09:55:00	13.2084	5.2345	18.4429
389	09:55:00	14.8639	8.10398	22.9679
390	09:57:00	12.1242	6.99225	19.1165
391	09:57:00	10.73	6.13248	16.8625
392	09:58:00	13.5498	8.41111	21.9609
393	09:59:00	12.7851	7.13178	19.9169
394	09:59:00	14.1771	6.33732	20.5144
395	10:01:00	9.16498	8.50621	17.6712
396	10:01:00	10.3358	6.97736	17.3132
397	10:02:00	10.5412	5.62929	16.1705
398	10:04:00	13.4053	6.48198	19.8873
399	10:07:00	13.471	6.48027	19.9513
400	10:09:00	11.0049	5.86941	16.8743
401	10:10:00	11.0979	6.39189	17.4898
402	10:10:00	12.0711	8.23008	20.3012
403	10:10:00	10.3834	8.07529	18.4587
404	10:11:00	11.7829	7.73226	19.5152
405	10:11:00	9.4792	7.36946	16.8487
406	10:12:00	10.9957	6.07669	17.0724
407	10:13:00	12.7591	6.76775	19.5268
408	10:13:00	9.14228	7.24592	16.3882
409	10:13:00	10.1421	5.18702	15.3291
410	10:13:00	12.1872	6.14872	18.3359
411	10:14:00	13.4392	6.17203	19.6112
412	10:14:00	12.9601	5.58583	18.546
413	10:15:00	9.25105	6.2664	15.5174
414	10:15:00	12.7626	5.33937	18.1019
415	10:16:00	13.2354	5.13355	18.3689
416	10:17:00	11.3123	7.63936	18.9517
417	10:17:00	14.0462	5.67385	19.72
418	10:18:00	13.6003	7.26423	20.8645
419	10:19:00	10.7229	8.36265	19.0855
420	10:19:00	13.8433	6.60625	20.4495
421	10:19:00	12.4841	7.82028	20.3043
422	10:20:00	9.15949	8.66185	17.8213
423	10:20:00	12.5309	5.73098	18.2619
424	10:21:00	9.64528	6.60625	16.2515
425	10:21:00	13.3483	5.1366	18.4849
426	10:21:00	11.9065	7.86496	19.7715
427	10:22:00	11.815	5.35963	17.1746
428	10:23:00	14.5904	7.92013	22.5105
429	10:23:00	10.0082	8.85314	18.8614
430	10:23:00	11.7818	8.96741	20.7492
431	10:23:00	11.6026	7.618	19.2206
432	10:23:00	14.0443	5.4883	19.5326
433	10:23:00	12.0204	8.00229	20.0227
434	10:25:00	14.1513	5.31007	19.4613
435	10:25:00	10.6956	5.16382	15.8594
436	10:25:00	11.9093	5.29176	17.201
437	10:25:00	9.75533	6.77581	16.5311
438	10:25:00	14.6706	7.91427	22.5849
439	10:26:00	10.8194	8.14768	18.9671
440	10:26:00	9.92581	5.24146	15.1673
441	10:27:00	10.2411	8.35667	18.5978
442	10:27:00	12.5097	6.48271	18.9924
443	10:27:00	10.706	7.70394	18.41
444	10:27:00	14.1745	5.20057	19.3751
445	10:27:00	9.40687	7.35322	16.7601
446	10:27:00	10.3673	8.59886	18.9662
447	10:28:00	9.79763	8.85937	18.657
448	10:29:00	12.7139	8.76366	21.4775
449	10:29:00	14.9192	6.9599	21.8791
450	10:29:00	12.7168	8.74328	21.4601
451	10:29:00	11.2596	5.97745	17.237
452	10:30:00	9.29389	5.41945	14.7133
453	10:30:00	14.7925	6.96966	21.7622
454	10:31:00	12.7197	8.75842	21.4781
455	10:31:00	10.988	7.86911	18.8571
456	10:31:00	9.08057	7.72201	16.8026
457	10:31:00	11.9669	6.76226	18.7292
458	10:31:00	9.24574	5.3816	14.6273
459	10:32:00	10.3027	5.69131	15.994
460	10:33:00	11.3279	8.09287	19.4208
461	10:33:00	14.0379	5.39491	19.4328
462	10:34:00	14.4351	6.47453	20.9096
463	10:34:00	9.01007	6.76019	15.7703
464	10:35:00	12.9396	5.8826	18.8222
465	10:37:00	14.3241	6.91925	21.2434
466	10:40:00	9.23933	7.57186	16.8112
467	10:41:00	10.5255	7.40278	17.9283
468	10:41:00	11.8534	5.31483	17.1682
469	10:41:00	9.46474	5.04944	14.5142
470	10:41:00	11.3854	6.37638	17.7618
471	10:43:00	13.74	7.97372	21.7137
472	10:43:00	14.1874	6.93768	21.125
473	10:44:00	11.7306	7.30769	19.0382
474	10:44:00	9.18806	6.82391	16.012
475	10:45:00	11.3231	7.15973	18.4829
476	10:45:00	10.0842	5.20777	15.292
477	10:45:00	11.2376	8.77038	20.008
478	10:45:00	9.66231	6.34342	16.0057
479	10:46:00	11.1446	6.69951	17.8441
480	10:49:00	12.1957	6.83355	19.0292
481	10:52:00	14.2507	7.54134	21.792
482	10:53:00	14.3609	5.93741	20.2983
483	10:55:00	10.5061	7.64144	18.1475
484	10:55:00	13.7364	6.49944	20.2358
485	10:57:00	10.7634	8.07688	18.8402
486	10:58:00	9.38215	8.70861	18.0908
487	10:58:00	11.8686	5.26624	17.1349
488	10:59:00	14.054	6.59917	20.6532
489	10:59:00	9.5453	8.48631	18.0316
490	10:59:00	10.984	6.45476	17.4388
491	10:59:00	9.76229	7.79891	17.5612
492	10:59:00	10.6454	5.6017	16.2471
493	10:59:00	11.839	5.9357	17.7747
494	11:01:00	13.2392	7.96176	21.201
495	11:01:00	13.5701	6.03287	19.603
496	11:01:00	9.56142	5.67434	15.2358
497	11:03:00	13.8975	8.27671	22.1742
498	11:03:00	11.1717	8.61412	19.7858
499	11:04:00	11.8668	6.99603	18.8628
500	11:05:00	13.1346	8.18931	21.324
501	11:05:00	11.5502	6.02738	17.5776
502	11:05:00	11.8117	6.95257	18.7642
503	11:05:00	9.00659	6.77825	15.7848
504	11:05:00	12.9691	7.73751	20.7066
505	11:07:00	12.9832	8.83032	21.8135
506	11:07:00	14.605	7.80221	22.4072
507	11:07:00	9.64327	7.64974	17.293
508	11:13:00	13.1308	5.27638	18.4072
509	11:13:00	14.9205	8.51122	23.4317
510	11:14:00	11.6161	5.59377	17.2099
511	11:14:00	9.87106	6.59246	16.4635
512	11:14:00	9.47206	7.03388	16.5059
513	11:15:00	14.3972	8.8645	23.2617
514	11:15:00	12.962	7.50838	20.4704
515	11:16:00	14.6752	8.37107	23.0462
516	11:16:00	10.0327	5.79629	15.829
517	11:16:00	11.3085	8.29099	19.5995
518	11:17:00	9.91208	6.06424	15.9763
519	11:17:00	14.3772	6.26737	20.6446
520	11:17:00	10.4517	7.2038	17.6555
521	11:17:00	13.9248	7.41121	21.336
522	11:19:00	13.0969	8.77685	21.8738
523	11:21:00	11.7657	7.60518	19.3709
524	11:25:00	9.32777	5.67849	15.0063
525	11:25:00	14.5572	7.78097	22.3382
526	11:26:00	12.2564	6.51176	18.7682
527	11:26:00	14.5964	7.18708	21.7835
528	11:27:00	13.4681	8.61083	22.0789
529	11:27:00	13.5659	5.83316	19.399
530	11:27:00	12.9708	8.16013	21.1309
531	11:29:00	13.1508	5.77248	18.9232
532	11:29:00	9.95895	5.4275	15.3865
533	11:29:00	10.8921	8.17136	19.0634
534	11:32:00	14.8085	7.25703	22.0655
535	11:32:00	13.5428	8.7185	22.2613
536	11:33:00	11.0014	8.16953	19.1709
537	11:33:00	13.3088	8.33946	21.6482
538	11:33:00	14.3298	8.17234	22.5022
539	11:33:00	14.4573	5.90933	20.3666
540	11:34:00	10.4422	8.20042	18.6426
541	11:34:00	12.5701	7.19367	19.7638
542	11:35:00	11.3843	5.4955	16.8798
543	11:35:00	10.0099	8.1019	18.1118
544	11:35:00	11.9452	7.67415	19.6193
545	11:35:00	12.6532	5.00049	17.6537
546	11:35:00	12.1365	8.24192	20.3784
547	11:36:00	14.4162	8.8081	23.2243
548	11:36:00	9.73373	6.3853	16.119
549	11:37:00	13.2767	7.38655	20.6633
550	11:37:00	13.2621	6.50212	19.7642
551	11:37:00	11.1559	6.84222	17.9982
552	11:37:00	9.8478	6.62639	16.4742
553	11:37:00	9.88351	5.26453	15.148
554	11:37:00	14.7482	8.16501	22.9132
555	11:38:00	14.3223	6.65813	20.9804
556	11:41:00	14.8475	8.67956	23.527
557	11:43:00	13.2762	6.86151	20.1377
558	11:43:00	9.73611	7.33283	17.0689
559	11:43:00	12.8404	7.59883	20.4392
560	11:45:00	11.9049	7.56368	19.4686
561	11:49:00	11.0926	5.97281	17.0654
562	11:49:00	10.8469	8.05881	18.9057
563	11:50:00	9.24574	7.18659	16.4323
564	11:53:00	13.2211	7.66732	20.8884
565	11:53:00	12.3086	8.56847	20.8771
566	11:54:00	13.4218	5.02881	18.4506
567	11:57:00	13.7091	5.57643	19.2855
568	11:57:00	14.7015	5.88687	20.5884
569	11:58:00	12.9552	5.87515	18.8303
570	11:58:00	9.11994	8.8142	17.9341
571	11:59:00	12.9929	8.29893	21.2918
572	12:01:00	11.8346	7.89865	19.7332
573	12:01:00	12.2387	8.06113	20.2998
574	12:01:00	10.31	5.3191	15.6291
575	12:02:00	9.03113	6.41618	15.4473
576	12:02:00	10.704	8.18906	18.8931
577	12:03:00	13.2509	6.6458	19.8967
578	12:03:00	12.689	5.04907	17.738
579	12:03:00	14.8169	7.21894	22.0358
580	12:04:00	11.077	6.4666	17.5436
581	12:04:00	11.455	7.76302	19.218
582	12:05:00	12.5723	7.82406	20.3964
583	12:08:00	12.2845	6.58538	18.8698
584	12:08:00	13.5033	7.08307	20.5863
585	12:09:00	13.1385	8.39891	21.5374
586	12:09:00	12.2887	6.56182	18.8505
587	12:10:00	11.8785	8.13059	20.0091
588	12:10:00	9.36329	6.08597	15.4493
589	12:11:00	9.01685	5.73281	14.7497
590	12:12:00	10.1155	7.7579	17.8734
591	12:13:00	14.4911	8.26902	22.7602
592	12:15:00	11.8051	8.53026	20.3353
593	12:16:00	11.1785	7.70418	18.8827
594	12:17:00	10.1983	8.28379	18.4821
595	12:17:00	9.45814	8.31724	17.7754
596	12:17:00	14.5019	8.6715	23.1734
597	12:17:00	12.5546	6.93036	19.4849
598	12:18:00	12.8858	6.13236	19.0182
599	12:18:00	13.304	8.75976	22.0638
600	12:19:00	14.1745	7.66793	21.8425
601	12:19:00	13.1072	6.10245	19.2096
602	12:19:00	14.9207	8.7329	23.6536
603	12:19:00	12.9158	6.80364	19.7195
604	12:20:00	13.8112	5.41505	19.2263
605	12:20:00	13.9163	8.98169	22.898
606	12:21:00	9.92398	8.46007	18.384
607	12:21:00	9.84286	8.34874	18.1916
608	12:21:00	10.5257	5.13782	15.6635
609	12:22:00	9.35945	5.12159	14.481
610	12:23:00	12.6108	8.96643	21.5772
611	12:23:00	11.4019	7.49532	18.8972
612	12:23:00	10.9879	7.36543	18.3533
613	12:23:00	10.5671	6.44475	17.0118
614	12:23:00	13.1705	7.95663	21.1272
615	12:24:00	9.27961	8.71667	17.9963
616	12:25:00	12.3669	7.91452	20.2814
617	12:25:00	10.3431	7.79183	18.135
618	12:25:00	11.2572	8.03476	19.292
619	12:26:00	13.3189	8.82031	22.1392
620	12:27:00	9.72329	8.50475	18.228
621	12:29:00	12.738	5.5757	18.3137
622	12:29:00	12.019	5.24476	17.2637
623	12:31:00	13.1749	5.82351	18.9984
624	12:32:00	9.78939	6.63262	16.422
625	12:32:00	13.4615	6.66106	20.1226
626	12:32:00	13.6106	6.93353	20.5441
627	12:33:00	13.5318	7.86862	21.4004
628	12:33:00	10.0708	5.32752	15.3984
629	12:33:00	12.3233	5.59413	17.9174
630	12:34:00	12.6219	8.55712	21.1791
631	12:35:00	9.56325	5.30018	14.8634
632	12:35:00	13.2127	5.41603	18.6287
633	12:35:00	9.88717	6.31156	16.1987
634	12:35:00	14.8638	5.05786	19.9216
635	12:35:00	12.3291	7.034	19.3631
636	12:35:00	11.563	8.91894	20.4819
637	12:36:00	9.52974	6.44829	15.978
638	12:36:00	11.945	6.43876	18.3837
639	12:36:00	14.7902	8.33811	23.1283
640	12:37:00	11.8747	8.20554	20.0802
641	12:37:00	13.0859	8.37437	21.4603
642	12:37:00	13.0814	5.15467	18.236
643	12:37:00	14.1341	7.15387	21.2879
644	12:38:00	11.079	5.532	16.611
645	12:38:00	13.2749	7.08112	20.356
646	12:38:00	14.5717	8.95178	23.5235
647	12:39:00	11.0964	8.08078	19.1772
648	12:39:00	11.0746	5.58644	16.6611
649	12:39:00	13.0891	7.04572	20.1348
650	12:40:00	14.3798	6.77593	21.1557
651	12:40:00	11.9651	7.15009	19.1152
652	12:40:00	13.4619	5.66689	19.1288
653	12:41:00	9.33509	6.19584	15.5309
654	12:45:00	14.2586	5.3766	19.6352
655	12:47:00	13.9561	8.51366	22.4697
656	12:47:00	10.1657	6.11771	16.2834
657	12:48:00	12.5176	7.10236	19.6199
658	12:49:00	14.8563	8.23191	23.0882
659	12:49:00	11.6474	6.16971	17.8171
660	12:49:00	12.8843	5.64834	18.5327
661	12:50:00	10.245	5.52174	15.7667
662	12:50:00	12.2389	6.41679	18.6557
663	12:50:00	11.1603	5.85525	17.0156
664	12:51:00	11.2962	8.15964	19.4559
665	12:51:00	12.3559	8.41734	20.7732
666	12:51:00	13.2691	5.04443	18.3135
667	12:52:00	11.773	8.22544	19.9985
668	12:52:00	10.9686	5.70363	16.6723
669	12:52:00	12.9442	7.57942	20.5236
670	12:53:00	12.2781	6.90094	19.179
671	12:53:00	13.6554	8.44786	22.1033
672	12:53:00	10.9023	8.20127	19.1036
673	12:53:00	13.4749	8.97522	22.4501
674	12:53:00	12.4672	8.90027	21.3675
675	12:54:00	11.4129	5.33607	16.7489
676	12:55:00	11.6511	8.54149	20.1926
677	12:55:00	14.1775	7.94662	22.1241
678	12:55:00	10.4784	8.98621	19.4646
679	12:55:00	14.1267	7.1474	21.2741
680	12:56:00	9.95071	5.68972	15.6404
681	12:57:00	9.90457	6.38823	16.2928
682	12:57:00	9.56984	7.10285	16.6727
683	12:58:00	9.57643	7.16803	16.7445
684	12:59:00	10.8007	6.42912	17.2298
685	12:59:00	11.6423	6.02383	17.6661
686	12:59:00	9.83352	5.8616	15.6951
687	12:59:00	9.33564	8.21506	17.5507
688	13:01:00	12.9297	8.35789	21.2876
689	13:01:00	9.85952	5.91177	15.7713
690	13:01:00	10.8959	6.52739	17.4233
691	13:01:00	14.4239	5.17469	19.5986
692	13:01:00	10.5865	8.7716	19.3581
693	13:01:00	14.8876	6.30009	21.1877
694	13:02:00	11.533	5.9512	17.4842
695	13:02:00	14.2062	8.70714	22.9134
696	13:03:00	9.59236	6.05179	15.6442
697	13:03:00	12.5104	6.95978	19.4702
698	13:03:00	11.6443	6.07242	17.7167
699	13:03:00	14.2262	7.23811	21.4643
700	13:04:00	10.5936	6.18863	16.7823
701	13:04:00	11.9615	6.1182	18.0797
702	13:04:00	13.0171	5.61684	18.6339
703	13:05:00	13.6593	6.36613	20.0254
704	13:05:00	11.4486	5.05982	16.5084
705	13:06:00	12.5079	8.12033	20.6282
706	13:07:00	12.3227	5.61403	17.9368
707	13:08:00	12.0761	6.80877	18.8849
708	13:08:00	11.6914	7.09394	18.7853
709	13:08:00	11.8113	5.9407	17.752
710	13:08:00	12.7812	6.36149	19.1427
711	13:08:00	14.2	8.01132	22.2113
712	13:09:00	11.0062	6.94037	17.9465
713	13:09:00	14.2566	6.67193	20.9285
714	13:09:00	11.9287	7.45796	19.3866
715	13:10:00	10.3497	6.5468	16.8965
716	13:11:00	14.6503	6.77276	21.423
717	13:11:00	12.43	6.11539	18.5454
718	13:11:00	9.93149	8.53246	18.4639
719	13:13:00	9.25288	8.42882	17.6817
720	13:13:00	13.7647	7.84994	21.6147
721	13:17:00	13.9385	8.59813	22.5366
722	13:17:00	13.8777	6.29362	20.1713
723	13:17:00	10.9174	8.46287	19.3802
724	13:17:00	13.5089	8.95984	22.4688
725	13:17:00	14.7563	6.1409	20.8972
726	13:19:00	10.4885	5.52431	16.0128
727	13:19:00	14.2489	7.76302	22.0119
728	13:19:00	10.9565	6.37101	17.3276
729	13:19:00	9.28565	5.10389	14.3895
730	13:21:00	14.684	7.64669	22.3306
731	13:24:00	13.1033	6.55742	19.6608
732	13:24:00	13.6917	7.91757	21.6092
733	13:25:00	10.3217	6.43266	16.7544
734	13:25:00	10.4422	6.4821	16.9243
735	13:25:00	9.45906	7.40681	16.8659
736	13:26:00	13.0398	7.84091	20.8807
737	13:27:00	13.1046	7.63131	20.7359
738	13:27:00	11.3896	6.83233	18.2219
739	13:28:00	9.39808	5.96316	15.3612
740	13:28:00	14.8755	7.01483	21.8903
741	13:28:00	14.6506	8.58763	23.2383
742	13:29:00	9.55721	7.50472	17.0619
743	13:29:00	12.5835	8.39219	20.9757
744	13:29:00	11.9395	5.17896	17.1184
745	13:29:00	10.5486	5.37416	15.9227
746	13:29:00	9.74471	8.40867	18.1534
747	13:31:00	14.9194	8.58446	23.5039
748	13:31:00	12.6071	5.80422	18.4113
749	13:31:00	14.4071	6.15104	20.5581
750	13:32:00	13.9264	7.34736	21.2738
751	13:32:00	11.0844	8.28098	19.3653
752	13:32:00	10.0408	8.21592	18.2567
753	13:33:00	10.1422	5.29505	15.4373
754	13:33:00	9.13678	6.12918	15.266
755	13:37:00	10.6214	5.2378	15.8592
756	13:40:00	12.6705	7.60079	20.2712
757	13:41:00	14.2941	5.88137	20.1755
758	13:41:00	9.27631	7.62545	16.9018
759	13:44:00	12.2742	8.55516	20.8294
760	13:45:00	13.931	5.52052	19.4515
761	13:46:00	14.5547	6.64006	21.1947
762	13:47:00	12.2705	7.39692	19.6675
763	13:47:00	10.258	6.29386	16.5518
764	13:47:00	10.2034	7.55953	17.7629
765	13:49:00	9.70186	7.51595	17.2178
766	13:49:00	13.0224	5.51723	18.5396
767	13:50:00	13.1504	8.50829	21.6587
768	13:52:00	10.8906	6.72869	17.6193
769	13:53:00	13.1218	5.95413	19.076
770	13:53:00	11.5969	6.21622	17.8131
771	13:53:00	11.0919	6.81622	17.9081
772	13:54:00	11.5661	5.25416	16.8203
773	13:54:00	11.1071	6.0369	17.144
774	13:55:00	13.0718	6.96735	20.0392
775	13:55:00	9.98148	5.63478	15.6163
776	13:56:00	12.1372	5.37147	17.5087
777	13:57:00	14.122	8.59789	22.7199
778	13:57:00	12.4943	8.64721	21.1415
779	13:58:00	14.3569	6.20353	20.5604
780	13:59:00	14.9562	5.75503	20.7113
781	13:59:00	12.2193	8.43663	20.6559
782	13:59:00	9.38032	8.38926	17.7696
783	13:59:00	11.6438	6.52239	18.1661
784	14:00:00	12.8168	6.20304	19.0198
785	14:00:00	14.7969	6.76177	21.5587
786	14:00:00	9.1963	6.75787	15.9542
787	14:01:00	13.4674	6.32926	19.7966
788	14:01:00	9.77767	5.20716	14.9848
789	14:01:00	9.88131	8.98328	18.8646
790	14:02:00	14.256	6.86883	21.1249
791	14:02:00	14.7059	8.24082	22.9467
792	14:02:00	12.7455	5.02869	17.7742
793	14:03:00	11.127	7.983	19.11
794	14:03:00	9.47353	5.07801	14.5515
795	14:03:00	9.98056	8.18271	18.1633
796	14:04:00	12.7578	8.90832	21.6661
797	14:04:00	9.71706	6.98639	16.7035
798	14:05:00	11.4129	6.86785	18.2807
799	14:05:00	12.2658	6.23368	18.4995
800	14:05:00	13.9028	5.03308	18.9359
801	14:05:00	11.3543	6.16031	17.5146
802	14:08:00	12.0614	7.55184	19.6133
803	14:11:00	9.30708	7.00934	16.3164
804	14:11:00	14.8136	5.88711	20.7007
805	14:11:00	11.5297	7.06305	18.5927
806	14:12:00	11.7776	7.42634	19.204
807	14:13:00	12.5368	8.70898	21.2458
808	14:15:00	12.673	5.60866	18.2817
809	14:15:00	11.2552	7.07013	18.3253
810	14:16:00	14.8407	8.99109	23.8318
811	14:16:00	14.1716	5.95206	20.1237
812	14:16:00	12.6695	7.98166	20.6512
813	14:17:00	10.4501	5.90262	16.3527
814	14:17:00	14.0432	5.86599	19.9092
815	14:17:00	13.1826	5.52907	18.7117
816	14:18:00	10.8377	7.68343	18.5211
817	14:19:00	9.16498	8.38169	17.5467
818	14:19:00	11.7668	7.02826	18.7951
819	14:19:00	9.82345	8.19089	18.0143
820	14:20:00	11.2248	5.41676	16.6416
821	14:20:00	13.836	5.53334	19.3693
822	14:20:00	13.9731	5.9938	19.9669
823	14:21:00	9.40431	7.60213	17.0064
824	14:22:00	9.3177	7.54891	16.8666
825	14:22:00	12.7507	6.17277	18.9234
826	14:22:00	14.551	6.57012	21.1211
827	14:23:00	12.9991	7.58419	20.5833
828	14:23:00	14.6702	6.88299	21.5532
829	14:24:00	13.9193	5.08692	19.0062
830	14:25:00	14.4571	6.80425	21.2613
831	14:25:00	11.7754	8.77197	20.5474
832	14:26:00	14.6658	7.18867	21.8545
833	14:26:00	13.5336	7.94613	21.4798
834	14:26:00	9.08716	8.75036	17.8375
835	14:27:00	10.631	5.80923	16.4402
836	14:27:00	12.3557	8.11411	20.4698
837	14:27:00	12.2052	7.06525	19.2704
838	14:27:00	12.3149	7.68331	19.9982
839	14:28:00	13.8283	6.20927	20.0375
840	14:29:00	10.308	5.10645	15.4144
841	14:30:00	13.1652	8.14377	21.309
842	14:32:00	14.6349	8.38255	23.0174
843	14:34:00	10.3102	8.0029	18.3131
844	14:35:00	13.4069	8.96545	22.3724
845	14:35:00	11.6209	6.10489	17.7258
846	14:35:00	9.85147	6.11087	15.9623
847	14:37:00	11.39	7.30207	18.692
848	14:37:00	12.5368	7.65401	20.1908
849	14:38:00	11.448	6.16349	17.6115
850	14:39:00	11.7461	7.91391	19.66
851	14:39:00	10.4964	8.90197	19.3984
852	14:39:00	10.0932	6.99225	17.0854
853	14:39:00	12.4132	8.24387	20.6571
854	14:40:00	9.16205	7.86459	17.0266
855	14:44:00	13.6682	7.04633	20.7146
856	14:46:00	13.2528	8.85937	22.1121
857	14:46:00	10.1102	6.87457	16.9848
858	14:47:00	14.9471	7.87802	22.8251
859	14:47:00	10.4792	5.48378	15.963
860	14:47:00	13.9444	7.52754	21.4719
861	14:48:00	11.7979	8.68615	20.4841
862	14:48:00	13.1857	5.72207	18.9078
863	14:50:00	10.0869	7.93625	18.0232
864	14:52:00	13.4564	6.75481	20.2112
865	14:54:00	14.3296	7.63277	21.9624
866	14:55:00	14.1663	5.8478	20.0141
867	14:56:00	12.0887	8.10752	20.1962
868	14:57:00	14.6177	6.26005	20.8777
869	14:57:00	13.3575	8.06809	21.4256
870	14:58:00	9.51088	6.66509	16.176
871	14:59:00	12.8733	6.35551	19.2289
872	14:59:00	9.49092	8.20554	17.6965
873	14:59:00	14.0053	7.79623	21.8016
874	14:59:00	12.9158	7.88913	20.805

## Sheet: Sheet4
Number	Arrival time	X1	X2	X3
1	08:00:00	10.723	7.77145	19			X1	X2	X3
2	08:00:00	8.25095	10.4881	18		MEAN	8	10	18
3	08:00:00	8.3881	9.62197	18.0101
4	08:00:00	7.01587	11.1914	18.2073
5	08:01:00	7.40278	10.1061	17
6	08:01:00	10.2676	9.884	20.1516
7	08:01:00	8.08652	7.8099	15.8964
8	08:02:00	8.92242	10.7783	19.7007
9	08:02:00	9.93997	7.06171	17.0017
10	08:02:00	10.1018	7.36439	17.4662
11	08:03:00	9.60195	9.83676	19.4387
12	08:03:00	9.25477	10.7567	20.0115
13	08:03:00	6.50609	8.55443	15.0605
14	08:04:00	9.11615	11.7873	20.9034
15	08:04:00	6.21384	8.31657	14.5304
16	08:04:00	9.07605	8.72546	17.8015
17	08:05:00	6.20817	8.4658	14.674
18	08:06:00	6.10178	12.4699	18.5717
19	08:06:00	10.2108	11.4047	21.6155
20	08:07:00	8.53111	12.8938	21.4249
21	08:07:00	8.57927	7.14539	15.7247
22	08:07:00	5.55684	8.43797	13.9948
23	08:07:00	7.80911	12.8044	20.6135
24	08:07:00	10.8411	12.8101	23.6512
25	08:07:00	7.34639	12.9689	20.3153
26	08:08:00	7.13068	10.4972	17.6279
27	08:08:00	6.56816	7.30085	13.869
28	08:09:00	6.80767	11.5119	18.3195
29	08:09:00	10.6645	9.64339	20.3079
30	08:09:00	5.67403	8.06681	13.7408
31	08:10:00	8.98779	10.0109	18.9987
32	08:10:00	6.76977	10.5284	17.2981
33	08:10:00	9.00116	10.9479	19.949
34	08:10:00	10.334	9.71261	20.0466
35	08:10:00	6.9787	10.5322	17.5109
36	08:10:00	9.944	10.1773	20.1213
37	08:11:00	10.8627	9.59157	20.4542
38	08:12:00	10.1264	11.317	21.4434
39	08:12:00	10.8903	12.1863	23.0766
40	08:12:00	8.09	12.5926	20.6826
41	08:12:00	5.54549	7.88388	13.4294
42	08:13:00	8.42875	12.8224	21.2511
43	08:13:00	9.78396	9.53462	19.3186
44	08:13:00	9.43916	11.9182	21.3573
45	08:14:00	9.1059	8.8985	18.0044
46	08:14:00	5.8273	9.48701	15.3143
47	08:14:00	8.64263	12.3644	21.007
48	08:14:00	5.82015	7.11005	12.9302
49	08:14:00	10.7273	11.8222	22.5496
50	08:14:00	5.75771	12.59	18.3477
51	08:15:00	9.198	11.322	20.52
52	08:15:00	6.92376	9.77871	16.7025
53	08:15:00	5.68191	10.1735	15.8554
54	08:15:00	6.37516	7.52223	13.8974
55	08:15:00	8.06876	11.3888	19.4576
56	08:15:00	10.6387	10.5134	21.1521
57	08:16:00	10.0674	12.5825	22.6499
58	08:16:00	5.09375	12.2037	17.2974
59	08:16:00	10.894	10.3843	21.2782
60	08:16:00	9.40254	8.12412	17.5267
61	08:17:00	9.50764	12.8127	22.3203
62	08:17:00	9.23151	11.7581	20.9897
63	08:17:00	10.1502	12.6836	22.8338
64	08:17:00	9.49922	11.2396	20.7388
65	08:17:00	7.00836	12.7209	19.7293
66	08:17:00	7.19532	10.393	17.5884
67	08:18:00	9.33955	9.33668	18.6762
68	08:18:00	7.24549	8.69579	15.9413
69	08:18:00	8.15079	12.8348	20.9856
70	08:18:00	7.65181	12.4109	20.0627
71	08:19:00	5.23676	8.77892	14.0157
72	08:19:00	6.99921	10.1596	17.1588
73	08:19:00	6.8128	8.24058	15.0534
74	08:19:00	5.11023	11.2974	16.4077
75	08:19:00	10.8828	7.31715	18.2
76	08:19:00	6.93146	9.41505	16.3465
77	08:20:00	7.60567	12.4675	20.0732
78	08:20:00	9.36537	8.82104	18.1864
79	08:20:00	7.00946	7.58321	14.5927
80	08:20:00	7.49654	7.759	15.2555
81	08:21:00	10.2123	9.05322	19.2655
82	08:21:00	9.23096	11.0815	20.3125
83	08:21:00	6.58885	10.136	16.7248
84	08:21:00	10.5395	9.93838	20.4779
85	08:21:00	9.81545	9.48335	19.2988
86	08:21:00	8.00412	11.445	19.4491
87	08:22:00	6.18857	8.40703	14.5956
88	08:22:00	9.97678	10.0669	20.0437
89	08:22:00	10.8044	9.18836	19.9928
90	08:23:00	7.09882	9.30372	16.4025
91	08:23:00	8.82482	8.17228	16.9971
92	08:23:00	7.99057	11.9623	19.9529
93	08:23:00	5.94485	8.28544	14.2303
94	08:23:00	9.28315	8.59728	17.8804
95	08:23:00	5.99722	11.7369	17.7341
96	08:24:00	9.67006	11.3359	21.006
97	08:24:00	8.2028	8.75604	16.9588
98	08:24:00	7.95981	9.03272	16.9925
99	08:24:00	7.5967	12.0249	19.6216
100	08:25:00	6.04099	8.27775	14.3187
101	08:25:00	9.40584	10.743	20.1488
102	08:25:00	9.92935	11.9427	21.8721
103	08:25:00	7.37037	8.7575	16.1279
104	08:26:00	6.41911	7.47096	13.8901
105	08:26:00	6.93475	9.65694	16.5917
106	08:26:00	10.0678	11.7151	21.7829
107	08:26:00	8.63439	7.90896	16.5434
108	08:26:00	10.0244	8.57457	18.599
109	08:26:00	8.62835	10.7783	19.4067
110	08:26:00	7.36232	12.7385	20.1008
111	08:27:00	9.91745	10.6267	20.5441
112	08:27:00	7.79556	10.211	18.0066
113	08:27:00	7.09003	9.04334	16.1334
114	08:28:00	10.7398	12.7922	23.532
115	08:28:00	9.2284	12.8052	22.0336
116	08:28:00	6.34202	11.9971	18.3391
117	08:28:00	7.58608	10.7016	18.2877
118	08:28:00	10.1234	10.8268	20.9503
119	08:28:00	10.6312	9.49782	20.129
120	08:29:00	8.96765	8.05618	17.0238
121	08:29:00	10.7189	8.53044	19.2494
122	08:29:00	5.16077	10.0671	15.2279
123	08:29:00	7.81533	7.35798	15.1733
124	08:29:00	5.70809	10.4474	16.1555
125	08:31:00	10.068	11.2978	21.3658
126	08:31:00	7.05524	8.37663	15.4319
127	08:32:00	6.35099	9.29347	15.6445
128	08:32:00	9.31703	11.9499	21.2669
129	08:32:00	7.9805	9.1565	17.137
130	08:32:00	9.93942	12.8227	22.7622
131	08:32:00	5.31422	10.5242	15.8384
132	08:33:00	9.13904	10.6413	19.7804
133	08:33:00	7.70327	11.662	19.3653
134	08:33:00	9.23188	10.3764	19.6083
135	08:34:00	5.97195	12.2293	18.2012
136	08:34:00	5.80624	11.7063	17.5126
137	08:34:00	9.04181	10.0951	19.1369
138	08:34:00	9.40986	9.68825	19.0981
139	08:34:00	10.2121	7.97122	18.1833
140	08:35:00	10.6977	8.91241	19.6101
141	08:35:00	7.73403	12.7854	20.5194
142	08:35:00	8.63805	7.8749	16.513
143	08:35:00	10.4069	9.08637	19.4933
144	08:35:00	5.09595	11.192	16.2879
145	08:36:00	7.72597	11.1145	18.8405
146	08:36:00	10.6898	9.25611	19.9459
147	08:36:00	5.39937	10.2257	15.625
148	08:36:00	6.98401	8.76684	15.7508
149	08:36:00	10.5386	12.892	23.4305
150	08:37:00	9.59938	9.97555	19.5749
151	08:37:00	8.29637	9.23634	17.5327
152	08:37:00	6.41197	10.2541	16.666
153	08:37:00	8.91034	12.7896	21.6999
154	08:37:00	9.48256	9.45003	18.9326
155	08:37:00	8.75781	12.5717	21.3295
156	08:38:00	7.37898	9.18836	16.5673
157	08:38:00	8.90539	12.5228	21.4282
158	08:38:00	6.9613	10.5765	17.5378
159	08:38:00	5.4706	8.41343	13.884
160	08:38:00	9.16248	11.4013	20.5637
161	08:39:00	5.67495	8.46287	14.1378
162	08:39:00	10.6334	9.64138	20.2748
163	08:40:00	5.49367	12.6993	18.193
164	08:40:00	9.03485	11.6922	20.7271
165	08:40:00	9.05646	11.374	20.4304
166	08:40:00	7.01971	9.86404	16.8838
167	08:41:00	10.1603	8.23801	18.3983
168	08:42:00	9.30476	9.23194	18.5367
169	08:42:00	8.2017	9.95505	18.1567
170	08:42:00	7.43318	11.517	18.9502
171	08:42:00	10.2265	8.10324	18.3298
172	08:43:00	8.61882	10.1306	18.7495
173	08:43:00	7.42	8.88092	16.3009
174	08:44:00	7.1999	12.5549	19.7548
175	08:44:00	9.95608	9.49104	19.4471
176	08:44:00	8.46373	10.6155	19.0793
177	08:44:00	10.4219	11.0257	21.4476
178	08:44:00	9.67428	8.69561	18.3699
179	08:45:00	6.82214	9.23084	16.053
180	08:45:00	8.8045	11.2474	20.0519
181	08:45:00	7.15485	8.55571	15.7106
182	08:45:00	6.48613	8.88714	15.3733
183	08:46:00	6.52147	9.13617	15.6576
184	08:46:00	5.79745	7.62093	13.4184
185	08:46:00	8.41502	8.58464	16.9997
186	08:46:00	6.45372	7.09632	13.55
187	08:46:00	5.98148	8.38102	14.3625
188	08:47:00	7.5143	7.98148	15.4958
189	08:47:00	8.42363	8.07138	16.495
190	08:47:00	10.6026	10.3641	20.9668
191	08:47:00	6.05307	7.09412	13.1472
192	08:47:00	8.61571	11.1973	19.813
193	08:48:00	10.5572	9.6531	20.2103
194	08:48:00	7.72872	10.0545	17.7832
195	08:48:00	10.5743	12.3525	22.9268
196	08:48:00	5.91153	7.52388	13.4354
197	08:49:00	8.41575	11.0995	19.5152
198	08:49:00	7.94113	8.24516	16.1863
199	08:49:00	7.49104	10.7662	18.2573
200	08:49:00	7.74612	7.60207	15.3482
201	08:49:00	9.41993	12.0742	21.4941
202	08:49:00	8.62175	10.1891	18.8108
203	08:50:00	8.72613	12.8416	21.5677
204	08:50:00	5.14283	12.12	17.2628
205	08:50:00	5.12122	12.8949	18.0161
206	08:51:00	6.24259	10.7889	17.0315
207	08:51:00	6.48009	7.30671	13.7868
208	08:51:00	7.652	11.5827	19.2347
209	08:51:00	5.41749	12.9738	18.3913
210	08:51:00	8.47435	12.0207	20.4951
211	08:51:00	6.65441	8.59197	15.2464
212	08:52:00	9.83029	12.6255	22.4558
213	08:52:00	10.8546	7.6321	18.4867
214	08:52:00	10.0258	9.24439	19.2702
215	08:52:00	9.08155	11.6477	20.7293
216	08:53:00	9.29945	12.3049	21.6044
217	08:53:00	10.2073	8.97156	19.1789
218	08:53:00	6.65221	7.33802	13.9902
219	08:53:00	5.25361	7.29188	12.5455
220	08:54:00	8.31285	12.8112	21.1241
221	08:54:00	9.52651	11.4921	21.0186
222	08:54:00	10.7674	10.5943	21.3617
223	08:54:00	7.23249	10.2709	17.5034
224	08:54:00	5.77401	10.0327	15.8067
225	08:54:00	5.83572	12.1429	17.9786
226	08:54:00	5.10016	11.3156	16.4157
227	08:55:00	10.432	7.2234	17.6554
228	08:55:00	7.63991	12.417	20.0569
229	08:55:00	7.66976	11.4961	19.1659
230	08:55:00	7.83126	11.0464	18.8777
231	08:55:00	5.95822	10.7331	16.6913
232	08:56:00	8.64922	11.5585	20.2078
233	08:56:00	9.63912	9.72744	19.3666
234	08:56:00	5.64657	9.37989	15.0265
235	08:56:00	5.19684	12.6605	17.8574
236	08:56:00	9.31263	8.95746	18.2701
237	08:56:00	5.21076	8.09354	13.3043
238	08:57:00	6.14866	12.276	18.4246
239	08:57:00	6.33268	10.9376	17.2703
240	08:57:00	9.10187	8.38212	17.484
241	08:57:00	10.8905	11.593	22.4835
242	08:57:00	8.05795	12.8282	20.8862
243	08:58:00	9.49116	11.0171	20.5083
244	08:58:00	9.77572	12.2756	22.0513
245	08:58:00	5.99411	7.4977	13.4918
246	08:59:00	8.64739	8.4182	17.0656
247	09:00:00	10.189	8.15909	18.3481
248	09:00:00	5.78042	9.64119	15.4216
249	09:00:00	7.19861	11.4443	18.6429
250	09:00:00	8.84332	7.19391	16.0372
251	09:00:00	5.77877	7.74654	13.5253
252	09:01:00	7.66097	11.848	19.509
253	09:01:00	8.05502	11.7704	19.8254
254	09:01:00	9.43202	9.80984	19.2419
255	09:01:00	10.5807	11.8164	22.397
256	09:01:00	9.4225	9.79025	19.2127
257	09:01:00	8.65654	11.7847	20.4412
258	09:01:00	6.80987	9.36561	16.1755
259	09:02:00	6.38102	10.9894	17.3705
260	09:02:00	5.77786	10.8398	16.6177
261	09:05:00	9.64388	12.659	22.3029
262	09:06:00	5.71322	7.48213	13.1953
263	09:06:00	9.99326	11.9956	21.9889
264	09:07:00	6.22062	11.0305	17.2511
265	09:09:00	9.73983	10.6272	20.3671
266	09:10:00	9.36702	11.4525	20.8195
267	09:10:00	10.5622	7.97122	18.5334
268	09:11:00	7.85745	12.9086	20.7661
269	09:11:00	6.99829	7.1822	14.1805
270	09:11:00	10.4878	10.4024	20.8902
271	09:11:00	6.30375	11.7248	18.0286
272	09:11:00	5.94156	10.4901	16.4317
273	09:11:00	6.95508	9.95523	16.9103
274	09:11:00	9.58089	9.40278	18.9837
275	09:12:00	7.36543	11.1526	18.518
276	09:12:00	10.0427	9.75985	19.8025
277	09:13:00	7.86843	10.9664	18.8348
278	09:13:00	5.96738	11.4664	17.4338
279	09:13:00	6.49345	8.99609	15.4895
280	09:13:00	6.79101	12.1531	18.9441
281	09:13:00	8.23814	9.93362	18.1718
282	09:14:00	5.97946	8.37059	14.35
283	09:14:00	6.19919	12.126	18.3252
284	09:15:00	5.13202	11.4516	16.5836
285	09:15:00	6.78845	9.32972	16.1182
286	09:15:00	5.75991	8.24058	14.0005
287	09:15:00	8.10685	12.54	20.6469
288	09:15:00	9.03265	9.5392	18.5719
289	09:16:00	10.1031	12.8696	22.9727
290	09:16:00	5.10694	10.8329	15.9398
291	09:16:00	5.17286	11.2652	16.4381
292	09:17:00	5.57112	11.4481	17.0193
293	09:17:00	6.10123	8.12101	14.2222
294	09:17:00	9.79769	12.4543	22.252
295	09:17:00	8.46428	7.34809	15.8124
296	09:17:00	5.35469	11.1346	16.4893
297	09:17:00	8.5399	12.9235	21.4634
298	09:18:00	6.8291	11.4567	18.2858
299	09:19:00	5.18238	9.12336	14.3057
300	09:19:00	7.19514	12.4259	19.6211
301	09:19:00	10.7317	10.3028	21.0345
302	09:19:00	8.0173	12.2419	20.2592
303	09:19:00	5.62166	7.94705	13.5687
304	09:23:00	7.98727	12.5699	20.5571
305	09:24:00	7.66372	7.56966	15.2334
306	09:25:00	8.38646	10.7168	19.1032
307	09:25:00	9.74715	7.58174	17.3289
308	09:25:00	7.72066	10.8279	18.5486
309	09:25:00	8.70928	8.28928	16.9986
310	09:25:00	8.7904	7.13477	15.9252
311	09:26:00	9.08264	7.42207	16.5047
312	09:26:00	10.569	11.5507	22.1196
313	09:29:00	8.1127	12.8086	20.9214
314	09:30:00	9.20093	11.2621	20.463
315	09:31:00	10.5944	8.74761	19.342
316	09:31:00	7.98764	12.1679	20.1556
317	09:31:00	9.44282	10.0312	19.474
318	09:31:00	8.10227	7.80404	15.9063
319	09:32:00	6.25779	8.18986	14.4476
320	09:32:00	10.7647	11.5375	22.3022
321	09:32:00	5.1963	10.1255	15.3218
322	09:33:00	10.4289	9.03345	19.4623
323	09:33:00	6.99646	11.603	18.5995
324	09:33:00	7.95303	11.085	19.0381
325	09:33:00	7.74282	8.85217	16.595
326	09:34:00	7.48207	12.5523	20.0344
327	09:35:00	10.6777	8.52257	19.2003
328	09:35:00	9.63271	8.17502	17.8077
329	09:37:00	8.79479	11.2035	19.9983
330	09:37:00	9.26667	9.13068	18.3974
331	09:38:00	10.8566	12.4034	23.26
332	09:39:00	9.43092	8.14957	17.5805
333	09:41:00	5.59548	11.0349	16.6303
334	09:42:00	8.682	8.55553	17.2375
335	09:43:00	5.95181	10.821	16.7728
336	09:43:00	5.74215	12.4726	18.2148
337	09:43:00	7.00635	12.3835	19.3898
338	09:43:00	6.00546	12.4298	18.4353
339	09:49:00	7.54415	8.82562	16.3698
340	09:50:00	7.58626	9.41652	17.0028
341	09:50:00	7.68606	7.15564	14.8417
342	09:50:00	9.10773	9.85653	18.9643
343	09:51:00	7.48115	9.63753	17.1187
344	09:51:00	8.03928	8.73186	16.7711
345	09:53:00	5.54604	12.8751	18.4212
346	09:54:00	5.83517	8.94977	14.7849
347	09:55:00	10.4812	7.86685	18.3481
348	09:55:00	7.17646	8.73077	15.9072
349	09:57:00	8.67193	7.17286	15.8448
350	09:57:00	9.99765	12.1053	22.103
351	09:59:00	7.91787	7.451	15.3689
352	09:59:00	7.46522	9.22938	16.6946
353	10:01:00	10.8951	12.7178	23.6129
354	10:02:00	9.39961	7.97049	17.3701
355	10:09:00	5.4781	7.49257	12.9707
356	10:10:00	9.54372	12.7815	22.3253
357	10:10:00	8.20646	7.26057	15.467
358	10:11:00	7.35206	8.05271	15.4048
359	10:11:00	10.3772	10.1885	20.5658
360	10:12:00	9.3238	7.64364	16.9674
361	10:13:00	5.19721	8.49217	13.6894
362	10:13:00	10.1015	8.89941	19.0009
363	10:13:00	6.81994	12.0354	18.8553
364	10:14:00	6.35685	12.9073	19.2642
365	10:14:00	5.71249	8.39531	14.1078
366	10:15:00	7.61428	9.79226	17.4065
367	10:15:00	5.39735	8.49986	13.8972
368	10:17:00	6.39732	11.2368	17.6341
369	10:17:00	8.90997	10.7803	19.6903
370	10:18:00	10.1562	8.88879	19.045
371	10:19:00	9.10169	9.34272	18.4444
372	10:19:00	10.104	11.6505	21.7545
373	10:20:00	10.9057	8.69213	19.5978
374	10:20:00	8.09879	11.7519	19.8507
375	10:21:00	5.65169	10.7807	16.4324
376	10:21:00	6.815	7.78243	14.5974
377	10:21:00	9.2002	11.3767	20.5769
378	10:23:00	7.39747	11.2029	18.6004
379	10:23:00	8.81457	11.6768	20.4914
380	10:23:00	7.33467	8.06186	15.3965
381	10:23:00	10.067	11.491	21.558
382	10:23:00	8.17185	8.43651	16.6084
383	10:23:00	6.40886	7.94577	14.3546
384	10:25:00	8.66955	11.2474	19.917
385	10:25:00	6.09464	8.24955	14.3442
386	10:25:00	6.83148	10.3354	17.1668
387	10:25:00	5.68209	10.3614	16.0435
388	10:26:00	8.65142	7.7557	16.4071
389	10:26:00	8.06821	7.19098	15.2592
390	10:27:00	9.18079	12.9203	22.1011
391	10:27:00	9.74386	7.95273	17.6966
392	10:27:00	5.38435	12.2198	17.6041
393	10:27:00	8.37767	10.2521	18.6297
394	10:27:00	8.94201	7.876	16.818
395	10:27:00	7.74612	12.1809	19.9271
396	10:29:00	9.45308	9.71407	19.1671
397	10:29:00	8.1431	12.839	20.9821
398	10:29:00	9.1341	10.0882	19.2223
399	10:29:00	10.4986	8.07541	18.5741
400	10:30:00	9.8312	7.08863	16.9198
401	10:30:00	9.23939	9.58223	18.8216
402	10:31:00	10.7444	11.1288	21.8732
403	10:31:00	10.2024	7.52901	17.7314
404	10:31:00	5.42573	11.8416	17.2674
405	10:31:00	7.41249	7.46254	14.875
406	10:32:00	10.1304	12.6294	22.7598
407	10:33:00	9.99417	12.9273	22.9215
408	10:33:00	7.19642	9.97537	17.1718
409	10:34:00	7.67397	11.9947	19.6687
410	10:35:00	7.59047	8.47789	16.0684
411	10:41:00	7.98636	8.3076	16.294
412	10:41:00	8.78582	11.2701	20.056
413	10:41:00	8.1572	9.15833	17.3155
414	10:41:00	8.5388	9.77798	18.3168
415	10:43:00	9.49007	8.23435	17.7244
416	10:44:00	10.5995	11.4115	22.011
417	10:44:00	9.62941	10.7617	20.3911
418	10:45:00	7.72414	11.506	19.2301
419	10:45:00	6.10965	11.5737	17.6834
420	10:45:00	5.27192	11.4135	16.6854
421	10:45:00	8.84094	11.9266	20.7675
422	10:53:00	9.92862	12.8066	22.7353
423	10:55:00	7.39619	10.3599	17.7561
424	10:57:00	9.45857	9.76955	19.2281
425	10:58:00	8.90411	12.3831	21.2872
426	10:59:00	5.58486	7.86062	13.4455
427	10:59:00	9.74606	8.93896	18.685
428	10:59:00	7.88711	11.7726	19.6597
429	10:59:00	10.8845	10.2577	21.1422
430	10:59:00	8.74847	11.267	20.0155
431	10:59:00	6.23362	11.5765	17.8101
432	11:01:00	8.60949	7.44166	16.0511
433	11:01:00	7.79666	12.0486	19.8452
434	11:01:00	9.86306	10.8717	20.7348
435	11:03:00	6.06644	11.7182	17.7847
436	11:03:00	9.39082	10.4894	19.8802
437	11:04:00	5.18879	9.46815	14.6569
438	11:05:00	10.7565	7.98422	18.7407
439	11:05:00	5.34553	7.09027	12.4358
440	11:05:00	8.1713	7.77071	15.942
441	11:05:00	5.5041	8.84777	14.3519
442	11:05:00	6.30412	7.91885	14.223
443	11:07:00	9.82626	7.8273	17.6536
444	11:07:00	7.5414	7.65151	15.1929
445	11:07:00	10.4086	9.78603	20.1946
446	11:13:00	8.19932	12.7971	20.9964
447	11:14:00	9.35804	7.81429	17.1723
448	11:14:00	8.16453	12.729	20.8935
449	11:14:00	8.26963	12.7316	21.0012
450	11:15:00	5.26423	11.5487	16.8129
451	11:15:00	10.6999	12.4322	23.1321
452	11:16:00	7.0882	9.34803	16.4362
453	11:16:00	6.9754	12.1872	19.1626
454	11:16:00	9.74349	7.0509	16.7944
455	11:17:00	10.3908	8.89172	19.2825
456	11:17:00	7.87796	9.34748	17.2254
457	11:17:00	7.28156	7.2223	14.5039
458	11:19:00	6.01389	9.34089	15.3548
459	11:25:00	8.36778	8.34642	16.7142
460	11:26:00	10.514	8.47295	18.987
461	11:26:00	6.87176	9.98141	16.8532
462	11:27:00	5.15235	10.8402	15.9926
463	11:27:00	10.0183	9.96915	19.9875
464	11:27:00	5.98569	10.8972	16.8828
465	11:29:00	8.322	11.8761	20.1981
466	11:29:00	9.7933	10.5275	20.3207
467	11:32:00	9.35182	10.181	19.5328
468	11:32:00	9.52614	8.28068	17.8068
469	11:33:00	7.15375	8.14811	15.3019
470	11:33:00	8.71862	13	21.7186
471	11:33:00	8.98138	9.22077	18.2022
472	11:34:00	7.41505	8.81683	16.2319
473	11:34:00	5.16462	10.4921	15.6567
474	11:35:00	9.61641	9.35755	18.974
475	11:35:00	9.60121	12.2414	21.8426
476	11:35:00	7.30006	10.6902	17.9903
477	11:35:00	7.22498	10.4223	17.6473
478	11:35:00	7.44215	9.84884	17.291
479	11:36:00	6.64727	7.12067	13.7679
480	11:36:00	6.96222	9.39436	16.3566
481	11:37:00	10.7242	9.07501	19.7992
482	11:37:00	10.8266	9.21656	20.0432
483	11:37:00	10.8292	12.1764	23.0055
484	11:37:00	5.47096	11.3401	16.8111
485	11:37:00	5.85989	10.1306	15.9905
486	11:38:00	5.96042	8.68041	14.6408
487	11:43:00	10.2207	7.96756	18.1882
488	11:43:00	9.66164	11.1954	20.8571
489	11:43:00	7.95322	7.54494	15.4982
490	11:49:00	10.4007	11.4924	21.8931
491	11:50:00	10.5973	8.37736	18.9747
492	11:53:00	9.87588	7.39296	17.2688
493	11:54:00	7.97757	8.77691	16.7545
494	11:57:00	6.22813	8.00601	14.2341
495	11:58:00	5.70516	7.15729	12.8625
496	11:58:00	9.90115	7.24317	17.1443
497	11:59:00	6.49217	11.1989	17.6911
498	12:01:00	7.00305	11.1929	18.1959
499	12:01:00	8.15336	7.1258	15.2792
500	12:02:00	7.04572	12.0905	19.1362
501	12:02:00	5.16407	8.37883	13.5429
502	12:03:00	5.9465	8.54674	14.4932
503	12:03:00	10.6136	12.2066	22.8202
504	12:03:00	7.29017	11.9489	19.2391
505	12:04:00	7.06732	9.92117	16.9885
506	12:04:00	5.79214	11.3126	17.1048
507	12:08:00	8.01602	9.49214	17.5082
508	12:08:00	7.44801	10.0578	17.5058
509	12:09:00	7.94772	7.55318	15.5009
510	12:10:00	9.74349	12.9756	22.7191
511	12:10:00	10.4296	7.52589	17.9555
512	12:11:00	5.27705	10.7904	16.0674
513	12:12:00	5.63869	9.14515	14.7838
514	12:15:00	5.97305	7.95071	13.9238
515	12:16:00	9.31135	7.98349	17.2948
516	12:17:00	5.4781	9.35792	14.836
517	12:17:00	9.82022	7.35212	17.1723
518	12:17:00	5.10309	8.40922	13.5123
519	12:18:00	6.81756	12.9449	19.7624
520	12:19:00	10.516	12.7425	23.2586
521	12:19:00	7.29914	10.5633	17.8625
522	12:19:00	7.10358	12.1778	19.2814
523	12:19:00	10.8581	10.9435	21.8016
524	12:20:00	6.20304	10.2976	16.5007
525	12:20:00	9.01196	8.84887	17.8608
526	12:21:00	5.04559	9.65108	14.6967
527	12:21:00	9.5851	7.98221	17.5673
528	12:22:00	8.98358	7.45631	16.4399
529	12:23:00	7.92227	8.58885	16.5111
530	12:23:00	10.1485	12.6528	22.8014
531	12:23:00	8.00412	10.6992	18.7033
532	12:23:00	10.852	10.9805	21.8325
533	12:23:00	10.0149	8.47441	18.4893
534	12:24:00	7.55641	7.18293	14.7393
535	12:25:00	8.39232	9.87338	18.2657
536	12:25:00	8.84716	7.18989	16.037
537	12:26:00	9.56148	8.56633	18.1278
538	12:27:00	7.28413	10.9907	18.2748
539	12:29:00	5.21278	9.46046	14.6732
540	12:31:00	9.05884	7.61269	16.6715
541	12:32:00	10.8555	9.10193	19.9575
542	12:32:00	9.76656	11.9074	21.6739
543	12:32:00	8.21397	11.3405	19.5544
544	12:33:00	6.08127	11.4866	17.5679
545	12:33:00	9.59737	12.7327	22.33
546	12:34:00	8.45311	9.8796	18.3327
547	12:35:00	8.39799	12.9687	21.3667
548	12:35:00	7.85562	7.55739	15.413
549	12:35:00	6.11899	10.8845	17.0035
550	12:35:00	10.8817	10.6393	21.521
551	12:35:00	8.54979	12.1174	20.6672
552	12:35:00	10.8352	8.60515	19.4404
553	12:36:00	5.63759	9.9274	15.565
554	12:36:00	8.66955	7.94723	16.6168
555	12:36:00	9.0105	9.8937	18.9042
556	12:37:00	7.41304	7.13953	14.5526
557	12:37:00	5.72219	11.8396	17.5618
558	12:37:00	9.86215	12.3492	22.2114
559	12:38:00	10.3858	12.2231	22.6089
560	12:38:00	8.54942	7.70003	16.2495
561	12:38:00	10.1645	11.0555	21.22
562	12:39:00	10.0727	7.37941	17.4521
563	12:39:00	7.87411	8.98401	16.8581
564	12:39:00	7.53371	12.2002	19.7339
565	12:40:00	9.43733	12.1861	21.6234
566	12:40:00	9.85299	11.1542	21.0072
567	12:47:00	8.90466	8.98456	17.8892
568	12:47:00	5.82382	11.7506	17.5744
569	12:48:00	8.93323	10.2962	19.2294
570	12:49:00	8.73235	10.2861	19.0185
571	12:49:00	6.77087	7.96408	14.7349
572	12:50:00	8.89404	11.4016	20.2957
573	12:50:00	9.16486	10.4293	19.5942
574	12:50:00	5.36256	10.0618	15.4244
575	12:51:00	7.94736	9.8113	17.7587
576	12:51:00	5.03442	9.24036	14.2748
577	12:51:00	7.12043	10.0651	17.1855
578	12:52:00	6.20396	9.81899	16.0229
579	12:52:00	9.77828	8.18345	17.9617
580	12:52:00	9.03632	10.2817	19.318
581	12:53:00	6.95746	9.1977	16.1552
582	12:53:00	6.1937	9.45991	15.6536
583	12:53:00	8.22367	12.7175	20.9411
584	12:53:00	9.70064	8.58794	18.2886
585	12:54:00	7.2237	7.72457	14.9483
586	12:54:00	9.83212	12.0389	21.871
587	12:54:00	10.3536	9.01459	19.3682
588	12:54:00	5.1106	12.059	17.1696
589	12:56:00	6.79394	12.8284	19.6224
590	12:56:00	8.12241	8.36106	16.4835
591	12:56:00	5.27302	8.59545	13.8685
592	12:58:00	6.60167	7.32521	13.9269
593	12:59:00	8.70837	10.0453	18.7537
594	12:59:00	9.8063	10.5324	20.3387
595	12:59:00	6.171	12.0017	18.1727
596	12:59:00	9.3683	11.1867	20.5549
597	13:01:00	10.1015	10.7029	20.8043
598	13:01:00	6.32719	12.3937	18.7209
599	13:01:00	9.17585	11.2409	20.4167
600	13:01:00	8.64556	10.0285	18.674
601	13:01:00	5.40669	9.4167	14.8234
602	13:02:00	10.9648	9.78018	20.745
603	13:02:00	5.70754	10.7585	16.4661
604	13:02:00	5.40211	11.6583	17.0605
605	13:03:00	9.02936	12.3338	21.3632
606	13:03:00	9.57027	12.5437	22.114
607	13:04:00	8.01419	7.12378	15.138
608	13:05:00	8.48387	10.9968	19.4806
609	13:05:00	10.6671	11.8083	22.4754
610	13:05:00	5.34993	7.27229	12.6222
611	13:06:00	8.57836	8.61834	17.1967
612	13:07:00	7.14075	10.0614	17.2022
613	13:08:00	7.47383	8.19974	15.6736
614	13:08:00	7.12537	12.6481	19.7734
615	13:08:00	7.08271	10.9142	17.9969
616	13:08:00	10.8815	7.68227	18.5638
617	13:08:00	8.2504	8.47954	16.7299
618	13:09:00	5.51271	12.3776	17.8903
619	13:09:00	7.62252	10.0305	17.653
620	13:10:00	10.5885	9.38319	19.9717
621	13:11:00	9.84933	12.3326	22.1819
622	13:11:00	8.45897	9.63607	18.095
623	13:11:00	5.84982	10.7538	16.6036
624	13:13:00	5.83169	8.87066	14.7024
625	13:15:00	8.98138	11.4426	20.424
626	13:16:00	6.56743	11.959	18.5264
627	13:17:00	6.74029	9.71023	16.4505
628	13:18:00	6.31968	9.56447	15.8842
629	13:19:00	7.61373	12.6515	20.2653
630	13:20:00	5.65902	10.5216	16.1806
631	13:21:00	8.66808	7.28016	15.9482
632	13:22:00	8.42473	7.60921	16.0339
633	13:23:00	9.14417	8.6718	17.816
634	13:24:00	8.99603	8.74175	17.7378
635	13:25:00	6.47734	9.53645	16.0138
636	13:26:00	10.7198	10.8041	21.524
637	13:27:00	5.54054	9.05103	14.5916
638	13:27:00	8.61553	8.14554	16.7611
639	13:28:00	9.23609	8.40062	17.6367
640	13:28:00	9.46406	8.88769	18.3518
641	13:28:00	6.63262	7.065	13.6976
642	13:29:00	6.20304	12.4307	18.6337
643	13:29:00	5.36219	9.20008	14.5623
644	13:29:00	7.97702	11.6153	19.5923
645	13:29:00	9.74331	7.23566	16.979
646	13:30:00	8.94897	11.6681	20.617
647	13:30:00	8.80816	9.81497	18.6231
648	13:30:00	10.8343	10.0677	20.9019
649	13:32:00	8.84808	7.15491	16.003
650	13:32:00	8.82061	7.57625	16.3969
651	13:32:00	10.9912	12.603	23.5942
652	13:33:00	6.82635	7.62789	14.4542
653	13:40:00	7.44838	10.3063	17.7546
654	13:41:00	10.6915	11.81	22.5014
655	13:44:00	8.15665	9.28889	17.4455
656	13:47:00	7.61776	12.0623	19.68
657	13:47:00	8.348	11.5694	19.9174
658	13:47:00	9.76254	12.1938	21.9563
659	13:49:00	6.86425	8.0062	14.8704
660	13:50:00	8.04001	9.14533	17.1853
661	13:52:00	10.5188	8.09555	18.6143
662	13:53:00	7.7148	12.8464	20.5612
663	13:53:00	9.2815	12.6785	21.96
664	13:54:00	6.96203	7.26569	14.2277
665	13:54:00	10.2441	7.24244	17.4866
666	13:55:00	10.0293	11.1279	21.1572
667	13:55:00	6.97229	11.9283	18.9005
668	13:56:00	8.67009	11.4481	20.1182
669	13:57:00	6.7271	12.2546	18.9817
670	13:58:00	9.91195	11.3474	21.2594
671	13:59:00	8.87243	7.70168	16.5741
672	13:59:00	5.69729	10.2332	15.9305
673	13:59:00	9.35108	11.3764	20.7274
674	13:59:00	9.26301	10.1722	19.4352
675	14:00:00	6.13144	8.79357	14.925
676	14:00:00	7.04096	7.84835	14.8893
677	14:00:00	10.7795	11.0883	21.8679
678	14:01:00	10.1253	11.6715	21.7968
679	14:01:00	7.51869	7.46382	14.9825
680	14:01:00	10.7032	11.1107	21.8138
681	14:02:00	7.08454	7.15052	14.2351
682	14:02:00	9.0517	12.9357	21.9874
683	14:02:00	6.06992	8.33103	14.401
684	14:03:00	8.49211	9.49544	17.9875
685	14:03:00	5.08881	12.1421	17.2309
686	14:03:00	5.82693	12.2068	18.0337
687	14:04:00	10.6715	7.73006	18.4016
688	14:04:00	6.02542	7.81356	13.839
689	14:05:00	8.11087	9.18451	17.2954
690	14:05:00	10.9841	10.4586	21.4427
691	14:05:00	9.26374	10.7228	19.9866
692	14:05:00	7.86843	11.9293	19.7978
693	14:11:00	10.2987	10.5368	20.8355
694	14:11:00	9.54866	10.3636	19.9122
695	14:11:00	9.35328	7.94852	17.3018
696	14:12:00	10.7453	8.95837	19.7037
697	14:13:00	8.74334	12.7475	21.4908
698	14:15:00	9.45436	7.58211	17.0365
699	14:15:00	10.5223	11.502	22.0242
700	14:16:00	8.76458	10.3866	19.1512
701	14:16:00	9.55544	9.05506	18.6105
702	14:16:00	6.06058	8.31675	14.3773
703	14:17:00	6.61962	12.0246	18.6442
704	14:17:00	5.5931	7.54054	13.1336
705	14:17:00	7.09296	12.7198	19.8128
706	14:18:00	9.21668	8.06296	17.2796
707	14:19:00	10.3252	10.201	20.5262
708	14:19:00	7.51558	9.8547	17.3703
709	14:19:00	8.53294	11.9779	20.5108
710	14:19:00	6.3021	7.49788	13.8
711	14:19:00	5.77035	8.84301	14.6134
712	14:20:00	10.3194	9.36525	19.6846
713	14:20:00	10.9654	8.30375	19.2691
714	14:20:00	7.69008	12.443	20.1331
715	14:20:00	7.90744	10.7516	18.659
716	14:22:00	7.94021	11.8759	19.8161
717	14:23:00	9.20588	10.6694	19.8752
718	14:23:00	6.06095	9.83749	15.8984
719	14:24:00	8.30992	10.5434	18.8533
720	14:25:00	5.80862	8.22575	14.0344
721	14:25:00	7.50935	11.4851	18.9945
722	14:26:00	8.01328	10.6637	18.677
723	14:26:00	10.0958	7.631	17.7268
724	14:26:00	6.83184	8.10288	14.9347
725	14:27:00	5.37263	8.91388	14.2865
726	14:27:00	5.40229	7.75607	13.1584
727	14:27:00	9.65835	10.5416	20.1999
728	14:27:00	6.94922	9.83547	16.7847
729	14:28:00	8.61608	11.2429	19.8589
730	14:29:00	8.84881	11.4362	20.285
731	14:32:00	7.89389	11.7627	19.6566
732	14:34:00	10.202	10.6034	20.8054
733	14:35:00	5.92892	10.001	15.9299
734	14:35:00	10.8504	10.9087	21.7591
735	14:35:00	10.6125	11.3042	21.9167
736	14:37:00	10.2489	8.50481	18.7537
737	14:37:00	10.0674	7.51088	17.5783
738	14:38:00	6.93841	12.3567	19.2951
739	14:39:00	10.8196	8.16221	18.9818
740	14:39:00	8.27146	10.9144	19.1858
741	14:39:00	7.89169	7.56178	15.4535
742	14:39:00	8.31523	7.6744	15.9896
743	14:40:00	8.55712	7.87179	16.4289
744	14:44:00	8.20206	12.5734	20.7754
745	14:46:00	8.43297	12.8898	21.3227
746	14:46:00	6.40703	12.7737	19.1807
747	14:47:00	6.9895	7.33839	14.3279
748	14:47:00	5.21332	11.8469	17.0603
749	14:47:00	9.17182	10.1554	19.3272
750	14:48:00	8.7752	11.4009	20.1761
751	14:48:00	10.425	11.1328	21.5578
752	14:50:00	10.4082	10.5875	20.9957
753	14:54:00	9.72079	10.1054	19.8262
754	14:55:00	10.8184	9.4059	20.2243
755	14:56:00	10.9561	10.4396	21.3956
756	14:57:00	7.64467	12.041	19.6857
757	14:57:00	7.09772	9.60366	16.7014
758	14:57:00	10.7054	11.395	22.1004
759	14:57:00	7.40919	8.84539	16.2546
760	14:57:00	5.43727	10.2321	15.6694
761	14:57:00	5.77383	9.22224	14.9961
762	14:59:00	9.97806	10.7093	20.6873

## Sheet: Sheet5
Number	Arrival time	X1	X2	X3
1	08:00:00	4.04346	11.4483	15.4917			X1	X2	X3
2	08:00:00	6.59493	10.9297	17.5246		MEAN	6	9	15
3	08:00:00	5.05045	10.8323	15.8827
4	08:00:00	4.50856	8.11145	12.62
5	08:00:00	4.19764	10.2273	14.4249
6	08:00:00	5.32829	10.2742	15.6025
7	08:01:00	4.1764	11.1868	15.3632
8	08:01:00	6.41108	7.58354	13.9946
9	08:01:00	4.87564	11.1075	15.9832
10	08:01:00	7.4586	7.03769	14.4963
11	08:02:00	7.3325	6.80441	14.1369
12	08:02:00	6.18427	8.64193	14.8262
13	08:02:00	4.18311	9.28739	13.4705
14	08:03:00	6.59932	11.1626	17.762
15	08:03:00	7.88379	8.24421	16.128
16	08:03:00	7.11777	11.453	18.5708
17	08:04:00	4.09766	7.74029	11.8379
18	08:04:00	7.28172	6.31385	13.5956
19	08:04:00	6.84799	11.7561	18.6041
20	08:05:00	4.32411	8.53133	12.8554
21	08:05:00	6.78256	10.1281	16.9106
22	08:05:00	6.50996	10.8881	17.3981
23	08:06:00	4.72988	9.00558	13.7355
24	08:07:00	7.73669	7.31712	15.0538
25	08:07:00	6.09711	7.82012	13.9172
26	08:07:00	5.73052	6.70461	12.4351
27	08:08:00	6.11371	9.747	15.8607
28	08:08:00	6.83102	7.90564	14.7367
29	08:08:00	5.92804	11.4567	17.3847
30	08:09:00	6.34065	10.0704	16.411
31	08:10:00	5.63799	9.38408	15.0221
32	08:10:00	7.20115	8.11567	15.3168
33	08:11:00	6.96469	6.48946	13.4541
34	08:12:00	7.86059	10.9002	18.7608
35	08:13:00	5.97894	10.3546	16.3335
36	08:13:00	7.10996	9.08652	16.1965
37	08:13:00	5.54509	9.1453	14.6904
38	08:13:00	5.89447	6.58522	12.4797
39	08:14:00	4.46559	11.2763	15.7419
40	08:14:00	4.14209	9.58861	13.7307
41	08:14:00	6.19807	6.23896	12.437
42	08:14:00	5.00687	6.29536	11.3022
43	08:15:00	6.95395	6.79232	13.7463
44	08:15:00	4.08399	10.2383	14.3223
45	08:15:00	7.5045	9.28556	16.7901
46	08:16:00	7.63659	10.4002	18.0367
47	08:16:00	5.58232	8.05414	13.6365
48	08:16:00	6.15412	9.8001	15.9542
49	08:16:00	6.90463	6.33747	13.2421
50	08:17:00	6.17524	8.70107	14.8763
51	08:18:00	7.03708	6.77639	13.8135
52	08:19:00	4.71047	8.76791	13.4784
53	08:19:00	4.07593	11.9938	16.0697
54	08:19:00	7.33555	8.15925	15.4948
55	08:20:00	7.948	6.80697	14.755
56	08:20:00	5.56035	8.41121	13.9716
57	08:20:00	4.50502	11.0116	15.5166
58	08:20:00	7.93237	7.80493	15.7373
59	08:21:00	4.04395	10.1427	14.1867
60	08:22:00	4.99527	8.47237	13.4676
61	08:23:00	6.88156	7.96387	14.8454
62	08:23:00	7.20383	9.52086	16.7247
63	08:23:00	5.69085	9.33409	15.0249
64	08:24:00	5.67888	9.7047	15.3836
65	08:24:00	7.93591	8.37495	16.3109
66	08:24:00	6.79635	6.38197	13.1783
67	08:25:00	6.43562	11.2139	17.6495
68	08:25:00	5.50981	6.43745	11.9473
69	08:25:00	4.34828	11.7748	16.1231
70	08:25:00	7.53832	7.24259	14.7809
71	08:26:00	5.18595	11.8863	17.0722
72	08:26:00	5.58794	11.3569	16.9449
73	08:26:00	5.35282	10.109	15.4618
74	08:27:00	6.12799	9.25626	15.3843
75	08:27:00	4.64553	7.91699	12.5625
76	08:27:00	5.40568	7.68664	13.0923
77	08:27:00	7.66173	11.9425	19.6042
78	08:28:00	4.86099	7.01718	11.8782
79	08:28:00	6.63314	11.6589	18.292
80	08:28:00	7.39183	8.96219	16.354
81	08:28:00	6.3343	7.89172	14.226
82	08:29:00	5.5208	10.0107	15.5315
83	08:30:00	6.9089	11.6512	18.5601
84	08:31:00	6.931	7.5786	14.5096
85	08:31:00	5.2183	11.7268	16.9451
86	08:32:00	4.55959	7.05838	11.618
87	08:32:00	6.13459	8.0329	14.1675
88	08:32:00	5.9859	10.3062	16.2921
89	08:33:00	4.58376	8.57747	13.1612
90	08:34:00	4.69179	11.449	16.1408
91	08:35:00	7.5902	9.9032	17.4934
92	08:35:00	6.44527	7.95618	14.4014
93	08:35:00	5.57964	10.6843	16.264
94	08:35:00	4.02808	11.4378	15.4659
95	08:36:00	6.274	10.5688	16.8428
96	08:36:00	5.32316	11.3888	16.7119
97	08:37:00	5.13382	10.1271	15.261
98	08:37:00	5.87225	7.80657	13.6788
99	08:38:00	4.01111	7.61632	11.6274
100	08:39:00	7.93591	7.04501	14.9809
101	08:40:00	4.92471	10.9746	15.8993
102	08:42:00	6.30769	11.1694	17.4771
103	08:43:00	7.19382	11.7468	18.9406
104	08:43:00	5.17911	6.19794	11.3771
105	08:44:00	4.0481	8.28687	12.335
106	08:44:00	6.69808	6.71065	13.4087
107	08:44:00	5.77972	9.30662	15.0863
108	08:45:00	7.03305	11.102	18.1351
109	08:45:00	7.00351	6.41365	13.4172
110	08:45:00	4.22681	11.0467	15.2735
111	08:45:00	6.17377	8.45991	14.6337
112	08:46:00	6.41768	6.23383	12.6515
113	08:46:00	4.626	10.0195	14.6455
114	08:46:00	7.60082	6.8923	14.4931
115	08:47:00	4.61696	7.93017	12.5471
116	08:47:00	5.52568	7.81243	13.3381
117	08:47:00	7.58959	8.27973	15.8693
118	08:48:00	7.04257	6.22779	13.2704
119	08:48:00	5.70891	6.25709	11.966
120	08:48:00	6.75655	9.78069	16.5372
121	08:49:00	6.10395	11.6819	17.7859
122	08:49:00	5.69768	9.64611	15.3438
123	08:49:00	4.68642	10.5009	15.1873
124	08:49:00	4.37709	9.44084	13.8179
125	08:50:00	7.4337	11.8672	19.3009
126	08:50:00	5.58037	10.5725	16.1528
127	08:51:00	6.08783	6.33363	12.4215
128	08:51:00	7.03354	10.9312	17.9647
129	08:51:00	4.86026	7.95636	12.8166
130	08:51:00	7.18296	10.0424	17.2253
131	08:52:00	5.42143	10.4566	15.878
132	08:52:00	7.24058	9.72723	16.9678
133	08:53:00	5.71697	11.7911	17.508
134	08:53:00	7.87548	10.7263	18.6018
135	08:53:00	6.47053	11.2749	17.7454
136	08:54:00	7.97131	6.36	14.3313
137	08:55:00	4.11695	7.53026	11.6472
138	08:56:00	6.21809	9.88708	16.1052
139	08:57:00	4.85318	8.77706	13.6302
140	08:58:00	6.47468	10.5362	17.0109
141	08:58:00	6.0036	6.04248	12.0461
142	08:58:00	5.31327	7.95856	13.2718
143	08:59:00	6.46699	7.54692	14.0139
144	08:59:00	5.44353	11.8473	17.2908
145	09:00:00	4.1438	7.52495	11.6688
146	09:00:00	6.32221	10.4337	16.7559
147	09:02:00	7.43968	11.8517	19.2914
148	09:02:00	7.65966	10.2564	17.9161
149	09:03:00	6.69442	6.79305	13.4875
150	09:05:00	5.26957	9.747	15.0166
151	09:06:00	4.21461	8.74062	12.9552
152	09:07:00	4.24036	10.5512	14.7916
153	09:07:00	4.96097	10.6756	15.6365
154	09:08:00	4.26319	8.84298	13.1062
155	09:08:00	4.39271	6.09485	10.4876
156	09:09:00	4.61208	7.9472	12.5593
157	09:10:00	7.97961	9.94971	17.9293
158	09:11:00	6.2519	7.11368	13.3656
159	09:11:00	6.95737	9.56206	16.5194
160	09:13:00	6.3343	7.03256	13.3669
161	09:15:00	5.54192	7.2609	12.8028
162	09:15:00	4.44813	10.3954	14.8435
163	09:15:00	6.50728	11.3155	17.8228
164	09:15:00	4.90127	11.2388	16.1401
165	09:16:00	7.29209	7.45811	14.7502
166	09:17:00	7.53954	9.71184	17.2514
167	09:18:00	6.12262	6.57588	12.6985
168	09:21:00	5.64519	7.02762	12.6728
169	09:22:00	7.51744	11.7841	19.3016
170	09:22:00	7.81384	8.45058	16.2644
171	09:22:00	5.48833	8.83181	14.3201
172	09:24:00	5.86468	11.9795	17.8442
173	09:25:00	7.26072	6.35963	13.6203
174	09:25:00	5.32414	6.66085	11.985
175	09:25:00	4.90042	7.69671	12.5971
176	09:26:00	5.30644	6.9714	12.2778
177	09:27:00	7.37742	10.4	17.7774
178	09:28:00	7.21738	10.1594	17.3768
179	09:29:00	7.78014	8.34053	16.1207
180	09:31:00	5.12296	7.63408	12.757
181	09:32:00	4.16285	6.59438	10.7572
182	09:35:00	7.3513	9.13285	16.4841
183	09:36:00	6.32099	6.43233	12.7533
184	09:36:00	5.43071	11.2716	16.7023
185	09:37:00	5.17533	11.0973	16.2726
186	09:37:00	5.32694	11.924	17.251
187	09:38:00	4.89346	7.53301	12.4265
188	09:39:00	5.59661	8.43391	14.0305
189	09:40:00	4.87857	9.5562	14.4348
190	09:41:00	6.05951	6.68813	12.7476
191	09:42:00	5.83294	10.8746	16.7075
192	09:42:00	5.37492	11.3313	16.7062
193	09:44:00	5.73077	10.6263	16.3571
194	09:45:00	7.01267	8.60952	15.6222
195	09:47:00	4.23438	6.46254	10.6969
196	09:47:00	7.02097	6.27302	13.294
197	09:48:00	4.34254	9.39744	13.74
198	09:48:00	6.2226	11.3619	17.5845
199	09:49:00	4.38148	7.44218	11.8237
200	09:49:00	4.50636	10.3234	14.8298
201	09:49:00	4.33204	10.1802	14.5123
202	09:50:00	6.2364	6.50447	12.7409
203	09:50:00	4.43202	10.6618	15.0938
204	09:50:00	7.96167	7.3585	15.3202
205	09:51:00	7.49828	9.08377	16.582
206	09:53:00	7.08896	9.4987	16.5877
207	09:54:00	5.98688	9.37382	15.3607
208	09:54:00	5.46843	9.71349	15.1819
209	09:54:00	4.94058	7.8236	12.7642
210	09:55:00	7.44346	10.0321	17.4756
211	09:56:00	7.16672	11.0099	18.1766
212	09:57:00	6.33064	8.6075	14.9381
213	09:57:00	7.74999	7.19864	14.9486
214	09:57:00	7.0228	7.34019	14.363
215	09:58:00	7.82165	9.96838	17.79
216	10:00:00	7.94568	11.5331	19.4787
217	10:02:00	6.89267	9.67284	16.5655
218	10:03:00	5.45244	6.21076	11.6632
219	10:04:00	5.49821	6.34956	11.8478
220	10:09:00	6.40193	7.79669	14.1986
221	10:10:00	5.91681	9.49889	15.4157
222	10:12:00	6.64473	8.35994	15.0047
223	10:13:00	6.78964	8.57894	15.3686
224	10:14:00	4.92984	6.40284	11.3327
225	10:14:00	4.10315	11.8251	15.9283
226	10:16:00	7.84606	6.86575	14.7118
227	10:17:00	4.69375	8.85415	13.5479
228	10:20:00	4.32667	11.4606	15.7872
229	10:20:00	5.68596	11.2176	16.9035
230	10:21:00	6.47261	6.34938	12.822
231	10:23:00	6.60372	7.35392	13.9576
232	10:24:00	5.48564	7.3076	12.7932
233	10:24:00	4.76943	7.03861	11.808
234	10:25:00	7.86181	10.5891	18.4509
235	10:25:00	7.55651	8.14551	15.702
236	10:25:00	4.1493	10.5386	14.6879
237	10:26:00	5.56487	10.12	15.6849
238	10:27:00	7.06137	6.25452	13.3159
239	10:27:00	5.36393	8.72964	14.0936
240	10:27:00	4.01611	9.11802	13.1341
241	10:28:00	7.57286	10.1627	17.7355
242	10:28:00	7.78283	10.4516	18.2344
243	10:29:00	4.25269	8.15998	12.4127
244	10:29:00	4.32264	7.77563	12.0983
245	10:29:00	7.33531	8.30866	15.644
246	10:30:00	7.64452	6.76101	14.4055
247	10:33:00	7.63573	7.67254	15.3083
248	10:34:00	4.02808	11.8643	15.8924
249	10:36:00	6.38325	6.31605	12.6993
250	10:38:00	4.82791	11.4629	16.2908
251	10:40:00	6.64156	10.7667	17.4083
252	10:41:00	6.72433	6.86941	13.5937
253	10:41:00	5.0054	8.77706	13.7825
254	10:46:00	7.27427	10.6303	17.9046
255	10:49:00	5.02774	8.67104	13.6988
256	10:50:00	4.39833	11.7607	16.159
257	10:51:00	7.46141	7.81793	15.2793
258	10:51:00	7.54308	9.78289	17.326
259	10:52:00	7.10117	6.1344	13.2356
260	10:53:00	4.17127	11.3686	15.5399
261	10:55:00	6.2646	6.71468	12.9793
262	10:56:00	4.46229	8.78585	13.2481
263	10:56:00	5.27067	7.47826	12.7489
264	10:56:00	4.13855	7.97778	12.1163
265	10:57:00	7.16233	9.86712	17.0295
266	10:57:00	6.691	11.6829	18.3739
267	10:57:00	5.85858	11.8488	17.7073
268	10:58:00	6.43672	9.32145	15.7582
269	10:58:00	6.43452	11.5622	17.9967
270	11:00:00	7.32078	10.1491	17.4699
271	11:02:00	5.79437	9.60399	15.3984
272	11:03:00	5.66155	7.1666	12.8282
273	11:04:00	6.13849	6.97122	13.1097
274	11:04:00	4.64248	8.25538	12.8979
275	11:07:00	6.81674	10.7785	17.5952
276	11:10:00	4.76418	9.67522	14.4394
277	11:11:00	6.9238	9.81457	16.7384
278	11:13:00	6.20185	9.22495	15.4268
279	11:14:00	7.80712	7.55608	15.3632
280	11:14:00	4.54653	7.73168	12.2782
281	11:15:00	4.04273	10.1281	14.1708
282	11:15:00	7.26731	7.87671	15.144
283	11:15:00	5.88299	9.69427	15.5773
284	11:16:00	6.8851	10.4229	17.308
285	11:16:00	6.18061	6.57808	12.7587
286	11:19:00	4.8395	11.4382	16.2777
287	11:19:00	6.87252	6.83407	13.7066
288	11:20:00	5.80499	11.8552	17.6601
289	11:21:00	6.73177	10.7528	17.4846
290	11:21:00	6.32356	6.41694	12.7405
291	11:22:00	7.79736	8.63497	16.4323
292	11:23:00	6.5323	6.50282	13.0351
293	11:23:00	7.14573	7.87341	15.0191
294	11:24:00	5.98981	8.21912	14.2089
295	11:25:00	7.98877	10.6706	18.6594
296	11:26:00	6.64595	11.2688	17.9148
297	11:27:00	5.96857	11.3598	17.3284
298	11:27:00	4.34986	9.2006	13.5505
299	11:28:00	7.46055	7.02469	14.4852
300	11:30:00	7.45738	7.44731	14.9047
301	11:31:00	5.20536	9.69042	14.8958
302	11:33:00	7.57115	9.83966	17.4108
303	11:34:00	5.16593	11.5234	16.6893
304	11:38:00	5.74175	6.77895	12.5207
305	11:40:00	7.62658	8.9913	16.6179
306	11:42:00	6.05499	8.7181	14.7731
307	11:43:00	7.76171	10.5406	18.3023
308	11:45:00	5.94525	10.7801	16.7254
309	11:45:00	4.64541	11.7938	16.4392
310	11:45:00	5.30497	9.99915	15.3041
311	11:45:00	5.50468	7.31748	12.8222
312	11:45:00	6.99411	7.53941	14.5335
313	11:46:00	4.39161	9.39726	13.7889
314	11:47:00	4.2085	8.08692	12.2954
315	11:47:00	5.90716	8.72927	14.6364
316	11:47:00	7.83044	9.16544	16.9959
317	11:47:00	7.60338	8.27607	15.8795
318	11:48:00	5.85723	8.16016	14.0174
319	11:48:00	5.77398	6.43837	12.2123
320	11:49:00	5.79913	10.0746	15.8737
321	11:50:00	4.96609	11.9652	16.9313
322	11:51:00	4.03211	6.26167	10.2938
323	11:51:00	4.24818	7.37461	11.6228
324	11:52:00	4.01209	7.30631	11.3184
325	11:52:00	7.52171	8.86441	16.3861
326	11:55:00	6.47774	11.6352	18.113
327	11:56:00	5.4893	9.47307	14.9624
328	11:56:00	5.81317	11.0533	16.8665
329	11:57:00	7.77148	7.39952	15.171
330	11:57:00	6.08954	10.996	17.0855
331	11:58:00	5.6093	7.61467	13.224
332	11:58:00	4.47011	6.5931	11.0632
333	12:00:00	7.10154	6.9736	14.0751
334	12:00:00	5.14151	11.4216	16.5631
335	12:00:00	4.4911	9.70232	14.1934
336	12:00:00	6.21845	11.8119	18.0304
337	12:01:00	7.15159	6.15162	13.3032
338	12:01:00	7.67724	7.55242	15.2297
339	12:01:00	5.116	9.80944	14.9254
340	12:02:00	6.78085	11.5023	18.2832
341	12:02:00	4.75515	8.51137	13.2665
342	12:02:00	5.18961	9.78784	14.9774
343	12:03:00	5.02237	6.34333	11.3657
344	12:03:00	7.48888	8.62838	16.1173
345	12:03:00	4.07544	7.59984	11.6753
346	12:04:00	6.71554	9.16507	15.8806
347	12:04:00	6.52364	6.15638	12.68
348	12:05:00	7.13181	9.74334	16.8751
349	12:06:00	5.55986	7.43321	12.9931
350	12:06:00	6.46907	9.61022	16.0793
351	12:07:00	6.30732	6.54237	12.8497
352	12:07:00	7.65526	10.7448	18.4
353	12:08:00	5.34135	11.9778	17.3192
354	12:08:00	4.13868	9.24821	13.3869
355	12:09:00	7.04453	10.0601	17.1046
356	12:10:00	5.83831	10.1594	15.9977
357	12:10:00	4.70998	10.0471	14.7571
358	12:11:00	6.97397	7.45738	14.4313
359	12:11:00	7.62914	10.1158	17.7449
360	12:12:00	5.07108	8.1413	13.2124
361	12:12:00	7.27891	9.05576	16.3347
362	12:12:00	4.78579	9.35917	14.145
363	12:13:00	6.67708	8.24714	14.9242
364	12:13:00	7.35911	6.37391	13.733
365	12:14:00	7.4713	6.0672	13.5385
366	12:14:00	6.9863	8.4275	15.4138
367	12:14:00	7.90783	7.04245	14.9503
368	12:14:00	7.67882	9.05997	16.7388
369	12:15:00	7.95251	9.56938	17.5219
370	12:15:00	4.79153	8.90835	13.6999
371	12:16:00	6.03314	9.63494	15.6681
372	12:16:00	6.81088	10.1905	17.0014
373	12:17:00	5.63286	6.42024	12.0531
374	12:17:00	7.71581	8.73366	16.4495
375	12:17:00	5.77935	11.7074	17.4867
376	12:17:00	4.77395	9.27732	14.0513
377	12:18:00	7.86474	11.3994	19.2641
378	12:19:00	5.47649	10.6204	16.0969
379	12:19:00	4.66689	10.948	15.6149
380	12:19:00	6.98532	10.7398	17.7252
381	12:19:00	6.46126	9.79919	16.2604
382	12:22:00	4.44142	6.03955	10.481
383	12:22:00	4.17286	7.89154	12.0644
384	12:23:00	5.27262	7.12851	12.4011
385	12:26:00	7.15928	8.5013	15.6606
386	12:27:00	5.73772	11.7451	17.4828
387	12:32:00	7.9021	11.0854	18.9875
388	12:34:00	5.86346	9.3795	15.243
389	12:35:00	6.15314	11.9674	18.1205
390	12:40:00	6.15143	7.54656	13.698
391	12:40:00	7.38926	8.51613	15.9054
392	12:41:00	6.47542	10.2806	16.756
393	12:41:00	7.32383	6.58614	13.91
394	12:43:00	4.93985	11.0183	15.9582
395	12:44:00	6.16083	8.23762	14.3984
396	12:45:00	6.63265	10.3417	16.9744
397	12:45:00	7.78832	9.81457	17.6029
398	12:48:00	5.68426	11.8279	17.5121
399	12:48:00	6.67867	8.13361	14.8123
400	12:48:00	5.33439	10.255	15.5893
401	12:49:00	5.39384	9.54833	14.9422
402	12:50:00	4.30531	7.37278	11.6781
403	12:50:00	6.79147	9.75524	16.5467
404	12:51:00	6.20051	9.13157	15.3321
405	12:55:00	7.7832	6.16059	13.9438
406	12:56:00	4.36891	6.41566	10.7846
407	12:57:00	6.31941	8.17042	14.4898
408	12:58:00	4.21766	8.7029	12.9206
409	12:58:00	4.65481	6.64657	11.3014
410	13:00:00	6.80514	8.39967	15.2048
411	13:00:00	6.39668	6.76339	13.1601
412	13:01:00	6.21235	8.67617	14.8885
413	13:02:00	6.84371	9.31065	16.1544
414	13:02:00	7.16611	11.1377	18.3038
415	13:02:00	6.19587	6.91867	13.1145
416	13:03:00	7.17576	11.4272	18.603
417	13:09:00	5.84637	8.43373	14.2801
418	13:11:00	7.54918	6.55849	14.1077
419	13:15:00	7.66185	9.53185	17.1937
420	13:15:00	6.56526	9.22239	15.7877
421	13:15:00	5.41826	9.35954	14.7778
422	13:16:00	4.30787	11.2011	15.509
423	13:16:00	4.87637	8.27918	13.1556
424	13:16:00	6.70675	8.15577	14.8625
425	13:16:00	6.86435	11.4355	18.2998
426	13:17:00	6.67757	7.13895	13.8165
427	13:17:00	4.68264	11.59	16.2727
428	13:17:00	5.4246	7.98602	13.4106
429	13:17:00	7.65136	9.24638	16.8977
430	13:18:00	7.43968	8.02997	15.4696
431	13:18:00	7.19126	7.2523	14.4436
432	13:18:00	5.02237	10.0665	15.0889
433	13:19:00	6.96481	11.5805	18.5453
434	13:19:00	4.75063	11.9713	16.7219
435	13:19:00	4.79397	8.59523	13.3892
436	13:20:00	5.7398	8.54946	14.2893
437	13:20:00	5.83624	8.55989	14.3961
438	13:21:00	4.25941	7.85144	12.1108
439	13:23:00	4.31141	6.18146	10.4929
440	13:26:00	5.81304	7.05857	12.8716
441	13:27:00	7.46654	6.38069	13.8472
442	13:28:00	4.63955	6.88736	11.5269
443	13:29:00	6.89743	11.9502	18.8476
444	13:29:00	4.25904	10.0107	14.2697
445	13:30:00	5.36821	6.09229	11.4605
446	13:30:00	7.65954	8.03052	15.6901
447	13:32:00	6.32649	7.74487	14.0714
448	13:33:00	4.51393	6.77822	11.2922
449	13:33:00	4.95462	9.86035	14.815
450	13:33:00	7.91772	6.93222	14.8499
451	13:33:00	4.28932	9.16874	13.4581
452	13:34:00	7.04599	11.8812	18.9272
453	13:36:00	6.19794	9.14475	15.3427
454	13:38:00	7.36631	11.1566	18.5229
455	13:38:00	7.32188	8.69741	16.0193
456	13:39:00	5.07071	11.3899	16.4606
457	13:40:00	4.98343	8.2356	13.219
458	13:40:00	5.74993	9.3242	15.0741
459	13:41:00	7.98975	8.99478	16.9845
460	13:41:00	7.49413	10.7347	18.2288
461	13:41:00	4.78396	7.58098	12.3649
462	13:41:00	4.08155	6.87948	10.961
463	13:42:00	6.95846	6.36293	13.3214
464	13:43:00	7.20457	10.1013	17.3059
465	13:44:00	4.27943	6.34462	10.624
466	13:45:00	4.28455	10.1658	14.4503
467	13:45:00	6.56941	9.26817	15.8376
468	13:45:00	6.84384	6.6061	13.4499
469	13:47:00	4.54677	8.63332	13.1801
470	13:48:00	6.12275	11.4953	17.6181
471	13:50:00	4.54958	11.8769	16.4265
472	13:51:00	4.17823	11.4362	15.6144
473	13:51:00	5.44499	8.82723	14.2722
474	13:51:00	4.5436	6.90512	11.4487
475	13:53:00	6.47884	7.54253	14.0214
476	13:55:00	5.19706	7.13932	12.3364
477	13:55:00	6.82113	6.45631	13.2774
478	13:56:00	4.56337	9.28227	13.8456
479	13:57:00	5.6397	10.178	15.8177
480	13:57:00	7.06186	7.25779	14.3197
481	13:58:00	4.16065	8.05414	12.2148
482	13:58:00	4.81277	10.5476	15.3603
483	14:00:00	4.87576	6.45247	11.3282
484	14:00:00	7.03317	11.4856	18.5188
485	14:00:00	6.3094	6.43178	12.7412
486	14:00:00	6.87448	11.5867	18.4612
487	14:00:00	5.08219	10.7508	15.833
488	14:00:00	7.49815	6.54274	14.0409
489	14:01:00	4.88894	8.80691	13.6959
490	14:01:00	5.53276	7.61431	13.1471
491	14:01:00	6.95407	7.83038	14.7844
492	14:01:00	5.22465	9.9519	15.1765
493	14:02:00	7.03488	8.22407	15.2589
494	14:02:00	5.06412	11.659	16.7232
495	14:03:00	6.61788	9.11747	15.7353
496	14:03:00	6.96799	6.90384	13.8718
497	14:03:00	5.0773	11.7081	16.7854
498	14:03:00	4.68972	9.85614	14.5459
499	14:04:00	7.77087	7.57402	15.3449
500	14:04:00	7.5526	11.4005	18.9531
501	14:04:00	6.79476	7.58336	14.3781
502	14:04:00	6.31892	9.23942	15.5583
503	14:04:00	6.9526	9.08011	16.0327
504	14:04:00	4.55654	11.8639	16.4205
505	14:05:00	7.86108	9.40019	17.2613
506	14:05:00	7.7058	11.7125	19.4183
507	14:05:00	6.57527	9.26304	15.8383
508	14:05:00	5.72234	8.39583	14.1182
509	14:06:00	6.11335	10.9021	17.0154
510	14:06:00	6.14435	8.89425	15.0386
511	14:07:00	4.33583	9.71368	14.0495
512	14:07:00	7.21873	9.87884	17.0976
513	14:07:00	7.26646	7.47551	14.742
514	14:07:00	7.82958	11.5226	19.3522
515	14:08:00	5.63677	8.5273	14.1641
516	14:08:00	6.8796	6.10364	12.9832
517	14:08:00	5.69512	8.51759	14.2127
518	14:09:00	4.00513	10.1021	14.1072
519	14:09:00	7.6389	11.1068	18.7457
520	14:09:00	6.54439	11.1119	17.6563
521	14:10:00	5.91424	10.1566	16.0709
522	14:10:00	5.02725	6.48744	11.5147
523	14:10:00	5.57256	8.16309	13.7356
524	14:11:00	7.62511	6.94028	14.5654
525	14:11:00	4.37757	8.76901	13.1466
526	14:11:00	5.46635	7.08841	12.5548
527	14:11:00	5.93207	8.85488	14.787
528	14:11:00	6.02435	9.95611	15.9805
529	14:11:00	5.22257	6.72457	11.9471
530	14:12:00	7.37303	9.38005	16.7531
531	14:12:00	5.17643	10.0006	15.177
532	14:12:00	6.53096	10.9693	17.5002
533	14:12:00	5.58513	6.80038	12.3855
534	14:13:00	6.83358	10.4132	17.2467
535	14:14:00	6.56441	7.30265	13.8671
536	14:14:00	6.81613	11.3084	18.1245
537	14:15:00	4.10987	6.70022	10.8101
538	14:15:00	6.93918	9.00558	15.9448
539	14:15:00	5.74639	7.52129	13.2677
540	14:15:00	7.15635	8.05084	15.2072
541	14:15:00	4.28114	8.11621	12.3974
542	14:16:00	6.29389	6.30561	12.5995
543	14:16:00	5.74017	9.53496	15.2751
544	14:16:00	4.00891	6.59218	10.6011
545	14:16:00	6.19843	9.77264	15.9711
546	14:17:00	6.18744	6.41383	12.6013
547	14:19:00	7.91308	9.22477	17.1379
548	14:19:00	7.56261	9.74133	17.3039
549	14:19:00	6.42244	10.8854	17.3078
550	14:19:00	5.55632	9.75121	15.3075
551	14:19:00	7.59813	8.12024	15.7184
552	14:20:00	5.3903	7.53246	12.9228
553	14:20:00	7.51708	6.4792	13.9963
554	14:20:00	6.85946	6.85934	13.7188
555	14:20:00	4.96756	8.74612	13.7137
556	14:21:00	4.32911	6.93936	11.2685
557	14:21:00	4.91079	6.99631	11.9071
558	14:21:00	5.99249	7.32572	13.3182
559	14:21:00	7.78906	6.60244	14.3915
560	14:21:00	4.71072	11.6777	16.3884
561	14:27:00	4.70437	9.63604	14.3404
562	14:27:00	5.36674	9.51225	14.879
563	14:28:00	4.68984	9.72338	14.4132
564	14:28:00	7.06931	9.28629	16.3556
565	14:28:00	4.04749	7.86206	11.9095
566	14:29:00	7.27708	11.7839	19.061
567	14:29:00	5.554	11.7431	17.2971
568	14:29:00	5.44987	7.67309	13.123
569	14:29:00	7.71239	8.51613	16.2285
570	14:29:00	6.68258	6.91922	13.6018
571	14:30:00	7.67699	9.41429	17.0913
572	14:30:00	7.4453	10.3134	17.7587
573	14:30:00	4.48573	10.9738	15.4596
574	14:30:00	4.5287	6.39277	10.9215
575	14:31:00	4.30274	8.51247	12.8152
576	14:31:00	7.082	8.28596	15.368
577	14:31:00	5.00858	7.78057	12.7891
578	14:31:00	4.73135	6.21516	10.9465
579	14:32:00	6.1706	7.06351	13.2341
580	14:32:00	6.68477	10.3408	17.0256
581	14:32:00	4.68374	9.20701	13.8907
582	14:32:00	7.95093	7.01956	14.9705
583	14:33:00	4.69155	7.83404	12.5256
584	14:35:00	5.84161	9.17716	15.0188
585	14:36:00	5.28043	7.15744	12.4379
586	14:36:00	5.27995	6.08295	11.3629
587	14:36:00	7.38597	7.02029	14.4063
588	14:36:00	5.59575	7.1265	12.7223
589	14:37:00	6.85824	6.87454	13.7328
590	14:37:00	4.97134	7.96625	12.9376
591	14:37:00	6.20124	11.0747	17.276
592	14:37:00	5.98907	11.4252	17.4143
593	14:38:00	7.6372	11.8716	19.5088
594	14:40:00	7.32835	7.46525	14.7936
595	14:41:00	5.33927	10.6051	15.9443
596	14:41:00	5.08231	8.26325	13.3456
597	14:41:00	7.43724	6.53322	13.9705
598	14:41:00	4.88455	9.5562	14.4407
599	14:42:00	5.21549	11.2875	16.503
600	14:42:00	5.57634	11.8	17.3764
601	14:42:00	4.31361	7.82397	12.1376
602	14:43:00	6.99948	10.0253	17.0248
603	14:43:00	5.17631	8.72671	13.903
604	14:43:00	5.16044	11.3289	16.4893
605	14:44:00	4.01306	8.53664	12.5497
606	14:45:00	5.99042	7.46983	13.4602
607	14:46:00	5.59905	7.20432	12.8034
608	14:47:00	4.7123	8.78603	13.4983
609	14:48:00	7.87378	9.52269	17.3965
610	14:49:00	7.93103	6.35743	14.2885
611	14:50:00	4.00012	11.2505	15.2506
612	14:50:00	6.47371	11.783	18.2567
613	14:51:00	6.79659	11.341	18.1376
614	14:52:00	5.23649	9.83105	15.0675
615	14:53:00	5.77569	11.9778	17.7535
616	14:54:00	4.32887	6.3556	10.6845
617	14:54:00	6.91244	6.76083	13.6733
618	14:54:00	6.16511	9.94861	16.1137
619	14:55:00	4.19984	11.1143	15.3141
620	14:55:00	6.30854	8.61629	14.9248
621	14:56:00	6.56844	6.5594	13.1278
622	14:56:00	6.35749	10.0425	16.4
623	14:57:00	6.30647	8.67287	14.9793
624	14:57:00	7.44627	9.49321	16.9395
625	14:57:00	6.25996	8.04773	14.3077
626	14:57:00	5.5396	8.88894	14.4285
627	14:57:00	7.27805	9.19584	16.4739
628	14:58:00	5.11014	7.74963	12.8598
629	14:58:00	7.13364	10.7667	17.9004
630	14:59:00	6.51656	11.3721	17.8887
631	14:59:00	5.96759	8.5099	14.4775
