# Supplementary material for: Survey dataset on analysis of queues in some selected banks in Ogun State, Nigeria
Source: Data Brief. 2018 May 24;19:835–41. doi: 10.1016/j.dib.2018.05.101 (PMC5997939; doi:10.1016/j.dib.2018.05.101)
Supplement: Supplementary file 2 — Supplementary material [file mmc2.zip › Supplementary DATA on Queues/THIRD BANK (WEEK 4).xlsx]

## Sheet: Sheet1
Number	Arrival time	X1	X2	X3
1	08:00:00	13.4667	14.0694	27			X1	X2	X3
2	08:00:00	11.6971	10.8381	22.5351		MEAN	13	12	25
3	08:00:00	12.7296	9.63741	23
4	08:00:00	12.813	13.5637	27
5	08:00:00	10.9626	10.8886	21.8512
6	08:00:00	12.487	12.3777	24
7	08:00:00	13.4754	10.195	23
8	08:00:00	10.3805	10.8584	21.2389
9	08:01:00	15.3869	14.6124	29.9993
10	08:01:00	12.2041	12.8468	25.0509
11	08:01:00	10.2417	14.4721	24.7138
12	08:01:00	11.6687	9.15729	20.826
13	08:01:00	14.7424	9.77474	24.5171
14	08:02:00	10.5372	10.8326	21.3698
15	08:02:00	13.8673	11.1362	25.0035
16	08:02:00	11.4447	14.1705	25.6153
17	08:02:00	11.8734	13.1048	24.9782
18	08:02:00	10.5118	13.575	24.0868
19	08:02:00	13.6031	13.194	26.7971
20	08:03:00	13.9752	11.7025	25.6777
21	08:03:00	14.9266	13.7182	28.6448
22	08:03:00	11.8547	13.1341	24.9888
23	08:03:00	12.7668	13.2363	26.0031
24	08:04:00	10.8083	12.662	23.4703
25	08:04:00	11.7461	9.84066	21.5868
26	08:04:00	10.5589	14.9769	25.5358
27	08:05:00	15.8013	9.43251	25.2338
28	08:05:00	14.3542	11.8336	26.1878
29	08:05:00	10.8912	10.2437	21.1349
30	08:06:00	14.5838	10.4171	25.0009
31	08:06:00	14.9206	13.9566	28.8772
32	08:06:00	14.6919	11.3473	26.0392
33	08:07:00	12.9596	9.58248	22.5421
34	08:07:00	10.6306	9.35084	19.9815
35	08:07:00	15.5353	12.5342	28.0695
36	08:07:00	12.0459	10.7861	22.832
37	08:07:00	12.9093	9.82565	22.7349
38	08:07:00	11.93	12.7203	24.6503
39	08:08:00	10.6413	14.7995	25.4407
40	08:08:00	10.3681	12.8679	23.2359
41	08:08:00	11.0633	12.9598	24.0231
42	08:08:00	13.9764	11.1455	25.122
43	08:08:00	15.3628	14.1473	29.51
44	08:09:00	10.4625	12.6377	23.1002
45	08:09:00	13.4855	9.16059	22.6461
46	08:09:00	12.1525	9.16425	21.3167
47	08:09:00	11.8317	14.7687	26.6004
48	08:09:00	14.0907	13.1105	27.2012
49	08:10:00	11.414	11.6167	23.0306
50	08:10:00	10.1754	11.5119	21.6873
51	08:11:00	11.5989	10.5586	22.1576
52	08:11:00	11.494	11.3004	22.7944
53	08:11:00	10.4426	12.1911	22.6337
54	08:11:00	11.3059	12.8829	24.1888
55	08:11:00	13.7569	13.5811	27.338
56	08:11:00	11.7738	9.57387	21.3477
57	08:12:00	15.1348	11.1122	26.247
58	08:12:00	11.256	11.6106	22.8666
59	08:12:00	11.9657	10.78	22.7457
60	08:12:00	10.562	14.2641	24.826
61	08:13:00	15.7577	12.8788	28.6366
62	08:13:00	14.7332	10.7018	25.4351
63	08:13:00	14.5692	12.6263	27.1955
64	08:13:00	14.4232	10.4859	24.9092
65	08:13:00	14.8275	9.56709	24.3946
66	08:13:00	10.5605	14.6651	25.2256
67	08:13:00	14.9887	12.3828	27.3715
68	08:14:00	10.4248	13.0867	23.5115
69	08:15:00	14.1476	11.7284	25.876
70	08:15:00	11.3065	9.56838	20.8749
71	08:15:00	14.5802	13.6798	28.2599
72	08:15:00	12.3138	14.6711	26.9849
73	08:15:00	12.0333	10.0628	22.096
74	08:15:00	14.365	12.7666	27.1316
75	08:16:00	11.1463	11.0851	22.2314
76	08:16:00	11.7326	14.6382	26.3708
77	08:16:00	15.4054	12.0602	27.4656
78	08:16:00	14.421	11.7318	26.1529
79	08:17:00	13.2852	9.36073	22.6459
80	08:17:00	13.921	10.1673	24.0883
81	08:17:00	14.4436	12.79	27.2336
82	08:17:00	14.2436	10.4294	24.673
83	08:17:00	11.7689	14.087	25.8559
84	08:17:00	10.3307	13.0914	23.4221
85	08:17:00	14.4855	14.0346	28.5201
86	08:18:00	13.7358	14.6724	28.4082
87	08:18:00	10.1361	13.3467	23.4827
88	08:19:00	13.5998	9.59346	23.1932
89	08:19:00	12.8602	10.9468	23.807
90	08:19:00	14.1883	12.8948	27.0831
91	08:19:00	15.6865	9.15656	24.8431
92	08:19:00	13.3161	10.6654	23.9815
93	08:19:00	15.3408	12.4249	27.7657
94	08:19:00	11.6667	11.7809	23.4476
95	08:20:00	15.0654	10.3309	25.3963
96	08:20:00	14.0147	14.2665	28.2812
97	08:20:00	15.9077	14.3877	30.2954
98	08:20:00	10.4746	9.18586	19.6605
99	08:20:00	15.6265	9.46602	25.0925
100	08:21:00	13.8406	9.11682	22.9574
101	08:21:00	10.5072	10.141	20.6482
102	08:21:00	12.6282	11.7891	24.4173
103	08:21:00	14.7585	11.7355	26.494
104	08:22:00	13.3187	9.06812	22.3868
105	08:22:00	10.4931	11.021	21.5141
106	08:22:00	14.2793	9.91299	24.1923
107	08:23:00	14.3639	12.1781	26.542
108	08:23:00	14.666	13.9825	28.6485
109	08:23:00	12.4409	11.5022	23.9431
110	08:23:00	13.0261	10.9492	23.9753
111	08:23:00	14.6787	13.1722	27.8509
112	08:24:00	11.084	12.0631	23.1471
113	08:24:00	10.0179	9.95822	19.9762
114	08:24:00	15.0475	13.8272	28.8746
115	08:24:00	14.6184	14.7804	29.3989
116	08:25:00	10.4695	9.57076	20.0403
117	08:25:00	10.6034	13.2619	23.8653
118	08:25:00	15.9991	13.9629	29.9619
119	08:25:00	12.8393	9.65206	22.4914
120	08:25:00	14.981	10.865	25.846
121	08:25:00	10.338	10.4125	20.7505
122	08:25:00	10.609	11.1257	21.7348
123	08:25:00	12.7029	11.1732	23.8761
124	08:26:00	12.8974	12.7056	25.603
125	08:26:00	10.2979	11.3795	21.6774
126	08:26:00	10.9108	13.6616	24.5724
127	08:27:00	13.3282	14.5481	27.8763
128	08:27:00	12.208	13.7548	25.9628
129	08:27:00	15.4752	10.3464	25.8216
130	08:27:00	14.048	11.5072	25.5552
131	08:27:00	13.923	9.5041	23.4271
132	08:27:00	10.3701	13.2163	23.5864
133	08:28:00	15.2551	11.5454	26.8005
134	08:28:00	13.5936	13.4366	27.0302
135	08:30:00	13.5798	10.3045	23.8843
136	08:31:00	13.6716	11.5471	25.2186
137	08:31:00	13.0775	12.8706	25.9481
138	08:31:00	13.3169	12.9748	26.2917
139	08:31:00	15.7239	11.7553	27.4791
140	08:31:00	12.6372	11.1818	23.8189
141	08:31:00	13.9687	13.4533	27.422
142	08:32:00	11.338	14.4173	25.7553
143	08:32:00	13.4002	10.8992	24.2994
144	08:32:00	14.9151	12.2074	27.1224
145	08:32:00	13.6315	12.3925	26.024
146	08:32:00	15.6061	13.3921	28.9982
147	08:33:00	12.5897	9.07764	21.6674
148	08:33:00	12.0812	12.9219	25.0031
149	08:33:00	11.7824	10.8236	22.606
150	08:33:00	10.638	9.40229	20.0403
151	08:34:00	15.7392	14.0535	29.7927
152	08:34:00	11.7994	10.2199	22.0193
153	08:34:00	15.4217	14.5148	29.9365
154	08:35:00	14.4597	10.7875	25.2472
155	08:35:00	10.6925	10.878	21.5705
156	08:35:00	11.7738	9.73904	21.5128
157	08:35:00	12.7247	13.1779	25.9026
158	08:35:00	13.6803	13.5391	27.2195
159	08:35:00	13.2147	11.1935	24.4082
160	08:36:00	10.9326	10.7044	21.637
161	08:36:00	15.2423	11.6831	26.9254
162	08:36:00	11.6434	10.4092	22.0526
163	08:37:00	10.2895	11.6549	21.9444
164	08:37:00	12.2788	11.4116	23.6904
165	08:38:00	11.0957	11.3614	22.4571
166	08:38:00	13.5888	11.7522	25.341
167	08:39:00	14.3857	13.1616	27.5473
168	08:39:00	10.8484	12.2828	23.1312
169	08:39:00	10.8579	10.5857	21.4436
170	08:39:00	15.7623	14.5294	30.2917
171	08:39:00	15.8722	9.58412	25.4563
172	08:43:00	11.208	14.4353	25.6433
173	08:43:00	10.8026	12.8169	23.6195
174	08:43:00	14.4154	14.9246	29.3399
175	08:43:00	13.7756	13.6765	27.452
176	08:43:00	13.9373	14.6975	28.6348
177	08:43:00	13.2147	9.30085	22.5155
178	08:44:00	11.6258	12.9986	24.6244
179	08:44:00	14.064	10.8555	24.9194
180	08:44:00	15.5254	13.0151	28.5405
181	08:44:00	12.4454	14.608	27.0534
182	08:45:00	15.8828	14.8264	30.7092
183	08:45:00	13.6457	10.5442	24.1899
184	08:45:00	15.1255	9.17743	24.3029
185	08:45:00	14.4013	14.196	28.5972
186	08:45:00	14.3679	10.5513	24.9192
187	08:45:00	15.2705	13.7572	29.0277
188	08:46:00	12.6015	10.8086	23.41
189	08:46:00	10.1536	10.1922	20.3459
190	08:46:00	10.8766	11.7952	22.6717
191	08:47:00	13.5196	12.6203	26.1399
192	08:47:00	15.3049	11.5562	26.8611
193	08:47:00	13.3588	12.5751	25.9339
194	08:47:00	10.3115	12.8607	23.1722
195	08:47:00	15.0757	14.5135	29.5891
196	08:48:00	14.0197	9.41713	23.4368
197	08:48:00	10.1714	11.9455	22.1169
198	08:48:00	13.6877	13.1652	26.8529
199	08:49:00	15.4549	14.5192	29.974
200	08:49:00	11.5127	12.1385	23.6512
201	08:49:00	15.3437	9.07819	24.4219
202	08:49:00	12.5875	13.3421	25.9297
203	08:49:00	13.3921	10.8694	24.2615
204	08:49:00	10.1282	9.62844	19.7566
205	08:50:00	11.1941	11.4345	22.6285
206	08:50:00	11.0033	14.4472	25.4505
207	08:50:00	15.0678	11.0754	26.1432
208	08:51:00	11.8608	10.318	22.1788
209	08:51:00	11.1366	11.83	22.9666
210	08:51:00	15.5014	10.7088	26.2102
211	08:51:00	13.3586	9.42756	22.7862
212	08:51:00	15.3478	13.4086	28.7563
213	08:52:00	12.4537	9.44038	21.8941
214	08:52:00	15.651	11.2578	26.9087
215	08:52:00	14.3066	9.55574	23.8623
216	08:52:00	15.2161	13.944	29.1601
217	08:53:00	14.0048	10.3367	24.3415
218	08:53:00	15.6503	9.27613	24.9264
219	08:53:00	11.9882	12.7338	24.722
220	08:53:00	12.2235	14.6442	26.8677
221	08:53:00	13.5551	13.7329	27.288
222	08:53:00	13.0894	12.0003	25.0897
223	08:54:00	13.9744	9.61892	23.5933
224	08:54:00	15.6294	9.43855	25.0679
225	08:55:00	10.4124	11.1367	21.5491
226	08:55:00	15.7898	14.0172	29.807
227	08:55:00	12.5676	10.1122	22.6798
228	08:55:00	10.232	14.6351	24.8671
229	08:55:00	12.0618	10.5923	22.6542
230	08:55:00	10.6513	9.29261	19.9439
231	08:55:00	10.0033	11.0269	21.0302
232	08:55:00	13.5155	10.6643	24.1798
233	08:56:00	10.4816	11.197	21.6785
234	08:56:00	11.4524	14.3657	25.8181
235	08:56:00	10.8051	14.2529	25.058
236	08:56:00	15.3348	14.3357	29.6704
237	08:56:00	10.8322	12.0849	22.9171
238	08:56:00	15.5351	12.1488	27.6839
239	08:57:00	11.4775	13.1057	24.5832
240	08:57:00	15.5838	12.5412	28.125
241	08:57:00	12.2032	11.0627	23.2659
242	08:57:00	14.3139	10.7721	25.0861
243	08:58:00	14.729	11.5458	26.2748
244	08:58:00	12.2823	13.348	25.6303
245	08:58:00	11.1053	11.0845	22.1898
246	08:59:00	13.5474	12.9072	26.4546
247	08:59:00	14.4066	11.9567	26.3633
248	08:59:00	11.516	11.4136	22.9296
249	08:59:00	11.3981	13.7552	25.1533
250	08:59:00	10.3095	12.0085	22.318
251	09:00:00	14.3359	12.1687	26.5046
252	09:00:00	13.6706	9.66323	23.3339
253	09:01:00	15.3366	12.0472	27.3837
254	09:01:00	14.5955	14.9114	29.5069
255	09:01:00	15.2491	13.4176	28.6666
256	09:01:00	11.3971	14.1676	25.5647
257	09:01:00	15.428	9.42079	24.8488
258	09:02:00	14.5036	9.22175	23.7254
259	09:02:00	14.9898	13.9218	28.9116
260	09:02:00	13.7443	12.1545	25.8987
261	09:03:00	15.7839	11.5339	27.3178
262	09:03:00	14.9288	12.9384	27.8672
263	09:03:00	10.1855	13.7724	23.9579
264	09:03:00	11.8957	12.0981	23.9938
265	09:03:00	12.6558	11.7289	24.3847
266	09:04:00	12.7042	10.7399	23.4441
267	09:04:00	14.5695	11.8141	26.3836
268	09:04:00	14.9521	11.8179	26.77
269	09:04:00	10.8434	12.4846	23.328
270	09:05:00	14.1314	10.3803	24.5116
271	09:05:00	10.1434	14.2139	24.3573
272	09:05:00	11.1917	9.52663	20.7183
273	09:05:00	11.6581	14.0205	25.6786
274	09:05:00	11.8322	11.6258	23.458
275	09:05:00	14.3681	11.3988	25.7669
276	09:06:00	13.2508	13.7666	27.0173
277	09:06:00	13.1363	12.2409	25.3772
278	09:07:00	14.8647	13.1724	28.0371
279	09:07:00	11.5685	9.05292	20.6214
280	09:07:00	12.6577	11.1677	23.8253
281	09:07:00	12.184	9.20637	21.3903
282	09:07:00	13.0373	11.982	25.0192
283	09:08:00	15.7409	9.86044	25.6013
284	09:08:00	14.1612	9.97067	24.1319
285	09:08:00	13.3434	12.3204	25.6638
286	09:09:00	11.3591	12.4731	23.8321
287	09:09:00	12.9499	13.6814	26.6313
288	09:09:00	11.2882	10.2463	21.5344
289	09:09:00	15.8676	13.4168	29.2844
290	09:09:00	15.5658	12.0054	27.5712
291	09:10:00	14.5036	10.8498	25.3534
292	09:10:00	13.5712	12.7521	26.3233
293	09:11:00	13.792	13.9396	27.7317
294	09:11:00	14.656	10.0943	24.7502
295	09:11:00	11.0923	12.2804	23.3727
296	09:11:00	10.8789	13.365	24.2439
297	09:11:00	10.6883	9.39772	20.086
298	09:11:00	15.3774	13.7929	29.1704
299	09:12:00	11.0811	13.0702	24.1513
300	09:12:00	15.2921	11.0237	26.3158
301	09:13:00	11.7916	11.2869	23.0784
302	09:13:00	12.6002	14.6807	27.2808
303	09:13:00	13.1405	11.2841	24.4247
304	09:13:00	11.9573	12.1215	24.0788
305	09:13:00	13.1825	13.6615	26.8439
306	09:14:00	10.5131	11.8941	22.4071
307	09:14:00	12.4063	14.6131	27.0193
308	09:15:00	13.3619	11.2845	24.6464
309	09:15:00	10.7196	12.5476	23.2672
310	09:15:00	14.5829	14.6389	29.2218
311	09:15:00	10.3523	12.5886	22.9409
312	09:16:00	12.461	9.47554	21.9366
313	09:16:00	12.403	9.38343	21.7864
314	09:16:00	13.2116	14.618	27.8296
315	09:17:00	13.5677	9.04468	22.6124
316	09:17:00	11.1007	13.3593	24.46
317	09:17:00	10.8581	10.6749	21.533
318	09:17:00	13.0321	11.8181	24.8502
319	09:17:00	15.6217	14.5137	30.1353
320	09:17:00	15.1689	10.8659	26.0348
321	09:18:00	13.6315	9.05182	22.6833
322	09:19:00	14.7765	12.0863	26.8628
323	09:19:00	13.2081	9.24134	22.4494
324	09:19:00	10.9156	10.8925	21.808
325	09:19:00	15.9786	11.916	27.8946
326	09:19:00	11.6566	13.9396	25.5962
327	09:19:00	14.7526	10.5136	25.2662
328	09:20:00	11.8793	10.0778	21.9571
329	09:20:00	13.8386	12.8655	26.704
330	09:20:00	11.1943	11.0393	22.2336
331	09:20:00	14.6737	14.976	29.6497
332	09:21:00	10.8544	10.5898	21.4442
333	09:21:00	13.6782	14.0837	27.7619
334	09:21:00	12.4372	9.77529	22.2125
335	09:21:00	11.4825	9.63851	21.121
336	09:22:00	10.3413	11.8606	22.2019
337	09:22:00	10.895	12.882	23.777
338	09:23:00	11.5006	10.3891	21.8897
339	09:23:00	12.9115	14.2527	27.1642
340	09:23:00	13.912	10.2102	24.1222
341	09:23:00	13.4668	12.5802	26.047
342	09:23:00	15.3692	11.0794	26.4486
343	09:23:00	10.2556	12.7444	23.0001
344	09:23:00	13.9334	13.2936	27.227
345	09:24:00	10.5332	12.9166	23.4498
346	09:25:00	10.8982	13.5256	24.4237
347	09:25:00	15.1187	12.3949	27.5136
348	09:25:00	14.0828	13.3088	27.3916
349	09:25:00	10.6013	10.171	20.7723
350	09:25:00	12.9539	11.2662	24.2201
351	09:26:00	14.7464	10.4548	25.2012
352	09:26:00	14.0931	9.90475	23.9978
353	09:26:00	13.0569	10.191	23.2478
354	09:27:00	12.6236	11.3704	23.994
355	09:27:00	11.14	10.8795	22.0195
356	09:27:00	13.1673	14.7275	27.8948
357	09:27:00	13.673	12.5082	26.1812
358	09:27:00	15.4422	10.8406	26.2829
359	09:28:00	12.1327	14.8718	27.0045
360	09:28:00	13.4974	14.5373	28.0347
361	09:29:00	15.803	10.7309	26.5339
362	09:29:00	14.5644	14.1822	28.7466
363	09:29:00	13.6179	13.9233	27.5412
364	09:29:00	14.3264	10.8395	25.1659
365	09:29:00	15.9423	9.40339	25.3457
366	09:30:00	10.8255	13.5785	24.404
367	09:31:00	15.12	11.036	26.156
368	09:31:00	13.9915	10.9659	24.9573
369	09:31:00	13.352	12.5152	25.8672
370	09:31:00	14.6263	12.1103	26.7366
371	09:31:00	11.889	14.8191	26.7081
372	09:32:00	10.3847	10.5394	20.9241
373	09:32:00	12.4255	13.8521	26.2776
374	09:32:00	15.5787	11.4548	27.0334
375	09:33:00	11.7136	14.1392	25.8527
376	09:33:00	11.2693	10.2658	21.5352
377	09:33:00	13.4903	10.3737	23.864
378	09:34:00	10.8509	14.5012	25.3521
379	09:35:00	13.6335	10.0218	23.6552
380	09:37:00	14.888	10.9864	25.8744
381	09:37:00	14.7305	14.8061	29.5366
382	09:38:00	12.1514	12.3246	24.4759
383	09:42:00	14.7435	10.483	25.2265
384	09:43:00	14.3029	11.9289	26.2318
385	09:43:00	14.9187	10.6363	25.555
386	09:43:00	14.2826	11.9507	26.2333
387	09:43:00	12.2737	10.9838	23.2575
388	09:43:00	15.9044	10.0965	26.0009
389	09:44:00	15.6426	11.6976	27.3402
390	09:46:00	13.2112	14.3522	27.5634
391	09:47:00	13.1365	10.1922	23.3287
392	09:47:00	11.5218	13.7305	25.2523
393	09:47:00	12.7157	13.5311	26.2468
394	09:47:00	14.5849	11.1113	25.6962
395	09:47:00	12.1226	11.7417	23.8643
396	09:48:00	14.582	13.7841	28.3661
397	09:49:00	11.4601	10.7125	22.1726
398	09:49:00	12.6357	11.1907	23.8264
399	09:49:00	10.9406	13.6739	24.6146
400	09:49:00	15.7435	10.3471	26.0906
401	09:50:00	13.547	11.3323	24.8793
402	09:50:00	12.4092	10.2448	22.654
403	09:50:00	15.2817	14.2513	29.5329
404	09:51:00	10.4521	13.955	24.4071
405	09:54:00	10.0819	12.8138	22.8957
406	09:55:00	15.2538	9.91263	25.1664
407	09:55:00	10.0983	11.8291	21.9274
408	09:56:00	13.8516	10.724	24.5755
409	09:57:00	12.6269	14.2602	26.8871
410	09:59:00	10.5105	11.5284	22.0389
411	10:01:00	12.2894	9.47371	21.7631
412	10:02:00	11.4845	9.24757	20.732
413	10:04:00	12.8408	11.515	24.3558
414	10:05:00	13.3388	13.688	27.0269
415	10:05:00	14.9696	14.0138	28.9834
416	10:07:00	13.2275	14.1917	27.4193
417	10:09:00	10.4294	14.1275	24.5569
418	10:09:00	11.616	10.108	21.724
419	10:09:00	12.5205	10.2126	22.7331
420	10:10:00	14.8916	14.5263	29.4179
421	10:10:00	12.0915	12.4039	24.4953
422	10:11:00	11.8502	11.2155	23.0656
423	10:12:00	10.605	13.7499	24.3549
424	10:13:00	10.9289	11.333	22.2619
425	10:13:00	15.1489	11.7395	26.8884
426	10:13:00	11.0406	13.9046	24.9452
427	10:14:00	12.3336	9.69839	22.032
428	10:14:00	12.6835	11.1224	23.8059
429	10:15:00	10.546	14.4148	24.9608
430	10:17:00	12.4259	14.9011	27.327
431	10:17:00	10.7707	12.1858	22.9565
432	10:18:00	11.6198	9.60134	21.2211
433	10:19:00	12.9109	12.0418	24.9528
434	10:19:00	14.0557	10.1671	24.2229
435	10:20:00	14.9698	9.92526	24.8951
436	10:20:00	15.9727	11.8276	27.8003
437	10:21:00	14.3593	12.8538	27.2131
438	10:21:00	10.1247	9.78866	19.9134
439	10:23:00	13.7206	9.30763	23.0283
440	10:23:00	10.2494	11.687	21.9364
441	10:23:00	13.7338	11.0188	24.7526
442	10:23:00	12.0054	10.7789	22.7844
443	10:23:00	12.2012	11.7366	23.9378
444	10:25:00	14.0283	12.6348	26.663
445	10:25:00	11.965	12.1709	24.1359
446	10:25:00	14.9182	11.2391	26.1573
447	10:25:00	15.7195	10.9	26.6194
448	10:26:00	11.4834	12.6338	24.1172
449	10:26:00	11.2387	10.3418	21.5806
450	10:27:00	13.1742	14.311	27.4852
451	10:27:00	11.7297	14.6611	26.3907
452	10:27:00	12.0818	11.2312	23.313
453	10:27:00	10.6623	12.4839	23.1462
454	10:27:00	13.9325	9.35981	23.2923
455	10:29:00	10.3173	9.25709	19.5744
456	10:29:00	13.8823	9.70791	23.5902
457	10:29:00	12.1116	11.7683	23.8799
458	10:30:00	14.4036	10.8271	25.2307
459	10:30:00	14.3344	14.4983	28.8327
460	10:31:00	15.8804	14.2408	30.1213
461	10:31:00	10.9513	11.8514	22.8027
462	10:31:00	12.4416	10.1853	22.6269
463	10:31:00	15.3734	9.64382	25.0172
464	10:31:00	12.8313	13.0136	25.8449
465	10:32:00	15.3128	9.28968	24.6025
466	10:33:00	15.4602	11.4392	26.8994
467	10:34:00	12.7714	10.6557	23.4271
468	10:35:00	10.9925	9.21516	20.2076
469	10:35:00	14.6184	12.2975	26.9159
470	10:35:00	15.6089	11.6057	27.2145
471	10:37:00	13.8274	12.5062	26.3336
472	10:37:00	10.2206	14.8614	25.082
473	10:37:00	13.0391	9.02985	22.0689
474	10:38:00	10.1514	12.6115	22.7629
475	10:39:00	12.4213	11.2336	23.6549
476	10:39:00	14.8625	9.37757	24.2401
477	10:39:00	12.5734	11.5831	24.1566
478	10:40:00	10.9785	10.0474	21.0259
479	10:41:00	12.2248	11.4323	23.6571
480	10:41:00	12.875	13.8839	26.759
481	10:41:00	13.4346	10.8941	24.3287
482	10:43:00	14.1951	9.21461	23.4097
483	10:44:00	13.6877	11.8613	25.549
484	10:44:00	15.6151	9.11316	24.7283
485	10:45:00	12.4345	10.7319	23.1663
486	10:45:00	11.7196	13.9022	25.6218
487	10:45:00	12.99	12.8642	25.8542
488	10:46:00	13.7327	9.90512	23.6378
489	10:47:00	13.0508	11.9666	25.0174
490	10:47:00	15.8337	14.3315	30.1652
491	10:47:00	10.1459	14.2829	24.4289
492	10:47:00	13.6097	12.2127	25.8224
493	10:48:00	15.8649	13.3015	29.1663
494	10:49:00	10.6162	9.70699	20.3232
495	10:49:00	14.449	11.5573	26.0064
496	10:50:00	15.7759	11.5557	27.3316
497	10:51:00	15.0586	13.6596	28.7183
498	10:51:00	11.2036	13.8107	25.0143
499	10:52:00	14.4419	12.6937	27.1356
500	10:53:00	15.746	12.8638	28.6099
501	10:55:00	11.6577	10.4079	22.0656
502	10:56:00	12.8111	13.0742	25.8853
503	10:58:00	14.604	11.7932	26.3971
504	10:59:00	14.71	14.6411	29.3511
505	10:59:00	15.2082	14.6118	29.82
506	10:59:00	10.4521	11.5725	22.0246
507	10:59:00	15.9392	13.8259	29.7651
508	10:59:00	12.518	13.3939	25.9119
509	11:01:00	14.5736	11.4998	26.0734
510	11:01:00	15.2972	12.3703	27.6676
511	11:01:00	12.6553	10.3387	22.994
512	11:03:00	12.3938	11.2579	23.6518
513	11:04:00	15.5413	13.3366	28.8779
514	11:04:00	14.6038	9.66268	24.2665
515	11:05:00	14.1187	12.7842	26.9029
516	11:05:00	15.8189	12.7615	28.5804
517	11:05:00	11.9249	12.8803	24.8052
518	11:05:00	11.16	9.14631	20.3063
519	11:05:00	14.2762	13.1579	27.4341
520	11:05:00	13.019	11.6628	24.6818
521	11:07:00	11.8505	14.6208	26.4713
522	11:07:00	11.1776	13.0576	24.2351
523	11:07:00	13.727	14.6323	28.3594
524	11:07:00	13.4958	13.7995	27.2953
525	11:10:00	15.913	11.981	27.8941
526	11:11:00	12.57	11.3175	23.8874
527	11:11:00	10.6359	13.8731	24.5091
528	11:11:00	14.0389	12.8874	26.9263
529	11:11:00	14.8918	9.67202	24.5638
530	11:13:00	12.5557	11.2182	23.7739
531	11:13:00	11.674	11.7284	23.4024
532	11:13:00	14.6541	13.2062	27.8604
533	11:13:00	11.713	13.3864	25.0994
534	11:14:00	14.5239	9.0921	23.616
535	11:14:00	15.1729	11.975	27.1479
536	11:14:00	15.8497	10.1076	25.9573
537	11:15:00	15.3443	14.0193	29.3635
538	11:15:00	11.0983	14.3959	25.4942
539	11:16:00	11.6821	12.8115	24.4935
540	11:16:00	11.7128	10.2884	22.0012
541	11:16:00	11.3107	14.6059	25.9167
542	11:17:00	13.3383	11.6527	24.991
543	11:17:00	14.1176	10.7846	24.9022
544	11:17:00	14.2192	14.7594	28.9786
545	11:17:00	12.5214	13.159	25.6804
546	11:19:00	13.0131	12.686	25.6991
547	11:19:00	12.6844	9.837	22.5214
548	11:19:00	15.2088	10.453	25.6618
549	11:19:00	15.0885	13.5981	28.6866
550	11:19:00	13.8904	12.5844	26.4748
551	11:20:00	10.7676	13.1636	23.9312
552	11:20:00	11.4669	13.4058	24.8727
553	11:21:00	10.8328	13.9548	24.7876
554	11:21:00	12.9706	13.8336	26.8042
555	11:22:00	12.9732	14.5633	27.5365
556	11:23:00	11.3508	11.4498	22.8007
557	11:23:00	13.1599	14.044	27.2039
558	11:23:00	13.6111	10.0549	23.666
559	11:25:00	13.5099	14.9753	28.4852
560	11:25:00	10.3931	11.3559	21.749
561	11:25:00	13.9938	9.78591	23.7797
562	11:26:00	11.4724	9.78665	21.259
563	11:26:00	12.0981	14.8861	26.9842
564	11:27:00	10.3259	14.3631	24.6891
565	11:27:00	14.4577	10.3704	24.8281
566	11:27:00	11.2274	9.7449	20.9723
567	11:29:00	15.594	14.2952	29.8892
568	11:29:00	14.9596	11.0303	25.9899
569	11:31:00	10.9875	9.44533	20.4328
570	11:31:00	14.9685	10.0029	24.9714
571	11:32:00	10.5149	12.9265	23.4414
572	11:32:00	11.353	11.3537	22.7067
573	11:33:00	13.5679	12.5236	26.0915
574	11:33:00	10.2534	10.5268	20.7802
575	11:33:00	14.6563	12.3733	27.0296
576	11:34:00	13.7179	9.07855	22.7964
577	11:34:00	13.775	9.78829	23.5633
578	11:35:00	12.7234	9.50264	22.2261
579	11:35:00	12.984	12.8655	25.8495
580	11:35:00	10.4869	10.1521	20.639
581	11:35:00	15.317	14.4924	29.8094
582	11:35:00	11.2338	14.8953	26.1291
583	11:36:00	11.9932	12.3436	24.3368
584	11:36:00	11.9904	12.2473	24.2377
585	11:37:00	14.7569	14.1308	28.8876
586	11:37:00	14.4346	11.674	26.1086
587	11:37:00	11.7183	12.5304	24.2487
588	11:37:00	15.1744	11.3001	26.4744
589	11:37:00	15.1072	14.5816	29.6887
590	11:37:00	10.7354	10.1457	20.8811
591	11:38:00	15.584	9.68538	25.2694
592	11:43:00	10.7995	11.9961	22.7955
593	11:43:00	13.9832	12.3973	26.3805
594	11:43:00	10.5982	9.82803	20.4263
595	11:43:00	15.2824	10.7306	26.013
596	11:49:00	11.5581	10.1422	21.7003
597	11:49:00	13.0025	9.43599	22.4385
598	11:49:00	13.0889	10.3056	23.3945
599	11:49:00	10.8652	10.4349	21.3001
600	11:49:00	10.5468	13.8656	24.4124
601	11:49:00	14.1163	13.0208	27.1371
602	11:50:00	11.6286	11.5028	23.1314
603	11:50:00	15.2401	12.344	27.5841
604	11:53:00	10.5316	11.5698	22.1014
605	11:54:00	13.5648	9.8132	23.378
606	11:55:00	12.8824	14.8127	27.695
607	11:56:00	13.2535	11.145	24.3985
608	11:57:00	15.4439	13.5948	29.0387
609	11:58:00	13.1393	12.5899	25.7291
610	11:58:00	15.7226	9.51839	25.241
611	11:59:00	10.5539	13.1519	23.7058
612	11:59:00	10.5437	9.5107	20.0544
613	11:59:00	11.44	12.1076	23.5476
614	11:59:00	14.2022	9.94559	24.1478
615	12:01:00	10.4188	12.5976	23.0164
616	12:01:00	14.6904	9.98733	24.6777
617	12:01:00	12.8192	11.2473	24.0665
618	12:02:00	13.4789	13.7821	27.2611
619	12:02:00	11.7331	12.4258	24.159
620	12:03:00	15.1535	9.17377	24.3272
621	12:03:00	10.6933	9.62258	20.3158
622	12:03:00	14.6258	13.0034	27.6291
623	12:04:00	10.3089	13.2632	23.5721
624	12:04:00	12.4055	12.5296	24.9352
625	12:04:00	12.9162	13.8394	26.7557
626	12:05:00	11.2646	11.8417	23.1063
627	12:05:00	12.7317	11.2638	23.9955
628	12:05:00	15.3342	14.0399	29.3742
629	12:05:00	11.8957	13.5963	25.492
630	12:05:00	13.9636	9.23438	23.198
631	12:05:00	14.9215	12.5126	27.4341
632	12:06:00	10.3065	13.7574	24.0639
633	12:06:00	15.146	10.813	25.959
634	12:07:00	13.3319	14.1916	27.5235
635	12:07:00	14.597	14.675	29.272
636	12:07:00	14.5296	13.6041	28.1338
637	12:07:00	14.9596	11.9724	26.932
638	12:07:00	11.7518	9.51729	21.2691
639	12:08:00	15.8284	11.578	27.4064
640	12:08:00	15.1388	10.3733	25.5122
641	12:09:00	12.8893	10.8654	23.7547
642	12:10:00	10.6858	10.3266	21.0124
643	12:10:00	10.8685	13.4165	24.285
644	12:11:00	12.4568	13.8682	26.325
645	12:12:00	13.725	9.92544	23.6505
646	12:13:00	11.4938	12.79	24.2839
647	12:15:00	11.4486	12.2632	23.7118
648	12:16:00	10.8553	13.1138	23.9691
649	12:17:00	14.6543	11.3414	25.9958
650	12:17:00	12.7013	9.5475	22.2488
651	12:17:00	12.7263	11.5793	24.3056
652	12:17:00	13.6622	14.5825	28.2447
653	12:18:00	12.2953	14.1337	26.429
654	12:19:00	13.6529	11.2288	24.8817
655	12:19:00	10.0727	13.4053	23.478
656	12:19:00	15.547	9.36641	24.9134
657	12:19:00	11.2864	14.3835	25.6698
658	12:19:00	13.4905	10.5145	24.005
659	12:20:00	11.8892	9.92434	21.8135
660	12:20:00	12.8256	11.2387	24.0643
661	12:21:00	15.1234	14.8021	29.9255
662	12:21:00	15.3939	14.1797	29.5736
663	12:22:00	12.6352	11.0847	23.7199
664	12:23:00	13.1209	10.5374	23.6583
665	12:23:00	12.9296	10.8276	23.7572
666	12:23:00	13.0193	13.5532	26.5726
667	12:23:00	13.2629	10.9675	24.2304
668	12:23:00	10.8148	9.81155	20.6264
669	12:24:00	14.8473	13.4362	28.2835
670	12:25:00	11.076	12.8358	23.9118
671	12:25:00	11.2376	14.5878	25.8255
672	12:25:00	11.7322	10.1677	21.8999
673	12:26:00	11.7374	9.85476	21.5921
674	12:27:00	14.9759	9.70791	24.6838
675	12:29:00	11.3391	9.81686	21.1559
676	12:31:00	13.4914	12.2511	25.7425
677	12:31:00	13.8763	12.3659	26.2422
678	12:31:00	11.4951	11.6698	23.1649
679	12:32:00	15.4239	12.1153	27.5392
680	12:32:00	12.9616	14.8021	27.7637
681	12:32:00	14.3341	12.3872	26.7212
682	12:33:00	13.3861	12.5481	25.9342
683	12:33:00	12.3438	12.7578	25.1016
684	12:34:00	13.263	14.7248	27.9878
685	12:35:00	13.7269	14.0183	27.7452
686	12:35:00	15.8748	12.6108	28.4855
687	12:35:00	10.2014	12.2458	22.4472
688	12:35:00	11.7463	9.60372	21.35
689	12:35:00	12.0248	12.2376	24.2624
690	12:35:00	15.9824	12.7214	28.7038
691	12:36:00	12.1351	11.5888	23.7239
692	12:36:00	13.3912	12.6095	26.0007
693	12:36:00	14.1086	11.9411	26.0498
694	12:37:00	14.6096	11.9763	26.5859
695	12:37:00	13.8166	11.145	24.9615
696	12:37:00	15.0599	14.7246	29.7845
697	12:37:00	14.7578	13.0074	27.7652
698	12:38:00	14.3196	11.259	25.5786
699	12:38:00	13.8527	9.70791	23.5606
700	12:38:00	11.0435	12.235	23.2786
701	12:39:00	15.7605	9.5768	25.3373
702	12:39:00	10.757	10.1503	20.9073
703	12:39:00	13.2764	11.5271	24.8035
704	12:40:00	13.3405	10.4191	23.7596
705	12:40:00	10.8333	12.7355	23.5688
706	12:41:00	14.6431	11.6308	26.2739
707	12:41:00	13.315	9.9487	23.2637
708	12:41:00	11.0998	13.3742	24.4739
709	12:43:00	15.0359	12.7855	27.8214
710	12:43:00	12.2797	10.0141	22.2938
711	12:43:00	11.6233	9.36622	20.9895
712	12:43:00	12.6725	12.9147	25.5872
713	12:43:00	14.3676	10.2961	24.6636
714	12:43:00	15.5056	12.5491	28.0547
715	12:44:00	12.169	12.166	24.3349
716	12:44:00	10.7053	10.4865	21.1918
717	12:45:00	14.2394	14.1178	28.3572
718	12:46:00	13.0371	10.1252	23.1623
719	12:47:00	12.9582	14.3567	27.3149
720	12:47:00	13.7146	13.0264	26.741
721	12:47:00	14.5005	9.54805	24.0486
722	12:47:00	10.1342	13.5241	23.6583
723	12:48:00	10.7876	14.5712	25.3587
724	12:49:00	14.5776	12.7102	27.2878
725	12:49:00	11.7125	10.8397	22.5522
726	12:49:00	10.5283	10.6476	21.1759
727	12:50:00	11.2131	14.1242	25.3373
728	12:50:00	15.3805	11.5253	26.9058
729	12:50:00	12.3583	9.23255	21.5908
730	12:51:00	13.5481	9.1681	22.7162
731	12:51:00	10.9185	12.8193	23.7378
732	12:51:00	15.059	10.6039	25.6629
733	12:52:00	13.6695	14.705	28.3746
734	12:52:00	12.3841	14.0308	26.4149
735	12:52:00	12.676	14.187	26.863
736	12:53:00	13.2682	13.2559	26.524
737	12:53:00	13.7649	14.6221	28.387
738	12:53:00	12.4251	14.2509	26.676
739	12:53:00	10.0828	14.8445	24.9273
740	12:54:00	14.9224	9.63887	24.5613
741	12:55:00	13.7834	11.4786	25.262
742	12:55:00	13.6089	14.4402	28.0492
743	12:55:00	14.2634	9.66597	23.9293
744	12:55:00	10.8392	10.0022	20.8414
745	12:55:00	13.7018	10.9174	24.6191
746	12:56:00	11.7192	11.5029	23.2222
747	12:56:00	11.7231	11.4456	23.1687
748	12:57:00	14.9262	10.4418	25.3681
749	12:58:00	12.522	14.2112	26.7331
750	12:59:00	10.573	11.936	22.509
751	12:59:00	15.5433	14.7473	30.2906
752	12:59:00	13.3495	12.1061	25.4556
753	12:59:00	14.519	12.3987	26.9177
754	13:01:00	10.0278	14.1722	24.2
755	13:01:00	15.1018	10.6227	25.7246
756	13:01:00	14.1185	13.7867	27.9052
757	13:01:00	10.2331	12.2607	22.4938
758	13:01:00	15.7552	9.40394	25.1591
759	13:01:00	10.5098	11.8911	22.4009
760	13:02:00	10.5277	14.8341	25.3618
761	13:03:00	11.897	13.3216	25.2186
762	13:03:00	11.7088	9.32667	21.0355
763	13:03:00	14.9504	9.66231	24.6127
764	13:03:00	10.8914	14.336	25.2274
765	13:04:00	15.9824	14.0676	30.05
766	13:04:00	13.2341	10.2344	23.4685
767	13:04:00	13.1063	12.7948	25.9011
768	13:04:00	14.0065	13.4937	27.5002
769	13:05:00	14.5567	14.5666	29.1233
770	13:05:00	15.7477	9.91116	25.6588
771	13:05:00	10.8667	12.9744	23.8411
772	13:06:00	10.7866	13.135	23.9217
773	13:07:00	12.1362	9.67733	21.8135
774	13:07:00	10.9313	10.7515	21.6828
775	13:08:00	14.4976	9.10181	23.5994
776	13:08:00	11.5002	13.3024	24.8026
777	13:08:00	13.7208	12.0374	25.7583
778	13:08:00	11.3744	11.5498	22.9243
779	13:08:00	14.4644	11.6767	26.1411
780	13:09:00	11.05	12.8521	23.9021
781	13:09:00	12.7011	9.01428	21.7154
782	13:10:00	15.603	11.3938	26.9968
783	13:11:00	10.095	10.8641	20.9591
784	13:11:00	11.7363	10.0029	21.7392
785	13:11:00	10.3243	12.8098	23.1341
786	13:13:00	10.4321	10.1025	20.5347
787	13:13:00	12.2706	14.9328	27.2034
788	13:17:00	15.9354	13.7717	29.7071
789	13:17:00	11.4067	11.9045	23.3112
790	13:17:00	14.5824	10.6434	25.2258
791	13:17:00	12.3294	10.7522	23.0815
792	13:17:00	12.1342	13.2319	25.366
793	13:19:00	15.9769	13.029	29.0059
794	13:19:00	14.4923	13.9689	28.4612
795	13:19:00	10.375	13.0358	23.4108
796	13:19:00	10.7595	10.5363	21.2958
797	13:19:00	11.5436	11.8499	23.3936
798	13:20:00	12.2711	11.7062	23.9773
799	13:20:00	13.1739	12.0168	25.1906
800	13:20:00	15.2351	10.6361	25.8712
801	13:21:00	15.6711	9.55885	25.23
802	13:21:00	12.7229	9.14264	21.8655
803	13:22:00	10.828	10.2461	21.0741
804	13:23:00	14.7082	13.6391	28.3473
805	13:23:00	11.5486	9.55116	21.0997
806	13:23:00	13.3833	11.9404	25.3237
807	13:23:00	10.4173	12.1988	22.6161
808	13:24:00	15.8819	10.7403	26.6222
809	13:24:00	12.2464	9.38069	21.6271
810	13:25:00	10.5058	9.0174	19.5231
811	13:25:00	15.7891	13.3764	29.1654
812	13:26:00	14.389	11.6655	26.0545
813	13:27:00	12.3405	12.1816	24.5221
814	13:27:00	12.9353	11.0375	23.9727
815	13:28:00	13.6895	14.5917	28.2812
816	13:28:00	13.1482	14.5638	27.7121
817	13:28:00	14.5979	12.7404	27.3383
818	13:29:00	10.8037	14.9399	25.7436
819	13:29:00	11.4244	12.1274	23.5518
820	13:29:00	12.1367	12.2859	24.4227
821	13:29:00	10.4061	12.4099	22.816
822	13:31:00	10.9899	13.9515	24.9414
823	13:31:00	12.2319	13.4507	25.6826
824	13:31:00	11.0192	11.9882	23.0074
825	13:31:00	11.6381	12.0482	23.6864
826	13:32:00	14.2771	13.5159	27.793
827	13:32:00	15.558	11.175	26.733
828	13:32:00	15.0691	11.9972	27.0662
829	13:33:00	12.6366	13.1747	25.8114
830	13:34:00	10.1474	10.5782	20.7256
831	13:34:00	12.4231	12.9554	25.3785
832	13:34:00	13.8204	14.8742	28.6946
833	13:34:00	10.0081	12.5267	22.5348
834	13:35:00	14.1517	10.6637	24.8154
835	13:35:00	15.0665	12.0049	27.0714
836	13:36:00	12.8891	14.6158	27.505
837	13:36:00	12.9129	14.2069	27.1199
838	13:37:00	13.7886	10.1856	23.9742
839	13:37:00	13.0517	13.9193	26.971
840	13:38:00	10.3972	12.929	23.3262
841	13:38:00	15.538	14.6087	30.1467
842	13:38:00	15.8357	12.4209	28.2566
843	13:39:00	15.0304	10.4986	25.529
844	13:39:00	10.4422	14.519	24.9612
845	13:40:00	14.4419	14.3038	28.7457
846	13:41:00	13.0655	10.5929	23.6583
847	13:44:00	14.3395	10.2516	24.5911
848	13:47:00	13.0455	14.3236	27.3691
849	13:47:00	12.4579	12.0863	24.5442
850	13:47:00	15.2866	12.4961	27.7827
851	13:49:00	13.6313	10.2708	23.9021
852	13:50:00	13.0195	10.6376	23.6571
853	13:52:00	13.8426	11.3521	25.1946
854	13:53:00	10.6455	10.1007	20.7461
855	13:53:00	12.7148	13.168	25.8828
856	13:54:00	13.1905	9.05933	22.2499
857	13:54:00	12.3592	12.0096	24.3688
858	13:55:00	14.1292	10.5764	24.7056
859	13:55:00	10.8006	9.7535	20.5541
860	13:56:00	12.4129	9.19868	21.6115
861	13:56:00	12.9812	12.1019	25.0831
862	13:57:00	15.2024	14.1705	29.3729
863	13:58:00	11.3363	13.1515	24.4878
864	13:59:00	15.8167	11.0862	26.9029
865	13:59:00	10.9051	10.334	21.2391
866	13:59:00	11.5215	13.3802	24.9017
867	13:59:00	14.6181	11.0333	25.6513
868	14:00:00	15.7198	9.21644	24.9363
869	14:00:00	10.5585	9.68905	20.2475
870	14:00:00	12.6582	12.8541	25.5123
871	14:01:00	10.3668	11.663	22.0298
872	14:01:00	14.6479	11.1686	25.8165
873	14:01:00	14.2923	13.3203	27.6126
874	14:02:00	14.7733	12.4628	27.2362
875	14:02:00	15.4595	14.4362	29.8957
876	14:02:00	14.8971	12.7356	27.6328
877	14:03:00	15.4443	12.9102	28.3544
878	14:03:00	10.1765	12.9739	23.1504
879	14:03:00	12.9957	14.6034	27.5991
880	14:04:00	10.0762	14.5043	24.5805
881	14:04:00	15.4607	14.681	30.1418
882	14:04:00	14.7124	10.7709	25.4832
883	14:05:00	11.8963	10.8644	22.7607
884	14:05:00	11.0674	11.8225	22.8898
885	14:05:00	15.7642	13.2447	29.0089
886	14:05:00	14.9041	11.0519	25.956
887	14:05:00	11.2129	11.5227	22.7356
888	14:05:00	15.8427	13.0894	28.9321
889	14:06:00	10.0551	12.4808	22.5359
890	14:06:00	15.8019	13.9471	29.749
891	14:07:00	10.3432	13.8825	24.2256
892	14:07:00	15.5724	12.3085	27.8809
893	14:07:00	11.7353	9.6288	21.3641
894	14:07:00	13.4624	14.9903	28.4527
895	14:08:00	11.3329	12.5829	23.9158
896	14:08:00	12.4656	12.838	25.3036
897	14:08:00	10.137	11.7837	21.9206
898	14:09:00	13.0078	10.3849	23.3927
899	14:10:00	10.457	11.5518	22.0089
900	14:10:00	15.7777	10.281	26.0587
901	14:11:00	10.2525	12.9796	23.2321
902	14:11:00	12.1911	12.5	24.6911
903	14:11:00	15.2666	11.2676	26.5343
904	14:12:00	15.4221	13.4472	28.8693
905	14:13:00	13.6435	13.0522	26.6958
906	14:15:00	11.416	12.0332	23.4492
907	14:15:00	12.2849	12.0182	24.3031
908	14:16:00	13.628	11.3268	24.9548
909	14:16:00	11.2237	12.4667	23.6904
910	14:16:00	12.1393	12.2812	24.4205
911	14:17:00	11.5466	10.8434	22.3899
912	14:17:00	12.0757	13.0156	25.0914
913	14:17:00	13.5998	10.2953	23.8951
914	14:17:00	10.5997	11.951	22.5507
915	14:18:00	15.1625	14.8473	30.0097
916	14:18:00	10.9516	14.5234	25.475
917	14:18:00	15.6568	11.5379	27.1948
918	14:19:00	14.8081	13.953	28.7611
919	14:19:00	12.0994	12.5708	24.6702
920	14:19:00	13.3581	13.41	26.7681
921	14:19:00	11.0796	10.9672	22.0468
922	14:19:00	13.736	14.612	28.348
923	14:19:00	14.363	10.1097	24.4726
924	14:20:00	13.5154	9.18091	22.6963
925	14:20:00	13.4939	13.6909	27.1849
926	14:20:00	10.6422	14.7325	25.3746
927	14:21:00	14.7695	13.6653	28.4348
928	14:22:00	10.1965	14.3831	24.5796
929	14:22:00	13.9164	11.6152	25.5316
930	14:22:00	13.4733	12.959	26.4323
931	14:23:00	13.4954	11.218	24.7134
932	14:23:00	11.828	14.336	26.164
933	14:23:00	11.1996	11.9977	23.1973
934	14:23:00	10.2736	10.865	21.1386
935	14:23:00	11.592	9.00769	20.5997
936	14:24:00	14.6961	14.4397	29.1357
937	14:25:00	15.1635	13.2789	28.4425
938	14:25:00	14.5488	14.2101	28.7589
939	14:26:00	10.6524	13.5122	24.1646
940	14:26:00	10.6969	10.9915	21.6884
941	14:26:00	15.0949	12.3775	27.4724
942	14:27:00	10.5116	11.8036	22.3152
943	14:27:00	12.8175	14.6065	27.424
944	14:27:00	12.0671	12.4546	24.5217
945	14:27:00	11.3065	10.6381	21.9446
946	14:28:00	15.1557	12.411	27.5667
947	14:29:00	12.3099	10.5956	22.9056
948	14:31:00	11.5314	13.111	24.6424
949	14:32:00	12.4438	12.6203	25.0641
950	14:34:00	15.0874	13.1392	28.2266
951	14:35:00	14.6838	10.8062	25.49
952	14:35:00	15.3066	10.0401	25.3466
953	14:35:00	12.2226	14.9119	27.1345
954	14:37:00	13.0602	9.74178	22.8019
955	14:37:00	14.9746	14.4214	29.3959
956	14:38:00	13.3976	13.3593	26.757
957	14:39:00	10.29	9.16041	19.4505
958	14:39:00	14.1436	12.2792	26.4228
959	14:39:00	12.9406	9.25159	22.1922
960	14:39:00	12.626	14.6625	27.2885
961	14:40:00	12.8928	14.5058	27.3986
962	14:40:00	12.4682	14.5708	27.0389
963	14:43:00	14.5818	13.1271	27.7089
964	14:43:00	14.8237	13.5959	28.4196
965	14:43:00	12.0419	13.6007	25.6425
966	14:44:00	12.4791	12.8783	25.3574
967	14:46:00	14.1224	9.59603	23.7184
968	14:46:00	11.6334	13.5089	25.1423
969	14:47:00	10.8615	11.4116	22.2731
970	14:47:00	13.6434	10.2582	23.9015
971	14:47:00	13.6459	10.6224	24.2683
972	14:48:00	10.3534	14.1159	24.4693
973	14:48:00	15.8086	12.9836	28.7922
974	14:49:00	10.5393	12.0173	22.5566
975	14:49:00	14.5719	13.9638	28.5357
976	14:50:00	12.2609	14.1062	26.3671
977	14:51:00	15.4496	13.3553	28.8049
978	14:52:00	15.2741	14.7132	29.9874
979	14:52:00	14.157	9.92361	24.0806
980	14:53:00	11.8529	9.64327	21.4962
981	14:53:00	10.486	11.8172	22.3031
982	14:56:00	10.1593	12.1338	22.2931
983	14:56:00	13.214	9.15986	22.3738
984	14:56:00	10.4453	13.6864	24.1317
985	14:57:00	12.7124	11.695	24.4075
986	14:58:00	11.5901	14.6964	26.2865
987	14:59:00	14.23	12.2407	26.4707
988	14:59:00	10.5625	10.073	20.6355
		11.5936	11.8477	23.4414

## Sheet: Sheet2
Number	Arrival time	X1	X2	X3
1	08:00:00	14.2968	9.05441	23.3512
2	08:00:00	15.5247	9.18149	24.7062			X1	X2	X3
3	08:00:00	13.5513	8.55977	22.1111		MEAN	15	8	23
4	08:00:00	16.6576	9.79321	26.4508
5	08:00:00	17.8292	6.04895	23.8781
6	08:00:00	15.7003	9.23142	24.9317
7	08:01:00	12.3598	6.37928	18.7391
8	08:01:00	17.2699	9.21506	26.485
9	08:01:00	15.7499	8.77364	24.5236
10	08:01:00	14.0512	7.18863	21.2398
11	08:01:00	12.8062	6.81021	19.6164
12	08:02:00	17.9121	6.92886	24.841
13	08:02:00	12.4365	8.87057	21.3071
14	08:02:00	14.4757	8.40901	22.8847
15	08:03:00	15.1061	6.93533	22.0414
16	08:03:00	15.2109	6.23463	21.4455
17	08:03:00	17.1914	6.79324	23.9846
18	08:03:00	12.52	6.4723	18.9923
19	08:04:00	13.2635	7.1962	20.4597
20	08:04:00	16.2229	8.26252	24.4854
21	08:04:00	14.6362	9.78637	24.4226
22	08:05:00	15.9405	9.74023	25.6808
23	08:05:00	12.1379	6.22193	18.3598
24	08:05:00	14.9856	7.98627	22.9719
25	08:05:00	17.8107	6.34376	24.1544
26	08:06:00	15.1664	6.48231	21.6487
27	08:07:00	14.8036	7.94696	22.7506
28	08:07:00	16.1903	9.3712	25.5615
29	08:07:00	15.9015	7.26786	23.1694
30	08:08:00	17.8539	6.20032	24.0542
31	08:08:00	15.6382	8.14203	23.7803
32	08:08:00	17.6629	6.27772	23.9406
33	08:09:00	15.5507	9.45494	25.0056
34	08:09:00	12.7169	8.77023	21.4871
35	08:10:00	13.5813	9.48595	23.0673
36	08:10:00	16.3416	9.75048	26.092
37	08:11:00	17.6733	8.53194	26.2053
38	08:11:00	12.8225	7.03067	19.8532
39	08:12:00	14.9973	8.29975	23.2971
40	08:13:00	15.4377	8.31208	23.7498
41	08:13:00	14.724	8.47127	23.1952
42	08:13:00	13.5392	6.4424	19.9816
43	08:13:00	16.5807	6.07093	22.6516
44	08:13:00	13.4678	9.89257	23.3604
45	08:14:00	12.3521	6.30494	18.6571
46	08:14:00	15.3244	7.44169	22.7661
47	08:14:00	15.7433	8.89157	24.6349
48	08:14:00	12.8434	8.01495	20.8584
49	08:15:00	16.3797	8.06781	24.4475
50	08:15:00	12.5396	6.11438	18.654
51	08:15:00	14.9188	7.93487	22.8537
52	08:16:00	16.7091	8.86422	25.5733
53	08:16:00	13.0408	6.08972	19.1305
54	08:16:00	14.4812	6.81631	21.2975
55	08:16:00	13.2215	8.09699	21.3185
56	08:17:00	15.7115	9.86389	25.5754
57	08:17:00	15.4218	9.76635	25.1881
58	08:18:00	17.8116	6.36244	24.174
59	08:19:00	17.9013	9.92651	27.8278
60	08:19:00	17.3912	6.38514	23.7763
61	08:19:00	12.0359	7.93023	19.9661
62	08:19:00	14.5824	7.41288	21.9953
63	08:20:00	15.0243	7.96905	22.9933
64	08:20:00	17.8828	9.21531	27.0981
65	08:20:00	16.4754	6.94961	23.425
66	08:20:00	15.034	8.67782	23.7118
67	08:21:00	15.8265	6.65065	22.4771
68	08:21:00	16.6107	9.40611	26.0168
69	08:22:00	12.0707	6.67751	18.7482
70	08:23:00	13.3591	9.56847	22.9275
71	08:23:00	16.1696	8.82492	24.9945
72	08:23:00	15.669	9.1334	24.8024
73	08:24:00	14.5042	6.37843	20.8827
74	08:24:00	13.6203	8.91891	22.5393
75	08:24:00	15.5406	6.10938	21.65
76	08:25:00	14.572	7.18668	21.7587
77	08:25:00	16.3062	6.75588	23.0621
78	08:25:00	14.0065	7.40165	21.4082
79	08:25:00	17.0326	6.13648	23.1691
80	08:25:00	14.0631	9.71813	23.7812
81	08:26:00	12.1778	8.20673	20.3845
82	08:26:00	12.6165	9.26536	21.8819
83	08:26:00	16.742	9.8424	26.5844
84	08:27:00	15.6717	6.87381	22.5455
85	08:27:00	13.0747	7.42741	20.5021
86	08:27:00	16.9583	9.01621	25.9745
87	08:27:00	12.0234	9.92126	21.9447
88	08:27:00	12.7004	9.93298	22.6334
89	08:28:00	13.9891	8.49654	22.4857
90	08:28:00	12.3492	6.67067	19.0199
91	08:28:00	13.0359	7.56719	20.603
92	08:28:00	13.3363	9.57982	22.9162
93	08:29:00	15.3711	6.55861	21.9297
94	08:29:00	15.409	9.20359	24.6126
95	08:30:00	15.0191	6.63222	21.6514
96	08:31:00	13.5694	9.93347	23.5029
97	08:31:00	15.1208	8.23481	23.3556
98	08:32:00	17.8251	9.81542	27.6406
99	08:32:00	17.7394	6.32057	24.06
100	08:32:00	14.6071	6.96036	21.5675
101	08:33:00	17.0954	6.88528	23.9807
102	08:33:00	12.5885	6.64638	19.2349
103	08:34:00	13.5403	7.54973	21.0901
104	08:35:00	14.4729	9.89502	24.3679
105	08:35:00	15.0629	8.84811	23.911
106	08:35:00	15.8781	8.56014	24.4382
107	08:35:00	12.4358	6.09864	18.5344
108	08:35:00	14.4758	6.29261	20.7685
109	08:36:00	16.0446	8.77889	24.8235
110	08:36:00	12.7854	9.62181	22.4072
111	08:37:00	13.6841	7.67119	21.3553
112	08:37:00	12.2386	9.34129	21.5799
113	08:37:00	13.98	6.21851	20.1985
114	08:38:00	16.0685	7.89874	23.9673
115	08:39:00	16.2797	9.9978	26.2775
116	08:40:00	15.9717	8.05402	24.0257
117	08:41:00	13.6553	9.51134	23.1667
118	08:42:00	16.1193	6.20399	22.3233
119	08:43:00	13.8011	7.1016	20.9027
120	08:43:00	15.6807	6.97208	22.6528
121	08:43:00	15.829	7.19974	23.0288
122	08:44:00	17.332	6.41176	23.7438
123	08:44:00	12.0509	8.85446	20.9054
124	08:44:00	17.9963	7.99896	25.9953
125	08:45:00	15.496	9.02133	24.5173
126	08:45:00	17.0652	6.96768	24.0329
127	08:45:00	14.9268	6.94485	21.8717
128	08:45:00	14.3101	8.99191	23.302
129	08:45:00	14.225	8.63179	22.8568
130	08:46:00	14.3768	7.21915	21.5959
131	08:46:00	16.9603	8.3874	25.3477
132	08:46:00	12.9101	7.73833	20.6484
133	08:47:00	14.5083	6.17957	20.6878
134	08:47:00	12.7273	8.19147	20.9188
135	08:47:00	13.9608	7.69402	21.6548
136	08:48:00	16.796	9.93762	26.7337
137	08:48:00	15.0596	6.85733	21.9169
138	08:48:00	13.8331	9.43358	23.2667
139	08:49:00	16.2033	6.83645	23.0398
140	08:49:00	17.8685	9.81713	27.6857
141	08:49:00	17.0002	9.55467	26.5549
142	08:49:00	14.8615	7.56023	22.4217
143	08:49:00	15.5959	6.12146	21.7174
144	08:50:00	15.1761	6.00623	21.1823
145	08:50:00	17.8676	9.7373	27.6049
146	08:51:00	12.1511	8.11322	20.2643
147	08:51:00	17.2655	7.10489	24.3704
148	08:51:00	13.9071	9.29234	23.1994
149	08:51:00	15.3877	6.67824	22.066
150	08:51:00	17.6492	8.36909	26.0183
151	08:52:00	14.999	6.67067	21.6697
152	08:52:00	12.8178	8.88461	21.7024
153	08:53:00	15.9444	7.16581	23.1102
154	08:53:00	13.2492	6.71572	19.9649
155	08:53:00	14.977	7.3986	22.3756
156	08:53:00	14.7783	9.81152	24.5899
157	08:54:00	15.6875	7.81158	23.4991
158	08:55:00	17.2207	8.22602	25.4467
159	08:56:00	17.2394	7.34562	24.585
160	08:57:00	14.1299	8.07538	22.2053
161	08:57:00	15.213	8.08686	23.2999
162	08:58:00	13.9133	6.05029	19.9636
163	08:58:00	17.3166	6.36732	23.684
164	08:58:00	13.537	8.19025	21.7273
165	08:59:00	17.7583	8.20978	25.9681
166	08:59:00	16.9292	8.25507	25.1842
167	08:59:00	15.4692	8.10224	23.5715
168	09:00:00	12.0227	9.72692	21.7496
169	09:00:00	17.8416	8.00897	25.8506
170	09:01:00	16.9444	9.73168	26.676
171	09:02:00	17.9676	6.74575	24.7133
172	09:02:00	16.8764	7.49126	24.3677
173	09:03:00	14.2935	8.88888	23.1823
174	09:05:00	12.373	6.79971	19.1727
175	09:05:00	17.8537	9.73864	27.5923
176	09:06:00	15.1189	7.96051	23.0794
177	09:07:00	12.6094	7.02152	19.6309
178	09:07:00	12.0569	6.13245	18.1894
179	09:07:00	17.6211	9.49327	27.1144
180	09:08:00	17.2143	6.60158	23.8159
181	09:08:00	14.5643	7.89032	22.4546
182	09:09:00	16.1705	9.62572	25.7963
183	09:09:00	15.2495	7.28556	22.5351
184	09:10:00	12.7147	8.69869	21.4134
185	09:11:00	14.0265	6.30982	20.3363
186	09:11:00	14.5284	6.83731	21.3657
187	09:13:00	16.0323	6.43483	22.4671
188	09:13:00	16.5282	6.31129	22.8394
189	09:15:00	14.9098	6.04736	20.9572
190	09:15:00	14.4823	8.62386	23.1061
191	09:15:00	15.6355	9.89807	25.5336
192	09:15:00	15.4914	9.99341	25.4848
193	09:15:00	12.1979	7.1713	19.3692
194	09:16:00	17.5964	9.59496	27.1914
195	09:17:00	16.8237	7.40239	24.2261
196	09:17:00	17.9425	7.89142	25.8339
197	09:18:00	17.9815	7.2504	25.2319
198	09:21:00	17.2853	9.01437	26.2997
199	09:21:00	13.2918	7.2443	20.5361
200	09:22:00	15.975	6.85391	22.8289
201	09:22:00	13.4433	8.53047	21.9738
202	09:22:00	14.6075	9.77184	24.3793
203	09:23:00	15.0404	9.87439	24.9148
204	09:24:00	15.0634	8.1717	23.2351
205	09:25:00	16.7331	9.21226	25.9453
206	09:25:00	16.3959	9.04855	25.4445
207	09:25:00	12.7301	6.39821	19.1283
208	09:25:00	12.7484	8.57576	21.3241
209	09:26:00	15.6626	6.95523	22.6178
210	09:27:00	12.9167	8.30525	21.2219
211	09:28:00	15.4553	7.11661	22.5719
212	09:29:00	15.0658	7.11954	22.1854
213	09:29:00	15.1651	8.73434	23.8994
214	09:31:00	13.2437	8.21296	21.4566
215	09:31:00	17.3727	7.22855	24.6012
216	09:32:00	14.4119	8.56758	22.9795
217	09:33:00	14.4537	7.17191	21.6256
218	09:35:00	15.534	8.15656	23.6906
219	09:36:00	15.6227	6.82376	22.4464
220	09:36:00	17.5281	7.91766	25.4458
221	09:37:00	13.8152	9.47215	23.2873
222	09:37:00	14.3945	7.93182	22.3264
223	09:37:00	12.9822	8.29023	21.2724
224	09:38:00	17.2939	6.6802	23.9741
225	09:39:00	15.9801	7.08133	23.0614
226	09:39:00	12.5246	7.26408	19.7887
227	09:40:00	13.6839	8.2591	21.943
228	09:41:00	15.0182	9.54186	24.5601
229	09:41:00	14.0016	8.20075	22.2023
230	09:42:00	12.8245	8.77084	21.5954
231	09:42:00	17.8423	7.21488	25.0572
232	09:44:00	16.9118	8.03449	24.9463
233	09:45:00	14.5872	9.27439	23.8616
234	09:45:00	12.1562	7.99628	20.1525
235	09:47:00	16.9217	9.89502	26.8167
236	09:47:00	15.4313	7.83978	23.2711
237	09:47:00	16.8142	7.58037	24.3945
238	09:48:00	14.9431	8.13959	23.0827
239	09:48:00	13.6857	7.60149	21.2872
240	09:49:00	17.1835	6.34925	23.5328
241	09:49:00	13.1704	7.04703	20.2175
242	09:49:00	15.7981	7.10489	22.903
243	09:49:00	15.0644	7.55437	22.6187
244	09:50:00	14.0732	9.10886	23.182
245	09:50:00	16.8576	7.42216	24.2797
246	09:50:00	17.3659	6.49525	23.8611
247	09:51:00	15.3757	8.40681	23.7825
248	09:53:00	13.3876	7.76983	21.1574
249	09:53:00	14.2916	8.91708	23.2087
250	09:54:00	14.5687	6.17811	20.7468
251	09:54:00	14.3414	7.05069	21.3921
252	09:54:00	17.4985	8.17414	25.6726
253	09:55:00	14.7428	6.45375	21.1966
254	09:55:00	17.4395	6.04541	23.4849
255	09:56:00	15.3339	7.83599	23.1699
256	09:57:00	14.8752	7.19584	22.071
257	09:57:00	12.0467	9.63854	21.6852
258	09:57:00	13.7352	6.59389	20.3291
259	09:57:00	12.2877	7.32878	19.6164
260	09:58:00	17.0943	6.96683	24.0612
261	10:00:00	12.33	6.58522	18.9152
262	10:01:00	15.5135	9.95141	25.4649
263	10:02:00	12.7215	9.73388	22.4553
264	10:03:00	17.5301	9.10935	26.6395
265	10:03:00	14.6828	7.71819	22.401
266	10:04:00	12.8615	8.9725	21.834
267	10:05:00	15.2982	6.10559	21.4038
268	10:09:00	14.4187	9.60204	24.0208
269	10:09:00	14.7199	7.67388	22.3938
270	10:10:00	14.9653	6.03076	20.9961
271	10:11:00	13.3686	8.47444	21.843
272	10:12:00	15.9799	8.90316	24.8831
273	10:13:00	13.965	9.43101	23.396
274	10:13:00	13.7062	9.13022	22.8365
275	10:14:00	14.9323	8.01044	22.9428
276	10:14:00	14.2847	9.95715	24.2418
277	10:16:00	14.9966	8.79073	23.7873
278	10:17:00	13.9723	6.96182	20.9341
279	10:17:00	12.4532	8.35249	20.8057
280	10:19:00	13.5572	6.70864	20.2658
281	10:20:00	15.2942	7.33512	22.6293
282	10:20:00	13.8718	6.53212	20.4039
283	10:21:00	12.9694	7.22575	20.1951
284	10:21:00	15.5969	7.74993	23.3468
285	10:23:00	15.7195	7.98566	23.7052
286	10:24:00	13.036	6.98514	20.0212
287	10:24:00	13.9318	9.47374	23.4056
288	10:25:00	12.0101	9.72472	21.7348
289	10:25:00	14.5738	9.2888	23.8626
290	10:25:00	16.202	9.2457	25.4477
291	10:25:00	17.2128	8.62838	25.8412
292	10:26:00	17.9376	9.11655	27.0541
293	10:27:00	15.1654	8.55342	23.7189
294	10:27:00	14.2557	7.10758	21.3633
295	10:27:00	14.7183	8.1457	22.864
296	10:27:00	16.9641	7.04422	24.0084
297	10:28:00	17.8275	9.96448	27.792
298	10:28:00	17.9319	7.39299	25.3249
299	10:29:00	14.0444	7.429	21.4734
300	10:29:00	13.9022	7.68975	21.5919
301	10:29:00	12.321	7.79852	20.1195
302	10:29:00	12.3508	8.80538	21.1562
303	10:30:00	13.6139	7.76788	21.3818
304	10:33:00	17.1315	8.98434	26.1158
305	10:33:00	13.5652	8.86557	22.4308
306	10:34:00	15.5846	7.10477	22.6894
307	10:35:00	13.7304	7.31388	21.0443
308	10:36:00	15.1859	6.17701	21.363
309	10:37:00	12.625	8.30195	20.9269
310	10:38:00	13.4356	8.227	21.6626
311	10:40:00	14.988	8.22285	23.2109
312	10:41:00	15.2737	6.91238	22.186
313	10:41:00	17.902	6.84146	24.7435
314	10:41:00	13.6205	8.97348	22.594
315	10:43:00	12.4744	9.08457	21.559
316	10:45:00	16.4188	6.43873	22.8576
317	10:46:00	16.4597	7.68584	24.1455
318	10:49:00	15.5419	6.89651	22.4384
319	10:49:00	15.2054	9.76696	24.9723
320	10:50:00	14.9113	9.57616	24.4874
321	10:51:00	12.4237	9.10361	21.5273
322	10:51:00	12.8366	7.00528	19.8419
323	10:51:00	15.2239	9.79943	25.0233
324	10:52:00	16.7526	8.06623	24.8189
325	10:53:00	14.3942	6.87942	21.2736
326	10:53:00	16.8925	6.91641	23.809
327	10:55:00	13.8084	7.42021	21.2286
328	10:56:00	16.7858	7.93011	24.7159
329	10:56:00	14.8054	6.74062	21.5461
330	10:56:00	14.513	8.07489	22.5879
331	10:57:00	17.2227	8.41316	25.6359
332	10:57:00	15.1957	7.45952	22.6552
333	10:57:00	13.1756	8.88498	22.0605
334	10:57:00	15.9254	6.67116	22.5965
335	10:58:00	13.4449	7.85784	21.3028
336	10:58:00	13.0694	8.4648	21.5342
337	10:59:00	12.1774	8.7347	20.9121
338	11:00:00	16.313	7.87738	24.1904
339	11:01:00	16.3178	9.91894	26.2367
340	11:02:00	15.7003	9.4066	25.1069
341	11:03:00	14.4724	8.04279	22.5152
342	11:04:00	15.0656	9.03	24.0956
343	11:04:00	14.5495	8.80026	23.3497
344	11:05:00	15.3275	7.03446	22.3619
345	11:07:00	15.2434	8.47591	23.7194
346	11:07:00	17.9302	7.38176	25.312
347	11:09:00	14.0129	7.98737	22.0003
348	11:10:00	17.9969	7.15983	25.1567
349	11:11:00	12.3649	9.79748	22.1624
350	11:13:00	16.2509	6.04993	22.3009
351	11:13:00	16.7715	8.90402	25.6755
352	11:14:00	14.2283	7.18497	21.4133
353	11:14:00	17.1471	8.77926	25.9263
354	11:15:00	12.4884	9.78417	22.2725
355	11:15:00	17.2738	6.10816	23.3819
356	11:15:00	12.1813	7.0159	19.1972
357	11:15:00	15.5897	8.96298	24.5527
358	11:16:00	14.2028	8.17951	22.3823
359	11:16:00	15.1556	8.15217	23.3077
360	11:17:00	15.0039	6.9827	21.9866
361	11:19:00	13.0893	9.39952	22.4888
362	11:19:00	17.6891	9.96094	27.65
363	11:20:00	17.0821	9.23093	26.313
364	11:21:00	13.0507	9.39293	22.4436
365	11:21:00	16.5294	6.48878	23.0182
366	11:21:00	17.4519	9.9613	27.4133
367	11:22:00	15.0721	6.74526	21.8173
368	11:23:00	16.6624	6.34181	23.0042
369	11:23:00	14.6959	9.04709	23.743
370	11:23:00	14.7095	8.42146	23.131
371	11:24:00	15.7404	9.90466	25.6451
372	11:25:00	14.1885	6.40797	20.5965
373	11:25:00	14.9565	8.72518	23.6817
374	11:26:00	13.11	8.23493	21.345
375	11:27:00	17.8953	6.49171	24.387
376	11:27:00	12.9469	6.85293	19.7998
377	11:28:00	17.1346	9.90356	27.0382
378	11:29:00	16.8526	9.76208	26.6147
379	11:30:00	12.9276	8.9194	21.847
380	11:31:00	17.8013	7.95697	25.7583
381	11:31:00	12.5252	9.1887	21.7139
382	11:33:00	13.3951	8.84103	22.2362
383	11:33:00	13.4338	6.69839	20.1321
384	11:34:00	15.0486	8.11078	23.1594
385	11:37:00	14.9812	8.63704	23.6183
386	11:38:00	15.9437	9.61827	25.5619
387	11:39:00	16.5029	6.44667	22.9496
388	11:40:00	14.3037	8.29109	22.5948
389	11:41:00	14.0135	8.82846	22.8419
390	11:42:00	15.9028	9.82373	25.7266
391	11:43:00	15.1109	6.5613	21.6722
392	11:45:00	12.0657	8.54305	20.6088
393	11:45:00	12.8385	9.91845	22.7569
394	11:45:00	16.4802	6.11805	22.5982
395	11:45:00	12.0597	7.67998	19.7397
396	11:45:00	13.6562	9.09604	22.7523
397	11:45:00	17.3152	6.7908	24.106
398	11:46:00	15.6313	9.13352	24.7648
399	11:47:00	17.8931	6.05628	23.9493
400	11:47:00	13.2162	6.73745	19.9537
401	11:47:00	12.7022	6.43666	19.1389
402	11:47:00	13.5295	7.83575	21.3653
403	11:47:00	17.2326	6.97501	24.2076
404	11:48:00	14.4493	7.06925	21.5185
405	11:48:00	16.1821	9.68603	25.8681
406	11:49:00	14.754	8.83126	23.5853
407	11:49:00	16.9698	9.32981	26.2996
408	11:50:00	15.7974	7.27128	23.0686
409	11:51:00	14.0787	9.41429	23.493
410	11:51:00	16.3775	6.24427	22.6217
411	11:52:00	16.7497	6.4911	23.2408
412	11:52:00	12.7394	9.99915	22.7385
413	11:53:00	15.7168	7.35282	23.0696
414	11:55:00	12.1439	7.79034	19.9343
415	11:55:00	15.1847	6.58876	21.7734
416	11:56:00	12.8971	7.038	19.9351
417	11:56:00	14.8518	9.62316	24.4749
418	11:57:00	15.9266	8.66866	24.5953
419	11:57:00	12.2382	9.3314	21.5696
420	11:57:00	14.6368	9.34178	23.9786
421	11:58:00	12.614	7.12503	19.739
422	11:58:00	14.6463	6.90066	21.547
423	12:00:00	13.2129	6.49232	19.7053
424	12:00:00	16.8556	6.07654	22.9321
425	12:00:00	12.9004	8.89999	21.8003
426	12:00:00	15.8455	7.73894	23.5845
427	12:01:00	12.7802	7.18326	19.9635
428	12:01:00	16.6389	9.30052	25.9395
429	12:01:00	12.1534	6.59645	18.7499
430	12:01:00	16.1015	6.77102	22.8725
431	12:02:00	12.4933	7.04178	19.5351
432	12:02:00	14.4751	6.89871	21.3738
433	12:02:00	14.4654	6.16211	20.6275
434	12:03:00	13.4658	7.34379	20.8096
435	12:03:00	14.2155	6.45924	20.6747
436	12:03:00	13.7181	8.40303	22.1212
437	12:03:00	15.9418	8.88705	24.8289
438	12:04:00	16.12	9.9331	26.0531
439	12:04:00	12.9059	8.97128	21.8771
440	12:05:00	15.9819	6.31776	22.2997
441	12:05:00	13.2668	9.92346	23.1902
442	12:06:00	14.4321	9.08322	23.5153
443	12:06:00	15.1969	8.93796	24.1349
444	12:07:00	17.1571	9.58007	26.7372
445	12:07:00	16.4042	8.40779	24.812
446	12:08:00	12.6046	7.54326	20.1479
447	12:08:00	17.2029	7.63836	24.8413
448	12:09:00	17.7365	7.7763	25.5128
449	12:09:00	12.3713	9.30894	21.6803
450	12:10:00	15.099	7.22147	22.3204
451	12:10:00	15.9958	6.90384	22.8997
452	12:11:00	16.1348	6.74306	22.8779
453	12:11:00	16.0279	7.12723	23.1551
454	12:11:00	16.0246	6.58718	22.6118
455	12:12:00	12.1877	7.41496	19.6026
456	12:12:00	16.695	6.17432	22.8693
457	12:12:00	16.8094	7.57158	24.381
458	12:13:00	12.6808	8.14093	20.8217
459	12:13:00	12.0557	8.78866	20.8443
460	12:13:00	15.0622	7.86285	22.925
461	12:14:00	17.3529	9.33665	26.6895
462	12:14:00	13.4385	9.58202	23.0205
463	12:14:00	16.6461	6.57778	23.2239
464	12:14:00	16.6199	9.19773	25.8176
465	12:15:00	14.9417	6.1073	21.049
466	12:15:00	13.149	6.29432	19.4433
467	12:16:00	12.2979	7.31156	19.6095
468	12:16:00	14.6685	6.54701	21.2155
469	12:17:00	13.7154	6.91531	20.6307
470	12:17:00	14.268	6.77969	21.0477
471	12:17:00	16.0229	8.69869	24.7216
472	12:17:00	14.041	7.14591	21.1869
473	12:17:00	14.5773	6.97073	21.548
474	12:18:00	12.8813	8.65889	21.5402
475	12:19:00	16.1753	6.12012	22.2954
476	12:19:00	14.8368	6.1189	20.9557
477	12:19:00	16.7395	7.09696	23.8364
478	12:19:00	15.8213	8.87033	24.6917
479	12:19:00	17.8552	8.53597	26.3911
480	12:21:00	17.9663	7.26029	25.2266
481	12:22:00	13.8406	9.89074	23.7314
482	12:22:00	14.0598	7.68816	21.748
483	12:23:00	15.4775	8.93075	24.4082
484	12:25:00	15.1902	8.19538	23.3855
485	12:26:00	12.5783	6.73464	19.3129
486	12:27:00	14.5667	8.185	22.7517
487	12:27:00	17.9491	8.42402	26.3731
488	12:29:00	13.3431	8.55232	21.8954
489	12:32:00	14.7879	7.78607	22.5739
490	12:33:00	13.8196	6.76638	20.586
491	12:34:00	14.8856	7.16898	22.0546
492	12:35:00	13.4279	9.7644	23.1923
493	12:35:00	14.9087	9.06687	23.9756
494	12:37:00	15.1554	8.39912	23.5545
495	12:40:00	15.3116	9.16526	24.4768
496	12:40:00	12.269	9.13157	21.4006
497	12:41:00	13.7754	8.78109	22.5565
498	12:41:00	15.1468	6.16102	21.3078
499	12:41:00	17.2765	6.11084	23.3874
500	12:43:00	13.4112	8.76388	22.1751
501	12:43:00	16.6708	6.98282	23.6536
502	12:44:00	13.1955	6.73537	19.9309
503	12:45:00	15.8285	7.41923	23.2477
504	12:45:00	12.9525	6.03369	18.9862
505	12:45:00	16.5763	8.72164	25.298
506	12:48:00	17.5276	9.47606	27.0036
507	12:48:00	15.7783	9.52318	25.3015
508	12:48:00	12.9985	6.15967	19.1582
509	12:49:00	14.5615	8.78854	23.3501
510	12:49:00	17.7761	8.66707	26.4431
511	12:50:00	12.6956	7.59465	20.2903
512	12:50:00	16.4241	7.54936	23.9735
513	12:51:00	12.2468	6.1897	18.4365
514	12:51:00	17.3459	6.60439	23.9503
515	12:53:00	16.5739	6.80349	23.3774
516	12:55:00	13.6324	8.52376	22.1562
517	12:56:00	16.2771	6.47157	22.7487
518	12:57:00	17.7387	7.12088	24.8596
519	12:57:00	15.5978	8.23908	23.8368
520	12:58:00	16.9971	6.0509	23.048
521	12:58:00	13.7454	8.02069	21.7661
522	12:59:00	12.0328	9.18271	21.2155
523	13:00:00	14.4568	6.62209	21.0789
524	13:00:00	15.6752	7.11161	22.7868
525	13:01:00	12.5039	6.46779	18.9717
526	13:01:00	17.7028	6.18055	23.8834
527	13:02:00	14.6377	6.92996	21.5677
528	13:02:00	14.4791	7.32206	21.8012
529	13:02:00	15.2982	9.31712	24.6153
530	13:03:00	13.9644	6.54237	20.5068
531	13:05:00	17.1352	9.06137	26.1965
532	13:07:00	17.4946	9.44139	26.936
533	13:09:00	15.6626	6.92642	22.589
534	13:09:00	17.8381	9.28953	27.1277
535	13:11:00	17.0174	7.66497	24.6824
536	13:13:00	12.1322	8.38484	20.517
537	13:15:00	16.5168	7.96576	24.4826
538	13:15:00	14.11	6.16443	20.2744
539	13:15:00	16.2864	8.25715	24.5436
540	13:15:00	12.2999	7.37126	19.6712
541	13:16:00	15.3978	9.47545	24.8733
542	13:16:00	15.3881	7.95404	23.3421
543	13:16:00	12.4664	6.7532	19.2196
544	13:16:00	12.3845	7.82818	20.2127
545	13:17:00	17.2657	9.65246	26.9182
546	13:17:00	15.4311	6.63173	22.0629
547	13:17:00	13.3623	9.53893	22.9013
548	13:17:00	12.7284	9.67846	22.4069
549	13:17:00	12.8225	9.48741	22.3099
550	13:18:00	15.9444	6.94668	22.8911
551	13:18:00	17.4225	9.20505	26.6275
552	13:18:00	16.291	8.63643	24.9275
553	13:19:00	13.2792	7.37809	20.6573
554	13:19:00	16.0292	7.08219	23.1114
555	13:19:00	16.1438	9.07089	25.2147
556	13:20:00	13.18	7.1359	20.3159
557	13:20:00	13.5096	8.8453	22.3549
558	13:21:00	12.4688	6.00928	18.478
559	13:21:00	17.9603	7.6231	25.5834
560	13:23:00	14.7436	9.51659	24.2601
561	13:23:00	16.5289	7.47417	24.0031
562	13:25:00	14.045	9.16221	23.2072
563	13:26:00	12.0447	7.99213	20.0368
564	13:27:00	15.9047	6.09192	21.9966
565	13:28:00	15.2332	7.20804	22.4412
566	13:29:00	16.0676	6.05615	22.1238
567	13:29:00	15.4718	7.59331	23.0651
568	13:29:00	13.4332	8.72726	22.1605
569	13:30:00	16.3399	6.11817	22.4581
570	13:30:00	16.3066	7.47929	23.7859
571	13:31:00	14.1679	9.05759	23.2254
572	13:32:00	12.8368	6.54762	19.3844
573	13:33:00	14.4621	7.77593	22.238
574	13:33:00	12.5145	7.87664	20.3912
575	13:33:00	13.0963	7.575	20.6713
576	13:33:00	13.5605	8.40632	21.9668
577	13:33:00	13.2598	8.34993	21.6097
578	13:34:00	14.7271	8.55611	23.2832
579	13:36:00	12.108	7.7785	19.8865
580	13:37:00	13.1831	8.73458	21.9177
581	13:38:00	13.6011	9.55651	23.1576
582	13:38:00	12.5252	7.33903	19.8642
583	13:39:00	14.899	9.29136	24.1904
584	13:39:00	14.2966	7.39921	21.6958
585	13:40:00	17.6741	9.58592	27.26
586	13:40:00	14.4544	6.28224	20.7367
587	13:41:00	13.5087	6.06311	19.5718
588	13:41:00	14.7567	8.19391	22.9507
589	13:41:00	16.9834	6.12976	23.1131
590	13:41:00	15.7794	7.09342	22.8728
591	13:41:00	13.8016	6.62062	20.4223
592	13:42:00	12.9934	6.58705	19.5804
593	13:43:00	13.1739	7.63604	20.81
594	13:44:00	17.7689	9.86889	27.6378
595	13:45:00	14.3649	8.35725	22.7221
596	13:45:00	15.0644	7.35368	22.418
597	13:45:00	15.613	6.91446	22.5274
598	13:45:00	14.6945	8.77474	23.4692
599	13:47:00	16.2617	8.98654	25.2483
600	13:47:00	15.1458	6.7145	21.8603
601	13:48:00	16.6743	9.21934	25.8936
602	13:49:00	17.7316	8.30036	26.0319
603	13:50:00	12.0786	8.28486	20.3634
604	13:51:00	14.1413	7.60759	21.7489
605	13:51:00	14.6568	8.93332	23.5901
606	13:51:00	13.9499	9.70556	23.6555
607	13:53:00	13.7022	7.24845	20.9507
608	13:53:00	12.1016	6.71841	18.82
609	13:55:00	13.2794	6.97842	20.2578
610	13:55:00	13.583	7.28849	20.8715
611	13:55:00	13.2638	9.78893	23.0528
612	13:56:00	15.1383	9.89245	25.0308
613	13:57:00	13.6863	7.07828	20.7645
614	13:57:00	17.7601	8.0998	25.8599
615	13:57:00	14.6914	6.0929	20.7843
616	13:58:00	16.5232	6.55544	23.0786
617	13:58:00	17.9019	6.99637	24.8982
618	14:00:00	17.8921	6.72536	24.6175
619	14:00:00	12.301	6.77175	19.0728
620	14:00:00	16.6569	7.7669	24.4238
621	14:00:00	17.6711	6.87698	24.5481
622	14:00:00	14.8974	8.76595	23.6633
623	14:00:00	17.8729	6.92349	24.7964
624	14:01:00	17.5975	6.53053	24.1281
625	14:01:00	17.6277	6.81167	24.4394
626	14:01:00	13.4535	6.63601	20.0895
627	14:01:00	12.6414	9.23582	21.8773
628	14:01:00	14.8349	8.9891	23.824
629	14:02:00	12.7191	7.75787	20.4769
630	14:02:00	15.4661	9.30931	24.7754
631	14:03:00	15.6443	9.25156	24.8958
632	14:03:00	17.9982	7.12479	25.123
633	14:03:00	16.8354	7.9339	24.7693
634	14:03:00	15.9373	9.63244	25.5697
635	14:03:00	12.8617	7.92425	20.786
636	14:04:00	15.1839	9.5952	24.7791
637	14:04:00	14.5707	8.81564	23.3863
638	14:04:00	13.4259	6.83596	20.2618
639	14:04:00	16.5882	6.58718	23.1754
640	14:04:00	14.5952	9.32395	23.9192
641	14:04:00	17.0625	6.8594	23.9219
642	14:05:00	14.2856	7.86529	22.1509
643	14:05:00	17.4699	9.46178	26.9317
644	14:05:00	12.1738	8.47725	20.651
645	14:05:00	15.8397	9.07724	24.9169
646	14:05:00	12.865	9.15574	22.0208
647	14:06:00	14.6505	8.82955	23.4801
648	14:06:00	12.9174	7.44584	20.3632
649	14:07:00	15.6223	8.58736	24.2097
650	14:07:00	16.8634	6.47877	23.3422
651	14:07:00	12.4578	9.99463	22.4524
652	14:07:00	14.5689	6.4612	21.0301
653	14:08:00	12.0057	6.26759	18.2733
654	14:08:00	16.0237	6.48463	22.5083
655	14:08:00	13.0716	7.15763	20.2292
656	14:09:00	15.3619	6.46913	21.831
657	14:09:00	16.9715	6.63466	23.6061
658	14:09:00	17.3551	7.56267	24.9178
659	14:09:00	13.6084	7.33195	20.9404
660	14:10:00	14.5145	9.88586	24.4003
661	14:10:00	16.1568	6.07483	22.2316
662	14:10:00	15.0678	7.64922	22.7171
663	14:11:00	13.0644	9.42088	22.4853
664	14:11:00	13.1556	7.86163	21.0172
665	14:11:00	14.8271	9.55199	24.379
666	14:11:00	12.4135	6.60524	19.0187
667	14:11:00	13.5482	7.58623	21.1344
668	14:11:00	14.3724	6.67922	21.0516
669	14:11:00	14.4812	9.91601	24.3972
670	14:12:00	17.6122	8.78878	26.401
671	14:12:00	15.246	6.02954	21.2756
672	14:12:00	12.0663	7.90753	19.9738
673	14:12:00	17.0343	9.93921	26.9735
674	14:13:00	17.059	9.44761	26.5066
675	14:13:00	13.5533	6.31336	19.8667
676	14:14:00	15.3066	6.93899	22.2456
677	14:14:00	12.5096	9.20286	21.7125
678	14:15:00	15.994	6.55837	22.5524
679	14:15:00	15.8149	6.34584	22.1608
680	14:15:00	13.8639	8.53609	22.4
681	14:15:00	17.1828	7.96136	25.1441
682	14:15:00	17.8266	9.7351	27.5617
683	14:16:00	14.1036	8.15436	22.2579
684	14:16:00	15.6197	8.00861	23.6283
685	14:16:00	16.1081	6.1073	22.2154
686	14:16:00	14.2964	7.83282	22.1292
687	14:17:00	15.4833	9.57421	25.0575
688	14:17:00	13.5303	8.65011	22.1804
689	14:19:00	14.9743	9.36399	24.3383
690	14:19:00	13.6656	6.8721	20.5377
691	14:19:00	12.1873	8.97482	21.1621
692	14:19:00	12.839	8.05658	20.8956
693	14:19:00	13.2182	8.8276	22.0458
694	14:19:00	17.122	7.90887	25.0309
695	14:20:00	17.1548	6.15149	23.3063
696	14:20:00	12.2214	7.95318	20.1746
697	14:20:00	13.34	9.98865	23.3287
698	14:20:00	12.5874	8.4742	21.0616
699	14:21:00	17.3564	8.50594	25.8623
700	14:21:00	15.5516	8.154	23.7056
701	14:21:00	16.3524	9.35276	25.7051
702	14:21:00	16.1154	9.2092	25.3246
703	14:21:00	12.3547	9.63915	21.9938
704	14:21:00	15.9775	7.2786	23.2561
705	14:25:00	16.3075	6.78884	23.0963
706	14:27:00	14.0644	9.32139	23.3858
707	14:27:00	14.5299	9.48582	24.0157
708	14:28:00	16.9912	6.85305	23.8443
709	14:28:00	15.8329	7.7293	23.5622
710	14:28:00	16.2385	8.48469	24.7232
711	14:29:00	16.4108	7.11161	23.5224
712	14:29:00	14.1841	9.41722	23.6014
713	14:29:00	15.6177	7.34574	22.9635
714	14:29:00	13.1776	6.81143	19.989
715	14:29:00	17.5505	7.29911	24.8496
716	14:29:00	14.3731	7.2653	21.6384
717	14:30:00	17.7859	6.82681	24.6128
718	14:30:00	17.7914	8.51827	26.3097
719	14:30:00	14.3808	8.04889	22.4297
720	14:30:00	15.784	8.44527	24.2293
721	14:31:00	14.0928	9.88318	23.976
722	14:31:00	14.5159	8.91305	23.429
723	14:31:00	15.4872	6.11829	21.6055
724	14:31:00	13.9818	8.639	22.6208
725	14:32:00	16.8838	9.60277	26.4865
726	14:32:00	14.1885	6.32728	20.5158
727	14:32:00	15.7346	7.726	23.4606
728	14:32:00	17.2361	7.55278	24.7888
729	14:33:00	13.7526	9.78393	23.5365
730	14:33:00	13.8242	6.61855	20.4427
731	14:35:00	15.6915	9.54393	25.2355
732	14:36:00	16.0046	6.438	22.4426
733	14:36:00	17.8361	6.8688	24.7049
734	14:36:00	17.4803	9.86792	27.3482
735	14:36:00	13.7813	9.10434	22.8856
736	14:37:00	16.2282	9.37205	25.6003
737	14:37:00	16.6823	8.60482	25.2871
738	14:37:00	13.4015	6.89785	20.2994
739	14:37:00	15.602	9.74548	25.3475
740	14:37:00	15.1197	8.91977	24.0394
741	14:38:00	15.6326	7.5562	23.1888
742	14:40:00	15.6269	7.23637	22.8632
743	14:41:00	17.8515	7.22147	25.073
744	14:41:00	17.1377	6.80483	23.9426
745	14:41:00	14.6494	9.59313	24.2426
746	14:41:00	17.2503	6.15027	23.4006
747	14:41:00	17.2976	7.1016	24.3992
748	14:42:00	16.8308	6.21278	23.0436
749	14:42:00	12.5351	7.48161	20.0167
750	14:42:00	17.5217	8.37397	25.8957
751	14:43:00	14.225	8.08283	22.3078
752	14:43:00	16.2412	6.35157	22.5928
753	14:43:00	15.4711	7.70122	23.1723
754	14:44:00	17.974	8.15912	26.1331
755	14:45:00	12.8039	8.34175	21.1456
756	14:45:00	15.5536	7.89593	23.4496
757	14:46:00	17.8207	8.61251	26.4332
758	14:47:00	17.7654	7.26896	25.0344
759	14:48:00	17.8116	6.05127	23.8628
760	14:49:00	14.6774	7.93878	22.6162
761	14:49:00	16.131	6.10266	22.2336
762	14:50:00	17.4256	6.54372	23.9693
763	14:50:00	12.1472	7.18546	19.3327
764	14:51:00	12.4514	9.07566	21.527
765	14:52:00	12.2716	8.83261	21.1042
766	14:53:00	13.1886	8.66036	21.8489
767	14:53:00	16.58	7.73858	24.3186
768	14:54:00	17.1562	9.24717	26.4034
769	14:54:00	12.6467	7.20841	19.8552
770	14:54:00	15.1067	7.71319	22.8198
771	14:55:00	12.1593	7.48369	19.643
772	14:55:00	13.0218	8.96396	21.9857
773	14:56:00	15.4201	6.20789	21.628
774	14:56:00	17.1256	7.24027	24.3659
775	14:57:00	12.7381	6.39528	19.1334
776	14:57:00	16.4209	6.53993	22.9608
777	14:57:00	16.6876	6.18104	22.8687
778	14:57:00	12.3153	6.3191	18.6344
779	14:57:00	14.032	8.85983	22.8918
780	14:57:00	16.4315	9.95764	26.3891
781	14:58:00	15.5388	9.75268	25.2915
782	14:58:00	17.438	7.3582	24.7962
783	14:59:00	16.6635	6.80203	23.4655
784	14:59:00	17.4585	7.99152	25.4501

## Sheet: Sheet3
Number	Arrival time	X1	X2	X3
1	08:00:00	14.9349	14.0418	28.9768
2	08:00:00	14.4848	13.1442	27.6291			X1	X2	X3
3	08:00:00	13.4653	11.7876	25.2528		MEAN	16	14	30
4	08:00:00	14.2783	12.6865	26.9648
5	08:00:00	13.6407	14.461	28.1017
6	08:00:00	15.9585	13.8509	29.8094
7	08:01:00	17.3608	16.163	33.5238
8	08:01:00	16.3736	14.9147	31.2884
9	08:01:00	17.8177	13.1948	31.0124
10	08:02:00	14.6132	14.9532	29.5664
11	08:03:00	16.1186	16.2696	32.3881
12	08:03:00	17.1028	12.3819	29.4847
13	08:04:00	15.1195	15.3494	30.4689
14	08:05:00	16.751	13.0653	29.8163
15	08:05:00	14.0388	13.4671	27.5058
16	08:05:00	14.9459	12.403	27.3489
17	08:05:00	14.9602	15.8004	30.7606
18	08:06:00	18.5679	12.1023	30.6702
19	08:06:00	18.2242	15.3835	33.6077
20	08:06:00	16.5256	14.972	31.4977
21	08:07:00	18.6858	14.9319	33.6177
22	08:07:00	15.3836	12.8143	28.1978
23	08:07:00	17.64	11.0661	28.7061
24	08:08:00	13.1699	16.0592	29.2291
25	08:08:00	18.6356	12.496	31.1316
26	08:09:00	14.2102	13.9541	28.1643
27	08:09:00	18.1592	13.2228	31.3819
28	08:09:00	17.534	13.6375	31.1715
29	08:09:00	15.0265	11.2827	26.3092
30	08:10:00	16.8492	14.0232	30.8723
31	08:10:00	16.0206	14.74	30.7606
32	08:11:00	14.9683	12.8793	27.8475
33	08:11:00	18.5997	11.2838	29.8835
34	08:12:00	15.7022	11.5253	27.2275
35	08:12:00	17.1482	15.666	32.8142
36	08:13:00	17.3198	11.9547	29.2745
37	08:13:00	15.9648	14.0411	30.0059
38	08:13:00	17.4848	16.6741	34.1588
39	08:14:00	14.7568	15.8462	30.603
40	08:14:00	13.8549	12.8767	26.7317
41	08:15:00	15.5835	11.8667	27.4502
42	08:15:00	17.0297	12.4806	29.5104
43	08:15:00	14.6947	15.3992	30.0939
44	08:16:00	18.9907	14.8246	33.8153
45	08:16:00	13.3254	11.6206	24.946
46	08:17:00	14.3686	16.1738	30.5424
47	08:17:00	14.9489	14.2187	29.1676
48	08:17:00	17.5216	16.3857	33.9072
49	08:18:00	13.536	13.7348	27.2707
50	08:18:00	15.2763	16.8738	32.1501
51	08:19:00	16.7596	16.6913	33.4509
52	08:19:00	13.0308	14.1528	27.1836
53	08:20:00	16.5542	14.1709	30.7251
54	08:20:00	18.4699	12.4711	30.941
55	08:21:00	15.7756	14.8162	30.5918
56	08:21:00	16.1729	12.1155	28.2885
57	08:21:00	18.6158	16.0004	34.6162
58	08:21:00	13.6458	11.6396	25.2854
59	08:22:00	14.6912	15.9156	30.6068
60	08:23:00	16.5128	11.2796	27.7924
61	08:23:00	13.0829	16.2895	29.3725
62	08:24:00	17.5463	13.9239	31.4702
63	08:24:00	17.8001	16.1207	33.9208
64	08:24:00	14.6136	11.9569	26.5705
65	08:25:00	14.9331	14.985	29.9181
66	08:25:00	16.2372	13.838	30.0753
67	08:25:00	18.9053	15.8246	34.7299
68	08:25:00	14.0567	16.1593	30.2161
69	08:26:00	13.4486	11.4805	24.9291
70	08:27:00	14.7927	11.9154	26.708
71	08:27:00	15.0225	14.2856	29.308
72	08:28:00	14.0831	14.5353	28.6184
73	08:28:00	13.0425	11.5548	24.5973
74	08:29:00	14.5661	12.6436	27.2098
75	08:29:00	15.3136	13.5723	28.886
76	08:29:00	16.543	11.2891	27.8321
77	08:30:00	13.1589	16.3686	29.5276
78	08:30:00	17.2401	16.2232	33.4634
79	08:30:00	17.6873	11.0344	28.7217
80	08:31:00	15.8422	11.5155	27.3577
81	08:31:00	15.1849	16.2069	31.3918
82	08:32:00	13.8403	14.0896	27.9299
83	08:32:00	18.5058	16.4891	34.9949
84	08:33:00	15.5722	12.3907	27.9629
85	08:33:00	15.3107	14.6569	29.9676
86	08:33:00	15.903	13.1342	29.0372
87	08:34:00	15.8353	13.3096	29.1449
88	08:35:00	16.5093	12.6573	29.1667
89	08:35:00	17.2793	15.9041	33.1834
90	08:35:00	14.9814	14.56	29.5415
91	08:35:00	17.6763	13.6037	31.2799
92	08:36:00	13.6762	15.8382	29.5144
93	08:36:00	17.9563	12.8397	30.796
94	08:37:00	17.6794	14.3141	31.9935
95	08:37:00	15.6106	12.6698	28.2804
96	08:37:00	13.1454	11.6195	24.7649
97	08:38:00	17.6655	16.6623	34.3278
98	08:39:00	18.3999	11.0304	29.4303
99	08:39:00	13.3062	16.9174	30.2236
100	08:40:00	16.2795	12.8384	29.118
101	08:40:00	14.221	15.6637	29.8846
102	08:40:00	14.9972	16.4228	31.42
103	08:41:00	16.3136	16.4397	32.7533
104	08:41:00	18.0909	12.5147	30.6055
105	08:41:00	14.5965	11.8857	26.4823
106	08:42:00	13.5167	12.0622	25.579
107	08:42:00	18.5924	16.4272	35.0196
108	08:42:00	15.4097	16.3613	31.7711
109	08:43:00	17.1705	11.3369	28.5075
110	08:43:00	13.2142	15.4824	28.6966
111	08:44:00	18.2068	16.6074	34.8142
112	08:45:00	17.5505	15.2143	32.7648
113	08:45:00	16.4802	14.4529	30.9331
114	08:45:00	14.0386	13.5429	27.5815
115	08:45:00	13.6259	16.8997	30.5255
116	08:46:00	13.1586	16.8182	29.9767
117	08:47:00	13.4277	14.4923	27.92
118	08:47:00	13.7667	15.9944	29.761
119	08:48:00	13.0683	16.4734	29.5417
120	08:48:00	17.9308	13.4026	31.3334
121	08:48:00	16.8713	14.5527	31.4241
122	08:49:00	18.9802	11.1791	30.1593
123	08:49:00	14.3243	12.3938	26.7181
124	08:49:00	18.8932	16.4922	35.3855
125	08:49:00	13.5404	16.8965	30.4369
126	08:50:00	13.0665	16.8066	29.8731
127	08:50:00	17.4989	13.0488	30.5477
128	08:51:00	17.9248	11.3818	29.3066
129	08:51:00	18.2143	13.2704	31.4847
130	08:52:00	13.4378	13.7393	27.1772
131	08:53:00	16.1087	12.5354	28.6441
132	08:53:00	14.2162	16.7189	30.9351
133	08:53:00	13.0976	13.9116	27.0092
134	08:54:00	17.1504	15.7305	32.8809
135	08:54:00	16.9731	13.2041	30.1773
136	08:55:00	14.3481	11.6272	25.9752
137	08:55:00	14.3349	11.9231	26.2579
138	08:55:00	15.1137	15.0449	30.1586
139	08:56:00	16.3345	12.539	28.8735
140	08:56:00	17.6783	11.8137	29.492
141	08:56:00	14.5976	16.707	31.3047
142	08:57:00	18.0784	14.9081	32.9865
143	08:57:00	18.6473	11.5673	30.2146
144	08:57:00	17.7255	15.0909	32.8164
145	08:58:00	15.6833	11.1459	26.8292
146	08:59:00	16.5877	14.7133	31.301
147	08:59:00	13.4717	14.9828	28.4545
148	09:00:00	15.2371	13.7545	28.9916
149	09:00:00	14.0648	14.218	28.2828
150	09:00:00	16.0819	14.9301	31.0121
151	09:00:00	14.912	14.1722	29.0843
152	09:01:00	17.6261	16.2571	33.8832
153	09:01:00	15.3251	13.7291	29.0542
154	09:01:00	15.3425	15.6492	30.9917
155	09:02:00	13.0335	13.331	26.3645
156	09:03:00	14.4695	11.6085	26.0779
157	09:03:00	18.417	16.8594	35.2763
158	09:03:00	15.4632	15.7016	31.1648
159	09:04:00	13.6986	11.857	25.5555
160	09:04:00	17.7499	16.9469	34.6968
161	09:05:00	15.684	13.2014	28.8854
162	09:05:00	17.5364	16.2882	33.8246
163	09:05:00	16.2572	15.2081	31.4653
164	09:05:00	18.5325	15.7136	34.2462
165	09:06:00	15.582	13.9843	29.5664
166	09:06:00	18.2421	12.0604	30.3025
167	09:07:00	15.5319	11.4129	26.9448
168	09:07:00	14.763	16.8724	31.6354
169	09:08:00	14.0346	16.1685	30.2031
170	09:09:00	15.526	15.5873	31.1133
171	09:09:00	15.5322	15.4216	30.9538
172	09:09:00	15.8734	12.6073	28.4807
173	09:10:00	17.3659	13.097	30.4629
174	09:10:00	15.5559	14.1444	29.7002
175	09:10:00	15.3365	16.4827	31.8192
176	09:11:00	16.8845	16.9418	33.8263
177	09:11:00	18.7433	14.3973	33.1405
178	09:12:00	17.1412	12.7681	29.9094
179	09:12:00	14.5812	14.7362	29.3174
180	09:12:00	15.6917	16.7078	32.3995
181	09:13:00	13.0692	16.8119	29.8812
182	09:13:00	18.8072	14.5071	33.3143
183	09:13:00	16.9909	12.2083	29.1993
184	09:14:00	18.222	11.3142	29.5362
185	09:15:00	18.2615	14.6532	32.9148
186	09:15:00	18.707	13.8095	32.5165
187	09:15:00	13.3895	12.3966	25.7861
188	09:16:00	15.149	14.7413	29.8903
189	09:17:00	13.8549	15.5657	29.4206
190	09:17:00	16.5621	15.9868	32.5489
191	09:17:00	18.6314	13.6308	32.2622
192	09:17:00	18.8566	16.2044	35.061
193	09:18:00	16.8679	12.2847	29.1526
194	09:18:00	17.8178	14.688	32.5059
195	09:19:00	17.8843	14.4011	32.2854
196	09:19:00	18.3313	12.9238	31.255
197	09:20:00	13.865	14.0785	27.9435
198	09:20:00	13.1994	12.3228	25.5222
199	09:20:00	16.7085	15.8369	32.5454
200	09:21:00	18.6807	15.4368	34.1174
201	09:21:00	17.1597	16.5607	33.7205
202	09:21:00	17.8612	15.3721	33.2334
203	09:22:00	14.3645	15.5252	29.8898
204	09:23:00	16.9578	12.8899	29.8477
205	09:23:00	18.0879	13.5634	31.6513
206	09:24:00	17.3088	11.5224	28.8312
207	09:24:00	16.79	13.8585	30.6486
208	09:24:00	14.9822	14.7505	29.7327
209	09:25:00	15.2958	13.7547	29.0506
210	09:25:00	18.2906	16.5629	34.8535
211	09:25:00	16.6809	15.0951	31.776
212	09:25:00	16.8444	12.3722	29.2167
213	09:26:00	16.9755	15.6895	32.665
214	09:27:00	15.8382	11.9789	27.8171
215	09:27:00	15.1164	14.322	29.4384
216	09:28:00	15.7818	12.8547	28.6366
217	09:28:00	14.9884	11.9828	26.9712
218	09:29:00	14.6487	11.1866	25.8353
219	09:29:00	18.165	12.5103	30.6753
220	09:29:00	14.1129	12.6321	26.745
221	09:30:00	15.8111	12.2906	28.1017
222	09:30:00	17.9938	15.3379	33.3317
223	09:31:00	16.9059	14.8446	31.7505
224	09:31:00	14.9181	15.2322	30.1503
225	09:33:00	18.2454	11.7877	30.0331
226	09:33:00	14.3422	12.6379	26.9801
227	09:35:00	16.3097	12.5185	28.8283
228	09:35:00	17.1528	14.6382	31.791
229	09:36:00	16.8252	14.8279	31.6531
230	09:36:00	18.8876	16.1147	35.0022
231	09:37:00	13.4082	11.1842	24.5924
232	09:37:00	18.8835	12.6951	31.5786
233	09:38:00	16.8622	16.4765	33.3387
234	09:39:00	14.1631	11.7703	25.9335
235	09:40:00	14.1981	16.2383	30.4364
236	09:41:00	18.3311	15.9966	34.3276
237	09:41:00	14.0639	15.5999	29.6638
238	09:42:00	14.936	16.0619	30.998
239	09:43:00	13.7099	14.138	27.8479
240	09:44:00	17.4106	14.6888	32.0994
241	09:45:00	14.6648	16.2044	30.8692
242	09:45:00	17.5644	12.6396	30.204
243	09:45:00	16.684	15.9317	32.6157
244	09:45:00	17.4545	14.6305	32.0851
245	09:47:00	13.0059	12.7038	25.7097
246	09:48:00	17.0087	15.2866	32.2953
247	09:49:00	17.2888	16.1899	33.4787
248	09:49:00	17.8078	11.3466	29.1544
249	09:50:00	14.5013	11.813	26.3143
250	09:51:00	13.6814	14.9955	28.6768
251	09:52:00	15.3204	11.529	26.8494
252	09:52:00	18.9802	13.2105	32.1907
253	09:53:00	14.9291	14.7465	29.6755
254	09:53:00	13.3258	16.1172	29.443
255	09:54:00	17.3189	15.9098	33.2286
256	09:55:00	17.0457	14.2956	31.3413
257	09:55:00	17.9839	12.4149	30.3988
258	09:57:00	14.1071	15.5241	29.6312
259	09:57:00	16.0407	12.9018	28.9425
260	09:59:00	14.9754	12.3329	27.3083
261	09:59:00	14.0282	13.3048	27.333
262	10:00:00	14.1082	15.7204	29.8286
263	10:00:00	16.7248	16.1015	32.8263
264	10:00:00	13.592	14.2096	27.8016
265	10:00:00	13.9815	12.7295	26.711
266	10:01:00	15.4141	15.84	31.2541
267	10:01:00	13.5872	15.8863	29.4736
268	10:03:00	13.8308	16.4507	30.2814
269	10:05:00	13.282	13.1376	26.4196
270	10:05:00	15.9745	11.4688	27.4432
271	10:05:00	14.9866	13.7013	28.6878
272	10:06:00	16.9991	11.1152	28.1143
273	10:06:00	15.8618	16.1696	32.0314
274	10:07:00	13.4292	13.2285	26.6577
275	10:08:00	14.6916	12.0562	26.7478
276	10:09:00	18.7189	16.5525	35.2714
277	10:09:00	17.0702	12.1455	29.2157
278	10:10:00	18.0896	13.0585	31.1481
279	10:11:00	13.6945	11.427	25.1216
280	10:12:00	13.2384	15.4461	28.6845
281	10:13:00	15.4835	13.6767	29.1603
282	10:13:00	15.2556	16.1375	31.3931
283	10:13:00	14.0036	14.2471	28.2507
284	10:15:00	15.8062	15.5928	31.399
285	10:15:00	18.5409	15.0832	33.6241
286	10:16:00	18.0639	13.3753	31.4393
287	10:17:00	16.8538	15.1755	32.0292
288	10:17:00	17.7873	13.847	31.6343
289	10:18:00	15.9387	14.3083	30.247
290	10:19:00	13.0476	12.42	25.4676
291	10:20:00	18.7724	13.8296	32.602
292	10:20:00	14.2148	12.6713	26.886
293	10:21:00	17.7279	15.0184	32.7463
294	10:21:00	17.6016	14.1123	31.7139
295	10:23:00	13.9384	11.1714	25.1098
296	10:24:00	18.464	13.7296	32.1937
297	10:24:00	17.0444	13.5714	30.6158
298	10:25:00	15.5335	16.3267	31.8602
299	10:25:00	14.2737	13.7324	28.0061
300	10:25:00	17.7318	11.9622	29.694
301	10:27:00	16.4172	14.545	30.9622
302	10:27:00	13.8978	16.1375	30.0353
303	10:29:00	17.6977	12.8663	30.564
304	10:29:00	18.0152	16.5766	34.5919
305	10:30:00	13.5852	13.511	27.0962
306	10:30:00	17.2888	14.2469	31.5358
307	10:31:00	13.9925	11.2161	25.2085
308	10:32:00	18.2714	14.3952	32.6666
309	10:33:00	13.7652	14.7426	28.5078
310	10:33:00	18.7894	16.6105	35.3999
311	10:34:00	18.7087	15.5857	34.2943
312	10:35:00	14.4502	15.996	30.4462
313	10:35:00	18.3058	16.5442	34.8501
314	10:36:00	13.7594	13.2019	26.9613
315	10:37:00	14.5504	14.3967	28.9471
316	10:39:00	17.0852	16.0835	33.1687
317	10:40:00	14.6652	13.8878	28.5531
318	10:40:00	15.6507	12.8498	28.5005
319	10:41:00	18.6823	14.9285	33.6108
320	10:41:00	15.1287	14.5267	29.6554
321	10:42:00	13.6522	11.0472	24.6995
322	10:43:00	14.0364	12.0871	26.1235
323	10:45:00	17.3866	14.5183	31.9049
324	10:45:00	13.7237	13.5044	27.2281
325	10:47:00	14.8646	15.9154	30.7801
326	10:48:00	16.0444	12.9501	28.9945
327	10:48:00	16.5181	16.916	33.4341
328	10:48:00	18.5944	11.1921	29.7865
329	10:49:00	18.2654	14.6912	32.9565
330	10:50:00	15.3782	15.6635	31.0417
331	10:51:00	15.1865	15.9777	31.1642
332	10:53:00	16.7465	15.4296	32.1761
333	10:54:00	16.8323	12.6284	29.4607
334	10:55:00	18.1183	11.1492	29.2676
335	10:55:00	13.108	15.8883	28.9964
336	10:55:00	18.1632	13.8065	31.9697
337	10:56:00	16.2215	13.5271	29.7486
338	10:57:00	17.4844	13.2999	30.7843
339	10:59:00	15.0627	16.0969	31.1596
340	11:00:00	16.1841	13.6037	29.7878
341	11:00:00	16.376	11.6605	28.0365
342	11:00:00	16.7541	11.946	28.7001
343	11:01:00	16.8926	12.1551	29.0476
344	11:02:00	15.2574	16.0273	31.2847
345	11:03:00	13.0258	12.8231	25.8489
346	11:04:00	16.5187	12.466	28.9846
347	11:05:00	14.4836	12.6469	27.1305
348	11:05:00	13.748	14.1739	27.9219
349	11:06:00	14.0088	14.1858	28.1945
350	11:07:00	17.4668	12.9662	30.4331
351	11:09:00	14.1629	15.3928	29.5558
352	11:09:00	18.4935	11.1621	29.6556
353	11:10:00	14.3545	13.6494	28.0039
354	11:11:00	14.8835	12.9741	27.8576
355	11:12:00	13.9535	15.1215	29.0749
356	11:12:00	14.7927	15.8713	30.664
357	11:13:00	15.0671	14.3799	29.447
358	11:15:00	18.0519	12.581	30.6328
359	11:15:00	18.1191	15.7927	33.9118
360	11:16:00	16.5161	12.7218	29.2379
361	11:17:00	17.5459	11.2152	28.7611
362	11:18:00	16.7428	11.9707	28.7135
363	11:19:00	18.4426	11.7597	30.2023
364	11:20:00	18.0249	12.9382	30.9632
365	11:20:00	18.5779	14.6315	33.2094
366	11:21:00	17.9845	12.2734	30.2578
367	11:23:00	16.671	12.9602	29.6312
368	11:23:00	14.585	15.7265	30.3115
369	11:24:00	15.8439	14.9537	30.7976
370	11:25:00	15.2946	15.68	30.9745
371	11:25:00	15.5658	12.3204	27.8862
372	11:27:00	14.9662	16.8101	31.7764
373	11:28:00	18.8746	14.5024	33.3769
374	11:29:00	13.5671	13.756	27.3231
375	11:30:00	16.9962	12.5632	29.5594
376	11:30:00	14.9113	12.7582	27.6695
377	11:30:00	15.3894	12.3583	27.7477
378	11:31:00	13.7963	15.894	29.6904
379	11:33:00	14.5134	16.605	31.1184
380	11:35:00	17.1638	12.5436	29.7074
381	11:35:00	13.9655	15.4392	29.4047
382	11:36:00	14.8298	16.8372	31.667
383	11:36:00	18.8427	14.73	33.5727
384	11:37:00	18.7425	16.7687	35.5113
385	11:37:00	16.9629	14.569	31.5319
386	11:39:00	14.3363	15.2172	29.5536
387	11:40:00	13.7302	16.7306	30.4609
388	11:41:00	15.1497	11.9972	27.1469
389	11:42:00	14.6515	11.234	25.8855
390	11:43:00	18.176	12.0395	30.2155
391	11:44:00	18.5845	12.1981	30.7826
392	11:44:00	14.1992	12.6306	26.8298
393	11:45:00	16.4758	15.7076	32.1834
394	11:45:00	16.3588	11.0569	27.4158
395	11:47:00	17.3458	15.1548	32.5006
396	11:48:00	13.154	11.7606	24.9146
397	11:49:00	18.3913	12.2351	30.6264
398	11:50:00	18.7832	15.9665	34.7497
399	11:51:00	14.0258	16.2126	30.2384
400	11:51:00	15.8606	11.445	27.3055
401	11:52:00	18.2143	15.9643	34.1786
402	11:53:00	18.9363	16.367	35.3033
403	11:54:00	16.3526	16.4474	32.8
404	11:55:00	13.5647	11.8343	25.399
405	11:55:00	13.9203	13.3085	27.2288
406	11:57:00	14.7498	11.4186	26.1684
407	11:58:00	15.9563	14.1744	30.1307
408	11:59:00	18.1007	15.5946	33.6954
409	12:00:00	18.8299	12.433	31.2629
410	12:00:00	14.7932	15.1376	29.9308
411	12:00:00	18.538	16.8152	35.3533
412	12:00:00	17.1381	11.0591	28.1973
413	12:01:00	16.6172	13.548	30.1652
414	12:03:00	14.9952	14.263	29.2582
415	12:05:00	18.4551	15.0394	33.4945
416	12:05:00	18.174	14.5487	32.7227
417	12:05:00	16.0823	11.6982	27.7805
418	12:06:00	18.0802	14.6401	32.7203
419	12:07:00	13.1619	15.3745	28.5364
420	12:08:00	14.9606	15.2967	30.2573
421	12:09:00	14.6207	15.7369	30.3576
422	12:10:00	14.9066	15.048	29.9546
423	12:11:00	17.9455	14.4657	32.4112
424	12:12:00	13.0515	11.4179	24.4693
425	12:12:00	18.3318	16.1698	34.5016
426	12:13:00	17.896	14.4178	32.3138
427	12:15:00	14.388	11.1756	25.5636
428	12:15:00	14.1593	16.3578	30.5171
429	12:16:00	17.6983	11.5583	29.2566
430	12:17:00	17.7384	11.3721	29.1104
431	12:18:00	15.0007	11.713	26.7137
432	12:19:00	18.007	14.259	32.266
433	12:19:00	18.781	14.1695	32.9505
434	12:20:00	13.5627	12.0284	25.5911
435	12:21:00	15.4621	15.9749	31.4371
436	12:23:00	13.3635	13.6839	27.0473
437	12:24:00	16.8609	12.5572	29.4181
438	12:24:00	17.7603	11.0002	28.7605
439	12:25:00	16.8977	12.2911	29.1888
440	12:25:00	16.9523	16.1297	33.0819
441	12:26:00	18.4675	15.7673	34.2348
442	12:27:00	17.6475	15.5362	33.1838
443	12:29:00	15.6427	16.7594	32.4021
444	12:30:00	17.9149	12.7747	30.6896
445	12:30:00	16.7325	12.8496	29.5821
446	12:31:00	17.1559	11.7315	28.8874
447	12:32:00	16.9213	16.3575	33.2788
448	12:33:00	18.5239	11.8925	30.4164
449	12:33:00	14.0053	14.3665	28.3718
450	12:35:00	14.7372	14.754	29.4911
451	12:35:00	17.8808	14.0195	31.9003
452	12:36:00	16.8279	12.37	29.198
453	12:37:00	14.6661	15.5853	30.2514
454	12:39:00	16.671	12.0161	28.6871
455	12:40:00	16.4201	16.8663	33.2865
456	12:40:00	13.9183	15.7708	29.6891
457	12:40:00	16.0781	12.0404	28.1185
458	12:41:00	13.9611	13.236	27.1971
459	12:42:00	15.2484	15.7732	31.0216
460	12:43:00	17.5031	16.3774	33.8805
461	12:45:00	16.6111	15.1572	31.7683
462	12:45:00	16.012	16.3223	32.3343
463	12:47:00	17.6107	13.4671	31.0778
464	12:47:00	16.4786	13.6522	30.1307
465	12:48:00	14.6802	12.6178	27.298
466	12:48:00	15.2654	13.0193	28.2848
467	12:49:00	14.1199	11.3382	25.4581
468	12:50:00	18.185	16.5534	34.7384
469	12:51:00	17.7307	13.1638	30.8945
470	12:53:00	17.9947	11.254	29.2487
471	12:54:00	17.1321	12.1529	29.285
472	12:54:00	15.0298	12.1439	27.1737
473	12:55:00	17.1105	12.5187	29.6292
474	12:55:00	15.4348	12.1166	27.5514
475	12:56:00	16.1006	14.8572	30.9579
476	12:57:00	14.175	11.932	26.1071
477	12:59:00	13.7682	14.1189	27.8871
478	13:00:00	18.4422	14.4181	32.8604
479	13:00:00	18.3505	16.6583	35.0088
480	13:00:00	14.9653	16.3778	31.3431
481	13:01:00	14.7119	13.3413	28.0532
482	13:01:00	17.8678	14.7578	32.6256
483	13:03:00	18.7065	16.5695	35.276
484	13:04:00	13.7927	11.006	24.7987
485	13:05:00	13.1659	12.9133	26.0792
486	13:05:00	17.8338	16.0409	33.8746
487	13:06:00	14.4142	11.6085	26.0226
488	13:07:00	17.0821	14.5637	31.6458
489	13:08:00	16.3667	14.1964	30.5631
490	13:09:00	16.099	12.3823	28.4813
491	13:10:00	16.7939	15.8356	32.6295
492	13:11:00	16.0847	16.655	32.7397
493	13:12:00	13.9306	16.0253	29.9559
494	13:12:00	18.703	11.3356	30.0386
495	13:13:00	14.0584	15.4177	29.4761
496	13:15:00	18.1678	11.2957	29.4635
497	13:15:00	16.7362	13.7948	30.531
498	13:15:00	17.0733	13.3823	30.4556
499	13:17:00	16.7402	15.9101	32.6503
500	13:18:00	16.2876	11.8251	28.1127
501	13:19:00	17.2518	12.4814	29.7332
502	13:20:00	14.7864	15.621	30.4074
503	13:20:00	14.1591	16.9372	31.0963
504	13:21:00	15.335	13.606	28.9411
505	13:22:00	13.2543	16.2828	29.5371
506	13:23:00	14.1684	13.5934	27.7618
507	13:24:00	15.372	16.4655	31.8375
508	13:25:00	15.0377	11.9604	26.9981
509	13:25:00	17.8684	14.5685	32.4368
510	13:27:00	13.922	14.1854	28.1074
511	13:28:00	15.0389	11.8535	26.8924
512	13:29:00	14.1093	11.7694	25.8787
513	13:29:00	17.8697	16.8268	34.6964
514	13:30:00	17.9695	15.5375	33.5069
515	13:30:00	15.6461	15.8654	31.5116
516	13:31:00	13.3325	16.1811	29.5137
517	13:33:00	13.1859	12.2929	25.4788
518	13:35:00	16.6972	14.9069	31.6041
519	13:35:00	18.5212	12.8383	31.3594
520	13:36:00	16.2634	14.8589	31.1223
521	13:36:00	15.5368	14.9514	30.4882
522	13:36:00	18.7913	12.4149	31.2062
523	13:37:00	13.0784	11.1882	24.2666
524	13:39:00	17.2421	13.2133	30.4554
525	13:40:00	13.1443	15.5935	28.7378
526	13:41:00	16.8479	11.6193	28.4672
527	13:42:00	14.7339	15.445	30.1789
528	13:43:00	17.4038	15.049	32.4528
529	13:43:00	13.4594	13.6242	27.0836
530	13:44:00	18.9526	14.8473	33.7999
531	13:45:00	18.9236	14.0001	32.9237
532	13:45:00	16.3687	12.069	28.4377
533	13:47:00	14.8342	16.3005	31.1347
534	13:48:00	17.4066	14.2293	31.6359
535	13:49:00	17.666	15.7583	33.4244
536	13:50:00	14.3067	12.6716	26.9783
537	13:50:00	13.0824	16.0918	29.1742
538	13:51:00	14.7989	12.3682	27.1671
539	13:52:00	18.1051	15.8786	33.9838
540	13:53:00	14.0586	13.4764	27.535
541	13:54:00	13.8645	13.8479	27.7124
542	13:55:00	14.6006	13.5835	28.1841
543	13:55:00	17.4708	13.7924	31.2633
544	13:57:00	16.0041	12.0205	28.0246
545	13:57:00	18.8334	14.4652	33.2986
546	13:59:00	18.4772	13.6668	32.144
547	14:00:00	17.8953	11.6865	29.5818
548	14:00:00	13.3633	12.0584	25.4217
549	14:00:00	16.4798	14.7336	31.2135
550	14:00:00	15.5011	13.0866	28.5877
551	14:00:00	17.5214	14.6391	32.1605
552	14:01:00	16.6196	11.9055	28.525
553	14:01:00	17.6155	12.0569	29.6724
554	14:03:00	17.4571	15.5796	33.0367
555	14:04:00	13.3437	14.5948	27.9385
556	14:05:00	18.7501	11.2628	30.0128
557	14:05:00	16.4277	11.7308	28.1585
558	14:06:00	17.4212	13.0668	30.488
559	14:07:00	18.2148	15.367	33.5818
560	14:08:00	13.9538	14.9578	28.9116
561	14:09:00	13.0491	13.4667	26.5158
562	14:10:00	15.8067	14.8316	30.6383
563	14:11:00	13.4585	14.8561	28.3146
564	14:11:00	17.5624	15.0425	32.6049
565	14:12:00	14.5748	14.8492	29.4239
566	14:13:00	15.0637	13.8952	28.9588
567	14:15:00	13.5268	13.669	27.1958
568	14:15:00	13.8213	13.6839	27.5051
569	14:16:00	18.4653	12.416	30.8813
570	14:17:00	13.2146	14.5306	27.7452
571	14:18:00	14.1349	14.3286	28.4635
572	14:18:00	13.2315	14.2843	27.5157
573	14:19:00	15.2755	14.0448	29.3203
574	14:20:00	17.4212	13.8507	31.2719
575	14:21:00	18.3172	14.2614	32.5786
576	14:23:00	14.1357	13.2708	27.4064
577	14:24:00	14.6456	13.3361	27.9817
578	14:24:00	17.7635	13.4074	31.1708
579	14:25:00	13.8354	16.749	30.5843
580	14:25:00	14.2378	15.9892	30.2271
581	14:25:00	17.4884	11.6817	29.1701
582	14:27:00	14.4228	13.7393	28.1621
583	14:29:00	18.3835	15.0321	33.4156
584	14:30:00	16.7461	13.1409	29.887
585	14:30:00	16.3169	14.7021	31.019
586	14:30:00	14.4539	13.8089	28.2628
587	14:31:00	18.0191	15.7558	33.7748
588	14:31:00	14.8209	13.2017	28.0226
589	14:32:00	18.6433	16.7436	35.3869
590	14:32:00	13.3338	16.26	29.5939
591	14:32:00	17.2663	14.9391	32.2054
592	14:33:00	13.0225	13.2563	26.2788
593	14:33:00	13.3913	14.1204	27.5117
594	14:34:00	15.4777	12.4404	27.918
595	14:35:00	14.3215	16.6633	30.9848
596	14:35:00	15.4403	15.6902	31.1305
597	14:35:00	13.2582	12.7928	26.051
598	14:36:00	18.9037	14.1219	33.0255
599	14:36:00	17.8039	13.6588	31.4627
600	14:37:00	15.1928	15.1735	30.3662
601	14:37:00	14.9608	11.1635	26.1243
602	14:38:00	18.2412	15.8572	34.0984
603	14:39:00	14.4848	13.9849	28.4697
604	14:39:00	16.9878	15.3756	32.3634
605	14:39:00	16.3083	13.6839	29.9921
606	14:40:00	17.2637	14.9122	32.1759
607	14:40:00	16.437	14.9847	31.4217
608	14:40:00	13.4272	11.848	25.2752
609	14:41:00	16.0363	13.9567	29.993
610	14:41:00	15.1386	14.7074	29.846
611	14:42:00	13.037	14.7064	27.7433
612	14:42:00	18.7469	12.5119	31.2589
613	14:43:00	15.34	15.0219	30.3618
614	14:43:00	17.577	12.7126	30.2897
615	14:44:00	16.263	15.9757	32.2387
616	14:45:00	14.6755	14.1896	28.8651
617	14:45:00	13.0428	13.5134	26.5562
618	14:45:00	13.0758	12.7238	25.7996
619	14:46:00	18.7213	11.3089	30.0302
620	14:46:00	14.1045	12.6154	26.7199
621	14:47:00	13.3413	15.3749	28.7162
622	14:47:00	13.4356	14.4678	27.9034
623	14:48:00	16.8411	11.854	28.6952
624	14:48:00	13.2521	12.366	25.6182
625	14:48:00	14.06	15.8215	29.8815
626	14:49:00	14.7438	14.4659	29.2097
627	14:49:00	14.676	12.5438	27.2198
628	14:50:00	14.0121	12.1444	26.1565
629	14:50:00	18.3571	11.2347	29.5918
630	14:51:00	14.0099	13.1003	27.1101
631	14:51:00	16.7468	16.655	33.4018
632	14:52:00	13.1727	15.859	29.0317
633	14:53:00	13.8147	11.6793	25.494
634	14:53:00	15.6416	13.8126	29.4541
635	14:53:00	15.3652	11.9542	27.3194
636	14:54:00	14.1957	14.9297	29.1255
637	14:54:00	15.8563	13.7278	29.5842
638	14:55:00	18.9463	15.3804	34.3267
639	14:55:00	16.8768	15.6239	32.5007
640	14:55:00	18.2397	16.2674	34.5071
641	14:56:00	17.423	16.2817	33.7047
642	14:56:00	16.8499	13.2036	30.0535
643	14:57:00	16.257	14.1502	30.4072
644	14:57:00	14.1181	13.3528	27.4709
645	14:58:00	13.8506	15.0757	28.9262
646	14:59:00	15.0157	16.5411	31.5568
647	14:59:00	18.5034	11.3655	29.8689
648	14:59:00	13.8782	16.8632	30.7414

## Sheet: Sheet4
Number	Arrival time	X1	X2	X3
1	08:00:00	8.25687	10.7279	18.9848
2	08:00:00	12.8669	8.94458	21.8115			X1	X2	X3
3	08:00:00	9.04022	7.96731	17.0075		MEAN	10	8	18
4	08:00:00	11.0984	9.94345	21.0418
5	08:00:00	10.4271	9.69112	20.1182
6	08:00:00	7.21461	5.99191	13.2065
7	08:00:00	7.68355	7.74337	15.4269
8	08:01:00	9.32221	5.66817	14.9904
9	08:01:00	11.6499	7.93179	19.5817
10	08:01:00	8.79724	5.30012	14.0974
11	08:01:00	8.38267	8.89532	17.278
12	08:01:00	11.2864	7.47877	18.7652
13	08:02:00	10.3659	9.21192	19.5779
14	08:02:00	8.44346	9.78964	18.2331
15	08:03:00	11.1969	5.0434	16.2403
16	08:03:00	12.1755	6.36949	18.5449
17	08:03:00	7.93551	7.98434	15.9199
18	08:04:00	8.3336	10.7918	19.1254
19	08:04:00	11.8028	5.12159	16.9244
20	08:05:00	9.30537	5.75185	15.0572
21	08:05:00	8.36949	8.37254	16.742
22	08:05:00	11.556	9.86142	21.4174
23	08:05:00	12.5755	7.69155	20.2671
24	08:06:00	11.6327	9.26521	20.8979
25	08:06:00	11.5562	10.4891	22.0453
26	08:06:00	7.1745	6.56908	13.7436
27	08:07:00	11.1341	5.31312	16.4472
28	08:07:00	8.86608	8.41063	17.2767
29	08:07:00	7.6722	9.28297	16.9552
30	08:07:00	11.7473	8.71239	20.4597
31	08:08:00	11.539	5.66433	17.2033
32	08:08:00	10.6234	9.94748	20.5709
33	08:08:00	7.46602	6.09995	13.566
34	08:09:00	9.22883	10.3811	19.6099
35	08:09:00	10.3306	5.09137	15.422
36	08:09:00	11.0671	7.98856	19.0556
37	08:09:00	8.0961	6.14701	14.2431
38	08:09:00	12.1998	6.31712	18.5169
39	08:10:00	8.59435	9.28132	17.8757
40	08:10:00	7.45979	6.73315	14.1929
41	08:11:00	7.21973	8.04532	15.2651
42	08:11:00	8.3563	6.004	14.3603
43	08:12:00	8.24076	6.74358	14.9843
44	08:12:00	12.0738	10.7724	22.8462
45	08:12:00	7.0119	6.66082	13.6727
46	08:13:00	9.1999	7.92447	17.1244
47	08:13:00	7.68722	7.78805	15.4753
48	08:13:00	11.8931	10.9073	22.8004
49	08:13:00	12.8074	9.40052	22.2079
50	08:14:00	12.8621	5.42262	18.2847
51	08:14:00	9.13105	6.68407	15.8151
52	08:15:00	7.54823	8.41777	15.966
53	08:15:00	10.0499	9.16028	19.2102
54	08:15:00	8.00565	8.6115	16.6171
55	08:15:00	10.5983	9.69442	20.2927
56	08:16:00	7.91684	9.71438	17.6312
57	08:16:00	8.23911	10.1121	18.3512
58	08:16:00	10.7366	9.75851	20.4951
59	08:17:00	12.9588	10.6645	23.6233
60	08:17:00	9.82998	10.3183	20.1483
61	08:17:00	9.56008	7.52016	17.0802
62	08:18:00	9.46376	8.58971	18.0535
63	08:18:00	9.09223	8.85961	17.9518
64	08:19:00	7.32246	8.10044	15.4229
65	08:19:00	8.88348	5.77035	14.6538
66	08:19:00	7.64895	6.9505	14.5994
67	08:20:00	9.39564	10.735	20.1307
68	08:20:00	11.8636	10.7213	22.5849
69	08:20:00	8.82507	5.80294	14.628
70	08:20:00	9.3766	5.258	14.6346
71	08:21:00	10.8166	8.32768	19.1443
72	08:21:00	8.00381	5.206	13.2098
73	08:21:00	12.5516	10.1343	22.6858
74	08:21:00	11.6895	6.18455	17.874
75	08:21:00	11.6019	7.9556	19.5575
76	08:22:00	11.8801	10.5957	22.4758
77	08:23:00	8.01901	6.65642	14.6754
78	08:23:00	10.6197	10.0088	20.6286
79	08:24:00	8.9494	5.91427	14.8637
80	08:24:00	7.01117	7.60787	14.619
81	08:24:00	8.33341	9.40272	17.7361
82	08:24:00	12.8605	7.07282	19.9333
83	08:25:00	9.74868	8.85669	18.6054
84	08:25:00	8.82598	10.2492	19.0752
85	08:25:00	11.9195	9.46297	21.3824
86	08:25:00	12.0085	5.78188	17.7903
87	08:25:00	9.59908	7.5425	17.1416
88	08:26:00	8.35722	7.31123	15.6684
89	08:27:00	7.18458	10.2405	17.425
90	08:27:00	11.32	5.58394	16.9039
91	08:27:00	12.2928	7.64962	19.9424
92	08:28:00	10.5432	8.695	19.2382
93	08:28:00	11.3683	6.23655	17.6048
94	08:28:00	9.91586	7.36927	17.2851
95	08:29:00	8.95105	8.32786	17.2789
96	08:29:00	7.57021	8.49193	16.0621
97	08:29:00	10.261	7.54909	17.8101
98	08:30:00	10.3729	6.72234	17.0952
99	08:30:00	12.9989	8.1887	21.1876
100	08:30:00	12.6982	9.76949	22.4677
101	08:31:00	10.4824	5.2732	15.7556
102	08:31:00	12.6396	8.47014	21.1098
103	08:31:00	10.1676	7.41542	17.5831
104	08:32:00	7.00037	6.98859	13.989
105	08:32:00	11.0057	9.99289	20.9986
106	08:32:00	10.2136	7.95798	18.1716
107	08:33:00	9.71316	7.6813	17.3945
108	08:33:00	8.46269	10.9995	19.4621
109	08:33:00	9.61501	10.5481	20.1631
110	08:33:00	7.51875	7.49525	15.014
111	08:34:00	8.03531	8.56499	16.6003
112	08:35:00	7.87289	6.54491	14.4178
113	08:35:00	12.9846	9.26978	22.2544
114	08:35:00	8.41801	7.4059	15.8239
115	08:35:00	8.88751	8.14859	17.0361
116	08:36:00	10.9422	5.21809	16.1603
117	08:36:00	10.066	10.8639	20.93
118	08:36:00	12.8019	10.1218	22.9237
119	08:37:00	7.36421	6.48723	13.8514
120	08:37:00	9.09369	5.80184	14.8955
121	08:37:00	9.472	7.13709	16.6091
122	08:37:00	7.18622	6.7564	13.9426
123	08:38:00	9.85269	7.63753	17.4902
124	08:39:00	10.3566	6.93493	17.2915
125	08:39:00	10.5434	8.74993	19.2933
126	08:39:00	10.2629	8.59777	18.8606
127	08:40:00	9.13636	6.93036	16.0667
128	08:40:00	12.8037	10.0398	22.8435
129	08:40:00	8.78735	10.1837	18.971
130	08:40:00	9.33357	8.95447	18.288
131	08:41:00	10.8408	7.18067	18.0214
132	08:41:00	9.96915	7.44948	17.4186
133	08:41:00	7.3741	5.11023	12.4843
134	08:42:00	10.5698	9.79714	20.3669
135	08:42:00	12.4031	8.51463	20.9177
136	08:42:00	12.6838	7.67049	20.3543
137	08:43:00	9.38044	10.3531	19.7335
138	08:43:00	9.03418	10.629	19.6632
139	08:43:00	12.7599	9.50783	22.2678
140	08:44:00	8.76647	8.721	17.4875
141	08:44:00	10.4654	5.62203	16.0874
142	08:45:00	11.4007	10.0242	21.4249
143	08:45:00	7.9346	6.31895	14.2535
144	08:45:00	7.00897	7.47969	14.4887
145	08:45:00	8.66778	5.2179	13.8857
146	08:45:00	7.31202	7.27296	14.585
147	08:46:00	8.71703	9.50673	18.2238
148	08:47:00	8.88897	9.98502	18.874
149	08:47:00	9.01404	6.8844	15.8984
150	08:48:00	10.3112	6.56835	16.8795
151	08:48:00	11.6184	5.21772	16.8361
152	08:48:00	12.4541	10.6193	23.0735
153	08:48:00	9.61831	10.0033	19.6216
154	08:49:00	10.2841	5.17359	15.4577
155	08:49:00	7.29188	6.43394	13.7258
156	08:49:00	11.809	7.11969	18.9287
157	08:49:00	12.9698	10.3159	23.2857
158	08:49:00	12.3523	10.0088	22.3612
159	08:50:00	11.6067	6.96533	18.572
160	08:50:00	12.6471	7.34858	19.9957
161	08:51:00	7.08899	7.35884	14.4478
162	08:51:00	10.1517	10.0912	20.2429
163	08:51:00	11.5595	7.87613	19.4356
164	08:52:00	9.26142	10.7645	20.0259
165	08:52:00	8.24424	9.80392	18.0482
166	08:53:00	8.43651	9.26942	17.7059
167	08:53:00	9.21583	7.0329	16.2487
168	08:53:00	9.47493	10.5285	20.0034
169	08:54:00	7.91189	8.88433	16.7962
170	08:54:00	8.94336	10.6887	19.6321
171	08:55:00	7.86447	7.46028	15.3247
172	08:55:00	10.9239	5.18604	16.1099
173	08:55:00	11.6732	7.10285	18.776
174	08:55:00	8.4561	9.42286	17.879
175	08:56:00	9.57472	7.19385	16.7686
176	08:56:00	9.13764	5.86081	14.9984
177	08:56:00	12.7292	6.40098	19.1302
178	08:56:00	7.00641	10.7125	17.7189
179	08:57:00	12.3443	8.31541	20.6597
180	08:57:00	12.8455	9.89621	22.7417
181	08:57:00	9.72634	6.98273	16.7091
182	08:57:00	9.14936	10.2459	19.3953
183	08:58:00	10.0226	7.86038	17.883
184	08:59:00	8.95325	10.8839	19.8372
185	08:59:00	7.57826	10.9767	18.555
186	09:00:00	10.2499	7.92099	18.1708
187	09:00:00	7.20179	8.28318	15.485
188	09:00:00	8.62621	10.0183	18.6446
189	09:00:00	8.96918	10.1269	19.0961
190	09:00:00	10.7186	9.52394	20.2426
191	09:01:00	10.2577	10.1689	20.4266
192	09:01:00	8.91241	8.71111	17.6235
193	09:01:00	7.23017	5.69765	12.9278
194	09:01:00	8.13547	9.76492	17.9004
195	09:02:00	12.731	6.87835	19.6094
196	09:02:00	7.34828	7.40553	14.7538
197	09:03:00	12.2738	9.78103	22.0548
198	09:03:00	10.1964	7.10541	17.3018
199	09:03:00	8.23637	9.81564	18.052
200	09:03:00	11.983	8.52654	20.5095
201	09:04:00	12.2736	10.1938	22.4674
202	09:04:00	12.4216	7.8168	20.2383
203	09:04:00	7.08698	10.0011	17.0881
204	09:05:00	10.2546	6.50719	16.7618
205	09:05:00	10.779	10.152	20.9311
206	09:05:00	7.56362	9.70669	17.2703
207	09:05:00	11.8204	6.64397	18.4644
208	09:06:00	7.16443	10.8248	17.9892
209	09:06:00	11.9506	10.9106	22.8612
210	09:07:00	12.6534	6.9505	19.6039
211	09:07:00	11.8133	8.39634	20.2096
212	09:07:00	12.178	6.98657	19.1646
213	09:08:00	9.60256	6.55498	16.1575
214	09:08:00	12.6167	6.46672	19.0835
215	09:09:00	12.1764	5.97891	18.1553
216	09:09:00	7.29408	9.40364	16.6977
217	09:09:00	8.74395	9.13318	17.8771
218	09:09:00	10.407	7.27149	17.6785
219	09:10:00	7.11151	7.86569	14.9772
220	09:10:00	9.72213	9.08722	18.8094
221	09:10:00	9.30097	5.31349	14.6145
222	09:11:00	10.5838	5.25196	15.8358
223	09:11:00	8.9234	5.71358	14.637
224	09:12:00	9.59926	6.10727	15.7065
225	09:12:00	10.7122	6.75988	17.4721
226	09:12:00	12.2804	10.7956	23.076
227	09:12:00	12.8682	9.22803	22.0962
228	09:13:00	10.1903	7.75088	17.9412
229	09:13:00	9.08106	5.40669	14.4877
230	09:13:00	12.4931	9.7109	22.204
231	09:13:00	9.03235	5.14539	14.1777
232	09:14:00	11.0041	8.31706	19.3211
233	09:15:00	9.57564	7.82559	17.4012
234	09:15:00	11.6356	10.8799	22.5155
235	09:15:00	11.4254	10.0302	21.4557
236	09:15:00	11.2659	5.48488	16.7508
237	09:16:00	7.76083	7.86825	15.6291
238	09:16:00	10.2892	9.07807	19.3673
239	09:17:00	11.4738	5.5616	17.0354
240	09:17:00	12.1833	9.19489	21.3782
241	09:17:00	10.5527	5.77493	16.3276
242	09:17:00	7.09192	6.40062	13.4925
243	09:18:00	12.1062	10.009	22.1152
244	09:18:00	11.4412	7.97848	19.4197
245	09:19:00	8.48009	10.9348	19.4149
246	09:19:00	10.701	10.7303	21.4313
247	09:19:00	7.6158	8.57524	16.191
248	09:20:00	10.3667	10.6746	21.0413
249	09:20:00	11.9449	10.4858	22.4307
250	09:20:00	9.76699	10.6856	20.4526
251	09:20:00	11.4871	8.30058	19.7877
252	09:20:00	9.19752	8.4705	17.668
253	09:21:00	9.16181	8.94385	18.1057
254	09:21:00	9.858	7.48939	17.3474
255	09:21:00	9.3744	6.21128	15.5857
256	09:21:00	10.8948	5.20435	16.0991
257	09:22:00	12.4739	7.04315	19.5171
258	09:23:00	9.26948	7.19056	16.46
259	09:23:00	11.4218	10.4027	21.8245
260	09:24:00	8.93512	8.86676	17.8019
261	09:24:00	8.72271	6.98309	15.7058
262	09:24:00	10.6586	5.67898	16.3375
263	09:24:00	9.10926	10.7427	19.852
264	09:25:00	9.52235	6.23911	15.7615
265	09:25:00	10.367	8.26194	18.629
266	09:25:00	12.4411	7.93179	20.3729
267	09:25:00	10.8142	8.88488	19.6991
268	09:25:00	9.65273	5.60683	15.2596
269	09:26:00	11.0343	9.28864	20.3229
270	09:27:00	10.8863	5.92727	16.8136
271	09:27:00	9.27442	10.2762	19.5506
272	09:27:00	11.4743	7.4828	18.9571
273	09:28:00	12.1932	8.96069	21.1539
274	09:28:00	10.8492	10.6642	21.5134
275	09:28:00	7.14246	9.8497	16.9922
276	09:29:00	12.3767	6.28141	18.6581
277	09:29:00	8.63408	5.39259	14.0267
278	09:29:00	10.0774	8.7232	18.8006
279	09:30:00	7.81576	6.08786	13.9036
280	09:30:00	9.2486	8.87957	18.1282
281	09:31:00	9.44801	9.98556	19.4336
282	09:31:00	9.0285	10.8112	19.8397
283	09:31:00	7.73226	9.1438	16.8761
284	09:32:00	10.3412	11	21.3412
285	09:33:00	12.1863	8.0228	20.2091
286	09:33:00	11.1381	8.72008	19.8582
287	09:33:00	11.3194	5.70956	17.029
288	09:35:00	9.17335	7.35755	16.5309
289	09:35:00	12.892	9.98263	22.8746
290	09:36:00	11.4734	8.14457	19.618
291	09:36:00	8.78002	8.31816	17.0982
292	09:36:00	9.91842	6.50627	16.4247
293	09:37:00	11.6922	10.7501	22.4423
294	09:37:00	10.7117	7.79061	18.5023
295	09:37:00	9.91	7.76498	17.675
296	09:38:00	10.7093	6.31968	17.029
297	09:39:00	12.6334	6.92193	19.5553
298	09:39:00	10.3802	8.2147	18.5949
299	09:40:00	8.12613	10.3401	18.4662
300	09:40:00	10.2973	9.0484	19.3457
301	09:41:00	7.45228	9.38716	16.8394
302	09:41:00	8.29551	10.8323	19.1278
303	09:42:00	9.90011	8.55473	18.4548
304	09:43:00	10.5058	7.88693	18.3928
305	09:43:00	7.96701	9.37178	17.3388
306	09:44:00	10.1394	6.52934	16.6688
307	09:44:00	9.77926	7.05322	16.8325
308	09:45:00	7.91336	5.99283	13.9062
309	09:45:00	8.77673	9.13776	17.9145
310	09:45:00	10.1087	10.3207	20.4293
311	09:45:00	10.1874	6.39348	16.5809
312	09:45:00	7.20508	5.88919	13.0943
313	09:47:00	10.9583	9.52028	20.4786
314	09:48:00	10.5778	9.48366	20.0615
315	09:48:00	8.18857	6.3889	14.5775
316	09:49:00	7.62917	6.19407	13.8232
317	09:49:00	12.4457	5.49367	17.9394
318	09:49:00	9.70876	7.61519	17.324
319	09:50:00	12.4042	9.69478	22.0989
320	09:51:00	12.9971	9.60927	22.6063
321	09:51:00	11.7801	7.95047	19.7306
322	09:52:00	8.95032	8.04001	16.9903
323	09:52:00	12.2688	9.32746	21.5963
324	09:52:00	10.6631	7.11054	17.7737
325	09:53:00	8.92047	10.8846	19.8051
326	09:53:00	11.359	5.01392	16.3729
327	09:54:00	10.8149	6.80749	17.6224
328	09:55:00	11.9235	8.27311	20.1966
329	09:55:00	7.798	6.16276	13.9608
330	09:55:00	8.68297	6.15763	14.8406
331	09:56:00	7.17139	8.6082	15.7796
332	09:57:00	9.26948	10.672	19.9415
333	09:57:00	10.3055	7.07538	17.3809
334	09:57:00	12.1456	10.5576	22.7032
335	09:59:00	9.96512	5.60207	15.5672
336	09:59:00	8.93384	8.29362	17.2275
337	10:00:00	12.4075	8.84936	21.2568
338	10:00:00	10.8646	7.97244	18.837
339	10:00:00	9.81057	9.19105	19.0016
340	10:00:00	12.1685	9.89712	22.0656
341	10:00:00	10.058	9.31556	19.3735
342	10:01:00	8.84539	7.58388	16.4293
343	10:01:00	10.0799	10.8061	20.886
344	10:01:00	7.68868	5.26167	12.9503
345	10:02:00	7.61763	5.91592	13.5336
346	10:03:00	12.4886	5.72604	18.2146
347	10:03:00	8.13474	10.4675	18.6023
348	10:04:00	10.725	6.2598	16.9848
349	10:05:00	12.4496	8.23667	20.6862
350	10:05:00	11.5423	9.03394	20.5762
351	10:05:00	8.21238	5.08972	13.3021
352	10:06:00	7.11518	10.6896	17.8048
353	10:06:00	8.38981	6.25706	14.6469
354	10:07:00	11.4458	10.4466	21.8924
355	10:07:00	12.1509	10.2212	22.3721
356	10:08:00	11.8795	9.80795	21.6875
357	10:08:00	11.7765	5.50154	17.278
358	10:09:00	9.99442	10.5049	20.4993
359	10:09:00	9.14167	5.90292	15.0446
360	10:09:00	10.7115	7.5013	18.2128
361	10:10:00	10.7219	9.27912	20.001
362	10:11:00	12.267	5.37721	17.6442
363	10:12:00	12.6977	6.33909	19.0368
364	10:12:00	11.8266	10.0284	21.855
365	10:13:00	11.322	5.20252	16.5245
366	10:13:00	12.7524	10.0561	22.8085
367	10:13:00	10.0219	6.06021	16.0821
368	10:13:00	12.6016	8.27677	20.8783
369	10:15:00	9.4839	10.1722	19.6561
370	10:15:00	8.61357	8.15683	16.7704
371	10:15:00	9.96878	8.27256	18.2413
372	10:16:00	12.4457	7.46632	19.912
373	10:16:00	10.0653	9.00977	19.075
374	10:17:00	9.02503	10.7631	19.7881
375	10:17:00	12.7801	8.077	20.8571
376	10:18:00	8.33946	6.24277	14.5822
377	10:19:00	8.00546	8.93561	16.9411
378	10:19:00	8.52184	7.74905	16.2709
379	10:20:00	9.78713	10.2478	20.0349
380	10:20:00	8.47954	10.0914	18.5709
381	10:20:00	11.1445	9.06964	20.2142
382	10:20:00	9.29804	6.02231	15.3204
383	10:21:00	10.2651	8.25571	18.5208
384	10:21:00	12.4651	5.01556	17.4807
385	10:21:00	7.41035	5.15015	12.5605
386	10:23:00	12.393	10.1218	22.5148
387	10:24:00	11.6272	10.2273	21.8545
388	10:24:00	11.4655	6.41417	17.8797
389	10:24:00	10.0662	8.65325	18.7194
390	10:25:00	8.69964	7.6064	16.306
391	10:25:00	12.146	8.52159	20.6676
392	10:25:00	10.8072	7.09333	17.9006
393	10:25:00	11.7032	8.50218	20.2054
394	10:27:00	9.73696	6.67785	16.4148
395	10:27:00	12.3895	8.62029	21.0098
396	10:28:00	8.41343	5.35505	13.7685
397	10:29:00	10.6668	10.5552	21.222
398	10:29:00	11.1193	8.46812	19.5874
399	10:30:00	8.56011	8.0087	16.5688
400	10:30:00	9.53957	9.09729	18.6369
401	10:31:00	12.605	5.0564	17.6614
402	10:31:00	12.664	9.43403	22.098
403	10:32:00	7.92288	10.7446	18.6674
404	10:32:00	11.237	10.8607	22.0977
405	10:33:00	8.82342	9.2414	18.0648
406	10:33:00	12.0733	6.29478	18.3681
407	10:34:00	9.51173	10.3954	19.9071
408	10:35:00	12.9855	9.76528	22.7508
409	10:35:00	8.13913	5.27961	13.4187
410	10:36:00	12.1267	8.95025	21.077
411	10:36:00	10.2993	9.03595	19.3352
412	10:37:00	10.9319	9.26978	20.2017
413	10:37:00	9.91513	10.748	20.6632
414	10:39:00	12.3236	9.81472	22.1383
415	10:40:00	10.0208	10.991	21.0118
416	10:40:00	8.171	6.69286	14.8639
417	10:40:00	12.9681	5.81448	18.7826
418	10:41:00	12.9125	5.01025	17.9227
419	10:41:00	8.83605	5.01099	13.847
420	10:42:00	10.5068	5.43287	15.9396
421	10:43:00	8.0333	8.32933	16.3626
422	10:43:00	8.24369	9.8497	18.0934
423	10:44:00	7.02051	5.57112	12.5916
424	10:45:00	10.1319	5.8262	15.9581
425	10:45:00	12.478	9.00208	21.48
426	10:47:00	9.38557	8.051	17.4366
427	10:48:00	12.87	10.9766	23.8466
428	10:48:00	10.6626	5.57772	16.2403
429	10:48:00	10.9435	9.85739	20.8009
430	10:48:00	12.937	5.12085	18.0579
431	10:49:00	8.00693	8.96454	16.9715
432	10:49:00	11.9665	7.70418	19.6707
433	10:50:00	10.6152	10.1564	20.7716
434	10:51:00	9.97958	5.34187	15.3215
435	10:52:00	8.28013	7.49104	15.7712
436	10:53:00	8.22135	6.92669	15.148
437	10:54:00	8.79485	8.96893	17.7638
438	10:55:00	12.1026	10.8041	22.9066
439	10:55:00	7.43672	5.38728	12.824
440	10:55:00	7.64107	6.44969	14.0908
441	10:55:00	9.4731	6.58684	16.0599
442	10:56:00	8.43907	5.91501	14.3541
443	10:56:00	7.76266	6.57585	14.3385
444	10:57:00	7.30744	6.06442	13.3719
445	10:59:00	12.5831	7.96438	20.5474
446	11:00:00	10.6532	7.83218	18.4854
447	11:00:00	8.87524	10.5312	19.4065
448	11:00:00	9.54506	7.51338	17.0584
449	11:00:00	10.6267	10.3728	20.9995
450	11:01:00	9.81222	8.24454	18.0568
451	11:01:00	8.8529	10.6759	19.5288
452	11:02:00	7.27613	8.05502	15.3312
453	11:02:00	12.3593	8.45732	20.8166
454	11:03:00	8.0831	6.95251	15.0356
455	11:04:00	8.89575	5.3968	14.2926
456	11:04:00	12.7945	10.1645	22.959
457	11:05:00	8.21897	10.8856	19.1045
458	11:05:00	9.19275	10.6761	19.8688
459	11:06:00	9.69869	5.37025	15.0689
460	11:07:00	9.39344	6.30869	15.7021
461	11:07:00	11.1923	5.77071	16.963
462	11:08:00	10.5842	5.53011	16.1143
463	11:09:00	8.72747	5.88223	14.6097
464	11:09:00	8.28764	8.73345	17.0211
465	11:10:00	9.79757	7.06293	16.8605
466	11:11:00	7.21241	10.6074	17.8198
467	11:12:00	10.5849	9.83413	20.4191
468	11:12:00	12.2659	5.19922	17.4651
469	11:12:00	8.87963	5.08808	13.9677
470	11:13:00	7.91299	5.10218	13.0152
471	11:13:00	11.6541	10.1174	21.7715
472	11:15:00	8.50975	6.60442	15.1142
473	11:15:00	12.8995	7.43245	20.3319
474	11:16:00	8.28288	10.4168	18.6997
475	11:16:00	7.20618	5.04852	12.2547
476	11:17:00	8.02048	7.4319	15.4524
477	11:18:00	7.40742	5.34956	12.757
478	11:19:00	11.0094	5.68355	16.693
479	11:19:00	12.1621	9.54976	21.7118
480	11:20:00	8.08676	6.95746	15.0442
481	11:20:00	9.38795	9.88485	19.2728
482	11:20:00	7.58797	6.14408	13.732
483	11:20:00	11.6909	9.76217	21.4531
484	11:21:00	9.23414	8.15885	17.393
485	11:23:00	8.16221	10.9017	19.0639
486	11:23:00	12.3622	6.82104	19.1833
487	11:24:00	12.8394	9.7814	22.6208
488	11:24:00	11.0916	10.2599	21.3515
489	11:25:00	11.5379	9.19672	20.7346
490	11:25:00	8.82598	6.91955	15.7455
491	11:25:00	11.3736	10.2016	21.5752
492	11:27:00	10.6135	7.84848	18.462
493	11:28:00	12.8916	10.8947	23.7863
494	11:28:00	7.12671	9.39796	16.5247
495	11:29:00	9.02356	7.1543	16.1779
496	11:30:00	11.0967	6.50902	17.6058
497	11:30:00	9.87228	8.30497	18.1773
498	11:30:00	12.7021	7.14331	19.8454
499	11:31:00	9.3191	7.53298	16.8521
500	11:31:00	11.4245	7.90085	19.3254
501	11:32:00	10.415	10.4331	20.8481
502	11:33:00	8.99298	6.18912	15.1821
503	11:35:00	7.20032	5.08643	12.2868
504	11:35:00	7.98111	10.2253	18.2064
505	11:36:00	12.7479	9.33003	22.0779
506	11:36:00	12.1694	7.4156	19.585
507	11:36:00	8.59618	9.07276	17.6689
508	11:37:00	8.67162	7.01587	15.6875
509	11:37:00	9.08509	5.47114	14.5562
510	11:37:00	12.8019	9.16541	21.9673
511	11:39:00	11.1524	10.1577	21.3101
512	11:40:00	7.48323	6.19224	13.6755
513	11:40:00	11.6906	8.34855	20.0391
514	11:41:00	12.423	6.21659	18.6396
515	11:42:00	12.3011	5.24775	17.5488
516	11:43:00	9.02869	10.3106	19.3393
517	11:43:00	12.9987	9.46443	22.4631
518	11:44:00	11.912	5.54823	17.4602
519	11:44:00	11.857	7.94498	19.802
520	11:44:00	9.50661	9.95151	19.4581
521	11:45:00	10.4826	5.91775	16.4003
522	11:45:00	9.64028	10.3359	19.9761
523	11:47:00	9.32936	10.3078	19.6372
524	11:48:00	11.5179	9.18482	20.7027
525	11:48:00	7.95639	5.7654	13.7218
526	11:49:00	10.318	10.6149	20.9329
527	11:49:00	11.1352	8.61022	19.7454
528	11:50:00	9.17408	9.04218	18.2163
529	11:51:00	9.99716	9.34907	19.3462
530	11:51:00	12.475	10.0511	22.5261
531	11:52:00	11.9021	10.7847	22.6867
532	11:52:00	8.93878	9.94089	18.8797
533	11:53:00	11.1758	5.77401	16.9499
534	11:54:00	11.5175	7.2519	18.7694
535	11:55:00	7.04981	6.2338	13.2836
536	11:55:00	10.6329	6.99463	17.6276
537	11:55:00	8.78515	8.72979	17.5149
538	11:56:00	10.2971	9.05976	19.3569
539	11:57:00	12.8365	7.70455	20.541
540	11:58:00	8.04941	9.14838	17.1978
541	11:59:00	10.7505	8.83471	19.5852
542	12:00:00	8.12723	6.26164	14.3889
543	12:00:00	7.05457	7.90304	14.9576
544	12:00:00	11.6089	8.07315	19.6821
545	12:00:00	7.41127	10.6988	18.11
546	12:00:00	8.18748	7.15687	15.3443
547	12:01:00	12.5712	8.54851	21.1197
548	12:01:00	8.49528	5.76302	14.2583
549	12:02:00	10.862	7.88583	18.7478
550	12:03:00	8.25156	5.41511	13.6667
551	12:04:00	8.89117	6.54527	15.4364
552	12:05:00	12.7114	8.76659	21.478
553	12:05:00	10.539	9.96835	20.5073
554	12:05:00	8.67821	7.66628	16.3445
555	12:06:00	7.93899	10.9636	18.9026
556	12:07:00	12.4884	7.99295	20.4813
557	12:07:00	8.7401	10.8575	19.5976
558	12:08:00	8.59893	9.25825	17.8572
559	12:08:00	9.23945	5.51656	14.756
560	12:09:00	9.4883	8.03122	17.5195
561	12:10:00	8.7672	6.59856	15.3658
562	12:11:00	12.2458	7.61922	19.865
563	12:12:00	8.69066	8.22275	16.9134
564	12:12:00	11.2381	10.9165	22.1546
565	12:12:00	11.3747	5.81997	17.1947
566	12:13:00	10.3493	7.665	18.0143
567	12:13:00	10.1142	10.9361	21.0503
568	12:15:00	9.23029	6.28379	15.5141
569	12:15:00	12.2165	9.0202	21.2367
570	12:16:00	12.5527	6.68407	19.2367
571	12:16:00	9.76791	10.4375	20.2054
572	12:17:00	8.13016	10.8482	18.9784
573	12:18:00	7.97525	7.8829	15.8581
574	12:19:00	11.7708	9.14344	20.9142
575	12:19:00	11.0147	9.77187	20.7866
576	12:19:00	12.5257	5.14228	17.668
577	12:20:00	9.86386	10.8081	20.672
578	12:20:00	10.4399	10.8471	21.287
579	12:20:00	9.32698	9.51735	18.8443
580	12:21:00	12.6567	8.45769	21.1144
581	12:23:00	12.1837	7.8428	20.0265
582	12:24:00	7.58797	8.88983	16.4778
583	12:24:00	10.8228	5.67751	16.5003
584	12:24:00	7.56453	7.91916	15.4837
585	12:25:00	10.6304	7.20502	17.8354
586	12:25:00	10.6695	6.84063	17.5102
587	12:25:00	12.5124	7.88144	20.3938
588	12:26:00	11.0953	6.63591	17.7312
589	12:27:00	12.0334	8.58202	20.6154
590	12:28:00	7.09796	5.5931	12.6911
591	12:29:00	7.45119	10.5787	18.0298
592	12:30:00	7.19501	8.86291	16.0579
593	12:30:00	10.2152	9.39521	19.6105
594	12:31:00	7.41603	9.3238	16.7398
595	12:31:00	8.97961	8.91968	17.8993
596	12:32:00	9.9393	9.11231	19.0516
597	12:32:00	7.66103	5.21662	12.8777
598	12:33:00	11.0387	6.99023	18.0289
599	12:33:00	7.24226	10.0068	17.2491
600	12:35:00	8.726	7.15064	15.8766
601	12:35:00	9.68313	8.52672	18.2098
602	12:36:00	12.5093	6.81225	19.3215
603	12:36:00	8.1699	5.20289	13.3728
604	12:37:00	8.07743	7.82174	15.8992
605	12:37:00	10.7686	10.9963	21.7649
606	12:39:00	7.20435	6.1699	13.3742
607	12:40:00	8.11606	10.1874	18.3034
608	12:40:00	8.48302	9.62996	18.113
609	12:40:00	7.79983	9.48659	17.2864
610	12:40:00	12.4258	10.3571	22.7829
611	12:41:00	12.332	6.44456	18.7766
612	12:42:00	11.7235	7.02283	18.7464
613	12:43:00	11.8321	8.95025	20.7824
614	12:43:00	8.81481	6.62804	15.4429
615	12:44:00	10.4692	10.8748	21.344
616	12:45:00	11.1129	10.3115	21.4244
617	12:45:00	9.1175	8.42253	17.54
618	12:47:00	10.0318	6.97504	17.0068
619	12:47:00	11.2971	5.21149	16.5086
620	12:48:00	8.09555	6.16367	14.2592
621	12:48:00	11.0636	9.28846	20.3521
622	12:48:00	9.63112	6.07248	15.7036
623	12:49:00	7.82253	5.93789	13.7604
624	12:49:00	9.63753	6.61064	16.2482
625	12:50:00	11.8114	10.0174	21.8289
626	12:51:00	7.07544	9.82864	16.9041
627	12:52:00	11.0008	6.38432	17.3851
628	12:53:00	11.8462	7.50056	19.3468
629	12:54:00	11.1231	8.54796	19.6711
630	12:54:00	11.8235	10.9775	22.801
631	12:55:00	11.2209	5.69747	16.9184
632	12:55:00	8.25999	10.3406	18.6006
633	12:55:00	11.2654	6.51286	17.7783
634	12:56:00	11.4284	7.1543	18.5827
635	12:56:00	11.7585	6.3693	18.1278
636	12:57:00	10.2422	6.46324	16.7054
637	12:59:00	7.57735	6.49236	14.0697
638	13:00:00	12.5878	9.88742	22.4752
639	13:00:00	11.38	9.0105	20.3905
640	13:00:00	9.91824	5.4532	15.3714
641	13:00:00	7.40815	8.48186	15.89
642	13:01:00	9.07794	7.94424	17.0222
643	13:01:00	8.28654	6.05838	14.3449
644	13:01:00	11.0936	6.77416	17.8678
645	13:02:00	7.11335	8.76037	15.8737
646	13:03:00	9.51393	7.47328	16.9872
647	13:04:00	10.586	9.10663	19.6927
648	13:04:00	10.5897	8.53258	19.1223
649	13:05:00	9.79904	7.35243	17.1515
650	13:05:00	8.87011	10.3743	19.2444
651	13:06:00	11.478	9.54097	21.019
652	13:07:00	7.43416	6.31437	13.7485
653	13:07:00	7.49696	9.26337	16.7603
654	13:08:00	12.7017	5.33638	18.0381
655	13:08:00	10.3434	9.17457	19.518
656	13:09:00	12.3465	10.0359	22.3824
657	13:10:00	10.4635	7.68184	18.1454
658	13:11:00	10.0008	6.98419	16.985
659	13:12:00	7.92343	8.56389	16.4873
660	13:12:00	8.95087	7.74099	16.6919
661	13:12:00	11.285	6.33433	17.6193
662	13:13:00	9.62893	7.56319	17.1921
663	13:13:00	8.77398	5.69747	14.4714
664	13:15:00	7.16004	6.2869	13.4469
665	13:15:00	8.48009	9.17914	17.6592
666	13:15:00	12.2589	8.6082	20.8672
667	13:16:00	7.18732	6.74303	13.9304
668	13:17:00	8.16294	5.85421	14.0172
669	13:18:00	7.28602	10.6272	17.9132
670	13:19:00	8.76812	9.02954	17.7977
671	13:19:00	7.76467	5.53945	13.3041
672	13:20:00	9.45552	8.21744	17.673
673	13:20:00	8.31529	10.4789	18.7942
674	13:20:00	9.01733	9.05335	18.0707
675	13:20:00	8.8291	5.52443	14.3535
676	13:21:00	7.35249	5.71541	13.0679
677	13:22:00	9.77157	8.76293	18.5345
678	13:23:00	11.9541	8.45604	20.4101
679	13:24:00	11.866	10.7812	22.6472
680	13:24:00	11.4166	8.85925	20.2759
681	13:25:00	9.91055	10.6645	20.5751
682	13:25:00	10.977	10.5294	21.5064
683	13:25:00	9.17756	5.89468	15.0722
684	13:27:00	10.2436	5.51289	15.7565
685	13:28:00	11.4362	8.73089	20.1671
686	13:28:00	11.5005	10.2124	21.7129
687	13:29:00	12.941	7.30519	20.2462
688	13:29:00	11.0403	5.58705	16.6274
689	13:30:00	8.51671	8.54228	17.059
690	13:30:00	10.6565	7.82962	18.4862
691	13:31:00	11.8548	7.84225	19.6971
692	13:31:00	8.43229	10.1808	18.6131
693	13:32:00	12.1095	5.03479	17.1443
694	13:33:00	12.068	8.87243	20.9404
695	13:35:00	8.5634	5.13294	13.6963
696	13:35:00	10.9413	5.11023	16.0515
697	13:36:00	10.2817	5.66359	15.9453
698	13:36:00	7.63686	9.25971	16.8966
699	13:36:00	12.0482	7.56758	19.6158
700	13:36:00	10.5659	9.76382	20.3297
701	13:37:00	9.21601	7.59285	16.8089
702	13:37:00	11.2802	10.5181	21.7983
703	13:39:00	12.1663	10.5105	22.6768
704	13:40:00	11.9072	5.21479	17.122
705	13:40:00	9.58535	7.1001	16.6854
706	13:41:00	10.5522	10.3166	20.8688
707	13:42:00	8.53502	10.4457	18.9807
708	13:43:00	12.2732	6.53722	18.8104
709	13:43:00	9.98746	8.38517	18.3726
710	13:43:00	11.092	6.79467	17.8867
711	13:44:00	12.9398	7.74355	20.6833
712	13:44:00	7.20252	7.25611	14.4586
713	13:45:00	12.1255	7.96548	20.0909
714	13:45:00	9.832	10.1202	19.9521
715	13:47:00	7.45631	5.73537	13.1917
716	13:48:00	8.84356	6.87249	15.7161
717	13:48:00	11.4219	5.85238	17.2743
718	13:49:00	11.9063	9.71566	21.6219
719	13:49:00	11.48	10.7847	22.2647
720	13:50:00	7.62441	5.40065	13.0251
721	13:50:00	7.75369	7.68972	15.4434
722	13:51:00	11.1942	10.5909	21.7851
723	13:52:00	11.8389	5.0412	16.8801
724	13:52:00	8.65716	7.85434	16.5115
725	13:53:00	7.99631	9.04511	17.0414
726	13:54:00	7.44057	9.21686	16.6574
727	13:55:00	11.1883	10.568	21.7563
728	13:55:00	7.30616	6.6187	13.9249
729	13:55:00	7.06244	10.0423	17.1048
730	13:56:00	9.88601	10.3813	20.2673
731	13:57:00	8.8692	6.52422	15.3934
732	13:57:00	11.3646	8.6483	20.0129
733	13:59:00	9.12683	9.52028	18.6471
734	14:00:00	10.3458	9.46168	19.8075
735	14:00:00	7.41804	10.0965	17.5146
736	14:00:00	10.2724	9.42561	19.698
737	14:00:00	9.71957	8.90613	18.6257
738	14:00:00	7.67751	5.55391	13.2314
739	14:00:00	8.91791	10.8625	19.7804
740	14:01:00	10.816	10.6184	21.4344
741	14:01:00	12.3798	10.9918	23.3716
742	14:01:00	12.5717	5.89486	18.4666
743	14:02:00	10.3747	9.27656	19.6513
744	14:03:00	9.7441	7.37495	17.1191
745	14:04:00	12.5547	7.79995	20.3546
746	14:04:00	12.6032	9.01288	21.6161
747	14:05:00	10.3117	10.9626	21.2744
748	14:05:00	10.7413	6.19315	16.9345
749	14:06:00	10.4321	8.72759	19.1596
750	14:07:00	12.4845	5.04852	17.5331
751	14:07:00	11.7627	5.50465	17.2674
752	14:08:00	10.1927	5.3003	15.493
753	14:08:00	9.39491	7.1532	16.5481
754	14:09:00	9.45332	10.6816	20.1349
755	14:10:00	9.85781	9.4203	19.2781
756	14:11:00	11.1799	10.4842	21.6641
757	14:11:00	7.78298	8.69848	16.4815
758	14:12:00	12.735	9.09619	21.8312
759	14:12:00	9.18506	10.0041	19.1891
760	14:13:00	8.14499	6.3076	14.4526
761	14:13:00	12.6523	7.32807	19.9803
762	14:15:00	9.0177	10.4336	19.4513
763	14:15:00	11.1173	9.73141	20.8487
764	14:16:00	7.65993	9.65194	17.3119
765	14:16:00	11.2154	8.4771	19.6925
766	14:17:00	12.8751	7.15668	20.0318
767	14:18:00	10.2916	7.90835	18.2
768	14:18:00	9.73843	5.51692	15.2553
769	14:19:00	12.657	9.39393	22.051
770	14:19:00	8.07706	9.77297	17.85
771	14:20:00	12.4281	5.25288	17.681
772	14:20:00	9.12885	6.02432	15.1532
773	14:20:00	12.0046	5.88479	17.8894
774	14:21:00	8.72454	9.35017	18.0747
775	14:23:00	10.6767	6.10013	16.7768
776	14:24:00	7.02472	8.5551	15.5798
777	14:24:00	12.7462	7.6498	20.396
778	14:24:00	10.1451	10.2619	20.407
779	14:25:00	10.6785	7.91385	18.5924
780	14:25:00	8.63152	9.96286	18.5944
781	14:25:00	7.88205	5.39241	13.2745
782	14:25:00	10.4888	9.60176	20.0906
783	14:27:00	11.5289	6.7954	18.3243
784	14:28:00	9.02521	8.79754	17.8227
785	14:29:00	8.09775	9.89914	17.9969
786	14:30:00	10.9607	6.70238	17.6631
787	14:30:00	8.83111	8.67614	17.5072
788	14:30:00	8.74194	8.47966	17.2216
789	14:30:00	10.7446	10.2665	21.0111
790	14:31:00	7.62624	9.19745	16.8237
791	14:31:00	11.0279	8.87976	19.9077
792	14:31:00	7.53542	7.36048	14.8959
793	14:31:00	10.3174	7.47163	17.7891
794	14:32:00	8.73058	5.06464	13.7952
795	14:32:00	9.19605	7.74538	16.9414
796	14:32:00	11.7409	6.60625	18.3472
797	14:32:00	10.1155	6.46855	16.584
798	14:32:00	12.4649	5.08698	17.5519
799	14:33:00	11.4948	6.99445	18.4893
800	14:33:00	9.67983	9.8442	19.524
801	14:33:00	9.77413	8.9986	18.7727
802	14:34:00	9.12098	5.16791	14.2889
803	14:34:00	10.4537	6.53264	16.9863
804	14:35:00	10.5474	9.50893	20.0563
805	14:35:00	12.3558	10.3045	22.6604
806	14:35:00	8.56963	8.94092	17.5105
807	14:35:00	12.2884	6.37223	18.6607
808	14:36:00	11.2163	5.82327	17.0396
809	14:36:00	7.6863	5.93423	13.6205
810	14:36:00	7.00018	8.10886	15.109
811	14:36:00	8.42936	9.36409	17.7935
812	14:37:00	10.3971	5.35633	15.7534
813	14:37:00	11.6254	5.82144	17.4468
814	14:37:00	7.86026	6.95251	14.8128
815	14:37:00	12.4556	5.42354	17.8791
816	14:38:00	12.5909	9.09052	21.6814
817	14:38:00	9.95761	7.8309	17.7885
818	14:39:00	10.9308	6.44218	17.373
819	14:39:00	12.6158	10.9431	23.5589
820	14:39:00	9.27259	8.93835	18.2109
821	14:39:00	12.5933	5.95712	18.5504
822	14:40:00	12.4772	10.395	22.8722
823	14:40:00	11.1286	6.07212	17.2007
824	14:40:00	11.7428	8.64776	20.3905
825	14:40:00	12.7632	9.36152	22.1248
826	14:40:00	8.41087	5.11005	13.5209
827	14:41:00	12.4468	5.55995	18.0068
828	14:41:00	9.08325	10.0302	19.1135
829	14:41:00	8.89923	9.43806	18.3373
830	14:42:00	7.39991	10.9246	18.3245
831	14:42:00	11.6737	9.84091	21.5146
832	14:42:00	9.65841	10.4498	20.1082
833	14:43:00	9.88491	9.09308	18.978
834	14:43:00	9.8677	7.12171	16.9894
835	14:43:00	7.32063	6.05454	13.3752
836	14:43:00	9.59432	6.5125	16.1068
837	14:44:00	7.36439	9.42781	16.7922
838	14:44:00	7.81375	8.63567	16.4494
839	14:44:00	11.5902	5.68813	17.2784
840	14:45:00	10.6772	7.89407	18.5713
841	14:45:00	9.79812	8.01053	17.8086
842	14:45:00	9.39894	5.98312	15.3821
843	14:45:00	10.3746	6.52568	16.9002
844	14:46:00	9.10724	8.23722	17.3445
845	14:46:00	7.95199	5.92618	13.8782
846	14:46:00	11.2271	10.8661	22.0933
847	14:47:00	8.15763	9.59407	17.7517
848	14:47:00	11.545	7.06568	18.6107
849	14:47:00	8.50719	5.79031	14.2975
850	14:48:00	12.2654	8.87719	21.1426
851	14:48:00	8.00583	8.7926	16.7984
852	14:48:00	11.8887	5.64437	17.5331
853	14:48:00	11.4789	9.91671	21.3956
854	14:48:00	10.3381	7.75088	18.089
855	14:49:00	7.8359	5.89468	13.7306
856	14:49:00	9.21912	10.7277	19.9468
857	14:49:00	8.13126	6.82287	14.9541
858	14:49:00	9.13215	6.59252	15.7247
859	14:50:00	7.14795	10.6061	17.7541
860	14:50:00	12.3507	5.13038	17.4811
861	14:50:00	7.07581	9.26539	16.3412
862	14:51:00	12.6526	8.52727	21.1799
863	14:51:00	9.41212	6.37059	15.7827
864	14:51:00	9.42384	9.06323	18.4871
865	14:52:00	9.24073	5.98697	15.2277
866	14:52:00	11.0627	10.2038	21.2665
867	14:52:00	8.29221	9.60945	17.9017
868	14:53:00	9.98032	5.16407	15.1444
869	14:53:00	11.3991	10.3695	21.7686
870	14:53:00	12.8509	6.58995	19.4409
871	14:53:00	8.89978	5.08039	13.9802
872	14:54:00	11.9543	7.16913	19.1234
873	14:54:00	12.9427	8.17313	21.1158
874	14:54:00	7.25837	10.5014	17.7598
875	14:55:00	12.2613	5.04852	17.3099
876	14:55:00	7.01941	9.15534	16.1747
877	14:55:00	9.59029	5.55556	15.1458
878	14:55:00	7.9053	5.29481	13.2001
879	14:55:00	8.18748	8.94842	17.1359
880	14:56:00	8.73077	5.29701	14.0278
881	14:56:00	8.71667	9.55599	18.2727
882	14:56:00	7.55373	10.1709	17.7246
883	14:57:00	12.7339	9.23444	21.9684
884	14:57:00	12.8942	9.07056	21.9647
885	14:57:00	7.98898	10.2286	18.2175
886	14:58:00	12.9467	8.51463	21.4613
887	14:58:00	9.43684	6.09922	15.5361
888	14:59:00	12.605	9.84548	22.4505
889	14:59:00	8.00162	6.61925	14.6209
890	14:59:00	7.6559	8.72246	16.3784
891	14:59:00	10.5166	8.75249	19.2691

## Sheet: Sheet5
Number	Arrival time	X1	X2	X3
1	08:00:00	9.94702	13.2983	23.2453
2	08:00:00	11.5593	17.2373	28.7967			X1	X2	X3
3	08:00:00	11.0032	12.02	23.0232		MEAN	11	15	26
4	08:00:00	8.09998	14.1624	22.2623
5	08:00:00	8.7112	14.3936	23.1048
6	08:00:00	9.60735	14.3358	23.9431
7	08:00:00	12.4267	13.7698	26.1965
8	08:01:00	9.3574	17.1784	26.5358
9	08:01:00	11.6653	12.3421	24.0074
10	08:01:00	12.6411	12.1216	24.7627
11	08:02:00	9.416	13.6544	23.0704
12	08:03:00	12.7854	13.3882	26.1736
13	08:03:00	10.1887	13.3519	23.5406
14	08:04:00	8.66066	12.4814	21.1421
15	08:04:00	10.5513	13.4814	24.0327
16	08:05:00	11.9017	13.9653	25.8671
17	08:05:00	10.9578	15.1136	26.0714
18	08:05:00	12.95	15.7135	28.6635
19	08:05:00	11.0475	17.2456	28.2931
20	08:06:00	8.86428	13.2576	22.1219
21	08:06:00	11.0869	12.59	23.6769
22	08:06:00	8.3979	15.9089	24.3068
23	08:07:00	10.5366	12.7354	23.272
24	08:07:00	12.8786	14.7132	27.5918
25	08:07:00	9.65862	13.9899	23.6485
26	08:08:00	10.663	13.7802	24.4432
27	08:08:00	10.3281	14.7954	25.1234
28	08:08:00	10.1625	15.8497	26.0123
29	08:09:00	8.57643	17.6118	26.1882
30	08:09:00	9.36198	14.8798	24.2418
31	08:09:00	10.5896	14.4251	25.0147
32	08:09:00	12.159	17.7021	29.8611
33	08:10:00	12.6794	17.2478	29.9272
34	08:10:00	13.4761	14.1389	27.615
35	08:11:00	12.8805	16.9077	29.7882
36	08:11:00	9.67986	13.19	22.8699
37	08:12:00	12.0572	16.8327	28.8899
38	08:12:00	12.1577	12.6711	24.8288
39	08:12:00	12.4807	13.1512	25.6319
40	08:13:00	11.6739	13.8412	25.5151
41	08:13:00	10.5002	14.0258	24.526
42	08:13:00	13.1282	13.7734	26.9016
43	08:14:00	9.94867	13.4354	23.3841
44	08:14:00	8.3003	15.305	23.6053
45	08:15:00	11.0252	17.4161	28.4412
46	08:15:00	11.8514	14.0655	25.9169
47	08:15:00	8.34791	17.7446	26.0925
48	08:16:00	13.0008	15.0999	28.1007
49	08:16:00	10.4125	15.0338	25.4463
50	08:16:00	11.6741	14.7014	26.3756
51	08:17:00	13.5788	15.8803	29.4592
52	08:17:00	11.2533	13.026	24.2793
53	08:17:00	9.69066	12.8593	22.55
54	08:18:00	8.11756	14.5949	22.7124
55	08:18:00	10.2526	17.5389	27.7916
56	08:19:00	12.6988	17.686	30.3848
57	08:19:00	8.51125	13.0152	21.5264
58	08:20:00	9.50884	16.5919	26.1007
59	08:20:00	8.54787	13.5401	22.088
60	08:20:00	10.3248	13.5451	23.8699
61	08:21:00	8.34425	14.3295	22.6738
62	08:21:00	13.1396	14.5319	27.6714
63	08:21:00	8.48286	12.3961	20.8789
64	08:21:00	13.3959	13.9763	27.3722
65	08:22:00	10.4374	12.9571	23.3945
66	08:23:00	9.13968	16.1319	25.2716
67	08:23:00	13.0442	17.4082	30.4523
68	08:24:00	11.818	16.7188	28.5368
69	08:24:00	9.47441	13.7489	23.2233
70	08:24:00	9.25504	15.6327	24.8878
71	08:24:00	8.60866	16.478	25.0866
72	08:25:00	8.62331	17.196	25.8193
73	08:25:00	10.8694	12.0515	22.9208
74	08:25:00	10.7111	13.1443	23.8554
75	08:25:00	8.09577	17.8211	25.9169
76	08:26:00	8.26423	16.1229	24.3872
77	08:27:00	12.6355	16.6318	29.2673
78	08:27:00	12.3577	12.6283	24.9859
79	08:28:00	9.2869	17.7704	27.0573
80	08:28:00	13.4031	14.8479	28.251
81	08:28:00	9.76574	13.4059	23.1717
82	08:29:00	11.277	17.4543	28.7313
83	08:29:00	11.7519	17.8574	29.6093
84	08:29:00	13.8848	12.8579	26.7427
85	08:30:00	10.0631	12.6693	22.7324
86	08:30:00	13.0432	15.4676	28.5108
87	08:30:00	10.8161	13.3567	24.1727
88	08:31:00	8.58248	12.8932	21.4757
89	08:31:00	11.3572	13.5048	24.862
90	08:32:00	13.8246	14.5072	28.3317
91	08:32:00	10.0109	16.4859	26.4968
92	08:32:00	13.8	12.1025	25.9026
93	08:33:00	13.0438	16.0669	29.1107
94	08:33:00	11.5088	12.3089	23.8177
95	08:33:00	12.4403	12.4411	24.8814
96	08:34:00	8.92105	14.6804	23.6014
97	08:35:00	11.8889	17.4205	29.3094
98	08:35:00	10.0479	15.7353	25.7832
99	08:35:00	8.50172	13.4645	21.9662
100	08:35:00	12.9922	14.42	27.4122
101	08:36:00	13.0295	13.6286	26.6581
102	08:36:00	8.20142	17.2632	25.4646
103	08:36:00	10.4042	13.1223	23.5265
104	08:37:00	8.92599	12.6248	21.5508
105	08:37:00	12.1125	15.773	27.8855
106	08:37:00	8.87179	13.6751	22.5469
107	08:38:00	12.9118	17.9885	30.9002
108	08:39:00	11.0149	13.8104	24.8253
109	08:39:00	9.507	12.5942	22.1012
110	08:40:00	10.2166	16.8843	27.1009
111	08:40:00	8.75845	12.9161	21.6746
112	08:40:00	10.4383	16.6388	27.0771
113	08:40:00	12.5289	13.4427	25.9716
114	08:41:00	8.7242	15.8347	24.5589
115	08:41:00	10.1679	13.088	23.2559
116	08:41:00	10.4555	14.5181	24.9737
117	08:42:00	8.61397	14.2244	22.8384
118	08:42:00	11.4456	13.4133	24.8589
119	08:42:00	12.914	17.0302	29.9442
120	08:43:00	11.9687	17.3113	29.2801
121	08:43:00	9.37919	14.0305	23.4097
122	08:44:00	9.56029	13.3105	22.8708
123	08:44:00	10.3652	13.7784	24.1436
124	08:45:00	11.1447	12.5841	23.7289
125	08:45:00	10.5062	15.1376	25.6438
126	08:45:00	12.4756	14.7694	27.245
127	08:45:00	11.9453	14.3861	26.3314
128	08:46:00	13.7832	15.8373	29.6205
129	08:47:00	9.38835	14.0682	23.4566
130	08:47:00	10.6357	16.1553	26.791
131	08:48:00	11.4482	14.9571	26.4052
132	08:48:00	8.11792	14.1525	22.2704
133	08:48:00	9.47533	12.3948	21.8701
134	08:48:00	8.23676	13.2922	21.529
135	08:49:00	9.64782	17.3945	27.0423
136	08:49:00	8.73977	12.6977	21.4374
137	08:49:00	9.25614	12.98	22.2362
138	08:49:00	12.0301	17.4944	29.5245
139	08:50:00	12.6382	15.0523	27.6905
140	08:50:00	11.3269	12.5233	23.8503
141	08:51:00	12.8155	12.3362	25.1516
142	08:51:00	9.4019	13.2351	22.637
143	08:52:00	8.34022	15.4762	23.8164
144	08:52:00	12.8737	15.0893	27.963
145	08:53:00	11.9004	14.7939	26.6944
146	08:53:00	13.9205	12.393	26.3135
147	08:53:00	10.6152	13.4217	24.0369
148	08:54:00	9.09977	13.9595	23.0592
149	08:54:00	12.4403	13.167	25.6072
150	08:55:00	13.5332	17.0055	30.5388
151	08:55:00	11.4205	16.3379	27.7584
152	08:55:00	9.7337	15.1034	24.8371
153	08:56:00	13.4483	15.6014	29.0497
154	08:56:00	13.605	17.4747	31.0797
155	08:56:00	8.44624	17.5016	25.9478
156	08:56:00	13.3523	16.2392	29.5915
157	08:57:00	11.2511	15.2934	26.5446
158	08:57:00	9.98236	12.1582	22.1406
159	08:57:00	8.66982	12.9941	21.6639
160	08:58:00	12.4679	16.6572	29.1252
161	08:59:00	8.97855	12.7694	21.748
162	08:59:00	12.2756	13.2864	25.562
163	09:00:00	13.2657	17.7037	30.9695
164	09:00:00	12.5487	17.9626	30.5113
165	09:00:00	8.25306	17.4086	25.6616
166	09:00:00	12.5384	13.1379	25.6763
167	09:00:00	10.3079	14.5418	24.8497
168	09:01:00	9.65954	15.172	24.8316
169	09:01:00	11.0149	17.9013	28.9162
170	09:01:00	13.5424	13.4178	26.9602
171	09:02:00	10.7044	14.0648	24.7691
172	09:03:00	12.413	16.6049	29.0179
173	09:03:00	8.42317	16.328	24.7512
174	09:03:00	11.8254	13.7703	25.5957
175	09:04:00	9.79724	14.6824	24.4796
176	09:04:00	10.9137	14.0032	24.9169
177	09:04:00	8.76687	13.5467	22.3136
178	09:05:00	13.7067	14.3671	28.0737
179	09:05:00	12.0702	16.6452	28.7154
180	09:05:00	8.38929	13.3219	21.7112
181	09:05:00	9.32646	16.5765	25.903
182	09:06:00	9.45225	12.5054	21.9576
183	09:06:00	13.3981	17.9963	31.3945
184	09:07:00	12.1916	17.6211	29.8127
185	09:07:00	12.1222	15.6642	27.7864
186	09:08:00	13.7837	12.1584	25.9421
187	09:08:00	12.2769	13.676	25.9529
188	09:09:00	9.854	12.5047	22.3587
189	09:09:00	12.4846	13.7231	26.2076
190	09:09:00	13.9101	14.409	28.3191
191	09:10:00	10.4724	15.966	26.4384
192	09:10:00	12.8986	13.5383	26.4369
193	09:10:00	12.3897	13.8302	26.2199
194	09:11:00	11.2775	13.7097	24.9872
195	09:11:00	8.52388	15.4597	23.9836
196	09:12:00	8.07453	16.0843	24.1588
197	09:12:00	11.4912	17.4681	28.9593
198	09:12:00	10.2208	15.9047	26.1254
199	09:12:00	10.5401	14.7496	25.2897
200	09:13:00	12.7184	14.9924	27.7108
201	09:13:00	9.79064	17.2018	26.9925
202	09:13:00	13.7034	12.9491	26.6524
203	09:14:00	13.727	12.0157	25.7427
204	09:15:00	13.9227	12.5854	26.5081
205	09:15:00	10.8809	12.4772	23.3581
206	09:15:00	11.3363	14.2669	25.6032
207	09:16:00	9.082	12.7041	21.7861
208	09:16:00	12.2002	14.3729	26.5731
209	09:17:00	11.7018	14.2263	25.928
210	09:17:00	13.8614	15.6822	29.5436
211	09:17:00	10.6963	12.4819	23.1783
212	09:17:00	9.3336	14.9331	24.2667
213	09:18:00	9.74523	12.9698	22.715
214	09:18:00	11.2861	17.8623	29.1484
215	09:19:00	8.09577	17.6592	25.755
216	09:19:00	11.0938	15.4024	26.4962
217	09:20:00	13.6468	14.1032	27.75
218	09:20:00	10.8598	17.2099	28.0697
219	09:20:00	9.06735	16.2606	25.328
220	09:20:00	10.5185	15.0054	25.5239
221	09:21:00	10.1008	13.0533	23.1541
222	09:21:00	8.07581	15.1422	23.218
223	09:21:00	13.3998	13.9397	27.3395
224	09:22:00	10.4359	12.0661	22.502
225	09:23:00	11.0387	13.9941	25.0328
226	09:23:00	10.8891	16.6948	27.5839
227	09:24:00	12.9806	17.918	30.8986
228	09:24:00	8.9238	16.9389	25.8627
229	09:24:00	8.00531	12.809	20.8143
230	09:24:00	12.3363	16.3853	28.7216
231	09:25:00	8.68777	17.1405	25.8282
232	09:25:00	12.3864	16.2914	28.6778
233	09:25:00	11.6725	17.985	29.6575
234	09:25:00	13.7449	14.279	28.0239
235	09:26:00	13.5102	15.8327	29.3429
236	09:27:00	11.9435	17.1841	29.1275
237	09:27:00	9.42607	12.1291	21.5552
238	09:28:00	11.721	12.1888	23.9098
239	09:28:00	8.33509	12.6486	20.9837
240	09:28:00	11.8131	14.3771	26.1903
241	09:29:00	12.9663	17.7951	30.7614
242	09:29:00	9.10105	14.951	24.0521
243	09:29:00	11.8446	12.5942	24.4388
244	09:30:00	9.37919	15.3085	24.6876
245	09:30:00	10.856	14.3019	25.1579
246	09:31:00	11.0558	16.7118	27.7676
247	09:31:00	8.95108	17.918	26.869
248	09:32:00	9.62932	14.1739	23.8032
249	09:33:00	9.95489	13.2402	23.1951
250	09:33:00	12.5342	15.1629	27.6971
251	09:35:00	13.2161	13.151	26.3671
252	09:35:00	9.65184	13.5528	23.2046
253	09:36:00	10.6813	15.3476	26.0289
254	09:36:00	10.2356	15.6661	25.9017
255	09:36:00	13.6854	16.491	30.1764
256	09:37:00	11.8787	15.0135	26.8921
257	09:37:00	10.0309	12.4424	22.4733
258	09:38:00	9.29551	14.1977	23.4932
259	09:39:00	9.58007	14.7089	24.289
260	09:40:00	13.762	17.1353	30.8973
261	09:40:00	9.29917	15.105	24.4042
262	09:41:00	9.87469	17.0597	26.9344
263	09:41:00	9.28178	15.7743	25.0561
264	09:42:00	8.57112	14.3887	22.9598
265	09:43:00	12.4373	17.7909	30.2282
266	09:44:00	9.83642	14.286	24.1224
267	09:44:00	11.0455	12.38	23.4255
268	09:45:00	11.0003	17.3056	28.3059
269	09:45:00	9.98419	14.0664	24.0506
270	09:45:00	8.70388	12.6881	21.392
271	09:45:00	9.88366	12.56	22.4436
272	09:47:00	10.2695	15.3826	25.6521
273	09:48:00	12.5095	15.6527	28.1622
274	09:48:00	13.0799	15.474	28.5538
275	09:49:00	12.0537	14.581	26.6347
276	09:49:00	8.41035	17.1504	25.5607
277	09:50:00	8.50557	13.9646	22.4702
278	09:51:00	10.7196	12.3776	23.0971
279	09:52:00	11.5882	16.3011	27.8893
280	09:52:00	10.4248	16.849	27.2737
281	09:52:00	12.6677	17.8348	30.5025
282	09:53:00	9.44456	17.2403	26.6848
283	09:53:00	12.3082	14.1809	26.4891
284	09:54:00	9.99792	16.1471	26.145
285	09:55:00	13.4953	16.1079	29.6033
286	09:55:00	12.0819	12.9758	25.0577
287	09:56:00	13.7508	16.133	29.8838
288	09:57:00	11.4623	16.3408	27.8031
289	09:57:00	10.1589	16.794	26.9529
290	09:59:00	11.6194	14.8626	26.4819
291	09:59:00	8.45503	17.4005	25.8555
292	10:00:00	11.6917	13.47	25.1617
293	10:00:00	13.5636	17.467	31.0306
294	10:00:00	9.76318	16.0951	25.8583
295	10:00:00	11.0402	17.6486	28.6888
296	10:00:00	12.6181	13.7916	26.4096
297	10:01:00	9.54949	16.5979	26.1474
298	10:01:00	11.0849	14.5359	25.6208
299	10:03:00	10.5125	16.4602	26.9727
300	10:04:00	12.0557	12.0439	24.0997
301	10:05:00	11.168	16.5095	27.6775
302	10:05:00	13.9465	16.6045	30.551
303	10:05:00	10.2433	17.4205	27.6637
304	10:06:00	13.5237	15.9437	29.4674
305	10:06:00	11.9673	13.6368	25.6041
306	10:07:00	10.3887	13.2389	23.6276
307	10:08:00	11.0495	13.9787	25.0282
308	10:08:00	8.74911	17.3489	26.098
309	10:09:00	9.22922	16.7876	26.0168
310	10:09:00	10.1739	15.8715	26.0454
311	10:10:00	11.8193	17.2754	29.0948
312	10:11:00	9.54363	17.5285	27.0721
313	10:12:00	11.0926	17.0835	28.1761
314	10:12:00	11.1673	15.3513	26.5186
315	10:13:00	9.11661	15.1211	24.2377
316	10:13:00	10.7377	12.9747	23.7124
317	10:13:00	10.4989	16.2731	26.772
318	10:15:00	9.24534	17.755	27.0003
319	10:15:00	10.2048	12.3164	22.5213
320	10:16:00	8.86007	13.1959	22.056
321	10:16:00	13.9026	13.1043	27.0069
322	10:17:00	11.9206	14.0212	25.9418
323	10:17:00	10.9254	17.4979	28.4233
324	10:18:00	12.254	14.9268	27.1809
325	10:19:00	11.6769	12.4428	24.1196
326	10:20:00	10.8666	13.3468	24.2134
327	10:20:00	12.8689	12.6984	25.5673
328	10:20:00	11.3095	16.1951	27.5046
329	10:21:00	8.16114	16.8217	24.9828
330	10:21:00	9.53484	15.2824	24.8173
331	10:23:00	13.2778	16.8129	30.0907
332	10:24:00	12.5095	12.6795	25.189
333	10:24:00	10.2777	17.1158	27.3935
334	10:24:00	13.0478	14.4641	27.5119
335	10:25:00	12.1162	15.1491	27.2653
336	10:25:00	8.96793	17.8021	26.77
337	10:25:00	8.66323	14.0221	22.6853
338	10:27:00	10.5564	14.921	25.4774
339	10:27:00	11.7459	16.2615	28.0074
340	10:28:00	9.15452	12.9817	22.1362
341	10:29:00	12.2487	15.038	27.2867
342	10:29:00	13.252	15.8918	29.1438
343	10:30:00	11.6437	14.2442	25.8879
344	10:30:00	8.48781	13.5011	21.989
345	10:31:00	8.22541	14.6203	22.8457
346	10:32:00	10.2149	12.0932	22.3081
347	10:32:00	9.60204	15.6803	25.2824
348	10:33:00	13.4899	12.4105	25.9004
349	10:33:00	10.3367	16.2192	26.5559
350	10:34:00	13.2937	12.3739	25.6677
351	10:35:00	11.8442	17.4298	29.274
352	10:35:00	9.18326	17.9147	27.0979
353	10:36:00	13.4291	13.8677	27.2968
354	10:36:00	11.1966	17.6926	28.8891
355	10:37:00	9.49803	16.4441	25.9421
356	10:39:00	9.42662	12.6771	22.1038
357	10:40:00	11.205	16.0187	27.2237
358	10:40:00	9.98694	16.3573	26.3442
359	10:40:00	13.861	15.7966	29.6576
360	10:41:00	8.86612	14.4812	23.3473
361	10:41:00	9.1113	17.315	26.4263
362	10:42:00	10.168	15.4661	25.6341
363	10:43:00	11.8953	12.115	24.0103
364	10:44:00	12.1991	12.681	24.8801
365	10:45:00	9.30119	12.9804	22.2816
366	10:45:00	13.5444	16.482	30.0264
367	10:47:00	12.3928	12.6032	24.996
368	10:48:00	13.4322	13.8866	27.3188
369	10:48:00	13.6092	15.5212	29.1305
370	10:48:00	12.0495	13.8829	25.9324
371	10:48:00	8.24354	12.8412	21.0847
372	10:49:00	10.8234	13.314	24.1374
373	10:50:00	9.47386	12.4202	21.8941
374	10:51:00	9.72472	14.8249	24.5496
375	10:52:00	13.2487	13.5491	26.7978
376	10:53:00	8.1963	17.2434	25.4397
377	10:54:00	8.74966	16.5175	25.2672
378	10:55:00	12.0385	14.7509	26.7894
379	10:55:00	10.9122	13.5044	24.4166
380	10:55:00	10.3103	17.0165	27.3268
381	10:56:00	8.33985	15.7607	24.1006
382	10:56:00	9.73223	16.8911	26.6233
383	10:57:00	9.65239	14.7983	24.4507
384	10:59:00	10.9799	16.0197	26.9996
385	11:00:00	8.59365	16.0151	24.6087
386	11:00:00	11.3826	12.5828	23.9655
387	11:00:00	11.8682	13.6194	25.4877
388	11:00:00	11.6252	16.0799	27.7051
389	11:01:00	12.4016	13.6178	26.0194
390	11:02:00	13.8645	16.3564	30.2209
391	11:03:00	13.2974	12.753	26.0504
392	11:04:00	8.9454	16.7201	25.6655
393	11:04:00	8.92709	13.3682	22.2953
394	11:05:00	12.9041	12.7154	25.6195
395	11:05:00	8.10675	16.9819	25.0887
396	11:06:00	13.3992	17.7039	31.1031
397	11:07:00	8.91391	12.6365	21.5504
398	11:08:00	8.91061	16.5595	25.4701
399	11:09:00	8.15052	17.5772	25.7277
400	11:09:00	13.1828	12.3144	25.4972
401	11:10:00	9.50334	13.284	22.7873
402	11:11:00	8.27174	14.1754	22.4471
403	11:12:00	9.83148	17.0669	26.8983
404	11:12:00	11.3901	15.7988	27.1889
405	11:12:00	9.50188	12.0765	21.5784
406	11:13:00	11.3009	16.7442	28.0452
407	11:15:00	13.0086	16.4688	29.4775
408	11:15:00	9.0452	14.4182	23.4634
409	11:16:00	13.0357	13.284	26.3197
410	11:16:00	11.0261	17.2963	28.3224
411	11:17:00	13.3827	16.1769	29.5597
412	11:18:00	13.6933	17.542	31.2353
413	11:19:00	10.5277	14.149	24.6767
414	11:20:00	12.0041	17.0515	29.0556
415	11:20:00	12.8012	12.6854	25.4866
416	11:20:00	12.2359	14.2213	26.4572
417	11:21:00	12.9391	12.915	25.8541
418	11:23:00	9.35118	14.0866	23.4377
419	11:23:00	10.9179	12.3419	23.2597
420	11:24:00	11.7029	16.6814	28.3843
421	11:24:00	8.2071	14.1012	22.3083
422	11:25:00	9.17576	12.2615	21.4372
423	11:25:00	10.6461	14.3153	24.9614
424	11:27:00	8.64254	16.1687	24.8112
425	11:28:00	11.8226	14.7097	26.5323
426	11:28:00	12.5997	15.3467	27.9465
427	11:29:00	12.8418	13.9653	26.8072
428	11:30:00	8.82253	15.5912	24.4137
429	11:30:00	8.47829	12.054	20.5323
430	11:30:00	8.55794	16.2863	24.8442
431	11:31:00	8.65462	14.8025	23.4571
432	11:32:00	11.9248	12.3895	24.3143
433	11:33:00	10.7322	16.8977	27.6299
434	11:35:00	11.5644	12.5356	24.1
435	11:35:00	10.9856	16.2249	27.2105
436	11:36:00	10.9263	12.0754	23.0017
437	11:36:00	13.6175	16.5866	30.204
438	11:36:00	9.62639	15.4114	25.0378
439	11:37:00	13.4855	13.2197	26.7052
440	11:37:00	10.8488	17.8769	28.7258
441	11:39:00	11.1413	15.8669	27.0082
442	11:40:00	8.50319	12.3889	20.8921
443	11:40:00	8.53615	17.219	25.7552
444	11:41:00	8.56929	16.924	25.4933
445	11:42:00	9.60643	16.0728	25.6792
446	11:43:00	13.4895	12.2886	25.7781
447	11:44:00	12.649	14.2916	26.9406
448	11:44:00	10.3746	16.4177	26.7923
449	11:44:00	11.6948	12.3737	24.0685
450	11:45:00	8.91244	12.2849	21.1974
451	11:45:00	8.71706	13.8666	22.5837
452	11:47:00	10.9499	12.2155	23.1654
453	11:48:00	8.2505	13.767	22.0175
454	11:48:00	10.5361	16.6779	27.214
455	11:49:00	11.5633	14.1684	25.7317
456	11:50:00	10.4905	15.2722	25.7627
457	11:51:00	11.6999	15.5049	27.2049
458	11:51:00	11.0493	12.3627	23.4121
459	11:52:00	10.2167	13.5553	23.7721
460	11:52:00	11.6188	12.3739	23.9927
461	11:53:00	12.0451	12.6407	24.6858
462	11:54:00	13.8357	12.939	26.7747
463	11:55:00	11.3579	13.949	25.3069
464	11:55:00	12.8003	16.6038	29.404
465	11:56:00	9.36912	14.3872	23.7563
466	11:57:00	11.2061	16.3895	27.5956
467	11:58:00	9.3693	13.5394	22.9087
468	11:59:00	11.9413	17.9724	29.9136
469	12:00:00	9.79247	15.9673	25.7598
470	12:00:00	12.2848	12.2748	24.5596
471	12:00:00	11.4288	12.9557	24.3844
472	12:00:00	12.8587	13.6583	26.5169
473	12:00:00	12.8125	13.65	26.4625
474	12:01:00	12.7336	15.3764	28.11
475	12:03:00	9.08347	14.0887	23.1722
476	12:04:00	12.3077	12.2871	24.5948
477	12:05:00	8.97031	13.6586	22.6289
478	12:05:00	11.506	15.7232	27.2292
479	12:05:00	12.7426	17.7554	30.4979
480	12:06:00	8.25672	17.6944	25.9511
481	12:07:00	9.77856	12.6348	22.4134
482	12:08:00	8.81393	13.9472	22.7611
483	12:08:00	10.5231	17.3868	27.9098
484	12:09:00	13.0945	12.6037	25.6982
485	12:10:00	8.84725	14.3513	23.1986
486	12:11:00	12.4976	13.8978	26.3953
487	12:12:00	9.89209	12.9348	22.8269
488	12:12:00	10.4592	13.6628	24.122
489	12:12:00	10.1483	12.3565	22.5048
490	12:13:00	10.9853	15.4551	26.4404
491	12:15:00	11.5359	12.1791	23.715
492	12:15:00	13.3756	14.2706	27.6462
493	12:16:00	10.3515	15.242	25.5935
494	12:16:00	12.0303	17.4823	29.5126
495	12:17:00	13.9004	13.6236	27.524
496	12:18:00	12.3888	12.6359	25.0248
497	12:19:00	11.1759	14.2153	25.3912
498	12:19:00	9.41343	13.8492	23.2627
499	12:20:00	11.8338	16.1726	28.0063
500	12:20:00	13.3818	13.5041	26.8859
501	12:21:00	8.68685	17.6733	26.3602
502	12:23:00	12.7968	16.4712	29.268
503	12:24:00	9.77544	13.7678	23.5432
504	12:24:00	13.7632	14.988	28.7512
505	12:24:00	11.4822	16.4558	27.938
506	12:25:00	8.9172	16.293	25.2102
507	12:25:00	12.9226	14.1825	27.1051
508	12:26:00	8.71395	12.9434	21.6573
509	12:27:00	10.7009	16.4707	27.1715
510	12:28:00	13.3097	12.163	25.4726
511	12:29:00	10.8157	16.152	26.9677
512	12:30:00	8.18073	16.3242	24.5049
513	12:30:00	13.7955	14.3795	28.175
514	12:31:00	8.74068	12.5297	21.2704
515	12:32:00	12.7808	14.0323	26.8132
516	12:32:00	12.3022	15.9548	28.257
517	12:33:00	11.0012	17.0273	28.0285
518	12:33:00	13.5499	13.9012	27.4512
519	12:35:00	11.6631	12.1747	23.8378
520	12:35:00	9.95636	14.1603	24.1167
521	12:36:00	10.4443	16.3059	26.7502
522	12:36:00	10.0765	17.0019	27.0783
523	12:37:00	13.291	16.2013	29.4923
524	12:39:00	8.11719	15.6866	23.8038
525	12:40:00	10.8234	14.14	24.9634
526	12:40:00	12.3659	12.5676	24.9336
527	12:40:00	8.10932	13.3708	21.4801
528	12:40:00	12.7074	15.3533	28.0607
529	12:41:00	11.6009	15.2814	26.8822
530	12:42:00	9.34001	15.7157	25.0557
531	12:43:00	10.4178	17.2229	27.6407
532	12:44:00	10.6322	14.8737	25.506
533	12:45:00	13.6479	16.5968	30.2447
534	12:45:00	8.62093	14.8239	23.4449
535	12:47:00	11.6503	14.685	26.3353
536	12:47:00	11.6893	14.2801	25.9694
537	12:48:00	8.27082	12.5427	20.8136
538	12:48:00	13.1928	15.8611	29.0539
539	12:48:00	9.1384	16.8338	25.9722
540	12:49:00	8.03204	16.3925	24.4245
541	12:50:00	9.56706	15.5102	25.0773
542	12:51:00	12.0927	12.1038	24.1965
543	12:52:00	10.7897	15.495	26.2847
544	12:53:00	11.8825	13.7674	25.6499
545	12:54:00	8.03754	14.7265	22.7641
546	12:54:00	9.3151	12.1767	21.4918
547	12:55:00	9.12247	16.8717	25.9941
548	12:55:00	11.1759	14.5652	25.7411
549	12:56:00	8.40266	16.4057	24.8083
550	12:56:00	10.1202	16.3558	26.4761
551	12:57:00	11.0946	14.3858	25.4803
552	12:59:00	9.82727	16.7721	26.5993
553	13:00:00	11.5529	16.8301	28.383
554	13:00:00	12.9303	14.0686	26.9989
555	13:00:00	9.16111	17.9242	27.0853
556	13:00:00	10.307	17.2154	27.5224
557	13:01:00	13.5732	15.0558	28.6289
558	13:01:00	10.0042	12.5347	22.5388
559	13:03:00	10.0005	13.6724	23.6728
560	13:04:00	9.21055	12.8097	22.0203
561	13:04:00	13.7806	12.9231	26.7037
562	13:05:00	9.07743	13.4762	22.5537
563	13:05:00	12.3471	13.7271	26.0742
564	13:06:00	13.5144	14.4711	27.9855
565	13:07:00	8.70974	13.0672	21.7769
566	13:08:00	13.1537	13.8441	26.9978
567	13:08:00	8.36512	15.6736	24.0387
568	13:09:00	10.2008	13.1353	23.3361
569	13:10:00	11.9871	16.6084	28.5954
570	13:11:00	12.6358	13.4903	26.1262
571	13:12:00	8.00439	13.3131	21.3175
572	13:12:00	10.9431	14.3211	25.2643
573	13:12:00	11.0255	13.2162	24.2418
574	13:13:00	10.9858	15.7289	26.7147
575	13:15:00	10.7734	16.7349	27.5083
576	13:15:00	8.53523	14.6723	23.2076
577	13:15:00	8.48524	13.2318	21.717
578	13:16:00	12.0975	15.7199	27.8174
579	13:17:00	8.36787	12.9095	21.2774
580	13:18:00	8.75607	12.9189	21.6749
581	13:19:00	11.4308	12.5347	23.9655
582	13:20:00	8.57332	16.6164	25.1897
583	13:20:00	8.59255	17.003	25.5955
584	13:20:00	10.3548	12.6929	23.0477
585	13:21:00	8.12543	17.8453	25.9707
586	13:22:00	13.0909	14.4094	27.5002
587	13:23:00	8.013	13.5874	21.6004
588	13:24:00	12.8442	13.6374	26.4816
589	13:24:00	11.4013	17.1463	28.5476
590	13:25:00	10.0441	15.4103	25.4543
591	13:25:00	11.7763	15.9477	27.724
592	13:27:00	8.79049	14.247	23.0374
593	13:28:00	10.5383	16.9154	27.4537
594	13:28:00	13.6543	15.3064	28.9607
595	13:29:00	10.0355	12.6597	22.6952
596	13:29:00	10.2874	16.8739	27.1613
597	13:30:00	12.5954	12.8516	25.447
598	13:30:00	13.7281	15.7307	29.4588
599	13:31:00	9.41948	17.6373	27.0567
600	13:32:00	12.2994	16.3423	28.6417
601	13:33:00	9.12595	15.7864	24.9123
602	13:35:00	13.2595	13.2777	26.5372
603	13:35:00	10.9809	16.8297	27.8106
604	13:36:00	8.56581	16.604	25.1698
605	13:36:00	13.2203	17.4653	30.6856
606	13:36:00	11.0569	12.9084	23.9653
607	13:36:00	9.06333	15.76	24.8233
608	13:37:00	10.75	14.8741	25.6241
609	13:39:00	8.80587	17.8892	26.6951
610	13:40:00	13.5853	12.6777	26.2629
611	13:40:00	10.5244	17.0896	27.6139
612	13:41:00	12.5212	15.6871	28.2083
613	13:42:00	11.151	16.9008	28.0518
614	13:43:00	13.2119	17.7257	30.9376
615	13:43:00	10.75	12.3984	23.1484
616	13:44:00	11.259	14.305	25.564
617	13:44:00	8.50154	13.704	22.2056
618	13:45:00	11.04	12.4647	23.5047
619	13:45:00	9.90088	15.3685	25.2694
620	13:47:00	11.0664	17.9214	28.9878
621	13:48:00	13.7956	13.0071	26.8028
622	13:48:00	9.52239	14.9085	24.4309
623	13:49:00	11.8265	16.554	28.3804
624	13:50:00	11.777	14.0941	25.8711
625	13:50:00	8.38545	15.4707	23.8561
626	13:51:00	11.0367	16.0689	27.1056
627	13:52:00	11.084	12.9319	24.0158
628	13:52:00	9.648	14.8472	24.4952
629	13:53:00	12.7136	15.1548	27.8685
630	13:54:00	13.6153	12.3697	25.985
631	13:55:00	12.5003	16.4176	28.9179
632	13:55:00	8.42372	13.8771	22.3008
633	13:56:00	11.871	17.6488	29.5198
634	13:57:00	10.0144	12.0081	22.0225
635	13:57:00	10.7157	14.5289	25.2447
636	13:59:00	12.4564	15.3028	27.7591
637	14:00:00	12.983	17.5712	30.5542
638	14:00:00	11.311	13.2008	24.5119
639	14:00:00	10.1435	15.3958	25.5393
640	14:00:00	12.575	13.3959	25.9709
641	14:00:00	10.3544	15.1297	25.4842
642	14:00:00	11.2134	15.2574	26.4708
643	14:01:00	12.7871	12.2913	25.0784
644	14:01:00	8.38618	15.7289	24.1151
645	14:03:00	9.31675	16.4267	25.7435
646	14:04:00	8.27485	12.4131	20.6879
647	14:04:00	12.348	17.8832	30.2311
648	14:05:00	11.6977	13.1785	24.8762
649	14:05:00	10.708	13.1974	23.9054
650	14:06:00	8.19758	13.3633	21.5608
651	14:07:00	12.0665	15.3821	27.4486
652	14:08:00	8.74856	13.2228	21.9714
653	14:08:00	10.9312	12.6709	23.6022
654	14:09:00	9.41325	12.4314	21.8447
655	14:10:00	8.72915	12.7852	21.5143
656	14:11:00	11.9369	15.9682	27.9051
657	14:11:00	9.52092	17.2388	26.7597
658	14:12:00	8.12854	15.3139	23.4425
659	14:12:00	8.28089	17.3932	25.6741
660	14:13:00	10.7307	13.3439	24.0746
661	14:15:00	13.1621	12.6187	25.7808
662	14:15:00	8.02344	15.3354	23.3588
663	14:16:00	9.4821	14.793	24.2751
664	14:16:00	12.4505	16.9035	29.354
665	14:17:00	10.0924	14.2048	24.2973
666	14:18:00	10.7888	17.1538	27.9426
667	14:18:00	9.04428	15.4947	24.539
668	14:19:00	12.6082	14.6676	27.2757
669	14:20:00	11.8323	14.2854	26.1177
670	14:20:00	8.69143	15.8517	24.5432
671	14:21:00	12.6851	13.4056	26.0906
672	14:23:00	13.4959	12.4481	25.944
673	14:24:00	10.1735	17.8222	27.9957
674	14:24:00	9.35447	16.3524	25.7068
675	14:24:00	9.53758	15.3334	24.8709
676	14:25:00	8.70443	12.0905	20.7949
677	14:25:00	12.369	15.4734	27.8425
678	14:25:00	11.94	13.0967	25.0367
679	14:27:00	8.35432	15.7038	24.0581
680	14:28:00	10.266	16.0704	26.3364
681	14:29:00	8.45906	15.5531	24.0121
682	14:30:00	12.9204	14.9208	27.8412
683	14:30:00	8.93899	15.6802	24.6192
684	14:30:00	12.103	12.885	24.9879
685	14:31:00	9.67089	13.6081	23.279
686	14:31:00	8.62825	17.0685	25.6968
687	14:32:00	13.2494	14.8737	28.1232
688	14:32:00	8.47462	14.6729	23.1475
689	14:32:00	11.8309	15.307	27.1379
690	14:32:00	12.7717	17.2795	30.0511
691	14:33:00	9.60277	14.8296	24.4324
692	14:33:00	9.10727	17.504	26.6112
693	14:34:00	10.7254	15.3231	26.0485
694	14:35:00	8.09906	13.8882	21.9873
695	14:35:00	10.4271	16.4802	26.9073
696	14:35:00	13.6935	15.7723	29.4657
697	14:36:00	13.3487	17.9015	31.2502
698	14:36:00	12.4084	16.8741	29.2824
699	14:36:00	10.9898	14.7478	25.7376
700	14:37:00	13.4527	13.1349	26.5876
701	14:37:00	9.97504	13.7971	23.7721
702	14:38:00	10.0783	15.7941	25.8724
703	14:39:00	9.54692	14.4901	24.037
704	14:39:00	12.4362	17.4287	29.8649
705	14:39:00	12.9929	17.2725	30.2654
706	14:40:00	13.319	13.5445	26.8636
707	14:40:00	10.3466	16.9707	27.3173
708	14:40:00	10.2665	16.0057	26.2723
709	14:40:00	13.4364	17.8396	31.276
710	14:41:00	10.322	15.8814	26.2034
711	14:41:00	11.9252	13.0457	24.9709
712	14:42:00	10.9966	14.9257	25.9224
713	14:42:00	9.15671	16.4366	25.5933
714	14:43:00	10.5026	13.6407	24.1433
715	14:43:00	10.1351	16.2529	26.388
716	14:44:00	11.7796	12.4386	24.2181
717	14:44:00	9.56523	12.7259	22.2911
718	14:45:00	10.0166	15.5963	25.6129
719	14:45:00	12.3397	15.9887	28.3284
720	14:45:00	12.0328	14.2004	26.2333
721	14:46:00	8.889	17.2004	26.0894
722	14:46:00	9.74413	12.8905	22.6346
723	14:47:00	8.21296	15.966	24.179
724	14:47:00	8.78665	14.6549	23.4416
725	14:48:00	12.8757	14.7848	27.6605
726	14:48:00	10.9257	16.9777	27.9034
727	14:48:00	13.5847	14.1327	27.7174
728	14:48:00	12.9043	16.0222	28.9265
729	14:49:00	8.88498	13.6225	22.5075
730	14:49:00	12.6364	16.0164	28.6527
731	14:50:00	12.7625	17.2469	30.0094
732	14:50:00	9.85821	15.3295	25.1877
733	14:51:00	12.3055	15.7327	28.0382
734	14:51:00	8.2895	15.6485	23.938
735	14:52:00	11.7756	12.2873	24.0629
736	14:52:00	13.757	12.9229	26.6799
737	14:53:00	13.23	13.2245	26.4545
738	14:53:00	11.3539	15.1028	26.4567
739	14:53:00	9.97082	17.8964	27.8672
740	14:54:00	12.3002	14.8963	27.1964
741	14:54:00	10.3345	14.7606	25.0951
742	14:55:00	11.4733	12.5592	24.0325
743	14:55:00	12.4036	12.0317	24.4353
744	14:55:00	11.3597	16.8768	28.2365
745	14:56:00	9.89026	13.9509	23.8411
746	14:56:00	11.1764	16.714	27.8904
747	14:57:00	10.459	15.0272	25.4862
748	14:57:00	12.8658	13.602	26.4678
749	14:58:00	8.85183	12.3699	21.2217
750	14:59:00	8.36457	14.4795	22.8441
751	14:59:00	11.1402	16.2374	27.3775
752	14:59:00	8.69051	15.7298	24.4203
